# Supplementary material for: Deep Sequencing of Plasma Exosomal microRNA Level in Psoriasis Vulgaris Patients
Source: Front Med (Lausanne). 2022 May 19;9:895564. doi: 10.3389/fmed.2022.895564 (PMC9160332; doi:10.3389/fmed.2022.895564)
Supplement: Supplementary file 1 [file Data_Sheet_1.XLS]

## Sheet: HC
read_uniq_id::read_number::read_length	read_seq	miR_name	miR_seq	hit_base_pct	align_len	mismatch	gap	query_from	query_to	hit_from	hit_to	evalue	bitscore
t0000001::1053962::23	TGGAGTGTGACAATGGTGTTTGA	hsa-miR-122-5p	TGGAGTGTGACAATGGTGTTTG	100	22	0	0	1	22	1	22	1e-07	41
t0000002::934982::22	TGGAGTGTGACAATGGTGTTTG	hsa-miR-122-5p	TGGAGTGTGACAATGGTGTTTG	100	22	0	0	1	22	1	22	1e-07	41
t0000004::776398::21	TGGAGTGTGACAATGGTGTTT	hsa-miR-122-5p	TGGAGTGTGACAATGGTGTTTG	100	21	0	0	1	21	1	21	4e-07	39.2
t0000005::658639::23	TGGAGTGTGACAATGGTGTTTGT	hsa-miR-122-5p	TGGAGTGTGACAATGGTGTTTG	100	22	0	0	1	22	1	22	1e-07	41
t0000007::144173::23	TGGAGTGTGACAATGGTGTTTGG	hsa-miR-122-5p	TGGAGTGTGACAATGGTGTTTG	100	22	0	0	1	22	1	22	1e-07	41
t0000008::128444::23	TGAGGGGCAGAGAGCGAGACTTT	hsa-miR-423-5p	TGAGGGGCAGAGAGCGAGACTTT	100	23	0	0	1	23	1	23	4e-08	42.8
t0000009::93705::22	TCAGTGCACTACAGAACTTTGT	hsa-miR-148a-3p	TCAGTGCACTACAGAACTTTGT	100	22	0	0	1	22	1	22	1e-07	41
t0000014::72652::22	TGGAGTGTGACAATGGTGTTTA	hsa-miR-122-5p	TGGAGTGTGACAATGGTGTTTG	100	21	0	0	1	21	1	21	4e-07	39.2
t0000015::72024::20	TGGAGTGTGACAATGGTGTT	hsa-miR-122-5p	TGGAGTGTGACAATGGTGTTTG	100	20	0	0	1	20	1	20	1e-06	37.4
t0000016::68355::23	TGGAGTGTGACAATGGTGTTTGC	hsa-miR-122-5p	TGGAGTGTGACAATGGTGTTTG	100	22	0	0	1	22	1	22	1e-07	41
t0000018::59709::21	TGGAGTGTGACAATGGTGTTC	hsa-miR-122-5p	TGGAGTGTGACAATGGTGTTTG	100	20	0	0	1	20	1	20	1e-06	37.4
t0000019::52958::21	TGAGGGGCAGAGAGCGAGACT	hsa-miR-423-5p	TGAGGGGCAGAGAGCGAGACTTT	100	21	0	0	1	21	1	21	4e-07	39.2
t0000021::29693::24	TGGAGTGTGACAATGGTGTTTGAA	hsa-miR-122-5p	TGGAGTGTGACAATGGTGTTTG	100	22	0	0	1	22	1	22	1e-07	41
t0000022::29276::23	TGGATTGTGACAATGGTGTTTGA	hsa-miR-122-5p	TGGAGTGTGACAATGGTGTTTG	95.45	22	1	0	1	22	1	22	5e-06	35.6
t0000023::27995::21	TGGAGTGTGACAATGGTGTTG	hsa-miR-122-5p	TGGAGTGTGACAATGGTGTTTG	100	20	0	0	1	20	1	20	1e-06	37.4
t0000024::27643::21	AACCCGTAGATCCGATCTTGT	hsa-miR-99a-5p	AACCCGTAGATCCGATCTTGTG	100	21	0	0	1	21	1	21	4e-07	39.2
t0000027::26223::22	TGGATTGTGACAATGGTGTTTG	hsa-miR-122-5p	TGGAGTGTGACAATGGTGTTTG	95.45	22	1	0	1	22	1	22	5e-06	35.6
t0000029::24129::22	TGGAGTGTGACAATGGTGTTTT	hsa-miR-122-5p	TGGAGTGTGACAATGGTGTTTG	100	21	0	0	1	21	1	21	4e-07	39.2
t0000030::23928::21	TGGAGTGTGACAATGGTGTTA	hsa-miR-122-5p	TGGAGTGTGACAATGGTGTTTG	100	20	0	0	1	20	1	20	1e-06	37.4
t0000031::21404::21	TGGATTGTGACAATGGTGTTT	hsa-miR-122-5p	TGGAGTGTGACAATGGTGTTTG	95.24	21	1	0	1	21	1	21	2e-05	33.7
t0000032::21374::23	TGGAGTGTGACAATGGTGTTTAA	hsa-miR-122-5p	TGGAGTGTGACAATGGTGTTTG	100	21	0	0	1	21	1	21	4e-07	39.2
t0000035::19967::21	TCCTGTACTGAGCTGCCCCGA	hsa-miR-486-5p	TCCTGTACTGAGCTGCCCCGAG	100	21	0	0	1	21	1	21	4e-07	39.2
t0000036::18071::23	TGGATTGTGACAATGGTGTTTGT	hsa-miR-122-5p	TGGAGTGTGACAATGGTGTTTG	95.45	22	1	0	1	22	1	22	5e-06	35.6
t0000038::16610::22	TCCTGTACTGAGCTGCCCCGAG	hsa-miR-486-5p	TCCTGTACTGAGCTGCCCCGAG	100	22	0	0	1	22	1	22	1e-07	41
t0000040::16081::22	TGGAGTGTGACAATGGTGTTCG	hsa-miR-122-5p	TGGAGTGTGACAATGGTGTTTG	100	20	0	0	1	20	1	20	1e-06	37.4
t0000041::16062::21	AAACCGTTACCATTACTGAGT	hsa-miR-451a	AAACCGTTACCATTACTGAGTT	100	21	0	0	1	21	1	21	4e-07	39.2
t0000043::14011::23	TGACCTATGAATTGACAGCCAGT	hsa-miR-192-5p	CTGACCTATGAATTGACAGCC	100	20	0	0	1	20	2	21	2e-06	37.4
t0000044::13857::23	CTGACCTATGAATTGACAGCCAT	hsa-miR-192-5p	CTGACCTATGAATTGACAGCC	100	21	0	0	1	21	1	21	4e-07	39.2
t0000045::13445::24	TGGAGTGTGACAATGGTGTTTGAT	hsa-miR-122-5p	TGGAGTGTGACAATGGTGTTTG	100	22	0	0	1	22	1	22	1e-07	41
t0000047::12712::22	TGAGGGGCAGAGAGCGAGACTT	hsa-miR-423-5p	TGAGGGGCAGAGAGCGAGACTTT	100	22	0	0	1	22	1	22	1e-07	41
t0000048::12479::22	TGAGGTAGTAGTTTGTGCTGTT	hsa-let-7i-5p	TGAGGTAGTAGTTTGTGCTGTT	100	22	0	0	1	22	1	22	1e-07	41
t0000052::11370::23	TTGAGTGTGACAATGGTGTTTGA	hsa-miR-122-5p	TGGAGTGTGACAATGGTGTTTG	100	20	0	0	3	22	3	22	2e-06	37.4
t0000053::11153::23	AACCCGTAGATCCGATCTTGTGA	hsa-miR-99a-5p	AACCCGTAGATCCGATCTTGTG	100	22	0	0	1	22	1	22	1e-07	41
t0000054::10521::21	AAAAGCTGGGTTGAGAGGGCG	hsa-miR-320a	AAAAGCTGGGTTGAGAGGGCGA	100	21	0	0	1	21	1	21	4e-07	39.2
t0000055::10364::22	TGGAGTGTGACAATGGTGTTAA	hsa-miR-122-5p	TGGAGTGTGACAATGGTGTTTG	100	20	0	0	1	20	1	20	1e-06	37.4
t0000056::10034::22	TGAGGTAGTAGGTTGTGTGGTT	hsa-let-7b-5p	TGAGGTAGTAGGTTGTGTGGTT	100	22	0	0	1	22	1	22	1e-07	41
t0000058::10005::22	TTGAGTGTGACAATGGTGTTTG	hsa-miR-122-5p	TGGAGTGTGACAATGGTGTTTG	100	20	0	0	3	22	3	22	1e-06	37.4
t0000062::9088::22	TCAGTGCACTACAGAACTTTGC	hsa-miR-148a-3p	TCAGTGCACTACAGAACTTTGT	100	21	0	0	1	21	1	21	4e-07	39.2
t0000064::8795::23	TGAGGGGCAGAGAGCGAGACTTC	hsa-miR-423-5p	TGAGGGGCAGAGAGCGAGACTTT	100	22	0	0	1	22	1	22	1e-07	41
t0000069::8155::22	AAAAGCTGGGTTGAGAGGGCGA	hsa-miR-320a	AAAAGCTGGGTTGAGAGGGCGA	100	22	0	0	1	22	1	22	1e-07	41
t0000072::7495::22	TCAGTGCACTACAGAACTTTGG	hsa-miR-148a-3p	TCAGTGCACTACAGAACTTTGT	100	21	0	0	1	21	1	21	4e-07	39.2
t0000073::7066::23	TGGAGTGTGACAATGGTGTTTAT	hsa-miR-122-5p	TGGAGTGTGACAATGGTGTTTG	100	21	0	0	1	21	1	21	4e-07	39.2
t0000074::6996::23	TTGAGTGTGACAATGGTGTTTGT	hsa-miR-122-5p	TGGAGTGTGACAATGGTGTTTG	100	20	0	0	3	22	3	22	2e-06	37.4
t0000076::6728::22	AAAAGCTGGGTTGAGAGGGCGT	hsa-miR-320a	AAAAGCTGGGTTGAGAGGGCGA	100	21	0	0	1	21	1	21	4e-07	39.2
t0000077::6647::22	TACCCTGTAGAACCGAATTTGT	hsa-miR-10b-5p	TACCCTGTAGAACCGAATTTGTG	100	22	0	0	1	22	1	22	1e-07	41
t0000080::6209::22	TGGAGTGTGACAATGGTGTTAG	hsa-miR-122-5p	TGGAGTGTGACAATGGTGTTTG	100	20	0	0	1	20	1	20	1e-06	37.4
t0000081::6175::20	TGAGGTAGTAGGTTGTGTGG	hsa-let-7b-5p	TGAGGTAGTAGGTTGTGTGGTT	100	20	0	0	1	20	1	20	1e-06	37.4
t0000082::6084::23	TGGAGTGTGGCAATGGTGTTTGA	hsa-miR-122-5p	TGGAGTGTGACAATGGTGTTTG	95.45	22	1	0	1	22	1	22	5e-06	35.6
t0000083::6051::25	TGGAGTGTGACAATGGTGTTTGAAA	hsa-miR-122-5p	TGGAGTGTGACAATGGTGTTTG	100	22	0	0	1	22	1	22	2e-07	41
t0000085::5900::22	TATTGCACTTGTCCCGGCCTGT	hsa-miR-92a-3p	TATTGCACTTGTCCCGGCCTGT	100	22	0	0	1	22	1	22	1e-07	41
t0000086::5819::23	TGGAGTGTGACAATGGTGTTAGA	hsa-miR-122-5p	TGGAGTGTGACAATGGTGTTTG	100	20	0	0	1	20	1	20	2e-06	37.4
t0000088::5671::23	ACTGGACTTGGAGTCAGAAGGCT	hsa-miR-378a-3p	ACTGGACTTGGAGTCAGAAGGC	100	22	0	0	1	22	1	22	1e-07	41
t0000090::5594::20	TCCTGTACTGAGCTGCCCCG	hsa-miR-486-5p	TCCTGTACTGAGCTGCCCCGAG	100	20	0	0	1	20	1	20	1e-06	37.4
t0000091::5525::22	TGGAGTGTGGCAATGGTGTTTG	hsa-miR-122-5p	TGGAGTGTGACAATGGTGTTTG	95.45	22	1	0	1	22	1	22	5e-06	35.6
t0000094::5401::23	TCCTGTACTGAGCTGCCCCGAGA	hsa-miR-486-5p	TCCTGTACTGAGCTGCCCCGAG	100	22	0	0	1	22	1	22	1e-07	41
t0000096::5269::23	TGGAGTGTGACAGTGGTGTTTGA	hsa-miR-122-5p	TGGAGTGTGACAATGGTGTTTG	95.45	22	1	0	1	22	1	22	5e-06	35.6
t0000098::5199::23	TCCTGTACTGAGCTGCCCCGAGT	hsa-miR-486-5p	TCCTGTACTGAGCTGCCCCGAG	100	22	0	0	1	22	1	22	1e-07	41
t0000099::5165::21	TGAGGTAGTAGGTTGTGTGGT	hsa-let-7b-5p	TGAGGTAGTAGGTTGTGTGGTT	100	21	0	0	1	21	1	21	4e-07	39.2
t0000100::5135::23	TGTAAACATCCCCGACTGGAAGC	hsa-miR-30d-5p	TGTAAACATCCCCGACTGGAAG	100	22	0	0	1	22	1	22	1e-07	41
t0000102::5028::23	TGGAGTGTGACGATGGTGTTTGA	hsa-miR-122-5p	TGGAGTGTGACAATGGTGTTTG	95.45	22	1	0	1	22	1	22	5e-06	35.6
t0000103::4939::22	TGGAGTGTGACAGTGGTGTTTG	hsa-miR-122-5p	TGGAGTGTGACAATGGTGTTTG	95.45	22	1	0	1	22	1	22	5e-06	35.6
t0000105::4812::23	TGGGGTGTGACAATGGTGTTTGA	hsa-miR-122-5p	TGGAGTGTGACAATGGTGTTTG	95.45	22	1	0	1	22	1	22	5e-06	35.6
t0000107::4705::23	TAGCTTATCAGACTGATGTTGAC	hsa-miR-21-5p	TAGCTTATCAGACTGATGTTGA	100	22	0	0	1	22	1	22	1e-07	41
t0000108::4665::21	CTAGACTGAAGCTCCTTGAGG	hsa-miR-151a-3p	CTAGACTGAAGCTCCTTGAGG	100	21	0	0	1	21	1	21	4e-07	39.2
t0000109::4630::21	TGGAGTGTGGCAATGGTGTTT	hsa-miR-122-5p	TGGAGTGTGACAATGGTGTTTG	95.24	21	1	0	1	21	1	21	2e-05	33.7
t0000111::4531::23	TGGAGTGCGACAATGGTGTTTGA	hsa-miR-122-5p	TGGAGTGTGACAATGGTGTTTG	95.45	22	1	0	1	22	1	22	5e-06	35.6
t0000112::4530::23	TGGAGTGTGACAGTGGTGTTTGT	hsa-miR-122-5p	TGGAGTGTGACAATGGTGTTTG	95.45	22	1	0	1	22	1	22	5e-06	35.6
t0000113::4507::22	TGGGGTGTGACAATGGTGTTTG	hsa-miR-122-5p	TGGAGTGTGACAATGGTGTTTG	95.45	22	1	0	1	22	1	22	5e-06	35.6
t0000115::4446::22	TGGAGTGTGACGATGGTGTTTG	hsa-miR-122-5p	TGGAGTGTGACAATGGTGTTTG	95.45	22	1	0	1	22	1	22	5e-06	35.6
t0000117::4416::22	ACTGGACTTGGAGTCAGAAGGC	hsa-miR-378a-3p	ACTGGACTTGGAGTCAGAAGGC	100	22	0	0	1	22	1	22	1e-07	41
t0000118::4334::24	TGGAGTGTGACAATGGTGTTTGTA	hsa-miR-122-5p	TGGAGTGTGACAATGGTGTTTG	100	22	0	0	1	22	1	22	1e-07	41
t0000122::4123::22	TTCAAGTAATCCAGGATAGGCT	hsa-miR-26a-5p	TTCAAGTAATCCAGGATAGGCT	100	22	0	0	1	22	1	22	1e-07	41
t0000124::4113::23	TGGATTGTGACAATGGTGTTTGG	hsa-miR-122-5p	TGGAGTGTGACAATGGTGTTTG	95.45	22	1	0	1	22	1	22	5e-06	35.6
t0000125::4084::21	TGGAGTGTGACAGTGGTGTTT	hsa-miR-122-5p	TGGAGTGTGACAATGGTGTTTG	95.24	21	1	0	1	21	1	21	2e-05	33.7
t0000126::4048::23	TATTGCACTTGTCCCGGCCTGTA	hsa-miR-92a-3p	TATTGCACTTGTCCCGGCCTGT	100	22	0	0	1	22	1	22	1e-07	41
t0000127::4028::22	TGGAGTGCGACAATGGTGTTTG	hsa-miR-122-5p	TGGAGTGTGACAATGGTGTTTG	95.45	22	1	0	1	22	1	22	5e-06	35.6
t0000128::3953::23	TGGAGTGTGGCAATGGTGTTTGT	hsa-miR-122-5p	TGGAGTGTGACAATGGTGTTTG	95.45	22	1	0	1	22	1	22	5e-06	35.6
t0000129::3810::21	TGGGGTGTGACAATGGTGTTT	hsa-miR-122-5p	TGGAGTGTGACAATGGTGTTTG	95.24	21	1	0	1	21	1	21	2e-05	33.7
t0000131::3771::23	TGAGTGGCAGAGAGCGAGACTTT	hsa-miR-423-5p	TGAGGGGCAGAGAGCGAGACTTT	95.65	23	1	0	1	23	1	23	2e-06	37.4
t0000132::3712::23	TGAGGGGCAGAGAGCGAGACTTG	hsa-miR-423-5p	TGAGGGGCAGAGAGCGAGACTTT	100	22	0	0	1	22	1	22	1e-07	41
t0000133::3711::24	TGGAGTGTGACAATGGTGTTTGAG	hsa-miR-122-5p	TGGAGTGTGACAATGGTGTTTG	100	22	0	0	1	22	1	22	1e-07	41
t0000135::3634::21	TGGAGTGTGACGATGGTGTTT	hsa-miR-122-5p	TGGAGTGTGACAATGGTGTTTG	95.24	21	1	0	1	21	1	21	2e-05	33.7
t0000136::3627::23	TGGAGCGTGACAATGGTGTTTGA	hsa-miR-122-5p	TGGAGTGTGACAATGGTGTTTG	95.45	22	1	0	1	22	1	22	5e-06	35.6
t0000138::3545::23	CGGAGTGTGACAATGGTGTTTGA	hsa-miR-122-5p	TGGAGTGTGACAATGGTGTTTG	100	21	0	0	2	22	2	22	4e-07	39.2
t0000139::3467::23	TGGAGTGTGACAATGGTGTTAGT	hsa-miR-122-5p	TGGAGTGTGACAATGGTGTTTG	100	20	0	0	1	20	1	20	2e-06	37.4
t0000142::3368::21	TGGAGTGCGACAATGGTGTTT	hsa-miR-122-5p	TGGAGTGTGACAATGGTGTTTG	95.24	21	1	0	1	21	1	21	2e-05	33.7
t0000145::3286::22	TGGAGCGTGACAATGGTGTTTG	hsa-miR-122-5p	TGGAGTGTGACAATGGTGTTTG	95.45	22	1	0	1	22	1	22	5e-06	35.6
t0000146::3265::23	TGGAGTGTGACAATGGTGTTCGA	hsa-miR-122-5p	TGGAGTGTGACAATGGTGTTTG	100	20	0	0	1	20	1	20	2e-06	37.4
t0000147::3211::23	TGGAGTGTGACGATGGTGTTTGT	hsa-miR-122-5p	TGGAGTGTGACAATGGTGTTTG	95.45	22	1	0	1	22	1	22	5e-06	35.6
t0000149::3160::22	TGACCTATGAATTGACAGCCAT	hsa-miR-192-5p	CTGACCTATGAATTGACAGCC	100	20	0	0	1	20	2	21	1e-06	37.4
t0000150::3124::23	TGGGGTGTGACAATGGTGTTTGT	hsa-miR-122-5p	TGGAGTGTGACAATGGTGTTTG	95.45	22	1	0	1	22	1	22	5e-06	35.6
t0000152::3083::20	AAAAGCTGGGTTGAGAGGGC	hsa-miR-320b	AAAAGCTGGGTTGAGAGGGCAA	100	20	0	0	1	20	1	20	1e-06	37.4
t0000152::3083::20	AAAAGCTGGGTTGAGAGGGC	hsa-miR-320a	AAAAGCTGGGTTGAGAGGGCGA	100	20	0	0	1	20	1	20	1e-06	37.4
t0000154::3054::22	CGGAGTGTGACAATGGTGTTTG	hsa-miR-122-5p	TGGAGTGTGACAATGGTGTTTG	100	21	0	0	2	22	2	22	4e-07	39.2
t0000159::2991::23	TGGAGTGTGACAATGGTGCTTGA	hsa-miR-122-5p	TGGAGTGTGACAATGGTGTTTG	95.45	22	1	0	1	22	1	22	5e-06	35.6
t0000161::2892::22	AACCCGTAGATCCGAACTTGTG	hsa-miR-100-5p	AACCCGTAGATCCGAACTTGTG	100	22	0	0	1	22	1	22	1e-07	41
t0000162::2872::22	TCGTACCGTGAGTAATAATGCG	hsa-miR-126-3p	TCGTACCGTGAGTAATAATGCG	100	22	0	0	1	22	1	22	1e-07	41
t0000164::2798::23	TGGAGTGCGACAATGGTGTTTGT	hsa-miR-122-5p	TGGAGTGTGACAATGGTGTTTG	95.45	22	1	0	1	22	1	22	5e-06	35.6
t0000165::2762::23	TGGAGTGTGACAATGGTGTTTTT	hsa-miR-122-5p	TGGAGTGTGACAATGGTGTTTG	100	21	0	0	1	21	1	21	4e-07	39.2
t0000167::2703::21	AACCCGTAGATCCGATCTTGC	hsa-miR-99a-5p	AACCCGTAGATCCGATCTTGTG	100	20	0	0	1	20	1	20	1e-06	37.4
t0000168::2691::23	TGGAGTGTGACAATGGCGTTTGA	hsa-miR-122-5p	TGGAGTGTGACAATGGTGTTTG	95.45	22	1	0	1	22	1	22	5e-06	35.6
t0000169::2661::23	TGGAGTGTGACAACGGTGTTTGA	hsa-miR-122-5p	TGGAGTGTGACAATGGTGTTTG	95.45	22	1	0	1	22	1	22	5e-06	35.6
t0000170::2661::21	CGGAGTGTGACAATGGTGTTT	hsa-miR-122-5p	TGGAGTGTGACAATGGTGTTTG	100	20	0	0	2	21	2	21	1e-06	37.4
t0000172::2623::23	TGGAGTGTGACAATGGTGTTGGA	hsa-miR-122-5p	TGGAGTGTGACAATGGTGTTTG	100	20	0	0	1	20	1	20	2e-06	37.4
t0000174::2600::21	TGGAGCGTGACAATGGTGTTT	hsa-miR-122-5p	TGGAGTGTGACAATGGTGTTTG	95.24	21	1	0	1	21	1	21	2e-05	33.7
t0000176::2592::24	CTGACCTATGAATTGACAGCCATT	hsa-miR-192-5p	CTGACCTATGAATTGACAGCC	100	21	0	0	1	21	1	21	5e-07	39.2
t0000178::2525::22	TGGAGTGTGACAATGGCGTTTG	hsa-miR-122-5p	TGGAGTGTGACAATGGTGTTTG	95.45	22	1	0	1	22	1	22	5e-06	35.6
t0000180::2474::23	TGGAGTGTGACTATGGTGTTTGA	hsa-miR-122-5p	TGGAGTGTGACAATGGTGTTTG	95.45	22	1	0	1	22	1	22	5e-06	35.6
t0000181::2462::23	TGGAGTGTGACAATGGTGTTTAG	hsa-miR-122-5p	TGGAGTGTGACAATGGTGTTTG	100	21	0	0	1	21	1	21	4e-07	39.2
t0000182::2441::22	AAGCTGCCAGTTGAAGAACTGT	hsa-miR-22-3p	AAGCTGCCAGTTGAAGAACTGT	100	22	0	0	1	22	1	22	1e-07	41
t0000183::2425::22	TGGAGTGTGACAATGGTGTTAT	hsa-miR-122-5p	TGGAGTGTGACAATGGTGTTTG	100	20	0	0	1	20	1	20	1e-06	37.4
t0000185::2419::23	AAAAGCTGGGTTGAGAGGGCGAA	hsa-miR-320a	AAAAGCTGGGTTGAGAGGGCGA	100	22	0	0	1	22	1	22	1e-07	41
t0000187::2387::20	AAGCTGCCAGTTGAAGAACT	hsa-miR-22-3p	AAGCTGCCAGTTGAAGAACTGT	100	20	0	0	1	20	1	20	1e-06	37.4
t0000190::2371::22	TGGAGTGTGACAATGGTGTTGG	hsa-miR-122-5p	TGGAGTGTGACAATGGTGTTTG	100	20	0	0	1	20	1	20	1e-06	37.4
t0000191::2371::21	AACCCGTAGATCCGATCTTGG	hsa-miR-99a-5p	AACCCGTAGATCCGATCTTGTG	100	20	0	0	1	20	1	20	1e-06	37.4
t0000193::2349::23	TGAGAACTGAATTCCATAGGCTG	hsa-miR-146b-5p	TGAGAACTGAATTCCATAGGCT	100	22	0	0	1	22	1	22	1e-07	41
t0000197::2297::22	TGGAGTGTGACAACGGTGTTTG	hsa-miR-122-5p	TGGAGTGTGACAATGGTGTTTG	95.45	22	1	0	1	22	1	22	5e-06	35.6
t0000198::2296::22	AAACCCGTAGATCCGATCTTGT	hsa-miR-99a-5p	AACCCGTAGATCCGATCTTGTG	100	21	0	0	2	22	1	21	4e-07	39.2
t0000199::2294::23	TGGAGCGTGACAATGGTGTTTGT	hsa-miR-122-5p	TGGAGTGTGACAATGGTGTTTG	95.45	22	1	0	1	22	1	22	5e-06	35.6
t0000200::2277::23	TGGAGTGTGACAATGGTGTTTTA	hsa-miR-122-5p	TGGAGTGTGACAATGGTGTTTG	100	21	0	0	1	21	1	21	4e-07	39.2
t0000202::2257::21	TGGAGTGTGACAATGGCGTTT	hsa-miR-122-5p	TGGAGTGTGACAATGGTGTTTG	95.24	21	1	0	1	21	1	21	2e-05	33.7
t0000203::2229::23	CGGAGTGTGACAATGGTGTTTGT	hsa-miR-122-5p	TGGAGTGTGACAATGGTGTTTG	100	21	0	0	2	22	2	22	4e-07	39.2
t0000207::2155::23	TGGAGTGTGACAATGGTGTCTGA	hsa-miR-122-5p	TGGAGTGTGACAATGGTGTTTG	95.45	22	1	0	1	22	1	22	5e-06	35.6
t0000208::2150::22	TGGAGTGTGACAATGGTGTTTC	hsa-miR-122-5p	TGGAGTGTGACAATGGTGTTTG	100	21	0	0	1	21	1	21	4e-07	39.2
t0000209::2132::23	TGGAGTGTGACAATGGGGTTTGA	hsa-miR-122-5p	TGGAGTGTGACAATGGTGTTTG	95.45	22	1	0	1	22	1	22	5e-06	35.6
t0000215::2075::23	TGGAGTGTGACAATGGTGTTCGT	hsa-miR-122-5p	TGGAGTGTGACAATGGTGTTTG	100	20	0	0	1	20	1	20	2e-06	37.4
t0000216::2053::22	TGAGGTAGTAGGTTGTATAGTT	hsa-let-7a-5p	TGAGGTAGTAGGTTGTATAGTT	100	22	0	0	1	22	1	22	1e-07	41
t0000217::2049::22	TACCCTGTAGATCCGAATTTGT	hsa-miR-10a-5p	TACCCTGTAGATCCGAATTTGTG	100	22	0	0	1	22	1	22	1e-07	41
t0000218::2020::24	TGTAAACATCCCCGACTGGAAGCT	hsa-miR-30d-5p	TGTAAACATCCCCGACTGGAAG	100	22	0	0	1	22	1	22	1e-07	41
t0000219::2017::22	TCAGTGCACTACAGAACTTTGA	hsa-miR-148a-3p	TCAGTGCACTACAGAACTTTGT	100	21	0	0	1	21	1	21	4e-07	39.2
t0000220::2010::23	ACTGGACTTGGAGTCAGAAGGCG	hsa-miR-378a-3p	ACTGGACTTGGAGTCAGAAGGC	100	22	0	0	1	22	1	22	1e-07	41
t0000223::1995::22	TTTGTTCGTTCGGCTCGCGTGA	hsa-miR-375	TTTGTTCGTTCGGCTCGCGTGA	100	22	0	0	1	22	1	22	1e-07	41
t0000224::1986::24	TGGAGTGTGACAATGGTGTTTGTT	hsa-miR-122-5p	TGGAGTGTGACAATGGTGTTTG	100	22	0	0	1	22	1	22	1e-07	41
t0000227::1948::25	TGGAGTGTGACAATGGTGTTTGTTT	hsa-miR-122-5p	TGGAGTGTGACAATGGTGTTTG	100	22	0	0	1	22	1	22	2e-07	41
t0000228::1942::23	TGGATTGTGACAATGGTGTTTGC	hsa-miR-122-5p	TGGAGTGTGACAATGGTGTTTG	95.45	22	1	0	1	22	1	22	5e-06	35.6
t0000229::1935::21	TGGAGTGTGACAACGGTGTTT	hsa-miR-122-5p	TGGAGTGTGACAATGGTGTTTG	95.24	21	1	0	1	21	1	21	2e-05	33.7
t0000232::1925::22	TGGATTGTGACAATGGTGTTTA	hsa-miR-122-5p	TGGAGTGTGACAATGGTGTTTG	95.24	21	1	0	1	21	1	21	2e-05	33.7
t0000233::1909::22	TAGCTTATCAGACTGATGTTGA	hsa-miR-21-5p	TAGCTTATCAGACTGATGTTGA	100	22	0	0	1	22	1	22	1e-07	41
t0000236::1895::23	TGGAGTGTGACAATGGTGCTTGT	hsa-miR-122-5p	TGGAGTGTGACAATGGTGTTTG	95.45	22	1	0	1	22	1	22	5e-06	35.6
t0000237::1881::23	TGGAGTGTCACAATGGTGTTTGA	hsa-miR-122-5p	TGGAGTGTGACAATGGTGTTTG	95.45	22	1	0	1	22	1	22	5e-06	35.6
t0000241::1837::22	TGGAGTGTGACAATGGTGCTTG	hsa-miR-122-5p	TGGAGTGTGACAATGGTGTTTG	95.45	22	1	0	1	22	1	22	5e-06	35.6
t0000242::1829::23	TGACCTATGAATTGACAGCCATT	hsa-miR-192-5p	CTGACCTATGAATTGACAGCC	100	20	0	0	1	20	2	21	2e-06	37.4
t0000247::1799::21	TAGCTTATCAGACTGATGTTG	hsa-miR-21-5p	TAGCTTATCAGACTGATGTTGA	100	21	0	0	1	21	1	21	4e-07	39.2
t0000248::1788::24	TAGCTTATCAGACTGATGTTGACT	hsa-miR-21-5p	TAGCTTATCAGACTGATGTTGA	100	22	0	0	1	22	1	22	1e-07	41
t0000249::1781::23	TGGAGTGTGACAATGGCGTTTGT	hsa-miR-122-5p	TGGAGTGTGACAATGGTGTTTG	95.45	22	1	0	1	22	1	22	5e-06	35.6
t0000251::1777::23	AAAAGCTGGGTTGAGAGGGCGAT	hsa-miR-320a	AAAAGCTGGGTTGAGAGGGCGA	100	22	0	0	1	22	1	22	1e-07	41
t0000253::1769::22	TGACCTATGAATTGACAGCCAG	hsa-miR-192-5p	CTGACCTATGAATTGACAGCC	100	20	0	0	1	20	2	21	1e-06	37.4
t0000255::1763::22	TGGAGTGTGACAATGGTGTCTG	hsa-miR-122-5p	TGGAGTGTGACAATGGTGTTTG	95.45	22	1	0	1	22	1	22	5e-06	35.6
t0000256::1762::22	TGGAGTGTCACAATGGTGTTTG	hsa-miR-122-5p	TGGAGTGTGACAATGGTGTTTG	95.45	22	1	0	1	22	1	22	5e-06	35.6
t0000258::1743::22	TGGAGTGTGACAATGGGGTTTG	hsa-miR-122-5p	TGGAGTGTGACAATGGTGTTTG	95.45	22	1	0	1	22	1	22	5e-06	35.6
t0000259::1737::22	TGGAGTGTGACTATGGTGTTTG	hsa-miR-122-5p	TGGAGTGTGACAATGGTGTTTG	95.45	22	1	0	1	22	1	22	5e-06	35.6
t0000262::1718::22	CATTGCACTTGTCTCGGTCTGA	hsa-miR-25-3p	CATTGCACTTGTCTCGGTCTGA	100	22	0	0	1	22	1	22	1e-07	41
t0000263::1714::21	TTTGTTCGTTCGGCTCGCGTG	hsa-miR-375	TTTGTTCGTTCGGCTCGCGTGA	100	21	0	0	1	21	1	21	4e-07	39.2
t0000265::1668::25	TGGAGTGTGACAATGGTGTTTGTAA	hsa-miR-122-5p	TGGAGTGTGACAATGGTGTTTG	100	22	0	0	1	22	1	22	2e-07	41
t0000266::1666::23	TGGAGTGTGACAATGGTGTTAAA	hsa-miR-122-5p	TGGAGTGTGACAATGGTGTTTG	100	20	0	0	1	20	1	20	2e-06	37.4
t0000267::1663::21	TGGAGTGTGACTATGGTGTTT	hsa-miR-122-5p	TGGAGTGTGACAATGGTGTTTG	95.24	21	1	0	1	21	1	21	2e-05	33.7
t0000269::1639::21	CTGACCTATGAATTGACAGCC	hsa-miR-192-5p	CTGACCTATGAATTGACAGCC	100	21	0	0	1	21	1	21	4e-07	39.2
t0000272::1612::24	TGAGAACTGAATTCCATAGGCTGT	hsa-miR-146b-5p	TGAGAACTGAATTCCATAGGCT	100	22	0	0	1	22	1	22	1e-07	41
t0000273::1598::23	TGGAGTGTGACAACGGTGTTTGT	hsa-miR-122-5p	TGGAGTGTGACAATGGTGTTTG	95.45	22	1	0	1	22	1	22	5e-06	35.6
t0000275::1585::23	TGAGGTAGTAGGTTGTGTGGTTT	hsa-let-7b-5p	TGAGGTAGTAGGTTGTGTGGTT	100	22	0	0	1	22	1	22	1e-07	41
t0000276::1581::23	GGGAGTGTGACAATGGTGTTTGA	hsa-miR-122-5p	TGGAGTGTGACAATGGTGTTTG	100	21	0	0	2	22	2	22	4e-07	39.2
t0000278::1569::19	AAAAGCTGGGTTGAGAGGG	hsa-miR-320c	AAAAGCTGGGTTGAGAGGGT	100	19	0	0	1	19	1	19	3e-06	35.6
t0000279::1563::23	TAGAGTGTGACAATGGTGTTTGA	hsa-miR-122-5p	TGGAGTGTGACAATGGTGTTTG	100	20	0	0	3	22	3	22	2e-06	37.4
t0000285::1528::22	TCTCTCGGCTCCTCGCGGCTCG	hsa-miR-3615	TCTCTCGGCTCCTCGCGGCTC	100	21	0	0	1	21	1	21	4e-07	39.2
t0000286::1526::23	AGCTCGGTCTGAGGCCCCTCAGT	hsa-miR-423-3p	AGCTCGGTCTGAGGCCCCTCAGT	100	23	0	0	1	23	1	23	4e-08	42.8
t0000287::1522::23	TTGAGTGTGACAATGGTGTTTGG	hsa-miR-122-5p	TGGAGTGTGACAATGGTGTTTG	100	20	0	0	3	22	3	22	2e-06	37.4
t0000288::1517::23	TGGAGTGTGACAATGGTGTTGGT	hsa-miR-122-5p	TGGAGTGTGACAATGGTGTTTG	100	20	0	0	1	20	1	20	2e-06	37.4
t0000291::1506::23	TGGAGTGTGACAATGATGTTTGA	hsa-miR-122-5p	TGGAGTGTGACAATGGTGTTTG	95.45	22	1	0	1	22	1	22	5e-06	35.6
t0000294::1491::22	AACCCGTAGATCCGATCTTGTG	hsa-miR-99a-5p	AACCCGTAGATCCGATCTTGTG	100	22	0	0	1	22	1	22	1e-07	41
t0000296::1481::23	TGGAGTGTGACTATGGTGTTTGT	hsa-miR-122-5p	TGGAGTGTGACAATGGTGTTTG	95.45	22	1	0	1	22	1	22	5e-06	35.6
t0000297::1472::23	TGAGGGGCAGAGAGCGAGACTTA	hsa-miR-423-5p	TGAGGGGCAGAGAGCGAGACTTT	100	22	0	0	1	22	1	22	1e-07	41
t0000298::1468::22	TGTAAACATCCCCGACTGGAAG	hsa-miR-30d-5p	TGTAAACATCCCCGACTGGAAG	100	22	0	0	1	22	1	22	1e-07	41
t0000300::1453::21	AAACCGTTACCATTACTGAGC	hsa-miR-451a	AAACCGTTACCATTACTGAGTT	100	20	0	0	1	20	1	20	1e-06	37.4
t0000301::1449::24	TGGAGTGTGACAATGGTGTTTGAC	hsa-miR-122-5p	TGGAGTGTGACAATGGTGTTTG	100	22	0	0	1	22	1	22	1e-07	41
t0000302::1449::25	TGGAGTGTGACAATGGTGTTTGAAT	hsa-miR-122-5p	TGGAGTGTGACAATGGTGTTTG	100	22	0	0	1	22	1	22	2e-07	41
t0000303::1447::23	TGGAGTTTGACAATGGTGTTTGA	hsa-miR-122-5p	TGGAGTGTGACAATGGTGTTTG	95.45	22	1	0	1	22	1	22	5e-06	35.6
t0000304::1436::22	GGGAGTGTGACAATGGTGTTTG	hsa-miR-122-5p	TGGAGTGTGACAATGGTGTTTG	100	21	0	0	2	22	2	22	4e-07	39.2
t0000307::1406::23	AGGAGTGTGACAATGGTGTTTGA	hsa-miR-122-5p	TGGAGTGTGACAATGGTGTTTG	100	21	0	0	2	22	2	22	4e-07	39.2
t0000308::1401::23	ACTGGACTTGGAGTCAGAAGGCA	hsa-miR-378a-3p	ACTGGACTTGGAGTCAGAAGGC	100	22	0	0	1	22	1	22	1e-07	41
t0000310::1386::24	TAGCTTATCAGACTGATGTTGACA	hsa-miR-21-5p	TAGCTTATCAGACTGATGTTGA	100	22	0	0	1	22	1	22	1e-07	41
t0000311::1386::23	TTAGGGGCAGAGAGCGAGACTTT	hsa-miR-423-5p	TGAGGGGCAGAGAGCGAGACTTT	100	21	0	0	3	23	3	23	4e-07	39.2
t0000314::1364::22	TGGAGTGTGACAATGATGTTTG	hsa-miR-122-5p	TGGAGTGTGACAATGGTGTTTG	95.45	22	1	0	1	22	1	22	5e-06	35.6
t0000315::1363::23	TGGAGTGTGACAATGGGGTTTGT	hsa-miR-122-5p	TGGAGTGTGACAATGGTGTTTG	95.45	22	1	0	1	22	1	22	5e-06	35.6
t0000317::1361::21	TGGAGTGTGACAATGGGGTTT	hsa-miR-122-5p	TGGAGTGTGACAATGGTGTTTG	95.24	21	1	0	1	21	1	21	2e-05	33.7
t0000318::1358::22	TAGAGTGTGACAATGGTGTTTG	hsa-miR-122-5p	TGGAGTGTGACAATGGTGTTTG	100	20	0	0	3	22	3	22	1e-06	37.4
t0000319::1351::23	TGGAGTGTAACAATGGTGTTTGA	hsa-miR-122-5p	TGGAGTGTGACAATGGTGTTTG	95.45	22	1	0	1	22	1	22	5e-06	35.6
t0000320::1350::21	TGGAGTGTGACAATGGTGCTT	hsa-miR-122-5p	TGGAGTGTGACAATGGTGTTTG	95.24	21	1	0	1	21	1	21	2e-05	33.7
t0000321::1349::23	TGGAGTGTGACAATGGTGTCTGT	hsa-miR-122-5p	TGGAGTGTGACAATGGTGTTTG	95.45	22	1	0	1	22	1	22	5e-06	35.6
t0000323::1348::23	AACCCGTAGATCCGATCTTGTGT	hsa-miR-99a-5p	AACCCGTAGATCCGATCTTGTG	100	22	0	0	1	22	1	22	1e-07	41
t0000327::1331::20	TCGTACCGTGAGTAATAATG	hsa-miR-126-3p	TCGTACCGTGAGTAATAATGCG	100	20	0	0	1	20	1	20	1e-06	37.4
t0000328::1319::23	TGGAGTATGACAATGGTGTTTGA	hsa-miR-122-5p	TGGAGTGTGACAATGGTGTTTG	95.45	22	1	0	1	22	1	22	5e-06	35.6
t0000330::1312::23	TGGAGTGTGTCAATGGTGTTTGA	hsa-miR-122-5p	TGGAGTGTGACAATGGTGTTTG	95.45	22	1	0	1	22	1	22	5e-06	35.6
t0000332::1307::25	TGGAGTGTGACAATGGTGTTTGTAT	hsa-miR-122-5p	TGGAGTGTGACAATGGTGTTTG	100	22	0	0	1	22	1	22	2e-07	41
t0000335::1296::21	TCGTACCGTGAGTAATAATGC	hsa-miR-126-3p	TCGTACCGTGAGTAATAATGCG	100	21	0	0	1	21	1	21	4e-07	39.2
t0000337::1288::21	AAAAGCTGGGTTGAGAGGGCA	hsa-miR-320b	AAAAGCTGGGTTGAGAGGGCAA	100	21	0	0	1	21	1	21	4e-07	39.2
t0000338::1284::22	TGAGAACTGAATTCCATGGGTT	hsa-miR-146a-5p	TGAGAACTGAATTCCATGGGTT	100	22	0	0	1	22	1	22	1e-07	41
t0000339::1284::22	TGGAGTTTGACAATGGTGTTTG	hsa-miR-122-5p	TGGAGTGTGACAATGGTGTTTG	95.45	22	1	0	1	22	1	22	5e-06	35.6
t0000340::1284::23	TGGAGTGTGATAATGGTGTTTGA	hsa-miR-122-5p	TGGAGTGTGACAATGGTGTTTG	95.45	22	1	0	1	22	1	22	5e-06	35.6
t0000341::1273::23	NGGAGTGTGACAATGGTGTTTGA	hsa-miR-122-5p	TGGAGTGTGACAATGGTGTTTG	100	21	0	0	2	22	2	22	4e-07	39.2
t0000344::1255::23	AAATGGATTTTTGGAGCAGGGAG	hsa-miR-1246	AATGGATTTTTGGAGCAGG	100	19	0	0	2	20	1	19	5e-06	35.6
t0000346::1252::21	GGGAGTGTGACAATGGTGTTT	hsa-miR-122-5p	TGGAGTGTGACAATGGTGTTTG	100	20	0	0	2	21	2	21	1e-06	37.4
t0000347::1252::21	TCCTGTACTGAGCTGCCCCGG	hsa-miR-486-5p	TCCTGTACTGAGCTGCCCCGAG	100	20	0	0	1	20	1	20	1e-06	37.4
t0000349::1245::21	AACCCGTAGATCCGATCTTGA	hsa-miR-99a-5p	AACCCGTAGATCCGATCTTGTG	100	20	0	0	1	20	1	20	1e-06	37.4
t0000350::1237::24	AACCCGTAGATCCGATCTTGTGAA	hsa-miR-99a-5p	AACCCGTAGATCCGATCTTGTG	100	22	0	0	1	22	1	22	1e-07	41
t0000352::1236::21	TGGAGTGTCACAATGGTGTTT	hsa-miR-122-5p	TGGAGTGTGACAATGGTGTTTG	95.24	21	1	0	1	21	1	21	2e-05	33.7
t0000353::1225::22	TGGAGTGTGTCAATGGTGTTTG	hsa-miR-122-5p	TGGAGTGTGACAATGGTGTTTG	95.45	22	1	0	1	22	1	22	5e-06	35.6
t0000354::1224::21	AAACCGTTACCATTACTGAGG	hsa-miR-451a	AAACCGTTACCATTACTGAGTT	100	20	0	0	1	20	1	20	1e-06	37.4
t0000357::1211::22	AGGAGTGTGACAATGGTGTTTG	hsa-miR-122-5p	TGGAGTGTGACAATGGTGTTTG	100	21	0	0	2	22	2	22	4e-07	39.2
t0000358::1210::23	TGGAGTGTGACAATGGTGTATGA	hsa-miR-122-5p	TGGAGTGTGACAATGGTGTTTG	95.45	22	1	0	1	22	1	22	5e-06	35.6
t0000360::1208::23	CTGACCTATGAATTGACAGCCAC	hsa-miR-192-5p	CTGACCTATGAATTGACAGCC	100	21	0	0	1	21	1	21	4e-07	39.2
t0000361::1208::23	TGACCTATGAATTGACAGCCAGC	hsa-miR-192-5p	CTGACCTATGAATTGACAGCC	100	20	0	0	1	20	2	21	2e-06	37.4
t0000363::1197::24	TGAGGGGCAGAGAGCGAGACTTTT	hsa-miR-423-5p	TGAGGGGCAGAGAGCGAGACTTT	100	23	0	0	1	23	1	23	4e-08	42.8
t0000367::1193::23	AACCCGTAGATCCGAACTTGTGA	hsa-miR-100-5p	AACCCGTAGATCCGAACTTGTG	100	22	0	0	1	22	1	22	1e-07	41
t0000368::1189::23	TGGAGTGTGACAATAGTGTTTGA	hsa-miR-122-5p	TGGAGTGTGACAATGGTGTTTG	95.45	22	1	0	1	22	1	22	5e-06	35.6
t0000371::1184::22	TGGAGTGTAACAATGGTGTTTG	hsa-miR-122-5p	TGGAGTGTGACAATGGTGTTTG	95.45	22	1	0	1	22	1	22	5e-06	35.6
t0000372::1180::23	TGACCTATGAATTGACAGCCAGA	hsa-miR-192-5p	CTGACCTATGAATTGACAGCC	100	20	0	0	1	20	2	21	2e-06	37.4
t0000373::1178::23	TGGAGTGTCACAATGGTGTTTGT	hsa-miR-122-5p	TGGAGTGTGACAATGGTGTTTG	95.45	22	1	0	1	22	1	22	5e-06	35.6
t0000374::1170::23	TGACCTATGAATTGACAGCCAGG	hsa-miR-192-5p	CTGACCTATGAATTGACAGCC	100	20	0	0	1	20	2	21	2e-06	37.4
t0000376::1154::22	TGGAGTGTGACAATGGTGTATG	hsa-miR-122-5p	TGGAGTGTGACAATGGTGTTTG	95.45	22	1	0	1	22	1	22	5e-06	35.6
t0000380::1138::22	TGGAGTATGACAATGGTGTTTG	hsa-miR-122-5p	TGGAGTGTGACAATGGTGTTTG	95.45	22	1	0	1	22	1	22	5e-06	35.6
t0000381::1137::22	NGGAGTGTGACAATGGTGTTTG	hsa-miR-122-5p	TGGAGTGTGACAATGGTGTTTG	100	21	0	0	2	22	2	22	4e-07	39.2
t0000384::1128::21	TGGAGTTTGACAATGGTGTTT	hsa-miR-122-5p	TGGAGTGTGACAATGGTGTTTG	95.24	21	1	0	1	21	1	21	2e-05	33.7
t0000385::1126::21	TGGAGTGTGACAATGATGTTT	hsa-miR-122-5p	TGGAGTGTGACAATGGTGTTTG	95.24	21	1	0	1	21	1	21	2e-05	33.7
t0000387::1121::22	TGAGGGGCAGAGAGCGAGACTC	hsa-miR-423-5p	TGAGGGGCAGAGAGCGAGACTTT	100	21	0	0	1	21	1	21	4e-07	39.2
t0000388::1120::22	TCCTGTACTGAGCTGCCCCGAA	hsa-miR-486-5p	TCCTGTACTGAGCTGCCCCGAG	100	21	0	0	1	21	1	21	4e-07	39.2
t0000389::1115::23	TGGAGTGAGACAATGGTGTTTGA	hsa-miR-122-5p	TGGAGTGTGACAATGGTGTTTG	95.45	22	1	0	1	22	1	22	5e-06	35.6
t0000391::1107::22	TGAGGTAGTAGGTTGTATGGTT	hsa-let-7c-5p	TGAGGTAGTAGGTTGTATGGTT	100	22	0	0	1	22	1	22	1e-07	41
t0000393::1099::22	TGGAGTGTTACAATGGTGTTTG	hsa-miR-122-5p	TGGAGTGTGACAATGGTGTTTG	95.45	22	1	0	1	22	1	22	5e-06	35.6
t0000394::1099::23	TGGAGTGTGACAAAGGTGTTTGA	hsa-miR-122-5p	TGGAGTGTGACAATGGTGTTTG	95.45	22	1	0	1	22	1	22	5e-06	35.6
t0000395::1098::22	TGAGGTAGTAGTTTGTGCTGTC	hsa-let-7i-5p	TGAGGTAGTAGTTTGTGCTGTT	100	21	0	0	1	21	1	21	4e-07	39.2
t0000396::1097::21	AACATTCAACGCTGTCGGTGA	hsa-miR-181a-5p	AACATTCAACGCTGTCGGTGAGT	100	21	0	0	1	21	1	21	4e-07	39.2
t0000397::1096::22	TGGAGTGTGACAATGGTGTTGA	hsa-miR-122-5p	TGGAGTGTGACAATGGTGTTTG	100	20	0	0	1	20	1	20	1e-06	37.4
t0000398::1094::22	AAAAGCTGGGTTGAGAGGGCGG	hsa-miR-320a	AAAAGCTGGGTTGAGAGGGCGA	100	21	0	0	1	21	1	21	4e-07	39.2
t0000401::1086::20	AACCCGTAGATCCGATCTTG	hsa-miR-99a-5p	AACCCGTAGATCCGATCTTGTG	100	20	0	0	1	20	1	20	1e-06	37.4
t0000402::1083::23	TGGAGTGTTACAATGGTGTTTGA	hsa-miR-122-5p	TGGAGTGTGACAATGGTGTTTG	95.45	22	1	0	1	22	1	22	5e-06	35.6
t0000405::1068::21	AACCCGTAGATCCGAACTTGT	hsa-miR-100-5p	AACCCGTAGATCCGAACTTGTG	100	21	0	0	1	21	1	21	4e-07	39.2
t0000406::1066::22	TGGAGTGTGACAATAGTGTTTG	hsa-miR-122-5p	TGGAGTGTGACAATGGTGTTTG	95.45	22	1	0	1	22	1	22	5e-06	35.6
t0000407::1062::22	CTAGACTGAAGCTCCTTGAGGA	hsa-miR-151a-3p	CTAGACTGAAGCTCCTTGAGG	100	21	0	0	1	21	1	21	4e-07	39.2
t0000408::1062::21	AGGAGTGTGACAATGGTGTTT	hsa-miR-122-5p	TGGAGTGTGACAATGGTGTTTG	100	20	0	0	2	21	2	21	1e-06	37.4
t0000410::1045::22	TGAGGTAGTAGATTGTATAGTT	hsa-let-7f-5p	TGAGGTAGTAGATTGTATAGTT	100	22	0	0	1	22	1	22	1e-07	41
t0000414::1029::23	TGGAGTGTGACAATGGTTTTTGA	hsa-miR-122-5p	TGGAGTGTGACAATGGTGTTTG	95.45	22	1	0	1	22	1	22	5e-06	35.6
t0000416::1024::23	CTAGACTGAAGCTCCTTGAGGAA	hsa-miR-151a-3p	CTAGACTGAAGCTCCTTGAGG	100	21	0	0	1	21	1	21	4e-07	39.2
t0000417::1022::22	TGGAGTGTGACAAAGGTGTTTG	hsa-miR-122-5p	TGGAGTGTGACAATGGTGTTTG	95.45	22	1	0	1	22	1	22	5e-06	35.6
t0000419::1016::21	TGGAGTGTGTCAATGGTGTTT	hsa-miR-122-5p	TGGAGTGTGACAATGGTGTTTG	95.24	21	1	0	1	21	1	21	2e-05	33.7
t0000420::1015::22	ACTGGACTTGGAGTCAGAAGGT	hsa-miR-378a-3p	ACTGGACTTGGAGTCAGAAGGC	100	21	0	0	1	21	1	21	4e-07	39.2
t0000423::1010::23	TGGAGTGTGAAAATGGTGTTTGA	hsa-miR-122-5p	TGGAGTGTGACAATGGTGTTTG	95.45	22	1	0	1	22	1	22	5e-06	35.6
t0000425::1006::23	CTGACCTATGAATTGACAGCCAG	hsa-miR-192-5p	CTGACCTATGAATTGACAGCC	100	21	0	0	1	21	1	21	4e-07	39.2
t0000431::979::23	TGGAGTGTGACAATGATGTTTGT	hsa-miR-122-5p	TGGAGTGTGACAATGGTGTTTG	95.45	22	1	0	1	22	1	22	5e-06	35.6
t0000432::977::23	GGGAGTGTGACAATGGTGTTTGT	hsa-miR-122-5p	TGGAGTGTGACAATGGTGTTTG	100	21	0	0	2	22	2	22	4e-07	39.2
t0000434::966::23	TGTAAACATCCCCGACTGGAAGT	hsa-miR-30d-5p	TGTAAACATCCCCGACTGGAAG	100	22	0	0	1	22	1	22	1e-07	41
t0000436::958::21	TGGAGTGTAACAATGGTGTTT	hsa-miR-122-5p	TGGAGTGTGACAATGGTGTTTG	95.24	21	1	0	1	21	1	21	2e-05	33.7
t0000437::955::23	TAGAGTGTGACAATGGTGTTTGT	hsa-miR-122-5p	TGGAGTGTGACAATGGTGTTTG	100	20	0	0	3	22	3	22	2e-06	37.4
t0000439::948::23	TGGAGTGTGACAATGGTATTTGA	hsa-miR-122-5p	TGGAGTGTGACAATGGTGTTTG	95.45	22	1	0	1	22	1	22	5e-06	35.6
t0000440::947::22	TGAGGTAGTAGGTTGTGTGGTC	hsa-let-7b-5p	TGAGGTAGTAGGTTGTGTGGTT	100	21	0	0	1	21	1	21	4e-07	39.2
t0000442::936::23	TGGAGTTTGACAATGGTGTTTGT	hsa-miR-122-5p	TGGAGTGTGACAATGGTGTTTG	95.45	22	1	0	1	22	1	22	5e-06	35.6
t0000443::936::20	TGGCTCAGTTCAGCAGGAAC	hsa-miR-24-3p	TGGCTCAGTTCAGCAGGAACAG	100	20	0	0	1	20	1	20	1e-06	37.4
t0000445::930::22	TGGAGTGTGACAATGGTTTTTG	hsa-miR-122-5p	TGGAGTGTGACAATGGTGTTTG	95.45	22	1	0	1	22	1	22	5e-06	35.6
t0000447::928::22	TGGAGTGTGATAATGGTGTTTG	hsa-miR-122-5p	TGGAGTGTGACAATGGTGTTTG	95.45	22	1	0	1	22	1	22	5e-06	35.6
t0000448::927::23	AACCCGTAGATCCGATCTTGTGG	hsa-miR-99a-5p	AACCCGTAGATCCGATCTTGTG	100	22	0	0	1	22	1	22	1e-07	41
t0000449::927::23	AGGAGTGTGACAATGGTGTTTGT	hsa-miR-122-5p	TGGAGTGTGACAATGGTGTTTG	100	21	0	0	2	22	2	22	4e-07	39.2
t0000450::921::23	TGAGGGGCAGAGGGCGAGACTTT	hsa-miR-423-5p	TGAGGGGCAGAGAGCGAGACTTT	95.65	23	1	0	1	23	1	23	2e-06	37.4
t0000451::914::24	TGGAGTGTGACAATGGTGTTTAAA	hsa-miR-122-5p	TGGAGTGTGACAATGGTGTTTG	100	21	0	0	1	21	1	21	5e-07	39.2
t0000454::904::21	TGAGGTAGTAGGTTGTATAGT	hsa-let-7a-5p	TGAGGTAGTAGGTTGTATAGTT	100	21	0	0	1	21	1	21	4e-07	39.2
t0000455::903::23	TGGAGTGTGACAAGGGTGTTTGA	hsa-miR-122-5p	TGGAGTGTGACAATGGTGTTTG	95.45	22	1	0	1	22	1	22	5e-06	35.6
t0000456::901::23	TGGAGGGTGACAATGGTGTTTGA	hsa-miR-122-5p	TGGAGTGTGACAATGGTGTTTG	95.45	22	1	0	1	22	1	22	5e-06	35.6
t0000457::896::22	AAGACGGGAGGAAAGAAGGGAG	hsa-miR-483-5p	AAGACGGGAGGAAAGAAGGGAG	100	22	0	0	1	22	1	22	1e-07	41
t0000459::889::22	TGGAGTGTGACAATGGTATTTG	hsa-miR-122-5p	TGGAGTGTGACAATGGTGTTTG	95.45	22	1	0	1	22	1	22	5e-06	35.6
t0000460::887::23	TGGAGTGTGTCAATGGTGTTTGT	hsa-miR-122-5p	TGGAGTGTGACAATGGTGTTTG	95.45	22	1	0	1	22	1	22	5e-06	35.6
t0000462::884::21	NGGAGTGTGACAATGGTGTTT	hsa-miR-122-5p	TGGAGTGTGACAATGGTGTTTG	100	20	0	0	2	21	2	21	1e-06	37.4
t0000463::880::22	CTGGACTTGGAGTCAGAAGGCT	hsa-miR-378a-3p	ACTGGACTTGGAGTCAGAAGGC	100	21	0	0	1	21	2	22	4e-07	39.2
t0000466::869::23	TGGAGTGTAACAATGGTGTTTGT	hsa-miR-122-5p	TGGAGTGTGACAATGGTGTTTG	95.45	22	1	0	1	22	1	22	5e-06	35.6
t0000468::867::23	TGGAGTGTGGCAATGGTGTTTGG	hsa-miR-122-5p	TGGAGTGTGACAATGGTGTTTG	95.45	22	1	0	1	22	1	22	5e-06	35.6
t0000469::863::24	TGGAAGACTAGTGATTTTGTTGTT	hsa-miR-7-5p	TGGAAGACTAGTGATTTTGTTGT	100	23	0	0	1	23	1	23	4e-08	42.8
t0000471::862::23	TGGAGTGGGACAATGGTGTTTGA	hsa-miR-122-5p	TGGAGTGTGACAATGGTGTTTG	95.45	22	1	0	1	22	1	22	5e-06	35.6
t0000472::860::21	TGGAGTGTGACAATAGTGTTT	hsa-miR-122-5p	TGGAGTGTGACAATGGTGTTTG	95.24	21	1	0	1	21	1	21	2e-05	33.7
t0000473::859::24	TGGAGTGTGACAATGGTGTTTGGA	hsa-miR-122-5p	TGGAGTGTGACAATGGTGTTTG	100	22	0	0	1	22	1	22	1e-07	41
t0000474::856::21	TGGAGTGTGACAATGGTTTTT	hsa-miR-122-5p	TGGAGTGTGACAATGGTGTTTG	95.24	21	1	0	1	21	1	21	2e-05	33.7
t0000476::851::23	TGGAGTGTGACAATGGTGTTAGG	hsa-miR-122-5p	TGGAGTGTGACAATGGTGTTTG	100	20	0	0	1	20	1	20	2e-06	37.4
t0000477::849::21	TGGAGTGTTACAATGGTGTTT	hsa-miR-122-5p	TGGAGTGTGACAATGGTGTTTG	95.24	21	1	0	1	21	1	21	2e-05	33.7
t0000478::845::21	ACTGGACTTGGAGTCAGAAGG	hsa-miR-378a-3p	ACTGGACTTGGAGTCAGAAGGC	100	21	0	0	1	21	1	21	4e-07	39.2
t0000480::844::23	TCCTGTACTGAGCTGCCCCGAGG	hsa-miR-486-5p	TCCTGTACTGAGCTGCCCCGAG	100	22	0	0	1	22	1	22	1e-07	41
t0000482::841::22	TCAGTGCCCTACAGAACTTTGT	hsa-miR-148a-3p	TCAGTGCACTACAGAACTTTGT	95.45	22	1	0	1	22	1	22	5e-06	35.6
t0000484::832::21	TGGAGTATGACAATGGTGTTT	hsa-miR-122-5p	TGGAGTGTGACAATGGTGTTTG	95.24	21	1	0	1	21	1	21	2e-05	33.7
t0000486::830::23	TGGAATGTGACAATGGTGTTTGA	hsa-miR-122-5p	TGGAGTGTGACAATGGTGTTTG	95.45	22	1	0	1	22	1	22	5e-06	35.6
t0000487::829::22	TGGAATGTAAAGAAGTATGTAT	hsa-miR-1-3p	TGGAATGTAAAGAAGTATGTAT	100	22	0	0	1	22	1	22	1e-07	41
t0000489::825::22	ACTGGACTTGGAGTCAGAAGGA	hsa-miR-378a-3p	ACTGGACTTGGAGTCAGAAGGC	100	21	0	0	1	21	1	21	4e-07	39.2
t0000494::814::22	TGGAGTGGGACAATGGTGTTTG	hsa-miR-122-5p	TGGAGTGTGACAATGGTGTTTG	95.45	22	1	0	1	22	1	22	5e-06	35.6
t0000496::807::23	TGGAGTGTGACAATGGTGTGTGA	hsa-miR-122-5p	TGGAGTGTGACAATGGTGTTTG	95.45	22	1	0	1	22	1	22	5e-06	35.6
t0000497::801::21	TGAGAACTGAATTCCATGGGT	hsa-miR-146a-5p	TGAGAACTGAATTCCATGGGTT	100	21	0	0	1	21	1	21	4e-07	39.2
t0000498::796::22	TGGAGTGAGACAATGGTGTTTG	hsa-miR-122-5p	TGGAGTGTGACAATGGTGTTTG	95.45	22	1	0	1	22	1	22	5e-06	35.6
t0000499::794::23	TGGAGTATGACAATGGTGTTTGT	hsa-miR-122-5p	TGGAGTGTGACAATGGTGTTTG	95.45	22	1	0	1	22	1	22	5e-06	35.6
t0000502::786::23	TGCAGTGTGACAATGGTGTTTGA	hsa-miR-122-5p	TGGAGTGTGACAATGGTGTTTG	95.45	22	1	0	1	22	1	22	5e-06	35.6
t0000504::785::22	AAAAGCTGGGTTGAGAGGGCGC	hsa-miR-320a	AAAAGCTGGGTTGAGAGGGCGA	100	21	0	0	1	21	1	21	4e-07	39.2
t0000509::774::23	TGGAGTGTGACCATGGTGTTTGA	hsa-miR-122-5p	TGGAGTGTGACAATGGTGTTTG	95.45	22	1	0	1	22	1	22	5e-06	35.6
t0000510::773::23	TGGAGTGTGATAATGGTGTTTGT	hsa-miR-122-5p	TGGAGTGTGACAATGGTGTTTG	95.45	22	1	0	1	22	1	22	5e-06	35.6
t0000513::769::21	AAATGGATTTTTGGAGCAGGG	hsa-miR-1246	AATGGATTTTTGGAGCAGG	100	19	0	0	2	20	1	19	4e-06	35.6
t0000515::763::22	TGGAATGTGACAATGGTGTTTG	hsa-miR-122-5p	TGGAGTGTGACAATGGTGTTTG	95.45	22	1	0	1	22	1	22	5e-06	35.6
t0000520::757::23	NGGAGTGTGACAATGGTGTTTGT	hsa-miR-122-5p	TGGAGTGTGACAATGGTGTTTG	100	21	0	0	2	22	2	22	4e-07	39.2
t0000521::755::23	TGGAGTGTTACAATGGTGTTTGT	hsa-miR-122-5p	TGGAGTGTGACAATGGTGTTTG	95.45	22	1	0	1	22	1	22	5e-06	35.6
t0000522::754::20	CTGACCTATGAATTGACAGC	hsa-miR-192-5p	CTGACCTATGAATTGACAGCC	100	20	0	0	1	20	1	20	1e-06	37.4
t0000523::753::24	TGGATTGTGACAATGGTGTTTGAA	hsa-miR-122-5p	TGGAGTGTGACAATGGTGTTTG	95.45	22	1	0	1	22	1	22	6e-06	35.6
t0000524::753::21	TCCTTTACTGAGCTGCCCCGA	hsa-miR-486-5p	TCCTGTACTGAGCTGCCCCGAG	95.24	21	1	0	1	21	1	21	2e-05	33.7
t0000525::752::22	TTTGTTCGTTCGGCTCGCGTGT	hsa-miR-375	TTTGTTCGTTCGGCTCGCGTGA	100	21	0	0	1	21	1	21	4e-07	39.2
t0000527::747::23	TGGAGTGTGACAATAGTGTTTGT	hsa-miR-122-5p	TGGAGTGTGACAATGGTGTTTG	95.45	22	1	0	1	22	1	22	5e-06	35.6
t0000528::747::21	AAGACGGGAGGAAAGAAGGGA	hsa-miR-483-5p	AAGACGGGAGGAAAGAAGGGAG	100	21	0	0	1	21	1	21	4e-07	39.2
t0000529::742::22	TGGAGTGTGACAATGGTGTGTG	hsa-miR-122-5p	TGGAGTGTGACAATGGTGTTTG	95.45	22	1	0	1	22	1	22	5e-06	35.6
t0000531::739::23	GGAGGGGCAGAGAGCGAGACTTT	hsa-miR-423-5p	TGAGGGGCAGAGAGCGAGACTTT	100	22	0	0	2	23	2	23	1e-07	41
t0000532::739::23	TGGAGTGTGACGATGGTGTTTGG	hsa-miR-122-5p	TGGAGTGTGACAATGGTGTTTG	95.45	22	1	0	1	22	1	22	5e-06	35.6
t0000533::737::23	TGGAGTGTGACAGTGGTGTTTGG	hsa-miR-122-5p	TGGAGTGTGACAATGGTGTTTG	95.45	22	1	0	1	22	1	22	5e-06	35.6
t0000534::736::21	TGGAGTGTGACAAAGGTGTTT	hsa-miR-122-5p	TGGAGTGTGACAATGGTGTTTG	95.24	21	1	0	1	21	1	21	2e-05	33.7
t0000535::735::23	TGAAGTGTGACAATGGTGTTTGA	hsa-miR-122-5p	TGGAGTGTGACAATGGTGTTTG	95.45	22	1	0	1	22	1	22	5e-06	35.6
t0000538::732::23	AAAAGCTGGGTTGAGAGGGCGTT	hsa-miR-320a	AAAAGCTGGGTTGAGAGGGCGA	100	21	0	0	1	21	1	21	4e-07	39.2
t0000539::731::22	TGGCTCAGTTCAGCAGGAACAG	hsa-miR-24-3p	TGGCTCAGTTCAGCAGGAACAG	100	22	0	0	1	22	1	22	1e-07	41
t0000542::726::23	TGGGGTGTGACAATGGTGTTTGG	hsa-miR-122-5p	TGGAGTGTGACAATGGTGTTTG	95.45	22	1	0	1	22	1	22	5e-06	35.6
t0000543::726::23	TTGAGTGTGACAATGGTGTTTGC	hsa-miR-122-5p	TGGAGTGTGACAATGGTGTTTG	100	20	0	0	3	22	3	22	2e-06	37.4
t0000544::725::23	TGGAGTGTGACAATGGTGTTTTG	hsa-miR-122-5p	TGGAGTGTGACAATGGTGTTTG	100	21	0	0	1	21	1	21	4e-07	39.2
t0000545::725::21	TATTGCACTTGTCCCGGCCTG	hsa-miR-92a-3p	TATTGCACTTGTCCCGGCCTGT	100	21	0	0	1	21	1	21	4e-07	39.2
t0000546::722::22	TGCAGTGTGACAATGGTGTTTG	hsa-miR-122-5p	TGGAGTGTGACAATGGTGTTTG	95.45	22	1	0	1	22	1	22	5e-06	35.6
t0000550::717::21	TGGAGTGAGACAATGGTGTTT	hsa-miR-122-5p	TGGAGTGTGACAATGGTGTTTG	95.24	21	1	0	1	21	1	21	2e-05	33.7
t0000552::714::21	TGCGGGGCTAGGGCTAACAGC	hsa-miR-744-5p	TGCGGGGCTAGGGCTAACAGCA	100	21	0	0	1	21	1	21	4e-07	39.2
t0000553::711::23	TGGAGTGTGACAATGGTGTATGT	hsa-miR-122-5p	TGGAGTGTGACAATGGTGTTTG	95.45	22	1	0	1	22	1	22	5e-06	35.6
t0000554::708::22	TGGAGGGTGACAATGGTGTTTG	hsa-miR-122-5p	TGGAGTGTGACAATGGTGTTTG	95.45	22	1	0	1	22	1	22	5e-06	35.6
t0000557::703::23	TGAGGGGCAGAGAGCGGGACTTT	hsa-miR-423-5p	TGAGGGGCAGAGAGCGAGACTTT	95.65	23	1	0	1	23	1	23	2e-06	37.4
t0000559::702::21	AGGGGTGCTATCTGTGATTGA	hsa-miR-342-5p	AGGGGTGCTATCTGTGATTGA	100	21	0	0	1	21	1	21	4e-07	39.2
t0000564::697::21	CTGGACTTGGAGTCAGAAGGC	hsa-miR-378a-3p	ACTGGACTTGGAGTCAGAAGGC	100	21	0	0	1	21	2	22	4e-07	39.2
t0000565::695::20	AACCCGTAGATCCGAACTTG	hsa-miR-100-5p	AACCCGTAGATCCGAACTTGTG	100	20	0	0	1	20	1	20	1e-06	37.4
t0000566::694::22	TGAGGTAGTAGTTTGTGCTGTG	hsa-let-7i-5p	TGAGGTAGTAGTTTGTGCTGTT	100	21	0	0	1	21	1	21	4e-07	39.2
t0000567::692::23	AACCCGTAGATCCGAACTTGTGT	hsa-miR-100-5p	AACCCGTAGATCCGAACTTGTG	100	22	0	0	1	22	1	22	1e-07	41
t0000569::689::22	TACCCTGTAGAACCGAATTTGC	hsa-miR-10b-5p	TACCCTGTAGAACCGAATTTGTG	100	21	0	0	1	21	1	21	4e-07	39.2
t0000571::683::24	CTGGAGTGTGACAATGGTGTTTGA	hsa-miR-122-5p	TGGAGTGTGACAATGGTGTTTG	100	22	0	0	2	23	1	22	1e-07	41
t0000573::679::22	TCCTTTACTGAGCTGCCCCGAG	hsa-miR-486-5p	TCCTGTACTGAGCTGCCCCGAG	95.45	22	1	0	1	22	1	22	5e-06	35.6
t0000578::675::23	TGGAGTGTGACATTGGTGTTTGA	hsa-miR-122-5p	TGGAGTGTGACAATGGTGTTTG	95.45	22	1	0	1	22	1	22	5e-06	35.6
t0000580::672::23	TGAGGGGCGGAGAGCGAGACTTT	hsa-miR-423-5p	TGAGGGGCAGAGAGCGAGACTTT	95.65	23	1	0	1	23	1	23	2e-06	37.4
t0000584::670::21	TGGAGTGGGACAATGGTGTTT	hsa-miR-122-5p	TGGAGTGTGACAATGGTGTTTG	95.24	21	1	0	1	21	1	21	2e-05	33.7
t0000585::668::23	CTCGTACCGTGAGTAATAATGCG	hsa-miR-126-3p	TCGTACCGTGAGTAATAATGCG	100	22	0	0	2	23	1	22	1e-07	41
t0000586::667::22	TGAGGGGCAGAGAGCGAGACTG	hsa-miR-423-5p	TGAGGGGCAGAGAGCGAGACTTT	100	21	0	0	1	21	1	21	4e-07	39.2
t0000588::664::20	TGTAAACATCCCCGACTGGA	hsa-miR-30d-5p	TGTAAACATCCCCGACTGGAAG	100	20	0	0	1	20	1	20	1e-06	37.4
t0000590::661::22	TGGAGTGTGAAAATGGTGTTTG	hsa-miR-122-5p	TGGAGTGTGACAATGGTGTTTG	95.45	22	1	0	1	22	1	22	5e-06	35.6
t0000593::659::24	TGGAGTGTGACAATGGTGTTTGGT	hsa-miR-122-5p	TGGAGTGTGACAATGGTGTTTG	100	22	0	0	1	22	1	22	1e-07	41
t0000595::657::23	ACTGGACTTGGAGTCAGAAGGCC	hsa-miR-378a-3p	ACTGGACTTGGAGTCAGAAGGC	100	22	0	0	1	22	1	22	1e-07	41
t0000596::656::23	TGGTGTGTGACAATGGTGTTTGA	hsa-miR-122-5p	TGGAGTGTGACAATGGTGTTTG	95.45	22	1	0	1	22	1	22	5e-06	35.6
t0000597::656::22	GAATGTTGCTCGGTGAACCCCT	hsa-miR-409-3p	GAATGTTGCTCGGTGAACCCCT	100	22	0	0	1	22	1	22	1e-07	41
t0000598::656::23	TGGAGTGTGACAATGGTGTGTGT	hsa-miR-122-5p	TGGAGTGTGACAATGGTGTTTG	95.45	22	1	0	1	22	1	22	5e-06	35.6
t0000600::654::22	TGGATTGTGACAATGGTGTTTT	hsa-miR-122-5p	TGGAGTGTGACAATGGTGTTTG	95.24	21	1	0	1	21	1	21	2e-05	33.7
t0000602::654::23	TGGAGTGTGACAAAGGTGTTTGT	hsa-miR-122-5p	TGGAGTGTGACAATGGTGTTTG	95.45	22	1	0	1	22	1	22	5e-06	35.6
t0000604::651::23	TGGATTGTGACAATGGTGTTTAA	hsa-miR-122-5p	TGGAGTGTGACAATGGTGTTTG	95.24	21	1	0	1	21	1	21	2e-05	33.7
t0000605::649::22	TGGTGTGTGACAATGGTGTTTG	hsa-miR-122-5p	TGGAGTGTGACAATGGTGTTTG	95.45	22	1	0	1	22	1	22	5e-06	35.6
t0000606::646::21	TGTAAACATCCCCGACTGGAA	hsa-miR-30d-5p	TGTAAACATCCCCGACTGGAAG	100	21	0	0	1	21	1	21	4e-07	39.2
t0000607::645::22	TGAAGTGTGACAATGGTGTTTG	hsa-miR-122-5p	TGGAGTGTGACAATGGTGTTTG	95.45	22	1	0	1	22	1	22	5e-06	35.6
t0000608::644::21	TGAGGTAGTAGTTTGTGCTGT	hsa-let-7i-5p	TGAGGTAGTAGTTTGTGCTGTT	100	21	0	0	1	21	1	21	4e-07	39.2
t0000610::641::22	TGGAGTGTGACAAGGGTGTTTG	hsa-miR-122-5p	TGGAGTGTGACAATGGTGTTTG	95.45	22	1	0	1	22	1	22	5e-06	35.6
t0000611::636::23	TGGAGTGTGACAATGGTATTTGT	hsa-miR-122-5p	TGGAGTGTGACAATGGTGTTTG	95.45	22	1	0	1	22	1	22	5e-06	35.6
t0000612::634::22	AAATGGATTTTTGGAGCAGGGA	hsa-miR-1246	AATGGATTTTTGGAGCAGG	100	19	0	0	2	20	1	19	5e-06	35.6
t0000613::634::23	TGGGGGGCAGAGAGCGAGACTTT	hsa-miR-423-5p	TGAGGGGCAGAGAGCGAGACTTT	95.65	23	1	0	1	23	1	23	2e-06	37.4
t0000614::634::21	CACCCGTAGAACCGACCTTGC	hsa-miR-99b-5p	CACCCGTAGAACCGACCTTGCG	100	21	0	0	1	21	1	21	4e-07	39.2
t0000617::633::22	TGAGGTAGTAGGTTGTGTGGTG	hsa-let-7b-5p	TGAGGTAGTAGGTTGTGTGGTT	100	21	0	0	1	21	1	21	4e-07	39.2
t0000618::631::23	TGGAGTGAGACAATGGTGTTTGT	hsa-miR-122-5p	TGGAGTGTGACAATGGTGTTTG	95.45	22	1	0	1	22	1	22	5e-06	35.6
t0000622::626::22	TGGAGTGTGACAATGGTGTTGT	hsa-miR-122-5p	TGGAGTGTGACAATGGTGTTTG	100	20	0	0	1	20	1	20	1e-06	37.4
t0000623::626::20	TTCACAGTGGCTAAGTTCCG	hsa-miR-27a-3p	TTCACAGTGGCTAAGTTCCGC	100	20	0	0	1	20	1	20	1e-06	37.4
t0000624::625::23	TGGAGTGTGACAATGGTTTTTGT	hsa-miR-122-5p	TGGAGTGTGACAATGGTGTTTG	95.45	22	1	0	1	22	1	22	5e-06	35.6
t0000625::624::21	TGGTGTGTGACAATGGTGTTT	hsa-miR-122-5p	TGGAGTGTGACAATGGTGTTTG	95.24	21	1	0	1	21	1	21	2e-05	33.7
t0000627::623::23	TGAGGGGCAGAGAGCGAGACATT	hsa-miR-423-5p	TGAGGGGCAGAGAGCGAGACTTT	95.65	23	1	0	1	23	1	23	2e-06	37.4
t0000628::622::23	TGGAGTGTGACAATGGTGTTTAC	hsa-miR-122-5p	TGGAGTGTGACAATGGTGTTTG	100	21	0	0	1	21	1	21	4e-07	39.2
t0000631::622::23	TGGAGTGTGAAAATGGTGTTTGT	hsa-miR-122-5p	TGGAGTGTGACAATGGTGTTTG	95.45	22	1	0	1	22	1	22	5e-06	35.6
t0000632::621::25	TGGAGTGTGACAATGGTGTTTGATT	hsa-miR-122-5p	TGGAGTGTGACAATGGTGTTTG	100	22	0	0	1	22	1	22	2e-07	41
t0000633::620::23	CTGGAGTGTGACAATGGTGTTTG	hsa-miR-122-5p	TGGAGTGTGACAATGGTGTTTG	100	22	0	0	2	23	1	22	1e-07	41
t0000634::620::22	TGTAAACATCCCCGACTGGAAA	hsa-miR-30d-5p	TGTAAACATCCCCGACTGGAAG	100	21	0	0	1	21	1	21	4e-07	39.2
t0000636::612::23	TGGAGAGTGACAATGGTGTTTGA	hsa-miR-122-5p	TGGAGTGTGACAATGGTGTTTG	95.45	22	1	0	1	22	1	22	5e-06	35.6
t0000637::608::22	TCAGTGCACTACAGCACTTTGT	hsa-miR-148a-3p	TCAGTGCACTACAGAACTTTGT	95.45	22	1	0	1	22	1	22	5e-06	35.6
t0000638::608::23	TGGAGTGCGACAATGGTGTTTGG	hsa-miR-122-5p	TGGAGTGTGACAATGGTGTTTG	95.45	22	1	0	1	22	1	22	5e-06	35.6
t0000640::605::22	CACCCGTAGAACCGACCTTGCG	hsa-miR-99b-5p	CACCCGTAGAACCGACCTTGCG	100	22	0	0	1	22	1	22	1e-07	41
t0000643::602::22	TGGAGTGTGACCATGGTGTTTG	hsa-miR-122-5p	TGGAGTGTGACAATGGTGTTTG	95.45	22	1	0	1	22	1	22	5e-06	35.6
t0000644::602::21	TGGAGTGTGACCATGGTGTTT	hsa-miR-122-5p	TGGAGTGTGACAATGGTGTTTG	95.24	21	1	0	1	21	1	21	2e-05	33.7
t0000645::601::22	CATGCCTTGAGTGTAGGACCGT	hsa-miR-532-5p	CATGCCTTGAGTGTAGGACCGT	100	22	0	0	1	22	1	22	1e-07	41
t0000647::600::21	TGAAGTGTGACAATGGTGTTT	hsa-miR-122-5p	TGGAGTGTGACAATGGTGTTTG	95.24	21	1	0	1	21	1	21	2e-05	33.7
t0000648::600::22	TATTGCACTTGTCCCGGCCTGC	hsa-miR-92a-3p	TATTGCACTTGTCCCGGCCTGT	100	21	0	0	1	21	1	21	4e-07	39.2
t0000650::598::21	CTATACGACCTGCTGCCTTTC	hsa-let-7d-3p	CTATACGACCTGCTGCCTTTCT	100	21	0	0	1	21	1	21	4e-07	39.2
t0000653::596::22	TCAGTGCACTACGGAACTTTGT	hsa-miR-148a-3p	TCAGTGCACTACAGAACTTTGT	95.45	22	1	0	1	22	1	22	5e-06	35.6
t0000656::594::24	AAAAGCTGGGTTGAGAGGGCGAAT	hsa-miR-320a	AAAAGCTGGGTTGAGAGGGCGA	100	22	0	0	1	22	1	22	1e-07	41
t0000658::590::23	TGAGGTAGTAGATTGTATAGTTT	hsa-let-7f-5p	TGAGGTAGTAGATTGTATAGTT	100	22	0	0	1	22	1	22	1e-07	41
t0000659::588::21	TACCCTGTAGAACCGAATTTG	hsa-miR-10b-5p	TACCCTGTAGAACCGAATTTGTG	100	21	0	0	1	21	1	21	4e-07	39.2
t0000661::586::22	TGAGGTAGTAGGTTGTGTGGTA	hsa-let-7b-5p	TGAGGTAGTAGGTTGTGTGGTT	100	21	0	0	1	21	1	21	4e-07	39.2
t0000662::585::24	TGGAGTGTGACAATGGTGTTTGTG	hsa-miR-122-5p	TGGAGTGTGACAATGGTGTTTG	100	22	0	0	1	22	1	22	1e-07	41
t0000665::583::20	AAAAGCTGGGTTGAGAGGGT	hsa-miR-320c	AAAAGCTGGGTTGAGAGGGT	100	20	0	0	1	20	1	20	1e-06	37.4
t0000667::581::23	TGGAGTGGGACAATGGTGTTTGT	hsa-miR-122-5p	TGGAGTGTGACAATGGTGTTTG	95.45	22	1	0	1	22	1	22	5e-06	35.6
t0000673::578::22	TGAGGTAGTAGTTTGTACAGTT	hsa-let-7g-5p	TGAGGTAGTAGTTTGTACAGTT	100	22	0	0	1	22	1	22	1e-07	41
t0000676::575::23	AAAAGCTGGGTTGAGAGGGCGAG	hsa-miR-320a	AAAAGCTGGGTTGAGAGGGCGA	100	22	0	0	1	22	1	22	1e-07	41
t0000678::569::22	TTCAAGTAATCCAGGATAGGCG	hsa-miR-26a-5p	TTCAAGTAATCCAGGATAGGCT	100	21	0	0	1	21	1	21	4e-07	39.2
t0000679::569::22	TACCCTGTAGAACCGAATTTGG	hsa-miR-10b-5p	TACCCTGTAGAACCGAATTTGTG	100	21	0	0	1	21	1	21	4e-07	39.2
t0000680::568::22	TCAGTGTACTACAGAACTTTGT	hsa-miR-148a-3p	TCAGTGCACTACAGAACTTTGT	95.45	22	1	0	1	22	1	22	5e-06	35.6
t0000681::565::23	TGAGGTAGTAGGTTGTGTGGTTA	hsa-let-7b-5p	TGAGGTAGTAGGTTGTGTGGTT	100	22	0	0	1	22	1	22	1e-07	41
t0000682::562::21	TGGAGGGTGACAATGGTGTTT	hsa-miR-122-5p	TGGAGTGTGACAATGGTGTTTG	95.24	21	1	0	1	21	1	21	2e-05	33.7
t0000684::561::23	TAGCTTATCAGACTGATGTTGAT	hsa-miR-21-5p	TAGCTTATCAGACTGATGTTGA	100	22	0	0	1	22	1	22	1e-07	41
t0000685::561::23	TGAGGGGCAGGGAGCGAGACTTT	hsa-miR-423-5p	TGAGGGGCAGAGAGCGAGACTTT	95.65	23	1	0	1	23	1	23	2e-06	37.4
t0000687::560::21	TGGAATGTGACAATGGTGTTT	hsa-miR-122-5p	TGGAGTGTGACAATGGTGTTTG	95.24	21	1	0	1	21	1	21	2e-05	33.7
t0000688::559::21	TCACAGTGAACCGGTCTCTTT	hsa-miR-128-3p	TCACAGTGAACCGGTCTCTTT	100	21	0	0	1	21	1	21	4e-07	39.2
t0000692::555::23	TGGAGTGTGACAATGGTGGTTGT	hsa-miR-122-5p	TGGAGTGTGACAATGGTGTTTG	95.45	22	1	0	1	22	1	22	5e-06	35.6
t0000697::550::21	CTGACCTATGAATTGACAGCT	hsa-miR-192-5p	CTGACCTATGAATTGACAGCC	100	20	0	0	1	20	1	20	1e-06	37.4
t0000707::539::22	TACCCTGTAGAACCGAATTTGA	hsa-miR-10b-5p	TACCCTGTAGAACCGAATTTGTG	100	21	0	0	1	21	1	21	4e-07	39.2
t0000708::539::24	TGAGGTAGTAGGTTGTGTGGTTAT	hsa-let-7b-5p	TGAGGTAGTAGGTTGTGTGGTT	100	22	0	0	1	22	1	22	1e-07	41
t0000709::538::22	TGGAGTGTGACAATGTTGTTTG	hsa-miR-122-5p	TGGAGTGTGACAATGGTGTTTG	95.45	22	1	0	1	22	1	22	5e-06	35.6
t0000711::537::23	TGAGGGGCAGAGAGCGAGGCTTT	hsa-miR-423-5p	TGAGGGGCAGAGAGCGAGACTTT	95.65	23	1	0	1	23	1	23	2e-06	37.4
t0000716::530::25	TGGAGTGTGACAATGGTGTTTGAAG	hsa-miR-122-5p	TGGAGTGTGACAATGGTGTTTG	100	22	0	0	1	22	1	22	2e-07	41
t0000720::527::20	TGACCTATGAATTGACAGCC	hsa-miR-192-5p	CTGACCTATGAATTGACAGCC	100	20	0	0	1	20	2	21	1e-06	37.4
t0000721::525::21	TGGAGTGTGACAAGGGTGTTT	hsa-miR-122-5p	TGGAGTGTGACAATGGTGTTTG	95.24	21	1	0	1	21	1	21	2e-05	33.7
t0000722::522::22	TATTGCACTTGTCCCGGCCTGG	hsa-miR-92a-3p	TATTGCACTTGTCCCGGCCTGT	100	21	0	0	1	21	1	21	4e-07	39.2
t0000725::520::21	TGAGGTAGTAGGTTGTGTGGC	hsa-let-7b-5p	TGAGGTAGTAGGTTGTGTGGTT	100	20	0	0	1	20	1	20	1e-06	37.4
t0000726::517::21	TGGAGTGTGACAATGGTATTT	hsa-miR-122-5p	TGGAGTGTGACAATGGTGTTTG	95.24	21	1	0	1	21	1	21	2e-05	33.7
t0000727::516::21	CTAGACTGAAGCTCCTTGAGA	hsa-miR-151a-3p	CTAGACTGAAGCTCCTTGAGG	100	20	0	0	1	20	1	20	1e-06	37.4
t0000733::507::22	TGGAGAGTGACAATGGTGTTTG	hsa-miR-122-5p	TGGAGTGTGACAATGGTGTTTG	95.45	22	1	0	1	22	1	22	5e-06	35.6
t0000734::507::23	AAGACGGGAGGAAAGAAGGGAGT	hsa-miR-483-5p	AAGACGGGAGGAAAGAAGGGAG	100	22	0	0	1	22	1	22	1e-07	41
t0000736::504::24	CTGGAGTGTGACAATGGTGTTTGT	hsa-miR-122-5p	TGGAGTGTGACAATGGTGTTTG	100	22	0	0	2	23	1	22	1e-07	41
t0000738::502::23	TGGAGTGTGACAATGTTGTTTGA	hsa-miR-122-5p	TGGAGTGTGACAATGGTGTTTG	95.45	22	1	0	1	22	1	22	5e-06	35.6
t0000740::498::24	TGGAGTGTGACAATGGTGTTTTGA	hsa-miR-122-5p	TGGAGTGTGACAATGGTGTTTG	100	21	0	0	1	21	1	21	5e-07	39.2
t0000741::498::23	TGGAGCGTGACAATGGTGTTTGG	hsa-miR-122-5p	TGGAGTGTGACAATGGTGTTTG	95.45	22	1	0	1	22	1	22	5e-06	35.6
t0000748::489::23	TGAAGTGTGACAATGGTGTTTGT	hsa-miR-122-5p	TGGAGTGTGACAATGGTGTTTG	95.45	22	1	0	1	22	1	22	5e-06	35.6
t0000749::488::23	TGGAGTGTGACAATGGTGTTCGG	hsa-miR-122-5p	TGGAGTGTGACAATGGTGTTTG	100	20	0	0	1	20	1	20	2e-06	37.4
t0000751::487::23	CGGAGTGTGACAATGGTGTTTGG	hsa-miR-122-5p	TGGAGTGTGACAATGGTGTTTG	100	21	0	0	2	22	2	22	4e-07	39.2
t0000753::485::22	TATTGCACTTGTCCCGGCCTGA	hsa-miR-92a-3p	TATTGCACTTGTCCCGGCCTGT	100	21	0	0	1	21	1	21	4e-07	39.2
t0000754::484::22	TGGAGTGTGACATTGGTGTTTG	hsa-miR-122-5p	TGGAGTGTGACAATGGTGTTTG	95.45	22	1	0	1	22	1	22	5e-06	35.6
t0000755::484::23	TGGAGGGTGACAATGGTGTTTGT	hsa-miR-122-5p	TGGAGTGTGACAATGGTGTTTG	95.45	22	1	0	1	22	1	22	5e-06	35.6
t0000756::484::23	TGGAGTGTGACAAGGGTGTTTGT	hsa-miR-122-5p	TGGAGTGTGACAATGGTGTTTG	95.45	22	1	0	1	22	1	22	5e-06	35.6
t0000758::481::22	TCACAGTGAACCGGTCTCTTTT	hsa-miR-128-3p	TCACAGTGAACCGGTCTCTTT	100	21	0	0	1	21	1	21	4e-07	39.2
t0000759::480::19	TTCACAGTGGCTAAGTTCT	hsa-miR-27b-3p	TTCACAGTGGCTAAGTTCTGC	100	19	0	0	1	19	1	19	3e-06	35.6
t0000761::480::22	CTGGCCCTCTCTGCCCTTCCGT	hsa-miR-328-3p	CTGGCCCTCTCTGCCCTTCCGT	100	22	0	0	1	22	1	22	1e-07	41
t0000762::480::22	TCAGTGCACTACAGAACTTTAT	hsa-miR-148a-3p	TCAGTGCACTACAGAACTTTGT	100	20	0	0	1	20	1	20	1e-06	37.4
t0000769::473::21	CATTGCACTTGTCTCGGTCTG	hsa-miR-25-3p	CATTGCACTTGTCTCGGTCTGA	100	21	0	0	1	21	1	21	4e-07	39.2
t0000770::470::23	CGTGTATTTGACAAGCTGAGTTG	hsa-miR-223-5p	CGTGTATTTGACAAGCTGAGTT	100	22	0	0	1	22	1	22	1e-07	41
t0000771::468::22	CTGGAGTGTGACAATGGTGTTT	hsa-miR-122-5p	TGGAGTGTGACAATGGTGTTTG	100	21	0	0	2	22	1	21	4e-07	39.2
t0000777::461::21	TGGGTTTACGTTGGGAGAACT	hsa-miR-629-5p	TGGGTTTACGTTGGGAGAACT	100	21	0	0	1	21	1	21	4e-07	39.2
t0000778::461::22	CTGACCTATGAATTGACAGCCT	hsa-miR-192-5p	CTGACCTATGAATTGACAGCC	100	21	0	0	1	21	1	21	4e-07	39.2
t0000780::461::22	TCAGGGCACTACAGAACTTTGT	hsa-miR-148a-3p	TCAGTGCACTACAGAACTTTGT	95.45	22	1	0	1	22	1	22	5e-06	35.6
t0000781::460::23	TGGAGTGTGACAATGGTGGTTGA	hsa-miR-122-5p	TGGAGTGTGACAATGGTGTTTG	95.45	22	1	0	1	22	1	22	5e-06	35.6
t0000788::455::22	CTCGGCGTGGCGTCGGTCGTGG	hsa-miR-1307-3p	ACTCGGCGTGGCGTCGGTCGTG	100	21	0	0	1	21	2	22	4e-07	39.2
t0000789::455::23	TGGAGTGTGCCAATGGTGTTTGA	hsa-miR-122-5p	TGGAGTGTGACAATGGTGTTTG	95.45	22	1	0	1	22	1	22	5e-06	35.6
t0000792::450::21	TGAGGTAGTAGGTTGTGTGGG	hsa-let-7b-5p	TGAGGTAGTAGGTTGTGTGGTT	100	20	0	0	1	20	1	20	1e-06	37.4
t0000793::450::23	TCCTGTACTGAGCTGCCCCGAGC	hsa-miR-486-5p	TCCTGTACTGAGCTGCCCCGAG	100	22	0	0	1	22	1	22	1e-07	41
t0000794::449::21	AAAATCTGGGTTGAGAGGGCG	hsa-miR-320a	AAAAGCTGGGTTGAGAGGGCGA	95.24	21	1	0	1	21	1	21	2e-05	33.7
t0000799::445::23	TGGTGTGTGACAATGGTGTTTGT	hsa-miR-122-5p	TGGAGTGTGACAATGGTGTTTG	95.45	22	1	0	1	22	1	22	5e-06	35.6
t0000801::443::23	TGAGGTAGTAGTTTGTGCTGTTA	hsa-let-7i-5p	TGAGGTAGTAGTTTGTGCTGTT	100	22	0	0	1	22	1	22	1e-07	41
t0000802::443::23	CGAGGGGCAGAGAGCGAGACTTT	hsa-miR-423-5p	TGAGGGGCAGAGAGCGAGACTTT	100	22	0	0	2	23	2	23	1e-07	41
t0000803::442::23	TGGAGTGTGACCATGGTGTTTGT	hsa-miR-122-5p	TGGAGTGTGACAATGGTGTTTG	95.45	22	1	0	1	22	1	22	5e-06	35.6
t0000804::442::22	TCAGTGCGCTACAGAACTTTGT	hsa-miR-148a-3p	TCAGTGCACTACAGAACTTTGT	95.45	22	1	0	1	22	1	22	5e-06	35.6
t0000805::442::21	TGCAGTGTGACAATGGTGTTT	hsa-miR-122-5p	TGGAGTGTGACAATGGTGTTTG	95.24	21	1	0	1	21	1	21	2e-05	33.7
t0000807::440::23	CAACGGAATCCCAAAAGCAGCTG	hsa-miR-191-5p	CAACGGAATCCCAAAAGCAGCTG	100	23	0	0	1	23	1	23	4e-08	42.8
t0000814::437::23	TGGAGTGTGACAATGGTGTTAGC	hsa-miR-122-5p	TGGAGTGTGACAATGGTGTTTG	100	20	0	0	1	20	1	20	2e-06	37.4
t0000817::436::21	TGGAGTGTGACAATGGTGGTT	hsa-miR-122-5p	TGGAGTGTGACAATGGTGTTTG	95.24	21	1	0	1	21	1	21	2e-05	33.7
t0000818::436::22	TGGAGTGTGGCAATGGTGTTTA	hsa-miR-122-5p	TGGAGTGTGACAATGGTGTTTG	95.24	21	1	0	1	21	1	21	2e-05	33.7
t0000819::435::23	TGGAGTGTGACAATGGAGTTTGA	hsa-miR-122-5p	TGGAGTGTGACAATGGTGTTTG	95.45	22	1	0	1	22	1	22	5e-06	35.6
t0000821::433::23	TGGAGTGTGGCAATGGTGTTTGC	hsa-miR-122-5p	TGGAGTGTGACAATGGTGTTTG	95.45	22	1	0	1	22	1	22	5e-06	35.6
t0000822::432::23	TGGAATGTGACAATGGTGTTTGT	hsa-miR-122-5p	TGGAGTGTGACAATGGTGTTTG	95.45	22	1	0	1	22	1	22	5e-06	35.6
t0000823::431::23	TGGAGTGTGACAATGGTGTTGGG	hsa-miR-122-5p	TGGAGTGTGACAATGGTGTTTG	100	20	0	0	1	20	1	20	2e-06	37.4
t0000824::431::21	TGGAGTGTGACATTGGTGTTT	hsa-miR-122-5p	TGGAGTGTGACAATGGTGTTTG	95.24	21	1	0	1	21	1	21	2e-05	33.7
t0000825::430::24	TACCCTGTAGAACCGAATTTGTGA	hsa-miR-10b-5p	TACCCTGTAGAACCGAATTTGTG	100	23	0	0	1	23	1	23	4e-08	42.8
t0000830::426::24	TGTAAACATCCTCGACTGGAAGCT	hsa-miR-30a-5p	TGTAAACATCCTCGACTGGAAG	100	22	0	0	1	22	1	22	1e-07	41
t0000831::425::22	TGGAGTGTGACAATGGTGGTTG	hsa-miR-122-5p	TGGAGTGTGACAATGGTGTTTG	95.45	22	1	0	1	22	1	22	5e-06	35.6
t0000834::424::24	TGGAGTGTGACAATGGTGTTTAAT	hsa-miR-122-5p	TGGAGTGTGACAATGGTGTTTG	100	21	0	0	1	21	1	21	5e-07	39.2
t0000835::422::21	TGGAGTGTGACAATGTTGTTT	hsa-miR-122-5p	TGGAGTGTGACAATGGTGTTTG	95.24	21	1	0	1	21	1	21	2e-05	33.7
t0000839::418::21	TCCTGTCCTGAGCTGCCCCGA	hsa-miR-486-5p	TCCTGTACTGAGCTGCCCCGAG	95.24	21	1	0	1	21	1	21	2e-05	33.7
t0000840::416::21	ATGGATTTTTGGAGCAGGGAG	hsa-miR-1246	AATGGATTTTTGGAGCAGG	100	18	0	0	1	18	2	19	2e-05	33.7
t0000841::416::23	TGGAGTGTGACATTGGTGTTTGT	hsa-miR-122-5p	TGGAGTGTGACAATGGTGTTTG	95.45	22	1	0	1	22	1	22	5e-06	35.6
t0000847::410::22	AGCTCGGTCTGAGGCCCCTCAG	hsa-miR-423-3p	AGCTCGGTCTGAGGCCCCTCAGT	100	22	0	0	1	22	1	22	1e-07	41
t0000851::407::21	TGTAACAGCAACTCCATGTGG	hsa-miR-194-5p	TGTAACAGCAACTCCATGTGGA	100	21	0	0	1	21	1	21	4e-07	39.2
t0000852::405::22	TGGAGTGTGACAATGGAGTTTG	hsa-miR-122-5p	TGGAGTGTGACAATGGTGTTTG	95.45	22	1	0	1	22	1	22	5e-06	35.6
t0000857::402::21	ACCCTGTAGATCCGAATTTGT	hsa-miR-10a-5p	TACCCTGTAGATCCGAATTTGTG	100	21	0	0	1	21	2	22	4e-07	39.2
t0000858::401::23	TGGAGTGTGACAATGGCGTTTGG	hsa-miR-122-5p	TGGAGTGTGACAATGGTGTTTG	95.45	22	1	0	1	22	1	22	5e-06	35.6
t0000859::401::22	TGGAGTGTGACAGTGGTGTTTA	hsa-miR-122-5p	TGGAGTGTGACAATGGTGTTTG	95.24	21	1	0	1	21	1	21	2e-05	33.7
t0000860::401::22	TTCAAGTAATCCAGGATAGGCC	hsa-miR-26a-5p	TTCAAGTAATCCAGGATAGGCT	100	21	0	0	1	21	1	21	4e-07	39.2
t0000861::400::23	TATTGCACTTGTCCCGGCCTGTT	hsa-miR-92a-3p	TATTGCACTTGTCCCGGCCTGT	100	22	0	0	1	22	1	22	1e-07	41
t0000862::399::23	TGGAGTGTGACAACGGTGTTTGG	hsa-miR-122-5p	TGGAGTGTGACAATGGTGTTTG	95.45	22	1	0	1	22	1	22	5e-06	35.6
t0000863::399::22	CTAGACTGAAGCTCCTTGAGGT	hsa-miR-151a-3p	CTAGACTGAAGCTCCTTGAGG	100	21	0	0	1	21	1	21	4e-07	39.2
t0000865::398::22	TGAGAACTGAATTCCATAGGCT	hsa-miR-146b-5p	TGAGAACTGAATTCCATAGGCT	100	22	0	0	1	22	1	22	1e-07	41
t0000867::397::22	TGTGACTGGTTGACCAGAGGGG	hsa-miR-134-5p	TGTGACTGGTTGACCAGAGGGG	100	22	0	0	1	22	1	22	1e-07	41
t0000873::393::22	TGAGTTAGTAGTTTGTGCTGTT	hsa-let-7i-5p	TGAGGTAGTAGTTTGTGCTGTT	95.45	22	1	0	1	22	1	22	5e-06	35.6
t0000876::393::22	TGGAGTGTGCCAATGGTGTTTG	hsa-miR-122-5p	TGGAGTGTGACAATGGTGTTTG	95.45	22	1	0	1	22	1	22	5e-06	35.6
t0000877::391::23	TGCAGTGTGACAATGGTGTTTGT	hsa-miR-122-5p	TGGAGTGTGACAATGGTGTTTG	95.45	22	1	0	1	22	1	22	5e-06	35.6
t0000879::385::22	CCAGTGCACTACAGAACTTTGT	hsa-miR-148a-3p	TCAGTGCACTACAGAACTTTGT	100	21	0	0	2	22	2	22	4e-07	39.2
t0000880::385::22	TGAGTGGCAGAGAGCGAGACTT	hsa-miR-423-5p	TGAGGGGCAGAGAGCGAGACTTT	95.45	22	1	0	1	22	1	22	5e-06	35.6
t0000883::385::21	TGGAGAGTGACAATGGTGTTT	hsa-miR-122-5p	TGGAGTGTGACAATGGTGTTTG	95.24	21	1	0	1	21	1	21	2e-05	33.7
t0000884::384::22	TCAGCGCACTACAGAACTTTGT	hsa-miR-148a-3p	TCAGTGCACTACAGAACTTTGT	95.45	22	1	0	1	22	1	22	5e-06	35.6
t0000885::383::24	TAGCTTATCAGACTGATGTTGACG	hsa-miR-21-5p	TAGCTTATCAGACTGATGTTGA	100	22	0	0	1	22	1	22	1e-07	41
t0000886::383::22	TCGTACCGTGAGTAATAATGCA	hsa-miR-126-3p	TCGTACCGTGAGTAATAATGCG	100	21	0	0	1	21	1	21	4e-07	39.2
t0000890::381::21	ACCCTGTAGAACCGAATTTGT	hsa-miR-10b-5p	TACCCTGTAGAACCGAATTTGTG	100	21	0	0	1	21	2	22	4e-07	39.2
t0000897::378::23	TGAGGGGCAGAGAGCGAGACCTT	hsa-miR-423-5p	TGAGGGGCAGAGAGCGAGACTTT	95.65	23	1	0	1	23	1	23	2e-06	37.4
t0000908::374::23	TCGAGTGTGACAATGGTGTTTGA	hsa-miR-122-5p	TGGAGTGTGACAATGGTGTTTG	100	20	0	0	3	22	3	22	2e-06	37.4
t0000909::373::22	TCGGTGCACTACAGAACTTTGT	hsa-miR-148a-3p	TCAGTGCACTACAGAACTTTGT	95.45	22	1	0	1	22	1	22	5e-06	35.6
t0000911::373::22	AAAATCTGGGTTGAGAGGGCGA	hsa-miR-320a	AAAAGCTGGGTTGAGAGGGCGA	95.45	22	1	0	1	22	1	22	5e-06	35.6
t0000912::373::21	ATTGCACTTGTCCCGGCCTGT	hsa-miR-92a-3p	TATTGCACTTGTCCCGGCCTGT	100	21	0	0	1	21	2	22	4e-07	39.2
t0000917::371::23	TGGAGTGTGACACTGGTGTTTGA	hsa-miR-122-5p	TGGAGTGTGACAATGGTGTTTG	95.45	22	1	0	1	22	1	22	5e-06	35.6
t0000923::370::22	TGGGGTGTGACAATGGTGTTTA	hsa-miR-122-5p	TGGAGTGTGACAATGGTGTTTG	95.24	21	1	0	1	21	1	21	2e-05	33.7
t0000926::369::23	AGCTCGGTCTGAGGCCCCTCAGA	hsa-miR-423-3p	AGCTCGGTCTGAGGCCCCTCAGT	100	22	0	0	1	22	1	22	1e-07	41
t0000927::369::24	TGAGGTAGTAGGTTGTGTGGTTTT	hsa-let-7b-5p	TGAGGTAGTAGGTTGTGTGGTT	100	22	0	0	1	22	1	22	1e-07	41
t0000930::368::22	TGGAGTGTGACACTGGTGTTTG	hsa-miR-122-5p	TGGAGTGTGACAATGGTGTTTG	95.45	22	1	0	1	22	1	22	5e-06	35.6
t0000936::365::21	TGGAGTGTGCCAATGGTGTTT	hsa-miR-122-5p	TGGAGTGTGACAATGGTGTTTG	95.24	21	1	0	1	21	1	21	2e-05	33.7
t0000940::364::22	CACTAGATTGTGAGCTCCTGGA	hsa-miR-28-3p	CACTAGATTGTGAGCTCCTGGA	100	22	0	0	1	22	1	22	1e-07	41
t0000943::361::23	TGGAGTGTGACAATGGTGTTAAT	hsa-miR-122-5p	TGGAGTGTGACAATGGTGTTTG	100	20	0	0	1	20	1	20	2e-06	37.4
t0000948::359::22	TCAGTGCACTACAGAACCTTGT	hsa-miR-148a-3p	TCAGTGCACTACAGAACTTTGT	95.45	22	1	0	1	22	1	22	5e-06	35.6
t0000951::357::23	TGGAGTGTGACAATGTTGTTTGT	hsa-miR-122-5p	TGGAGTGTGACAATGGTGTTTG	95.45	22	1	0	1	22	1	22	5e-06	35.6
t0000952::356::21	TCCTGTACTGAGCTGCCCCGT	hsa-miR-486-5p	TCCTGTACTGAGCTGCCCCGAG	100	20	0	0	1	20	1	20	1e-06	37.4
t0000953::356::21	TGAGGTAGTAGTTTGTACAGT	hsa-let-7g-5p	TGAGGTAGTAGTTTGTACAGTT	100	21	0	0	1	21	1	21	4e-07	39.2
t0000956::355::23	TACCCTGTAGAACCGAATTTGTG	hsa-miR-10b-5p	TACCCTGTAGAACCGAATTTGTG	100	23	0	0	1	23	1	23	4e-08	42.8
t0000957::354::22	TGGAGTGTGACGATGGTGTTTA	hsa-miR-122-5p	TGGAGTGTGACAATGGTGTTTG	95.24	21	1	0	1	21	1	21	2e-05	33.7
t0000959::351::23	TGTAAACATCCCCGACTGGAAGA	hsa-miR-30d-5p	TGTAAACATCCCCGACTGGAAG	100	22	0	0	1	22	1	22	1e-07	41
t0000960::351::24	AAAAGCTGGGTTGAGAGGGCGAAA	hsa-miR-320a	AAAAGCTGGGTTGAGAGGGCGA	100	22	0	0	1	22	1	22	1e-07	41
t0000962::349::22	TCCTGTCCTGAGCTGCCCCGAG	hsa-miR-486-5p	TCCTGTACTGAGCTGCCCCGAG	95.45	22	1	0	1	22	1	22	5e-06	35.6
t0000964::349::20	AAAAGCTGGGTTGAGAGGGA	hsa-miR-320c	AAAAGCTGGGTTGAGAGGGT	100	19	0	0	1	19	1	19	4e-06	35.6
t0000965::347::23	TGAGGGGCAGAGAGCGAGACGTT	hsa-miR-423-5p	TGAGGGGCAGAGAGCGAGACTTT	95.65	23	1	0	1	23	1	23	2e-06	37.4
t0000970::343::22	GAAAAGCTGGGTTGAGAGGGCG	hsa-miR-320a	AAAAGCTGGGTTGAGAGGGCGA	100	21	0	0	2	22	1	21	4e-07	39.2
t0000973::341::24	ACTGGACTTGGAGTCAGAAGGCGT	hsa-miR-378a-3p	ACTGGACTTGGAGTCAGAAGGC	100	22	0	0	1	22	1	22	1e-07	41
t0000978::338::23	TGGAGTGTGACAGTGGTGTTTGC	hsa-miR-122-5p	TGGAGTGTGACAATGGTGTTTG	95.45	22	1	0	1	22	1	22	5e-06	35.6
t0000979::338::21	TCCCTGAGACCCTAACTTGTG	hsa-miR-125b-5p	TCCCTGAGACCCTAACTTGTGA	100	21	0	0	1	21	1	21	4e-07	39.2
t0000986::335::20	CTAGACTGAAGCTCCTTGAG	hsa-miR-151a-3p	CTAGACTGAAGCTCCTTGAGG	100	20	0	0	1	20	1	20	1e-06	37.4
t0000987::335::22	AAGACGGGAGGAAAGAAGGGAA	hsa-miR-483-5p	AAGACGGGAGGAAAGAAGGGAG	100	21	0	0	1	21	1	21	4e-07	39.2
t0000988::334::21	AAACCGTTACCATTACTGAGA	hsa-miR-451a	AAACCGTTACCATTACTGAGTT	100	20	0	0	1	20	1	20	1e-06	37.4
t0000989::334::24	AGCTCGGTCTGAGGCCCCTCAGTT	hsa-miR-423-3p	AGCTCGGTCTGAGGCCCCTCAGT	100	23	0	0	1	23	1	23	4e-08	42.8
t0000992::333::24	AAAAGCTGGGTTGAGAGGGCGATT	hsa-miR-320a	AAAAGCTGGGTTGAGAGGGCGA	100	22	0	0	1	22	1	22	1e-07	41
t0000993::332::23	TGGGGTGTGACAATGGTGTTTGC	hsa-miR-122-5p	TGGAGTGTGACAATGGTGTTTG	95.45	22	1	0	1	22	1	22	5e-06	35.6
t0000998::331::24	TGGATTGTGACAATGGTGTTTGAT	hsa-miR-122-5p	TGGAGTGTGACAATGGTGTTTG	95.45	22	1	0	1	22	1	22	6e-06	35.6
t0000999::331::23	TGGAGTGTGACGATGGTGTTTGC	hsa-miR-122-5p	TGGAGTGTGACAATGGTGTTTG	95.45	22	1	0	1	22	1	22	5e-06	35.6
t0001000::331::21	AGCTACATCTGGCTACTGGGT	hsa-miR-222-3p	AGCTACATCTGGCTACTGGGT	100	21	0	0	1	21	1	21	4e-07	39.2
t0001002::329::22	TGAGTGCACTACAGAACTTTGT	hsa-miR-148a-3p	TCAGTGCACTACAGAACTTTGT	100	20	0	0	3	22	3	22	1e-06	37.4
t0001003::329::21	TGGAGTGTGACAATGGAGTTT	hsa-miR-122-5p	TGGAGTGTGACAATGGTGTTTG	95.24	21	1	0	1	21	1	21	2e-05	33.7
t0001008::327::22	TCGAGTGTGACAATGGTGTTTG	hsa-miR-122-5p	TGGAGTGTGACAATGGTGTTTG	100	20	0	0	3	22	3	22	1e-06	37.4
t0001010::326::23	TGGAGTGTGACAATGGTGTCTGG	hsa-miR-122-5p	TGGAGTGTGACAATGGTGTTTG	95.45	22	1	0	1	22	1	22	5e-06	35.6
t0001012::325::24	TTGAGTGTGACAATGGTGTTTGAA	hsa-miR-122-5p	TGGAGTGTGACAATGGTGTTTG	100	20	0	0	3	22	3	22	2e-06	37.4
t0001015::323::23	ACCCTGTAGAACCGAATTTGTGA	hsa-miR-10b-5p	TACCCTGTAGAACCGAATTTGTG	100	22	0	0	1	22	2	23	1e-07	41
t0001018::321::22	TCAGTGCACTACAGGACTTTGT	hsa-miR-148a-3p	TCAGTGCACTACAGAACTTTGT	95.45	22	1	0	1	22	1	22	5e-06	35.6
t0001023::320::22	TCAGTGCACTACAGAGCTTTGT	hsa-miR-148a-3p	TCAGTGCACTACAGAACTTTGT	95.45	22	1	0	1	22	1	22	5e-06	35.6
t0001025::319::23	TGGAGTGTGAGAATGGTGTTTGA	hsa-miR-122-5p	TGGAGTGTGACAATGGTGTTTG	95.45	22	1	0	1	22	1	22	5e-06	35.6
t0001027::319::23	TGGATTGTGACAATGGGGTTTGA	hsa-miR-122-5p	TGGAGTGTGACAATGGTGTTTG	90.91	22	2	0	1	22	1	22	7e-05	31.9
t0001029::318::22	AAAATCTGGGTTGAGAGGGCGT	hsa-miR-320a	AAAAGCTGGGTTGAGAGGGCGA	95.24	21	1	0	1	21	1	21	2e-05	33.7
t0001034::315::21	TCAGTGCATCACAGAACTTTG	hsa-miR-148b-3p	TCAGTGCATCACAGAACTTTGT	100	21	0	0	1	21	1	21	4e-07	39.2
t0001035::315::20	TTCACAGTGGCTAAGTTCTG	hsa-miR-27b-3p	TTCACAGTGGCTAAGTTCTGC	100	20	0	0	1	20	1	20	1e-06	37.4
t0001038::314::25	TGGAGTGTGACAATGGTGTTTGAGA	hsa-miR-122-5p	TGGAGTGTGACAATGGTGTTTG	100	22	0	0	1	22	1	22	2e-07	41
t0001040::313::22	TCAGTGCATCACAGAACTTTGT	hsa-miR-148b-3p	TCAGTGCATCACAGAACTTTGT	100	22	0	0	1	22	1	22	1e-07	41
t0001041::313::22	AAGCTGCCAGTTGAAGAACTGA	hsa-miR-22-3p	AAGCTGCCAGTTGAAGAACTGT	100	21	0	0	1	21	1	21	4e-07	39.2
t0001043::312::20	TCCCTGAGACCCTAACTTGT	hsa-miR-125b-5p	TCCCTGAGACCCTAACTTGTGA	100	20	0	0	1	20	1	20	1e-06	37.4
t0001045::312::21	CGGGGTTTTGAGGGCGAGATG	hsa-miR-193b-5p	CGGGGTTTTGAGGGCGAGATGA	100	21	0	0	1	21	1	21	4e-07	39.2
t0001048::310::23	TGACCTCTGAATTGACAGCCAGT	hsa-miR-192-5p	CTGACCTATGAATTGACAGCC	95	20	1	0	1	20	2	21	7e-05	31.9
t0001049::310::22	TATTTCACTTGTCCCGGCCTGT	hsa-miR-92a-3p	TATTGCACTTGTCCCGGCCTGT	95.45	22	1	0	1	22	1	22	5e-06	35.6
t0001053::308::22	TGGAGAGAAAGGCAGTTCCTGA	hsa-miR-185-5p	TGGAGAGAAAGGCAGTTCCTGA	100	22	0	0	1	22	1	22	1e-07	41
t0001054::308::20	TGGATTTTTGGAGCAGGGAG	hsa-miR-1246	AATGGATTTTTGGAGCAGG	100	17	0	0	1	17	3	19	5e-05	31.9
t0001059::305::22	AATGGATTTTTGGAGCAGGGAG	hsa-miR-1246	AATGGATTTTTGGAGCAGG	100	19	0	0	1	19	1	19	5e-06	35.6
t0001064::303::23	TGTAAACATCCTACACTCTCAGC	hsa-miR-30c-5p	TGTAAACATCCTACACTCTCAGC	100	23	0	0	1	23	1	23	4e-08	42.8
t0001068::300::24	TCCTGTACTGAGCTGCCCCGAGTT	hsa-miR-486-5p	TCCTGTACTGAGCTGCCCCGAG	100	22	0	0	1	22	1	22	1e-07	41
t0001071::300::23	TGGAGTGTGACAATGGTCTTTGA	hsa-miR-122-5p	TGGAGTGTGACAATGGTGTTTG	95.45	22	1	0	1	22	1	22	5e-06	35.6
t0001074::299::21	CACTAGATTGTGAGCTCCTGG	hsa-miR-28-3p	CACTAGATTGTGAGCTCCTGGA	100	21	0	0	1	21	1	21	4e-07	39.2
t0001076::298::23	TGGAGTGTGCCAATGGTGTTTGT	hsa-miR-122-5p	TGGAGTGTGACAATGGTGTTTG	95.45	22	1	0	1	22	1	22	5e-06	35.6
t0001078::298::21	TGGAGTGTGACACTGGTGTTT	hsa-miR-122-5p	TGGAGTGTGACAATGGTGTTTG	95.24	21	1	0	1	21	1	21	2e-05	33.7
t0001080::297::18	AAAAGCTGGGTTGAGAGG	hsa-miR-320d	AAAAGCTGGGTTGAGAGGA	100	18	0	0	1	18	1	18	1e-05	33.7
t0001080::297::18	AAAAGCTGGGTTGAGAGG	hsa-miR-320c	AAAAGCTGGGTTGAGAGGGT	100	18	0	0	1	18	1	18	1e-05	33.7
t0001081::296::23	TGGAGTGTGACAATGGTGCTTGG	hsa-miR-122-5p	TGGAGTGTGACAATGGTGTTTG	95.45	22	1	0	1	22	1	22	5e-06	35.6
t0001082::296::22	TGGAGTGTGAGAATGGTGTTTG	hsa-miR-122-5p	TGGAGTGTGACAATGGTGTTTG	95.45	22	1	0	1	22	1	22	5e-06	35.6
t0001083::296::20	TGAGAACTGAATTCCATGGG	hsa-miR-146a-5p	TGAGAACTGAATTCCATGGGTT	100	20	0	0	1	20	1	20	1e-06	37.4
t0001087::294::22	TGGAGTGCGACAATGGTGTTTA	hsa-miR-122-5p	TGGAGTGTGACAATGGTGTTTG	95.24	21	1	0	1	21	1	21	2e-05	33.7
t0001090::292::20	TCACAGTGAACCGGTCTCTT	hsa-miR-128-3p	TCACAGTGAACCGGTCTCTTT	100	20	0	0	1	20	1	20	1e-06	37.4
t0001091::292::23	TGGAGTGTGACTATGGTGTTTGG	hsa-miR-122-5p	TGGAGTGTGACAATGGTGTTTG	95.45	22	1	0	1	22	1	22	5e-06	35.6
t0001095::290::22	TGAGTTAGTAGGTTGTGTGGTT	hsa-let-7b-5p	TGAGGTAGTAGGTTGTGTGGTT	95.45	22	1	0	1	22	1	22	5e-06	35.6
t0001096::289::23	TGTGACTGGTTGACCAGAGGGGT	hsa-miR-134-5p	TGTGACTGGTTGACCAGAGGGG	100	22	0	0	1	22	1	22	1e-07	41
t0001098::289::20	AAACCGTTACCATTACTGAG	hsa-miR-451a	AAACCGTTACCATTACTGAGTT	100	20	0	0	1	20	1	20	1e-06	37.4
t0001106::287::23	TGGAGTGCGACAATGGTGTTTGC	hsa-miR-122-5p	TGGAGTGTGACAATGGTGTTTG	95.45	22	1	0	1	22	1	22	5e-06	35.6
t0001107::286::23	CTGACCTATGAATTGACAGCCAA	hsa-miR-192-5p	CTGACCTATGAATTGACAGCC	100	21	0	0	1	21	1	21	4e-07	39.2
t0001110::285::22	TGAGGTCGTAGTTTGTGCTGTT	hsa-let-7i-5p	TGAGGTAGTAGTTTGTGCTGTT	95.45	22	1	0	1	22	1	22	5e-06	35.6
t0001114::285::21	TGAGATGAAGCACTGTAGCTC	hsa-miR-143-3p	TGAGATGAAGCACTGTAGCTC	100	21	0	0	1	21	1	21	4e-07	39.2
t0001115::285::23	TATGTGCCTTTGGACTACATCGT	hsa-miR-455-5p	TATGTGCCTTTGGACTACATCG	100	22	0	0	1	22	1	22	1e-07	41
t0001117::284::23	TGAGGGTCAGAGAGCGAGACTTT	hsa-miR-423-5p	TGAGGGGCAGAGAGCGAGACTTT	95.65	23	1	0	1	23	1	23	2e-06	37.4
t0001123::281::24	TCGGATCCGTCTGAGCTTGGCTTT	hsa-miR-127-3p	TCGGATCCGTCTGAGCTTGGCT	100	22	0	0	1	22	1	22	1e-07	41
t0001124::281::24	CTGACCTATGAATTGACAGCCATC	hsa-miR-192-5p	CTGACCTATGAATTGACAGCC	100	21	0	0	1	21	1	21	5e-07	39.2
t0001125::281::21	AGCTCGGTCTGAGGCCCCTCA	hsa-miR-423-3p	AGCTCGGTCTGAGGCCCCTCAGT	100	21	0	0	1	21	1	21	4e-07	39.2
t0001126::281::20	TTTGTTCGTTCGGCTCGCGT	hsa-miR-375	TTTGTTCGTTCGGCTCGCGTGA	100	20	0	0	1	20	1	20	1e-06	37.4
t0001127::281::21	TGACCTATGAATTGACAGCCA	hsa-miR-192-5p	CTGACCTATGAATTGACAGCC	100	20	0	0	1	20	2	21	1e-06	37.4
t0001129::281::22	TGGAGCGTGACAATGGTGTTTA	hsa-miR-122-5p	TGGAGTGTGACAATGGTGTTTG	95.24	21	1	0	1	21	1	21	2e-05	33.7
t0001132::280::22	TGGATTGTGACAATGGGGTTTG	hsa-miR-122-5p	TGGAGTGTGACAATGGTGTTTG	90.91	22	2	0	1	22	1	22	6e-05	31.9
t0001134::280::21	GACCCGTAGATCCGATCTTGT	hsa-miR-99a-5p	AACCCGTAGATCCGATCTTGTG	100	20	0	0	2	21	2	21	1e-06	37.4
t0001135::279::24	TGTAAACATCCCCGACTGGAAGCG	hsa-miR-30d-5p	TGTAAACATCCCCGACTGGAAG	100	22	0	0	1	22	1	22	1e-07	41
t0001136::279::24	TGGAGTGTGACAATGGTGTTTTTT	hsa-miR-122-5p	TGGAGTGTGACAATGGTGTTTG	100	21	0	0	1	21	1	21	5e-07	39.2
t0001141::278::22	TGAGGGGCAGAGAGCGAGACTA	hsa-miR-423-5p	TGAGGGGCAGAGAGCGAGACTTT	100	21	0	0	1	21	1	21	4e-07	39.2
t0001142::277::23	TGGAGAGTGACAATGGTGTTTGT	hsa-miR-122-5p	TGGAGTGTGACAATGGTGTTTG	95.45	22	1	0	1	22	1	22	5e-06	35.6
t0001143::277::22	TCCCTGAGACCCTTTAACCTGT	hsa-miR-125a-5p	TCCCTGAGACCCTTTAACCTGTGA	100	22	0	0	1	22	1	22	1e-07	41
t0001146::276::22	TCCCCCAGGTGTGATTCTGATT	hsa-miR-361-3p	TCCCCCAGGTGTGATTCTGATTT	100	22	0	0	1	22	1	22	1e-07	41
t0001147::276::22	TCTCCCAACCCTTGTACCAGTG	hsa-miR-150-5p	TCTCCCAACCCTTGTACCAGTG	100	22	0	0	1	22	1	22	1e-07	41
t0001148::276::20	ATGACCTATGAATTGACAGA	hsa-miR-215-5p	ATGACCTATGAATTGACAGAC	100	20	0	0	1	20	1	20	1e-06	37.4
t0001152::275::22	TGGAGTGCGACAATGGTGTTTT	hsa-miR-122-5p	TGGAGTGTGACAATGGTGTTTG	95.24	21	1	0	1	21	1	21	2e-05	33.7
t0001153::275::23	TGGAGTGTGACACTGGTGTTTGT	hsa-miR-122-5p	TGGAGTGTGACAATGGTGTTTG	95.45	22	1	0	1	22	1	22	5e-06	35.6
t0001159::274::23	TGGAGTGTGACAATGGGGTTTGG	hsa-miR-122-5p	TGGAGTGTGACAATGGTGTTTG	95.45	22	1	0	1	22	1	22	5e-06	35.6
t0001165::272::23	ACTCGGCGTGGCGTCGGTCGTGG	hsa-miR-1307-3p	ACTCGGCGTGGCGTCGGTCGTG	100	22	0	0	1	22	1	22	1e-07	41
t0001166::272::21	CTGGTACAGGCCTGGGGGACT	hsa-miR-150-3p	CTGGTACAGGCCTGGGGGACAG	100	20	0	0	1	20	1	20	1e-06	37.4
t0001168::271::22	TGACCTATGAATTGACAGCCAC	hsa-miR-192-5p	CTGACCTATGAATTGACAGCC	100	20	0	0	1	20	2	21	1e-06	37.4
t0001169::271::21	TGGGTCTTTGCGGGCGAGATG	hsa-miR-193a-5p	TGGGTCTTTGCGGGCGAGATGA	100	21	0	0	1	21	1	21	4e-07	39.2
t0001173::270::23	TGGAGTGTGACAATGCTGTTTGA	hsa-miR-122-5p	TGGAGTGTGACAATGGTGTTTG	95.45	22	1	0	1	22	1	22	5e-06	35.6
t0001174::270::21	AACCCGTCGATCCGATCTTGT	hsa-miR-99a-5p	AACCCGTAGATCCGATCTTGTG	95.24	21	1	0	1	21	1	21	2e-05	33.7
t0001175::270::21	TGAGGTAGTAGATTGTATAGT	hsa-let-7f-5p	TGAGGTAGTAGATTGTATAGTT	100	21	0	0	1	21	1	21	4e-07	39.2
t0001176::270::23	AAGACGGGAGGAAAGAAGGGAGA	hsa-miR-483-5p	AAGACGGGAGGAAAGAAGGGAG	100	22	0	0	1	22	1	22	1e-07	41
t0001177::270::23	TGACCTATGAATTGACAGCCAAT	hsa-miR-192-5p	CTGACCTATGAATTGACAGCC	100	20	0	0	1	20	2	21	2e-06	37.4
t0001179::269::23	TGGAGTGTCACAATGGTGTTTGG	hsa-miR-122-5p	TGGAGTGTGACAATGGTGTTTG	95.45	22	1	0	1	22	1	22	5e-06	35.6
t0001180::268::25	TGGAGTGTGACAATGGTGTTTGTAG	hsa-miR-122-5p	TGGAGTGTGACAATGGTGTTTG	100	22	0	0	1	22	1	22	2e-07	41
t0001184::267::24	AAAAGCTGGGTTGAGAGGGCGAGA	hsa-miR-320a	AAAAGCTGGGTTGAGAGGGCGA	100	22	0	0	1	22	1	22	1e-07	41
t0001188::266::22	TGAGGTAGTAGTTTGTGCTGTA	hsa-let-7i-5p	TGAGGTAGTAGTTTGTGCTGTT	100	21	0	0	1	21	1	21	4e-07	39.2
t0001191::266::23	TGAGTGGCAGAGAGCGAGACTTC	hsa-miR-423-5p	TGAGGGGCAGAGAGCGAGACTTT	95.45	22	1	0	1	22	1	22	5e-06	35.6
t0001193::265::23	TGAGGGGCAGAGAGTGAGACTTT	hsa-miR-423-5p	TGAGGGGCAGAGAGCGAGACTTT	95.65	23	1	0	1	23	1	23	2e-06	37.4
t0001197::264::23	TGGAGTGTGACAATGGTGTATGG	hsa-miR-122-5p	TGGAGTGTGACAATGGTGTTTG	95.45	22	1	0	1	22	1	22	5e-06	35.6
t0001199::264::22	GGAGTGTGACAATGGTGTTTGA	hsa-miR-122-5p	TGGAGTGTGACAATGGTGTTTG	100	21	0	0	1	21	2	22	4e-07	39.2
t0001200::263::22	TTCAAGTAATCCAGGATAGGCA	hsa-miR-26a-5p	TTCAAGTAATCCAGGATAGGCT	100	21	0	0	1	21	1	21	4e-07	39.2
t0001201::263::24	TAGCTTATCAGACTGATGTTGACC	hsa-miR-21-5p	TAGCTTATCAGACTGATGTTGA	100	22	0	0	1	22	1	22	1e-07	41
t0001210::260::23	TGGAGTGTGACAATGGAGTTTGT	hsa-miR-122-5p	TGGAGTGTGACAATGGTGTTTG	95.45	22	1	0	1	22	1	22	5e-06	35.6
t0001212::259::23	AACCCGTAGATCCGATCTTGTAA	hsa-miR-99a-5p	AACCCGTAGATCCGATCTTGTG	100	21	0	0	1	21	1	21	4e-07	39.2
t0001214::259::23	TGGAGCGTGACAATGGTGTTTGC	hsa-miR-122-5p	TGGAGTGTGACAATGGTGTTTG	95.45	22	1	0	1	22	1	22	5e-06	35.6
t0001224::256::22	TCAGTGCACTGCAGAACTTTGT	hsa-miR-148a-3p	TCAGTGCACTACAGAACTTTGT	95.45	22	1	0	1	22	1	22	5e-06	35.6
t0001229::255::23	TGAGGGGCATAGAGCGAGACTTT	hsa-miR-423-5p	TGAGGGGCAGAGAGCGAGACTTT	95.65	23	1	0	1	23	1	23	2e-06	37.4
t0001237::253::24	TGTAAACATCCCCGACTGGAAGCC	hsa-miR-30d-5p	TGTAAACATCCCCGACTGGAAG	100	22	0	0	1	22	1	22	1e-07	41
t0001241::252::22	AGGGGTGCTATCTGTGATTGAG	hsa-miR-342-5p	AGGGGTGCTATCTGTGATTGA	100	21	0	0	1	21	1	21	4e-07	39.2
t0001243::251::23	TGGCGTGTGACAATGGTGTTTGA	hsa-miR-122-5p	TGGAGTGTGACAATGGTGTTTG	95.45	22	1	0	1	22	1	22	5e-06	35.6
t0001245::251::23	CTTTCAGTCGGATGTTTACAGTT	hsa-miR-30e-3p	CTTTCAGTCGGATGTTTACAGC	100	21	0	0	1	21	1	21	4e-07	39.2
t0001246::251::22	AATTGCACGGTATCCATCTGTA	hsa-miR-363-3p	AATTGCACGGTATCCATCTGTA	100	22	0	0	1	22	1	22	1e-07	41
t0001247::250::21	CTAGACTGAAGCTCCTTGAGT	hsa-miR-151a-3p	CTAGACTGAAGCTCCTTGAGG	100	20	0	0	1	20	1	20	1e-06	37.4
t0001248::250::24	TGTAAACATCCTTGACTGGAAGCT	hsa-miR-30e-5p	TGTAAACATCCTTGACTGGAAG	100	22	0	0	1	22	1	22	1e-07	41
t0001250::250::21	AAAAGCTGGGTTGAGAGGGCT	hsa-miR-320b	AAAAGCTGGGTTGAGAGGGCAA	100	20	0	0	1	20	1	20	1e-06	37.4
t0001250::250::21	AAAAGCTGGGTTGAGAGGGCT	hsa-miR-320a	AAAAGCTGGGTTGAGAGGGCGA	100	20	0	0	1	20	1	20	1e-06	37.4
t0001255::249::22	TGGAGTGTGACAATGCTGTTTG	hsa-miR-122-5p	TGGAGTGTGACAATGGTGTTTG	95.45	22	1	0	1	22	1	22	5e-06	35.6
t0001266::247::24	CTAGACTGAAGCTCCTTGAGGAAA	hsa-miR-151a-3p	CTAGACTGAAGCTCCTTGAGG	100	21	0	0	1	21	1	21	5e-07	39.2
t0001267::246::21	TGGAGTGTGACAATGTGTTTG	hsa-miR-122-5p	TGGAGTGTGACAATGGTGTTTG	95.45	22	0	1	1	21	1	22	5e-05	31.9
t0001276::244::23	TGAGGGGCAGCGAGCGAGACTTT	hsa-miR-423-5p	TGAGGGGCAGAGAGCGAGACTTT	95.65	23	1	0	1	23	1	23	2e-06	37.4
t0001280::243::22	TGGAATGTAAAGAAGTATGTAC	hsa-miR-1-3p	TGGAATGTAAAGAAGTATGTAT	100	21	0	0	1	21	1	21	4e-07	39.2
t0001293::239::22	TGGAGTGTGACAATTGTGTTTG	hsa-miR-122-5p	TGGAGTGTGACAATGGTGTTTG	95.45	22	1	0	1	22	1	22	5e-06	35.6
t0001296::238::22	TGGAGTGTGACAATGGTCTTTG	hsa-miR-122-5p	TGGAGTGTGACAATGGTGTTTG	95.45	22	1	0	1	22	1	22	5e-06	35.6
t0001300::237::21	TTCACAGTGGCTAAGTTCCGA	hsa-miR-27a-3p	TTCACAGTGGCTAAGTTCCGC	100	20	0	0	1	20	1	20	1e-06	37.4
t0001304::236::23	TGGAGTGTGACAATTGTGTTTGA	hsa-miR-122-5p	TGGAGTGTGACAATGGTGTTTG	95.45	22	1	0	1	22	1	22	5e-06	35.6
t0001306::236::23	TGGAGTGTGACAATGGTGTTCGC	hsa-miR-122-5p	TGGAGTGTGACAATGGTGTTTG	100	20	0	0	1	20	1	20	2e-06	37.4
t0001307::236::22	CGGAGTGTGACAATGGTGTTTA	hsa-miR-122-5p	TGGAGTGTGACAATGGTGTTTG	100	20	0	0	2	21	2	21	1e-06	37.4
t0001310::236::23	TCCTTTACTGAGCTGCCCCGAGA	hsa-miR-486-5p	TCCTGTACTGAGCTGCCCCGAG	95.45	22	1	0	1	22	1	22	5e-06	35.6
t0001312::235::23	TAGCTTATCAGACTGATGTTGAA	hsa-miR-21-5p	TAGCTTATCAGACTGATGTTGA	100	22	0	0	1	22	1	22	1e-07	41
t0001313::235::23	TATTGCACTTGTCCCGGCCTGTG	hsa-miR-92a-3p	TATTGCACTTGTCCCGGCCTGT	100	22	0	0	1	22	1	22	1e-07	41
t0001314::234::23	TGCGGGGCAGAGAGCGAGACTTT	hsa-miR-423-5p	TGAGGGGCAGAGAGCGAGACTTT	95.65	23	1	0	1	23	1	23	2e-06	37.4
t0001321::233::22	TTTGTTCGTTCGGCTCGCGTGG	hsa-miR-375	TTTGTTCGTTCGGCTCGCGTGA	100	21	0	0	1	21	1	21	4e-07	39.2
t0001324::232::23	GGGAGTGTGACAATGGTGTTTGG	hsa-miR-122-5p	TGGAGTGTGACAATGGTGTTTG	100	21	0	0	2	22	2	22	4e-07	39.2
t0001333::231::22	AACCCGTAGATCCGATCTTGTA	hsa-miR-99a-5p	AACCCGTAGATCCGATCTTGTG	100	21	0	0	1	21	1	21	4e-07	39.2
t0001334::231::23	ACTGTACTTGGAGTCAGAAGGCT	hsa-miR-378a-3p	ACTGGACTTGGAGTCAGAAGGC	95.45	22	1	0	1	22	1	22	5e-06	35.6
t0001336::230::23	TGAGGGGAAGAGAGCGAGACTTT	hsa-miR-423-5p	TGAGGGGCAGAGAGCGAGACTTT	95.65	23	1	0	1	23	1	23	2e-06	37.4
t0001337::230::23	TGAGGTAGTAGTTTGTACAGTTA	hsa-let-7g-5p	TGAGGTAGTAGTTTGTACAGTT	100	22	0	0	1	22	1	22	1e-07	41
t0001338::230::23	TGGACTGTGACAATGGTGTTTGA	hsa-miR-122-5p	TGGAGTGTGACAATGGTGTTTG	95.45	22	1	0	1	22	1	22	5e-06	35.6
t0001339::229::23	CGGAGTGTGACAATGGTGTTTGC	hsa-miR-122-5p	TGGAGTGTGACAATGGTGTTTG	100	21	0	0	2	22	2	22	4e-07	39.2
t0001342::229::22	AACCCGTAGATCCGAACTTGTA	hsa-miR-100-5p	AACCCGTAGATCCGAACTTGTG	100	21	0	0	1	21	1	21	4e-07	39.2
t0001345::229::25	TGGAGTGTGACAATGGTGTTTGTGT	hsa-miR-122-5p	TGGAGTGTGACAATGGTGTTTG	100	22	0	0	1	22	1	22	2e-07	41
t0001349::228::21	TGGAGTGTGACAATGCTGTTT	hsa-miR-122-5p	TGGAGTGTGACAATGGTGTTTG	95.24	21	1	0	1	21	1	21	2e-05	33.7
t0001350::228::23	TGAGGTAGTAGTTTGTGCTGTTT	hsa-let-7i-5p	TGAGGTAGTAGTTTGTGCTGTT	100	22	0	0	1	22	1	22	1e-07	41
t0001351::228::23	TGGAGTGTGACAATGGTCTTTGT	hsa-miR-122-5p	TGGAGTGTGACAATGGTGTTTG	95.45	22	1	0	1	22	1	22	5e-06	35.6
t0001353::227::23	TCGGATCCGTCTGAGCTTGGCTT	hsa-miR-127-3p	TCGGATCCGTCTGAGCTTGGCT	100	22	0	0	1	22	1	22	1e-07	41
t0001354::227::22	CAACGGAATCCCAAAAGCAGCT	hsa-miR-191-5p	CAACGGAATCCCAAAAGCAGCTG	100	22	0	0	1	22	1	22	1e-07	41
t0001359::226::22	TGGCGTGTGACAATGGTGTTTG	hsa-miR-122-5p	TGGAGTGTGACAATGGTGTTTG	95.45	22	1	0	1	22	1	22	5e-06	35.6
t0001362::225::22	AAACCCGTAGATCCGATCTTGC	hsa-miR-99a-5p	AACCCGTAGATCCGATCTTGTG	100	20	0	0	2	21	1	20	1e-06	37.4
t0001364::225::20	AAGACGGGAGGAAAGAAGGG	hsa-miR-483-5p	AAGACGGGAGGAAAGAAGGGAG	100	20	0	0	1	20	1	20	1e-06	37.4
t0001367::224::20	TGGAGTGTGACAATGTGTTT	hsa-miR-122-5p	TGGAGTGTGACAATGGTGTTTG	95.24	21	0	1	1	20	1	21	0.0002	30.1
t0001368::223::21	TGGAGTGTGACAATTGTGTTT	hsa-miR-122-5p	TGGAGTGTGACAATGGTGTTTG	95.24	21	1	0	1	21	1	21	2e-05	33.7
t0001370::223::22	CTCGGCGTGGCGTCGGTCGTGT	hsa-miR-1307-3p	ACTCGGCGTGGCGTCGGTCGTG	100	21	0	0	1	21	2	22	4e-07	39.2
t0001377::222::23	TGGAGTCTGACAATGGTGTTTGA	hsa-miR-122-5p	TGGAGTGTGACAATGGTGTTTG	95.45	22	1	0	1	22	1	22	5e-06	35.6
t0001381::222::24	TGAGGGGCAGAGAGCGAGACTTTA	hsa-miR-423-5p	TGAGGGGCAGAGAGCGAGACTTT	100	23	0	0	1	23	1	23	4e-08	42.8
t0001383::221::23	TGAGGGGCAGAGAGCGAGACTAT	hsa-miR-423-5p	TGAGGGGCAGAGAGCGAGACTTT	100	21	0	0	1	21	1	21	4e-07	39.2
t0001385::220::23	TGGAGTGTGACAATGGTGATTGA	hsa-miR-122-5p	TGGAGTGTGACAATGGTGTTTG	95.45	22	1	0	1	22	1	22	5e-06	35.6
t0001392::219::23	GGGATTGTGACAATGGTGTTTGA	hsa-miR-122-5p	TGGAGTGTGACAATGGTGTTTG	95.24	21	1	0	2	22	2	22	2e-05	33.7
t0001395::219::20	CGTACCGTGAGTAATAATGC	hsa-miR-126-3p	TCGTACCGTGAGTAATAATGCG	100	20	0	0	1	20	2	21	1e-06	37.4
t0001396::218::22	TCAGTGCACTACAGAACTTCGT	hsa-miR-148a-3p	TCAGTGCACTACAGAACTTTGT	95.45	22	1	0	1	22	1	22	5e-06	35.6
t0001398::218::23	TCGAGTGTGACAATGGTGTTTGT	hsa-miR-122-5p	TGGAGTGTGACAATGGTGTTTG	100	20	0	0	3	22	3	22	2e-06	37.4
t0001399::218::23	TGAGGGGCAGAGAGCGAGAATTT	hsa-miR-423-5p	TGAGGGGCAGAGAGCGAGACTTT	95.65	23	1	0	1	23	1	23	2e-06	37.4
t0001401::218::25	TGGAGTGTGACAATGGTGTTTGTTA	hsa-miR-122-5p	TGGAGTGTGACAATGGTGTTTG	100	22	0	0	1	22	1	22	2e-07	41
t0001404::217::20	TGAGGTAGTAGGTTGTATAG	hsa-let-7a-5p	TGAGGTAGTAGGTTGTATAGTT	100	20	0	0	1	20	1	20	1e-06	37.4
t0001406::217::25	ACTGGACTTGGAGTCAGAAGGCTTT	hsa-miR-378a-3p	ACTGGACTTGGAGTCAGAAGGC	100	22	0	0	1	22	1	22	2e-07	41
t0001408::217::23	TAGAGTGTGACAATGGTGTTTGG	hsa-miR-122-5p	TGGAGTGTGACAATGGTGTTTG	100	20	0	0	3	22	3	22	2e-06	37.4
t0001411::216::22	GAAGTTGTTCGTGGTGGATTCG	hsa-miR-382-5p	GAAGTTGTTCGTGGTGGATTCG	100	22	0	0	1	22	1	22	1e-07	41
t0001419::215::23	TATTTCACTTGTCCCGGCCTGTA	hsa-miR-92a-3p	TATTGCACTTGTCCCGGCCTGT	95.45	22	1	0	1	22	1	22	5e-06	35.6
t0001420::215::22	ACTGTACTTGGAGTCAGAAGGC	hsa-miR-378a-3p	ACTGGACTTGGAGTCAGAAGGC	95.45	22	1	0	1	22	1	22	5e-06	35.6
t0001422::215::24	TACCCTGTAGATCCGAATTTGTGA	hsa-miR-10a-5p	TACCCTGTAGATCCGAATTTGTG	100	23	0	0	1	23	1	23	4e-08	42.8
t0001426::214::22	CTGGACTTGGAGTCAGAAGGCG	hsa-miR-378a-3p	ACTGGACTTGGAGTCAGAAGGC	100	21	0	0	1	21	2	22	4e-07	39.2
t0001430::214::23	TGGAGTGTGACAATGGTGTTTTC	hsa-miR-122-5p	TGGAGTGTGACAATGGTGTTTG	100	21	0	0	1	21	1	21	4e-07	39.2
t0001434::212::21	AAAAGCTGGGTTGAGAGGACG	hsa-miR-320d	AAAAGCTGGGTTGAGAGGA	100	19	0	0	1	19	1	19	4e-06	35.6
t0001437::211::20	TGAGGTAGTAGTTTGTACAG	hsa-let-7g-5p	TGAGGTAGTAGTTTGTACAGTT	100	20	0	0	1	20	1	20	1e-06	37.4
t0001439::211::23	TGGAGTTTGACAATGGTGTTTGG	hsa-miR-122-5p	TGGAGTGTGACAATGGTGTTTG	95.45	22	1	0	1	22	1	22	5e-06	35.6
t0001440::211::23	TGTAGTGTGACAATGGTGTTTGA	hsa-miR-122-5p	TGGAGTGTGACAATGGTGTTTG	95.45	22	1	0	1	22	1	22	5e-06	35.6
t0001442::211::23	TGAGGGGCTGAGAGCGAGACTTT	hsa-miR-423-5p	TGAGGGGCAGAGAGCGAGACTTT	95.65	23	1	0	1	23	1	23	2e-06	37.4
t0001443::211::22	TGAGGTCGTAGGTTGTGTGGTT	hsa-let-7b-5p	TGAGGTAGTAGGTTGTGTGGTT	95.45	22	1	0	1	22	1	22	5e-06	35.6
t0001446::211::20	TGAGGTAGTAGTTTGTGCTG	hsa-let-7i-5p	TGAGGTAGTAGTTTGTGCTGTT	100	20	0	0	1	20	1	20	1e-06	37.4
t0001447::211::23	TCCCTGAGACCCTTTAACCTGTG	hsa-miR-125a-5p	TCCCTGAGACCCTTTAACCTGTGA	100	23	0	0	1	23	1	23	4e-08	42.8
t0001448::211::25	TGGAGTGTGACAATGGTGTTTGAGT	hsa-miR-122-5p	TGGAGTGTGACAATGGTGTTTG	100	22	0	0	1	22	1	22	2e-07	41
t0001463::208::21	TCGTACCGTGAGTAATAATGT	hsa-miR-126-3p	TCGTACCGTGAGTAATAATGCG	100	20	0	0	1	20	1	20	1e-06	37.4
t0001466::208::23	ACCCTGTAGATCCGAATTTGTGA	hsa-miR-10a-5p	TACCCTGTAGATCCGAATTTGTG	100	22	0	0	1	22	2	23	1e-07	41
t0001467::208::24	TCCCCCAGGTGTGATTCTGATTTG	hsa-miR-361-3p	TCCCCCAGGTGTGATTCTGATTT	100	23	0	0	1	23	1	23	4e-08	42.8
t0001471::207::24	AAGCTCGGTCTGAGGCCCCTCAGT	hsa-miR-423-3p	AGCTCGGTCTGAGGCCCCTCAGT	100	23	0	0	2	24	1	23	4e-08	42.8
t0001478::206::22	TGGAGTCTGACAATGGTGTTTG	hsa-miR-122-5p	TGGAGTGTGACAATGGTGTTTG	95.45	22	1	0	1	22	1	22	5e-06	35.6
t0001479::206::25	TGAGGGGCAGAGAGCGAGACTTTTT	hsa-miR-423-5p	TGAGGGGCAGAGAGCGAGACTTT	100	23	0	0	1	23	1	23	4e-08	42.8
t0001482::206::22	AAGCTGCCAGTTGAAGAACTGG	hsa-miR-22-3p	AAGCTGCCAGTTGAAGAACTGT	100	21	0	0	1	21	1	21	4e-07	39.2
t0001484::205::23	TGGAGTGTAACAATGGTGTTTGG	hsa-miR-122-5p	TGGAGTGTGACAATGGTGTTTG	95.45	22	1	0	1	22	1	22	5e-06	35.6
t0001487::205::23	TCCTTTACTGAGCTGCCCCGAGT	hsa-miR-486-5p	TCCTGTACTGAGCTGCCCCGAG	95.45	22	1	0	1	22	1	22	5e-06	35.6
t0001492::205::22	TGAGGTAGTAGGTTGTATAGTC	hsa-let-7a-5p	TGAGGTAGTAGGTTGTATAGTT	100	21	0	0	1	21	1	21	4e-07	39.2
t0001493::204::23	TGGAGTGTGACAATGATGTTTGG	hsa-miR-122-5p	TGGAGTGTGACAATGGTGTTTG	95.45	22	1	0	1	22	1	22	5e-06	35.6
t0001494::204::23	TGGAGTGTGAGAATGGTGTTTGT	hsa-miR-122-5p	TGGAGTGTGACAATGGTGTTTG	95.45	22	1	0	1	22	1	22	5e-06	35.6
t0001497::203::22	TACCCTGTAGATCCGAATTTGC	hsa-miR-10a-5p	TACCCTGTAGATCCGAATTTGTG	100	21	0	0	1	21	1	21	4e-07	39.2
t0001498::202::22	TGTAAACATCCTCGACTGGAAG	hsa-miR-30a-5p	TGTAAACATCCTCGACTGGAAG	100	22	0	0	1	22	1	22	1e-07	41
t0001500::202::23	TGGAGTGTGACAATGGTGTTAAG	hsa-miR-122-5p	TGGAGTGTGACAATGGTGTTTG	100	20	0	0	1	20	1	20	2e-06	37.4
t0001501::202::22	AAGCTGCCAGTTGAAGAACTGC	hsa-miR-22-3p	AAGCTGCCAGTTGAAGAACTGT	100	21	0	0	1	21	1	21	4e-07	39.2
t0001504::201::24	TGGAGTGTGACAATGGTGTTTTGT	hsa-miR-122-5p	TGGAGTGTGACAATGGTGTTTG	100	21	0	0	1	21	1	21	5e-07	39.2
t0001511::200::22	TGGAGTGTGACAATGGTGTTCT	hsa-miR-122-5p	TGGAGTGTGACAATGGTGTTTG	100	20	0	0	1	20	1	20	1e-06	37.4
t0001512::200::22	AAACCCGTAGATCCGATCTTGG	hsa-miR-99a-5p	AACCCGTAGATCCGATCTTGTG	100	20	0	0	2	21	1	20	1e-06	37.4
t0001518::199::22	TGGACTGTGACAATGGTGTTTG	hsa-miR-122-5p	TGGAGTGTGACAATGGTGTTTG	95.45	22	1	0	1	22	1	22	5e-06	35.6
t0001523::198::24	AAAAGCTGGGTTGAGAGGGCGAAG	hsa-miR-320a	AAAAGCTGGGTTGAGAGGGCGA	100	22	0	0	1	22	1	22	1e-07	41
t0001524::198::23	TGGAGTGTTACAATGGTGTTTGG	hsa-miR-122-5p	TGGAGTGTGACAATGGTGTTTG	95.45	22	1	0	1	22	1	22	5e-06	35.6
t0001525::198::23	TGGATTGTGACAATGGTGTTTAT	hsa-miR-122-5p	TGGAGTGTGACAATGGTGTTTG	95.24	21	1	0	1	21	1	21	2e-05	33.7
t0001527::198::21	TGAGGTAGTAGGTTGTGTGGA	hsa-let-7b-5p	TGAGGTAGTAGGTTGTGTGGTT	100	20	0	0	1	20	1	20	1e-06	37.4
t0001534::196::22	TCAGTGCACTATAGAACTTTGT	hsa-miR-148a-3p	TCAGTGCACTACAGAACTTTGT	95.45	22	1	0	1	22	1	22	5e-06	35.6
t0001536::196::23	TGGAGTGTGTCAATGGTGTTTGG	hsa-miR-122-5p	TGGAGTGTGACAATGGTGTTTG	95.45	22	1	0	1	22	1	22	5e-06	35.6
t0001537::196::25	TGGAGTGTGACAATGGTGTTTGATA	hsa-miR-122-5p	TGGAGTGTGACAATGGTGTTTG	100	22	0	0	1	22	1	22	2e-07	41
t0001541::195::23	TACCCTGTAGATCCGAATTTGTG	hsa-miR-10a-5p	TACCCTGTAGATCCGAATTTGTG	100	23	0	0	1	23	1	23	4e-08	42.8
t0001542::195::22	TGGAGTGTGACAATGGCGTTTA	hsa-miR-122-5p	TGGAGTGTGACAATGGTGTTTG	95.24	21	1	0	1	21	1	21	2e-05	33.7
t0001550::194::23	TGAGGGGCAGAGAGCAAGACTTT	hsa-miR-423-5p	TGAGGGGCAGAGAGCGAGACTTT	95.65	23	1	0	1	23	1	23	2e-06	37.4
t0001555::193::23	TGGATTGTGAAAATGGTGTTTGA	hsa-miR-122-5p	TGGAGTGTGACAATGGTGTTTG	90.91	22	2	0	1	22	1	22	7e-05	31.9
t0001556::193::21	TGGCGTGTGACAATGGTGTTT	hsa-miR-122-5p	TGGAGTGTGACAATGGTGTTTG	95.24	21	1	0	1	21	1	21	2e-05	33.7
t0001557::193::20	TTTCCGGCTCGCGTGGGTGT	hsa-miR-1180-3p	TTTCCGGCTCGCGTGGGTGTGT	100	20	0	0	1	20	1	20	1e-06	37.4
t0001561::192::23	TGGAGTGTGACAATGGTGTGTGG	hsa-miR-122-5p	TGGAGTGTGACAATGGTGTTTG	95.45	22	1	0	1	22	1	22	5e-06	35.6
t0001566::191::20	TACAGTACTGTGATAACTGA	hsa-miR-101-3p	TACAGTACTGTGATAACTGAA	100	20	0	0	1	20	1	20	1e-06	37.4
t0001572::190::22	TCTCTCGGCTCCTCGCGGCTCA	hsa-miR-3615	TCTCTCGGCTCCTCGCGGCTC	100	21	0	0	1	21	1	21	4e-07	39.2
t0001576::190::22	CCTGGTACAGGCCTGGGGGACT	hsa-miR-150-3p	CTGGTACAGGCCTGGGGGACAG	100	20	0	0	2	21	1	20	1e-06	37.4
t0001578::190::23	TGGAGTGTGACAATGGCGTTTGC	hsa-miR-122-5p	TGGAGTGTGACAATGGTGTTTG	95.45	22	1	0	1	22	1	22	5e-06	35.6
t0001579::189::21	CGTACCGTGAGTAATAATGCG	hsa-miR-126-3p	TCGTACCGTGAGTAATAATGCG	100	21	0	0	1	21	2	22	4e-07	39.2
t0001582::189::23	AACCCGTAGATCCGATCTTGTGC	hsa-miR-99a-5p	AACCCGTAGATCCGATCTTGTG	100	22	0	0	1	22	1	22	1e-07	41
t0001587::188::22	TGGAGTGTGACAACGGTGTTTA	hsa-miR-122-5p	TGGAGTGTGACAATGGTGTTTG	95.24	21	1	0	1	21	1	21	2e-05	33.7
t0001591::188::23	TGAGGTAGTAGGTTGTGTGGTAA	hsa-let-7b-5p	TGAGGTAGTAGGTTGTGTGGTT	100	21	0	0	1	21	1	21	4e-07	39.2
t0001598::187::23	TGAGGGACAGAGAGCGAGACTTT	hsa-miR-423-5p	TGAGGGGCAGAGAGCGAGACTTT	95.65	23	1	0	1	23	1	23	2e-06	37.4
t0001599::187::22	TCAGTGCACTCCAGAACTTTGT	hsa-miR-148a-3p	TCAGTGCACTACAGAACTTTGT	95.45	22	1	0	1	22	1	22	5e-06	35.6
t0001604::187::23	TGGAGTGTGACAATGGTGATTGT	hsa-miR-122-5p	TGGAGTGTGACAATGGTGTTTG	95.45	22	1	0	1	22	1	22	5e-06	35.6
t0001613::186::23	AGGAGTGTGACAATGGTGTTTGG	hsa-miR-122-5p	TGGAGTGTGACAATGGTGTTTG	100	21	0	0	2	22	2	22	4e-07	39.2
t0001615::186::23	TGGAGTGTGACAATAGTGTTTGG	hsa-miR-122-5p	TGGAGTGTGACAATGGTGTTTG	95.45	22	1	0	1	22	1	22	5e-06	35.6
t0001616::185::23	AACATTCAACGCTGTCGGTGAGA	hsa-miR-181a-5p	AACATTCAACGCTGTCGGTGAGT	100	22	0	0	1	22	1	22	1e-07	41
t0001619::185::23	TGAGGTGCAGAGAGCGAGACTTT	hsa-miR-423-5p	TGAGGGGCAGAGAGCGAGACTTT	95.65	23	1	0	1	23	1	23	2e-06	37.4
t0001623::184::24	TGGAGTGTGACAATGGTGTTTTAT	hsa-miR-122-5p	TGGAGTGTGACAATGGTGTTTG	100	21	0	0	1	21	1	21	5e-07	39.2
t0001625::184::22	TCCTGTACTGAGCTGCCCCGAT	hsa-miR-486-5p	TCCTGTACTGAGCTGCCCCGAG	100	21	0	0	1	21	1	21	4e-07	39.2
t0001630::183::22	TACAGTACTGTGATAACTGAAG	hsa-miR-101-3p	TACAGTACTGTGATAACTGAA	100	21	0	0	1	21	1	21	4e-07	39.2
t0001631::183::23	TGAGGGGTAGAGAGCGAGACTTT	hsa-miR-423-5p	TGAGGGGCAGAGAGCGAGACTTT	95.65	23	1	0	1	23	1	23	2e-06	37.4
t0001633::183::22	TGTAGTGTGACAATGGTGTTTG	hsa-miR-122-5p	TGGAGTGTGACAATGGTGTTTG	95.45	22	1	0	1	22	1	22	5e-06	35.6
t0001634::183::23	TGGAGTGTGACAATTGTGTTTGT	hsa-miR-122-5p	TGGAGTGTGACAATGGTGTTTG	95.45	22	1	0	1	22	1	22	5e-06	35.6
t0001638::183::21	GGAGTGTGACAATGGTGTTTG	hsa-miR-122-5p	TGGAGTGTGACAATGGTGTTTG	100	21	0	0	1	21	2	22	4e-07	39.2
t0001643::182::23	TCAGTGCACTACAGAACTTTGTA	hsa-miR-148a-3p	TCAGTGCACTACAGAACTTTGT	100	22	0	0	1	22	1	22	1e-07	41
t0001649::182::22	TGGAGTGTGACAATGTGTTTGA	hsa-miR-122-5p	TGGAGTGTGACAATGGTGTTTG	95.45	22	0	1	1	21	1	22	6e-05	31.9
t0001650::182::22	TGACCTATGAATTGACAGCCAA	hsa-miR-192-5p	CTGACCTATGAATTGACAGCC	100	20	0	0	1	20	2	21	1e-06	37.4
t0001651::182::23	TGGAGTGTGACATTGGGGTTTGA	hsa-miR-122-5p	TGGAGTGTGACAATGGTGTTTG	90.91	22	2	0	1	22	1	22	7e-05	31.9
t0001656::181::21	TGGACTGTGACAATGGTGTTT	hsa-miR-122-5p	TGGAGTGTGACAATGGTGTTTG	95.24	21	1	0	1	21	1	21	2e-05	33.7
t0001659::180::23	TGAGAACTGAATTCCATGGGTTT	hsa-miR-146a-5p	TGAGAACTGAATTCCATGGGTT	100	22	0	0	1	22	1	22	1e-07	41
t0001663::180::23	TGGAGTGTGACAATGGTGTTGGC	hsa-miR-122-5p	TGGAGTGTGACAATGGTGTTTG	100	20	0	0	1	20	1	20	2e-06	37.4
t0001665::179::23	CTGACCTATGAATTGACAGCCTT	hsa-miR-192-5p	CTGACCTATGAATTGACAGCC	100	21	0	0	1	21	1	21	4e-07	39.2
t0001666::179::23	TGAGGGGCAGAGAGCGAGACTAA	hsa-miR-423-5p	TGAGGGGCAGAGAGCGAGACTTT	100	21	0	0	1	21	1	21	4e-07	39.2
t0001671::178::22	TCAGTGCACTACAGAACGTTGT	hsa-miR-148a-3p	TCAGTGCACTACAGAACTTTGT	95.45	22	1	0	1	22	1	22	5e-06	35.6
t0001674::178::23	TGGATTGTGACAATGGGGTTTGT	hsa-miR-122-5p	TGGAGTGTGACAATGGTGTTTG	90.91	22	2	0	1	22	1	22	7e-05	31.9
t0001678::178::24	TGGAGTGTGGCAATGGTGTTTGAA	hsa-miR-122-5p	TGGAGTGTGACAATGGTGTTTG	95.45	22	1	0	1	22	1	22	6e-06	35.6
t0001680::177::23	AGAGGGGCAGAGAGCGAGACTTT	hsa-miR-423-5p	TGAGGGGCAGAGAGCGAGACTTT	100	22	0	0	2	23	2	23	1e-07	41
t0001684::177::22	TCAGTGCACCACAGAACTTTGT	hsa-miR-148b-3p	TCAGTGCATCACAGAACTTTGT	95.45	22	1	0	1	22	1	22	5e-06	35.6
t0001684::177::22	TCAGTGCACCACAGAACTTTGT	hsa-miR-148a-3p	TCAGTGCACTACAGAACTTTGT	95.45	22	1	0	1	22	1	22	5e-06	35.6
t0001691::176::22	TACCACAGGGTAGAACCACGGA	hsa-miR-140-3p	TACCACAGGGTAGAACCACGG	100	21	0	0	1	21	1	21	4e-07	39.2
t0001698::176::23	TGGAGTATGACAATGGTGTTTGG	hsa-miR-122-5p	TGGAGTGTGACAATGGTGTTTG	95.45	22	1	0	1	22	1	22	5e-06	35.6
t0001699::176::23	TGGAGTGTGACAACGGTGTTTGC	hsa-miR-122-5p	TGGAGTGTGACAATGGTGTTTG	95.45	22	1	0	1	22	1	22	5e-06	35.6
t0001705::175::24	CCCCCAGGTGTGATTCTGATTTGC	hsa-miR-361-3p	TCCCCCAGGTGTGATTCTGATTT	100	22	0	0	1	22	2	23	1e-07	41
t0001709::174::20	TGACCTATGAATTGACAGCT	hsa-miR-192-5p	CTGACCTATGAATTGACAGCC	100	19	0	0	1	19	2	20	4e-06	35.6
t0001713::174::22	CATTGCACTTGTCTCGGTCTGG	hsa-miR-25-3p	CATTGCACTTGTCTCGGTCTGA	100	21	0	0	1	21	1	21	4e-07	39.2
t0001717::174::20	CTGGACTTGGAGTCAGAAGG	hsa-miR-378a-3p	ACTGGACTTGGAGTCAGAAGGC	100	20	0	0	1	20	2	21	1e-06	37.4
t0001719::173::23	TGAGGTAGTAGGTTGTATAGTTT	hsa-let-7a-5p	TGAGGTAGTAGGTTGTATAGTT	100	22	0	0	1	22	1	22	1e-07	41
t0001723::173::22	TACCCTGTAGATCCGAATTTGG	hsa-miR-10a-5p	TACCCTGTAGATCCGAATTTGTG	100	21	0	0	1	21	1	21	4e-07	39.2
t0001726::173::22	TGGAGTGTGACAATGGTGTTAC	hsa-miR-122-5p	TGGAGTGTGACAATGGTGTTTG	100	20	0	0	1	20	1	20	1e-06	37.4
t0001727::172::22	TGGGTCTTTGCGGGCGAGATGA	hsa-miR-193a-5p	TGGGTCTTTGCGGGCGAGATGA	100	22	0	0	1	22	1	22	1e-07	41
t0001730::172::21	TACCCTGTAGATCCGAATTTG	hsa-miR-10a-5p	TACCCTGTAGATCCGAATTTGTG	100	21	0	0	1	21	1	21	4e-07	39.2
t0001731::172::23	TGAGAACTGAATTCCATAGGCTA	hsa-miR-146b-5p	TGAGAACTGAATTCCATAGGCT	100	22	0	0	1	22	1	22	1e-07	41
t0001733::172::23	TACTAGACTGAAGCTCCTTGAGG	hsa-miR-151a-3p	CTAGACTGAAGCTCCTTGAGG	100	21	0	0	3	23	1	21	4e-07	39.2
t0001735::172::22	TAGCTTATCAGACTGATGTTGG	hsa-miR-21-5p	TAGCTTATCAGACTGATGTTGA	100	21	0	0	1	21	1	21	4e-07	39.2
t0001739::171::23	AACATTCAACGCTGTCGGTGAGT	hsa-miR-181a-5p	AACATTCAACGCTGTCGGTGAGT	100	23	0	0	1	23	1	23	4e-08	42.8
t0001740::171::23	TGGAGTGTGACAATGGTGTCTGC	hsa-miR-122-5p	TGGAGTGTGACAATGGTGTTTG	95.45	22	1	0	1	22	1	22	5e-06	35.6
t0001742::171::24	TGGAGTGTGACAATGGTGTTTGTC	hsa-miR-122-5p	TGGAGTGTGACAATGGTGTTTG	100	22	0	0	1	22	1	22	1e-07	41
t0001744::171::23	TGGAGTGTGATAATGGTGTTTGG	hsa-miR-122-5p	TGGAGTGTGACAATGGTGTTTG	95.45	22	1	0	1	22	1	22	5e-06	35.6
t0001752::169::23	TGAGAGGCAGAGAGCGAGACTTT	hsa-miR-423-5p	TGAGGGGCAGAGAGCGAGACTTT	95.65	23	1	0	1	23	1	23	2e-06	37.4
t0001753::169::23	TGAGGTAGTAGGTTGTATGGTTT	hsa-let-7c-5p	TGAGGTAGTAGGTTGTATGGTT	100	22	0	0	1	22	1	22	1e-07	41
t0001755::169::22	GGGATTGTGACAATGGTGTTTG	hsa-miR-122-5p	TGGAGTGTGACAATGGTGTTTG	95.24	21	1	0	2	22	2	22	2e-05	33.7
t0001757::168::21	TTGGGGAAACGGCCGCTGAGT	hsa-miR-2110	TTGGGGAAACGGCCGCTGAGTG	100	21	0	0	1	21	1	21	4e-07	39.2
t0001765::168::23	AAGACGGGAGGAAAGAAGGGAAA	hsa-miR-483-5p	AAGACGGGAGGAAAGAAGGGAG	100	21	0	0	1	21	1	21	4e-07	39.2
t0001768::167::24	TGGAGTGTGACGATGGTGTTTGAA	hsa-miR-122-5p	TGGAGTGTGACAATGGTGTTTG	95.45	22	1	0	1	22	1	22	6e-06	35.6
t0001774::166::22	TGGAGTGTGACATGGTGTTTGA	hsa-miR-122-5p	TGGAGTGTGACAATGGTGTTTG	95.45	22	0	1	1	21	1	22	6e-05	31.9
t0001785::164::25	TGGATTGTGACAATGGTGTTTGAAA	hsa-miR-122-5p	TGGAGTGTGACAATGGTGTTTG	95.45	22	1	0	1	22	1	22	6e-06	35.6
t0001786::164::23	TGAGAACTGAATTCCATGGGTTG	hsa-miR-146a-5p	TGAGAACTGAATTCCATGGGTT	100	22	0	0	1	22	1	22	1e-07	41
t0001787::164::24	TGTAAACATCCCCGACTGGAAGCA	hsa-miR-30d-5p	TGTAAACATCCCCGACTGGAAG	100	22	0	0	1	22	1	22	1e-07	41
t0001789::164::23	CTAGACTGAAGCTCCTTGAGGAT	hsa-miR-151a-3p	CTAGACTGAAGCTCCTTGAGG	100	21	0	0	1	21	1	21	4e-07	39.2
t0001790::164::22	TGGATTGTGGCAATGGTGTTTG	hsa-miR-122-5p	TGGAGTGTGACAATGGTGTTTG	90.91	22	2	0	1	22	1	22	6e-05	31.9
t0001792::164::23	TGGAGTGTGACAATGGTGCTTGC	hsa-miR-122-5p	TGGAGTGTGACAATGGTGTTTG	95.45	22	1	0	1	22	1	22	5e-06	35.6
t0001794::163::23	TGGATTGTGGCAATGGTGTTTGA	hsa-miR-122-5p	TGGAGTGTGACAATGGTGTTTG	90.91	22	2	0	1	22	1	22	7e-05	31.9
t0001796::163::22	CTTTCAGTCGGATGTTTACAGC	hsa-miR-30e-3p	CTTTCAGTCGGATGTTTACAGC	100	22	0	0	1	22	1	22	1e-07	41
t0001801::162::22	ACCCTGTAGAACCGAATTTGTG	hsa-miR-10b-5p	TACCCTGTAGAACCGAATTTGTG	100	22	0	0	1	22	2	23	1e-07	41
t0001802::162::23	TGGAGTGTGACAATGGTGTTTCA	hsa-miR-122-5p	TGGAGTGTGACAATGGTGTTTG	100	21	0	0	1	21	1	21	4e-07	39.2
t0001810::161::23	NGAGGGGCAGAGAGCGAGACTTT	hsa-miR-423-5p	TGAGGGGCAGAGAGCGAGACTTT	100	22	0	0	2	23	2	23	1e-07	41
t0001813::161::22	ACAGGAGTGGGGGGTGGGACGT	hsa-miR-4433b-3p	CAGGAGTGGGGGGTGGGACGT	100	21	0	0	2	22	1	21	4e-07	39.2
t0001814::161::22	TATTGCCCTTGTCCCGGCCTGT	hsa-miR-92a-3p	TATTGCACTTGTCCCGGCCTGT	95.45	22	1	0	1	22	1	22	5e-06	35.6
t0001815::161::22	TGGAGTGTGGCAATGGTGTTTT	hsa-miR-122-5p	TGGAGTGTGACAATGGTGTTTG	95.24	21	1	0	1	21	1	21	2e-05	33.7
t0001818::161::21	TTCACAGTGGCTAAGTTCTGC	hsa-miR-27b-3p	TTCACAGTGGCTAAGTTCTGC	100	21	0	0	1	21	1	21	4e-07	39.2
t0001819::161::25	TGGAGTGTGACAATGGTGTTTGAAC	hsa-miR-122-5p	TGGAGTGTGACAATGGTGTTTG	100	22	0	0	1	22	1	22	2e-07	41
t0001820::161::20	AATGCACCCGGGCAAGGATT	hsa-miR-501-3p	AATGCACCCGGGCAAGGATTCT	100	20	0	0	1	20	1	20	1e-06	37.4
t0001822::160::20	TAGCTTATCAGACTGATGTT	hsa-miR-21-5p	TAGCTTATCAGACTGATGTTGA	100	20	0	0	1	20	1	20	1e-06	37.4
t0001824::160::21	CTGACCTATGAATTGACAGCA	hsa-miR-192-5p	CTGACCTATGAATTGACAGCC	100	20	0	0	1	20	1	20	1e-06	37.4
t0001831::159::23	TGAGGGGCAGAGAACGAGACTTT	hsa-miR-423-5p	TGAGGGGCAGAGAGCGAGACTTT	95.65	23	1	0	1	23	1	23	2e-06	37.4
t0001837::159::21	AAAAGCTGGGTTGAGAGGGAA	hsa-miR-320c	AAAAGCTGGGTTGAGAGGGT	100	19	0	0	1	19	1	19	4e-06	35.6
t0001838::159::23	CACCCGGCTGTGTGCACATGTGC	hsa-miR-941	CACCCGGCTGTGTGCACATGTGC	100	23	0	0	1	23	1	23	4e-08	42.8
t0001840::158::18	TGGATTTTTGGAGCAGGG	hsa-miR-1246	AATGGATTTTTGGAGCAGG	100	17	0	0	1	17	3	19	4e-05	31.9
t0001841::158::25	TGGAGTGTGACAATGGTGTTTGTTC	hsa-miR-122-5p	TGGAGTGTGACAATGGTGTTTG	100	22	0	0	1	22	1	22	2e-07	41
t0001845::158::23	TGGAGTGAGACAATGGTGTTTGG	hsa-miR-122-5p	TGGAGTGTGACAATGGTGTTTG	95.45	22	1	0	1	22	1	22	5e-06	35.6
t0001846::158::21	TGGAGTCTGACAATGGTGTTT	hsa-miR-122-5p	TGGAGTGTGACAATGGTGTTTG	95.24	21	1	0	1	21	1	21	2e-05	33.7
t0001851::157::23	AAAAGCTGGGTTGAGAGGGCGAC	hsa-miR-320a	AAAAGCTGGGTTGAGAGGGCGA	100	22	0	0	1	22	1	22	1e-07	41
t0001858::157::19	ATGGATTTTTGGAGCAGGG	hsa-miR-1246	AATGGATTTTTGGAGCAGG	100	18	0	0	1	18	2	19	1e-05	33.7
t0001861::157::23	NGGAGTGTGACAATGGTGTTTGG	hsa-miR-122-5p	TGGAGTGTGACAATGGTGTTTG	100	21	0	0	2	22	2	22	4e-07	39.2
t0001862::157::24	TGGAGTGTGACAATGGTGTTTAGA	hsa-miR-122-5p	TGGAGTGTGACAATGGTGTTTG	100	21	0	0	1	21	1	21	5e-07	39.2
t0001863::156::24	CTAGACTGAAGCTCCTTGAGGAAT	hsa-miR-151a-3p	CTAGACTGAAGCTCCTTGAGG	100	21	0	0	1	21	1	21	5e-07	39.2
t0001864::156::23	TGAGGGGCAGAGAGCGAGACTCT	hsa-miR-423-5p	TGAGGGGCAGAGAGCGAGACTTT	100	21	0	0	1	21	1	21	4e-07	39.2
t0001865::156::23	TGGAGGGTGACAATGGTGTTTGG	hsa-miR-122-5p	TGGAGTGTGACAATGGTGTTTG	95.45	22	1	0	1	22	1	22	5e-06	35.6
t0001867::156::21	CTGGTACAGGCCTGGGGGACA	hsa-miR-150-3p	CTGGTACAGGCCTGGGGGACAG	100	21	0	0	1	21	1	21	4e-07	39.2
t0001874::155::21	GAAAAGCTGGGTTGAGAGGGC	hsa-miR-320b	AAAAGCTGGGTTGAGAGGGCAA	100	20	0	0	2	21	1	20	1e-06	37.4
t0001874::155::21	GAAAAGCTGGGTTGAGAGGGC	hsa-miR-320a	AAAAGCTGGGTTGAGAGGGCGA	100	20	0	0	2	21	1	20	1e-06	37.4
t0001883::154::22	TCAGTGCACTACAGAATTTTGT	hsa-miR-148a-3p	TCAGTGCACTACAGAACTTTGT	95.45	22	1	0	1	22	1	22	5e-06	35.6
t0001884::154::23	TGAGGGGCAGAGAGCGAGATTTT	hsa-miR-423-5p	TGAGGGGCAGAGAGCGAGACTTT	95.65	23	1	0	1	23	1	23	2e-06	37.4
t0001892::153::23	TAAGGGGCAGAGAGCGAGACTTT	hsa-miR-423-5p	TGAGGGGCAGAGAGCGAGACTTT	100	21	0	0	3	23	3	23	4e-07	39.2
t0001899::152::22	TTCAAGTAATTCAGGATAGGTT	hsa-miR-26b-5p	TTCAAGTAATTCAGGATAGGT	100	21	0	0	1	21	1	21	4e-07	39.2
t0001900::152::22	TCAGTGCACTACAGAACTCTGT	hsa-miR-148a-3p	TCAGTGCACTACAGAACTTTGT	95.45	22	1	0	1	22	1	22	5e-06	35.6
t0001903::152::23	TGGAGTGTGACAATGCTGTTTGT	hsa-miR-122-5p	TGGAGTGTGACAATGGTGTTTG	95.45	22	1	0	1	22	1	22	5e-06	35.6
t0001904::152::24	CCCCCAGGTGTGATTCTGATTTGT	hsa-miR-361-3p	TCCCCCAGGTGTGATTCTGATTT	100	22	0	0	1	22	2	23	1e-07	41
t0001912::150::24	TCTCTCGGCTCCTCGCGGCTCGTT	hsa-miR-3615	TCTCTCGGCTCCTCGCGGCTC	100	21	0	0	1	21	1	21	5e-07	39.2
t0001922::149::21	TGAGTTAGTAGGTTGTGTGGT	hsa-let-7b-5p	TGAGGTAGTAGGTTGTGTGGTT	95.24	21	1	0	1	21	1	21	2e-05	33.7
t0001924::149::23	TGGAGTGTGAAAATGGTGTTTGG	hsa-miR-122-5p	TGGAGTGTGACAATGGTGTTTG	95.45	22	1	0	1	22	1	22	5e-06	35.6
t0001925::149::23	TGAGGTAGTAGGTTGTGTGGTTG	hsa-let-7b-5p	TGAGGTAGTAGGTTGTGTGGTT	100	22	0	0	1	22	1	22	1e-07	41
t0001928::148::23	TGAGGGGCAGAGAGCGTGACTTT	hsa-miR-423-5p	TGAGGGGCAGAGAGCGAGACTTT	95.65	23	1	0	1	23	1	23	2e-06	37.4
t0001931::148::24	TTGAGTGTGACAATGGTGTTTGAT	hsa-miR-122-5p	TGGAGTGTGACAATGGTGTTTG	100	20	0	0	3	22	3	22	2e-06	37.4
t0001936::148::24	TGTAAACATCCTACACTCTCAGCT	hsa-miR-30c-5p	TGTAAACATCCTACACTCTCAGC	100	23	0	0	1	23	1	23	4e-08	42.8
t0001937::148::22	CTGACCTATGAATTGACAGCCA	hsa-miR-192-5p	CTGACCTATGAATTGACAGCC	100	21	0	0	1	21	1	21	4e-07	39.2
t0001938::148::24	TGGAGTGTGACAGTGGTGTTTGAA	hsa-miR-122-5p	TGGAGTGTGACAATGGTGTTTG	95.45	22	1	0	1	22	1	22	6e-06	35.6
t0001941::148::23	TGAGGAGCAGAGAGCGAGACTTT	hsa-miR-423-5p	TGAGGGGCAGAGAGCGAGACTTT	95.65	23	1	0	1	23	1	23	2e-06	37.4
t0001947::147::24	TGGAGTGTGACAATGGTGTTAGAA	hsa-miR-122-5p	TGGAGTGTGACAATGGTGTTTG	100	20	0	0	1	20	1	20	2e-06	37.4
t0001951::147::23	AACCCGTAGATCCGAACTTGTGG	hsa-miR-100-5p	AACCCGTAGATCCGAACTTGTG	100	22	0	0	1	22	1	22	1e-07	41
t0001954::146::22	TGGAGTGTGACAATGGTGCTTA	hsa-miR-122-5p	TGGAGTGTGACAATGGTGTTTG	95.24	21	1	0	1	21	1	21	2e-05	33.7
t0001965::146::23	ACCACAGGGTAGAACCACGGACT	hsa-miR-140-3p	TACCACAGGGTAGAACCACGG	100	20	0	0	1	20	2	21	2e-06	37.4
t0001972::146::22	TCAGTGCACTACAGAACTTTCT	hsa-miR-148a-3p	TCAGTGCACTACAGAACTTTGT	100	20	0	0	1	20	1	20	1e-06	37.4
t0001979::145::23	TGAGGTAGTAGGTTGTGTGGTTC	hsa-let-7b-5p	TGAGGTAGTAGGTTGTGTGGTT	100	22	0	0	1	22	1	22	1e-07	41
t0001981::145::21	TTATGGTTTGCCTGGGACTGA	hsa-miR-584-5p	TTATGGTTTGCCTGGGACTGAG	100	21	0	0	1	21	1	21	4e-07	39.2
t0001983::144::24	TGAGGTAGTAGGTTGTGTGGTTAA	hsa-let-7b-5p	TGAGGTAGTAGGTTGTGTGGTT	100	22	0	0	1	22	1	22	1e-07	41
t0001986::144::23	TGGAGTGTGACAATGGTTTTTGG	hsa-miR-122-5p	TGGAGTGTGACAATGGTGTTTG	95.45	22	1	0	1	22	1	22	5e-06	35.6
t0001994::143::21	TGGCTCAGTTCAGCAGGAACA	hsa-miR-24-3p	TGGCTCAGTTCAGCAGGAACAG	100	21	0	0	1	21	1	21	4e-07	39.2
t0001998::143::23	TGAGGGGCAGAGAGCTAGACTTT	hsa-miR-423-5p	TGAGGGGCAGAGAGCGAGACTTT	95.65	23	1	0	1	23	1	23	2e-06	37.4
t0001999::143::23	TGGAGTGTGACAATGGGGTTTGC	hsa-miR-122-5p	TGGAGTGTGACAATGGTGTTTG	95.45	22	1	0	1	22	1	22	5e-06	35.6
t0002002::142::23	AGCTCGGTCTGAGGCCCCTCAGG	hsa-miR-423-3p	AGCTCGGTCTGAGGCCCCTCAGT	100	22	0	0	1	22	1	22	1e-07	41
t0002004::142::22	TGGGTTTACGTTGGGAGAACTT	hsa-miR-629-5p	TGGGTTTACGTTGGGAGAACT	100	21	0	0	1	21	1	21	4e-07	39.2
t0002007::142::24	CTGACCTATGAATTGACAGCCAAT	hsa-miR-192-5p	CTGACCTATGAATTGACAGCC	100	21	0	0	1	21	1	21	5e-07	39.2
t0002008::142::22	TGAGATGAAGCACTGTAGCTCT	hsa-miR-143-3p	TGAGATGAAGCACTGTAGCTC	100	21	0	0	1	21	1	21	4e-07	39.2
t0002014::142::23	AAGACGGGAGGAAAGAAGGGAAT	hsa-miR-483-5p	AAGACGGGAGGAAAGAAGGGAG	100	21	0	0	1	21	1	21	4e-07	39.2
t0002016::142::23	TGGAGTCTGACAATGGTGTTTGT	hsa-miR-122-5p	TGGAGTGTGACAATGGTGTTTG	95.45	22	1	0	1	22	1	22	5e-06	35.6
t0002019::141::22	CTATACGACCTGCTGCCTTTCT	hsa-let-7d-3p	CTATACGACCTGCTGCCTTTCT	100	22	0	0	1	22	1	22	1e-07	41
t0002021::141::23	TGACCTATGAATTGACAGCCATC	hsa-miR-192-5p	CTGACCTATGAATTGACAGCC	100	20	0	0	1	20	2	21	2e-06	37.4
t0002024::141::21	TCAGTGCACTACAGAACTTTG	hsa-miR-148a-3p	TCAGTGCACTACAGAACTTTGT	100	21	0	0	1	21	1	21	4e-07	39.2
t0002026::141::20	CTGACCTATGAATTGACAGT	hsa-miR-192-5p	CTGACCTATGAATTGACAGCC	100	19	0	0	1	19	1	19	4e-06	35.6
t0002031::141::21	TGGAGTGTGACAATGGTCTTT	hsa-miR-122-5p	TGGAGTGTGACAATGGTGTTTG	95.24	21	1	0	1	21	1	21	2e-05	33.7
t0002033::141::24	TGAGAACTGAATTCCATAGGCTGG	hsa-miR-146b-5p	TGAGAACTGAATTCCATAGGCT	100	22	0	0	1	22	1	22	1e-07	41
t0002034::140::23	ACTCGGCGTGGCGTCGGTCGTGT	hsa-miR-1307-3p	ACTCGGCGTGGCGTCGGTCGTG	100	22	0	0	1	22	1	22	1e-07	41
t0002038::140::22	TCAGTGCAATACAGAACTTTGT	hsa-miR-148a-3p	TCAGTGCACTACAGAACTTTGT	95.45	22	1	0	1	22	1	22	5e-06	35.6
t0002050::139::21	CTGGACTTGGAGTCAGAAGGT	hsa-miR-378a-3p	ACTGGACTTGGAGTCAGAAGGC	100	20	0	0	1	20	2	21	1e-06	37.4
t0002053::139::21	ACCACAGGGTAGAACCACGGA	hsa-miR-140-3p	TACCACAGGGTAGAACCACGG	100	20	0	0	1	20	2	21	1e-06	37.4
t0002054::139::20	TGAGATGAAGCACTGTAGCT	hsa-miR-143-3p	TGAGATGAAGCACTGTAGCTC	100	20	0	0	1	20	1	20	1e-06	37.4
t0002058::139::23	TGGAGTGTTACAATGGTGTTTGC	hsa-miR-122-5p	TGGAGTGTGACAATGGTGTTTG	95.45	22	1	0	1	22	1	22	5e-06	35.6
t0002061::139::24	TGGAGTGTGACAATGGTGTTTATT	hsa-miR-122-5p	TGGAGTGTGACAATGGTGTTTG	100	21	0	0	1	21	1	21	5e-07	39.2
t0002062::138::20	CACCCGTAGAACCGACCTTG	hsa-miR-99b-5p	CACCCGTAGAACCGACCTTGCG	100	20	0	0	1	20	1	20	1e-06	37.4
t0002064::138::22	TCAGTGCATTACAGAACTTTGT	hsa-miR-148b-3p	TCAGTGCATCACAGAACTTTGT	95.45	22	1	0	1	22	1	22	5e-06	35.6
t0002064::138::22	TCAGTGCATTACAGAACTTTGT	hsa-miR-148a-3p	TCAGTGCACTACAGAACTTTGT	95.45	22	1	0	1	22	1	22	5e-06	35.6
t0002071::138::23	TTTAAACATCCCCGACTGGAAGC	hsa-miR-30d-5p	TGTAAACATCCCCGACTGGAAG	100	20	0	0	3	22	3	22	2e-06	37.4
t0002075::137::22	AAAAGCTGGGTTGAGAGGGAAA	hsa-miR-320c	AAAAGCTGGGTTGAGAGGGT	100	19	0	0	1	19	1	19	5e-06	35.6
t0002077::137::20	CTGGTACAGGCCTGGGGGAC	hsa-miR-150-3p	CTGGTACAGGCCTGGGGGACAG	100	20	0	0	1	20	1	20	1e-06	37.4
t0002080::137::22	CGGGGTTTTGAGGGCGAGATGT	hsa-miR-193b-5p	CGGGGTTTTGAGGGCGAGATGA	100	21	0	0	1	21	1	21	4e-07	39.2
t0002081::137::23	TGGAGTGTGACAAAGGTGTTTGG	hsa-miR-122-5p	TGGAGTGTGACAATGGTGTTTG	95.45	22	1	0	1	22	1	22	5e-06	35.6
t0002083::137::22	TTAGGTAGTAGTTTGTGCTGTT	hsa-let-7i-5p	TGAGGTAGTAGTTTGTGCTGTT	100	20	0	0	3	22	3	22	1e-06	37.4
t0002085::137::22	AAAGTTCTGAGACACTCCGACT	hsa-miR-148a-5p	AAAGTTCTGAGACACTCCGACT	100	22	0	0	1	22	1	22	1e-07	41
t0002087::137::25	TCCCCCAGGTGTGATTCTGATTTGT	hsa-miR-361-3p	TCCCCCAGGTGTGATTCTGATTT	100	23	0	0	1	23	1	23	4e-08	42.8
t0002088::137::22	TGGAGTGTGACAGTGGTGTTTT	hsa-miR-122-5p	TGGAGTGTGACAATGGTGTTTG	95.24	21	1	0	1	21	1	21	2e-05	33.7
t0002090::137::21	TTTGTTCGTTCGGCTCGCGTA	hsa-miR-375	TTTGTTCGTTCGGCTCGCGTGA	100	20	0	0	1	20	1	20	1e-06	37.4
t0002096::136::21	AGGGGCAGAGAGCGAGACTTT	hsa-miR-423-5p	TGAGGGGCAGAGAGCGAGACTTT	100	21	0	0	1	21	3	23	4e-07	39.2
t0002098::136::23	TGTAGTGTGACAATGGTGTTTGT	hsa-miR-122-5p	TGGAGTGTGACAATGGTGTTTG	95.45	22	1	0	1	22	1	22	5e-06	35.6
t0002103::135::21	GTGTCTTTTGCTCTGCAGTCA	hsa-miR-511-5p	GTGTCTTTTGCTCTGCAGTCA	100	21	0	0	1	21	1	21	4e-07	39.2
t0002112::134::21	TAGCTTATCAGACTGATGTTA	hsa-miR-21-5p	TAGCTTATCAGACTGATGTTGA	100	20	0	0	1	20	1	20	1e-06	37.4
t0002117::134::17	AAAAGCTGGGTTGAGAG	hsa-miR-320d	AAAAGCTGGGTTGAGAGGA	100	17	0	0	1	17	1	17	4e-05	31.9
t0002123::134::21	TGAGGTAGTAGGTTGTATGGT	hsa-let-7c-5p	TGAGGTAGTAGGTTGTATGGTT	100	21	0	0	1	21	1	21	4e-07	39.2
t0002125::134::20	TGGAATGTAAAGAAGTATGT	hsa-miR-1-3p	TGGAATGTAAAGAAGTATGTAT	100	20	0	0	1	20	1	20	1e-06	37.4
t0002127::134::22	TGGAGTGTGACTATGGTGTTTA	hsa-miR-122-5p	TGGAGTGTGACAATGGTGTTTG	95.24	21	1	0	1	21	1	21	2e-05	33.7
t0002129::134::22	TGGGGTGTGACAATGGTGTTTT	hsa-miR-122-5p	TGGAGTGTGACAATGGTGTTTG	95.24	21	1	0	1	21	1	21	2e-05	33.7
t0002131::133::22	TGGAGTGTGACAATGGGGTTTA	hsa-miR-122-5p	TGGAGTGTGACAATGGTGTTTG	95.24	21	1	0	1	21	1	21	2e-05	33.7
t0002133::133::23	TGGATTGCGACAATGGTGTTTGA	hsa-miR-122-5p	TGGAGTGTGACAATGGTGTTTG	90.91	22	2	0	1	22	1	22	7e-05	31.9
t0002136::133::22	TTAGTGCACTACAGAACTTTGT	hsa-miR-148a-3p	TCAGTGCACTACAGAACTTTGT	100	20	0	0	3	22	3	22	1e-06	37.4
t0002137::133::24	TGGAGTGTGACAATGGTGTTTTAA	hsa-miR-122-5p	TGGAGTGTGACAATGGTGTTTG	100	21	0	0	1	21	1	21	5e-07	39.2
t0002139::133::24	CTGACCTATGAATTGACAGCCATA	hsa-miR-192-5p	CTGACCTATGAATTGACAGCC	100	21	0	0	1	21	1	21	5e-07	39.2
t0002140::133::22	TCAGTTCACTACAGAACTTTGT	hsa-miR-148a-3p	TCAGTGCACTACAGAACTTTGT	95.45	22	1	0	1	22	1	22	5e-06	35.6
t0002143::133::23	GAAAAGCTGGGTTGAGAGGGCGT	hsa-miR-320a	AAAAGCTGGGTTGAGAGGGCGA	100	21	0	0	2	22	1	21	4e-07	39.2
t0002149::132::22	GTGAGTGTGACAATGGTGTTTG	hsa-miR-122-5p	TGGAGTGTGACAATGGTGTTTG	100	20	0	0	3	22	3	22	1e-06	37.4
t0002150::132::23	TCCTGTCCTGAGCTGCCCCGAGA	hsa-miR-486-5p	TCCTGTACTGAGCTGCCCCGAG	95.45	22	1	0	1	22	1	22	5e-06	35.6
t0002152::132::24	AACCCGTAGATCCGAACTTGTGAA	hsa-miR-100-5p	AACCCGTAGATCCGAACTTGTG	100	22	0	0	1	22	1	22	1e-07	41
t0002156::132::24	TATTGCACTTGTCCCGGCCTGTAA	hsa-miR-92a-3p	TATTGCACTTGTCCCGGCCTGT	100	22	0	0	1	22	1	22	1e-07	41
t0002164::131::24	TGAGAACTGAATTCCATAGGCTGC	hsa-miR-146b-5p	TGAGAACTGAATTCCATAGGCT	100	22	0	0	1	22	1	22	1e-07	41
t0002168::131::23	TGGCGTGTGACAATGGTGTTTGT	hsa-miR-122-5p	TGGAGTGTGACAATGGTGTTTG	95.45	22	1	0	1	22	1	22	5e-06	35.6
t0002175::130::23	TGGATTGTTACAATGGTGTTTGA	hsa-miR-122-5p	TGGAGTGTGACAATGGTGTTTG	90.91	22	2	0	1	22	1	22	7e-05	31.9
t0002180::130::23	TGAAGGGCAGAGAGCGAGACTTT	hsa-miR-423-5p	TGAGGGGCAGAGAGCGAGACTTT	95.65	23	1	0	1	23	1	23	2e-06	37.4
t0002181::130::21	TCCCCCAGGTGTGATTCTGAT	hsa-miR-361-3p	TCCCCCAGGTGTGATTCTGATTT	100	21	0	0	1	21	1	21	4e-07	39.2
t0002186::129::23	TGTAAACATCCTCGACTGGAAGC	hsa-miR-30a-5p	TGTAAACATCCTCGACTGGAAG	100	22	0	0	1	22	1	22	1e-07	41
t0002198::128::23	TGGACTGTGACAATGGTGTTTGT	hsa-miR-122-5p	TGGAGTGTGACAATGGTGTTTG	95.45	22	1	0	1	22	1	22	5e-06	35.6
t0002203::128::21	AGTTCTTCAGTGGCAAGCTTT	hsa-miR-22-5p	AGTTCTTCAGTGGCAAGCTTTA	100	21	0	0	1	21	1	21	4e-07	39.2
t0002204::128::23	TGAGGGGCAGAGAGCGATACTTT	hsa-miR-423-5p	TGAGGGGCAGAGAGCGAGACTTT	95.65	23	1	0	1	23	1	23	2e-06	37.4
t0002205::128::22	TCAGTGCACTACAGAACTTAGT	hsa-miR-148a-3p	TCAGTGCACTACAGAACTTTGT	95.45	22	1	0	1	22	1	22	5e-06	35.6
t0002207::128::24	TGGGGTGTGACAATGGTGTTTGAA	hsa-miR-122-5p	TGGAGTGTGACAATGGTGTTTG	95.45	22	1	0	1	22	1	22	6e-06	35.6
t0002209::128::23	TGGAGTGTCACAATGGTGTTTGC	hsa-miR-122-5p	TGGAGTGTGACAATGGTGTTTG	95.45	22	1	0	1	22	1	22	5e-06	35.6
t0002222::127::21	AACCCGGAGATCCGATCTTGT	hsa-miR-99a-5p	AACCCGTAGATCCGATCTTGTG	95.24	21	1	0	1	21	1	21	2e-05	33.7
t0002227::127::22	AGACGGGAGGAAAGAAGGGAGT	hsa-miR-483-5p	AAGACGGGAGGAAAGAAGGGAG	100	21	0	0	1	21	2	22	4e-07	39.2
t0002232::126::22	AAGACGGGAGGAAAGAAGGGAT	hsa-miR-483-5p	AAGACGGGAGGAAAGAAGGGAG	100	21	0	0	1	21	1	21	4e-07	39.2
t0002238::125::21	TGTAGTGTGACAATGGTGTTT	hsa-miR-122-5p	TGGAGTGTGACAATGGTGTTTG	95.24	21	1	0	1	21	1	21	2e-05	33.7
t0002245::125::22	CAAAGAATTCTCCTTTTGGGCT	hsa-miR-186-5p	CAAAGAATTCTCCTTTTGGGCT	100	22	0	0	1	22	1	22	1e-07	41
t0002249::125::21	GTGGGCGGGGGCAGGTGTGTG	hsa-miR-1228-5p	GTGGGCGGGGGCAGGTGTGTG	100	21	0	0	1	21	1	21	4e-07	39.2
t0002250::125::25	TGGAGTGTGACAATGGTGTTTGTAC	hsa-miR-122-5p	TGGAGTGTGACAATGGTGTTTG	100	22	0	0	1	22	1	22	2e-07	41
t0002263::124::24	TGGATTGTGACAATGGTGTTTGTA	hsa-miR-122-5p	TGGAGTGTGACAATGGTGTTTG	95.45	22	1	0	1	22	1	22	6e-06	35.6
t0002270::124::23	GGGATTGTGACAATGGTGTTTGT	hsa-miR-122-5p	TGGAGTGTGACAATGGTGTTTG	95.24	21	1	0	2	22	2	22	2e-05	33.7
t0002275::124::23	TCAGTGCACTACAGAACTTTGTC	hsa-miR-148a-3p	TCAGTGCACTACAGAACTTTGT	100	22	0	0	1	22	1	22	1e-07	41
t0002279::123::23	TCCCCCAGGTGTGATTCTGATTT	hsa-miR-361-3p	TCCCCCAGGTGTGATTCTGATTT	100	23	0	0	1	23	1	23	4e-08	42.8
t0002280::123::22	TGGATTGTTACAATGGTGTTTG	hsa-miR-122-5p	TGGAGTGTGACAATGGTGTTTG	90.91	22	2	0	1	22	1	22	6e-05	31.9
t0002281::123::22	GGGAGTGTGACAATGGTGTTTA	hsa-miR-122-5p	TGGAGTGTGACAATGGTGTTTG	100	20	0	0	2	21	2	21	1e-06	37.4
t0002282::123::20	GGAGTGTGACAATGGTGTTT	hsa-miR-122-5p	TGGAGTGTGACAATGGTGTTTG	100	20	0	0	1	20	2	21	1e-06	37.4
t0002287::123::22	TCAGTGCACTACTGAACTTTGT	hsa-miR-148a-3p	TCAGTGCACTACAGAACTTTGT	95.45	22	1	0	1	22	1	22	5e-06	35.6
t0002290::123::25	TGAGGTAGTAGGTTGTGTGGTTATT	hsa-let-7b-5p	TGAGGTAGTAGGTTGTGTGGTT	100	22	0	0	1	22	1	22	2e-07	41
t0002292::123::23	TGGAGTGTGACTATGGTGTTTGC	hsa-miR-122-5p	TGGAGTGTGACAATGGTGTTTG	95.45	22	1	0	1	22	1	22	5e-06	35.6
t0002293::123::23	AACCCGTCGATCCGATCTTGTGA	hsa-miR-99a-5p	AACCCGTAGATCCGATCTTGTG	95.45	22	1	0	1	22	1	22	5e-06	35.6
t0002294::123::23	TGAGGGGCAGAGAGCGAGAGTTT	hsa-miR-423-5p	TGAGGGGCAGAGAGCGAGACTTT	95.65	23	1	0	1	23	1	23	2e-06	37.4
t0002302::122::23	GGGAGTGTGACAATGGTGTTTGC	hsa-miR-122-5p	TGGAGTGTGACAATGGTGTTTG	100	21	0	0	2	22	2	22	4e-07	39.2
t0002303::122::23	AGGGGTGCTATCTGTGATTGAGA	hsa-miR-342-5p	AGGGGTGCTATCTGTGATTGA	100	21	0	0	1	21	1	21	4e-07	39.2
t0002308::122::21	TGGAGTGTGACATGGTGTTTG	hsa-miR-122-5p	TGGAGTGTGACAATGGTGTTTG	95.45	22	0	1	1	21	1	22	5e-05	31.9
t0002314::121::23	TGGAGTGTGACAATGGTGTATGC	hsa-miR-122-5p	TGGAGTGTGACAATGGTGTTTG	95.45	22	1	0	1	22	1	22	5e-06	35.6
t0002315::121::22	ACTAGACTGAAGCTCCTTGAGG	hsa-miR-151a-3p	CTAGACTGAAGCTCCTTGAGG	100	21	0	0	2	22	1	21	4e-07	39.2
t0002317::121::23	TGAGGTAGTAGGTTGTGTGGTAT	hsa-let-7b-5p	TGAGGTAGTAGGTTGTGTGGTT	100	21	0	0	1	21	1	21	4e-07	39.2
t0002322::121::22	TGGAGTGTCACAATGGTGTTTA	hsa-miR-122-5p	TGGAGTGTGACAATGGTGTTTG	95.24	21	1	0	1	21	1	21	2e-05	33.7
t0002325::120::24	TGGAGTGTGACAATGGTGTTTGGG	hsa-miR-122-5p	TGGAGTGTGACAATGGTGTTTG	100	22	0	0	1	22	1	22	1e-07	41
t0002326::120::24	TACCACAGGGTAGAACCACGGACT	hsa-miR-140-3p	TACCACAGGGTAGAACCACGG	100	21	0	0	1	21	1	21	5e-07	39.2
t0002331::120::24	AGCTACATCTGGCTACTGGGTCTC	hsa-miR-222-3p	AGCTACATCTGGCTACTGGGT	100	21	0	0	1	21	1	21	5e-07	39.2
t0002334::119::23	GTGAGTGTGACAATGGTGTTTGA	hsa-miR-122-5p	TGGAGTGTGACAATGGTGTTTG	100	20	0	0	3	22	3	22	2e-06	37.4
t0002335::119::20	TGGAGTGTGACATGGTGTTT	hsa-miR-122-5p	TGGAGTGTGACAATGGTGTTTG	95.24	21	0	1	1	20	1	21	0.0002	30.1
t0002336::119::24	TGGAGTGTGACAATGGTGTTTAGT	hsa-miR-122-5p	TGGAGTGTGACAATGGTGTTTG	100	21	0	0	1	21	1	21	5e-07	39.2
t0002337::119::22	CGGGGTTTTGAGGGCGAGATGA	hsa-miR-193b-5p	CGGGGTTTTGAGGGCGAGATGA	100	22	0	0	1	22	1	22	1e-07	41
t0002338::119::21	AACCCGTAGATCCGAACTTGC	hsa-miR-100-5p	AACCCGTAGATCCGAACTTGTG	100	20	0	0	1	20	1	20	1e-06	37.4
t0002339::119::21	ACAGTAGTCTGCACATTGGTT	hsa-miR-199b-3p	ACAGTAGTCTGCACATTGGTTA	100	21	0	0	1	21	1	21	4e-07	39.2
t0002339::119::21	ACAGTAGTCTGCACATTGGTT	hsa-miR-199a-3p	ACAGTAGTCTGCACATTGGTTA	100	21	0	0	1	21	1	21	4e-07	39.2
t0002345::118::23	AGCTCGGTCTGAGGCCCCTCAGC	hsa-miR-423-3p	AGCTCGGTCTGAGGCCCCTCAGT	100	22	0	0	1	22	1	22	1e-07	41
t0002357::117::23	TGGAGTGTGACATTGGGGTTTGT	hsa-miR-122-5p	TGGAGTGTGACAATGGTGTTTG	90.91	22	2	0	1	22	1	22	7e-05	31.9
t0002359::117::20	AGGGGTGCTATCTGTGATTG	hsa-miR-342-5p	AGGGGTGCTATCTGTGATTGA	100	20	0	0	1	20	1	20	1e-06	37.4
t0002372::117::22	CTAGCACCATCTGAAATCGGTT	hsa-miR-29a-3p	TAGCACCATCTGAAATCGGTTA	100	21	0	0	2	22	1	21	4e-07	39.2
t0002375::116::23	TGGATTGTGCCAATGGTGTTTGA	hsa-miR-122-5p	TGGAGTGTGACAATGGTGTTTG	90.91	22	2	0	1	22	1	22	7e-05	31.9
t0002380::116::23	TGGATTGTGAAAATGGTGTTTGT	hsa-miR-122-5p	TGGAGTGTGACAATGGTGTTTG	90.91	22	2	0	1	22	1	22	7e-05	31.9
t0002382::116::25	TGGAGTGTGACAATGGTGTTTGGAA	hsa-miR-122-5p	TGGAGTGTGACAATGGTGTTTG	100	22	0	0	1	22	1	22	2e-07	41
t0002387::116::21	AAAGCTGGGTTGAGAGGGCGA	hsa-miR-320a	AAAAGCTGGGTTGAGAGGGCGA	100	21	0	0	1	21	2	22	4e-07	39.2
t0002391::115::22	TGAGGTAGTAGATTGTATAGTC	hsa-let-7f-5p	TGAGGTAGTAGATTGTATAGTT	100	21	0	0	1	21	1	21	4e-07	39.2
t0002392::115::23	TGGATCGTGACAATGGTGTTTGA	hsa-miR-122-5p	TGGAGTGTGACAATGGTGTTTG	90.91	22	2	0	1	22	1	22	7e-05	31.9
t0002394::115::23	TAGCTTCTCAGACTGATGTTGAC	hsa-miR-21-5p	TAGCTTATCAGACTGATGTTGA	95.45	22	1	0	1	22	1	22	5e-06	35.6
t0002399::115::22	TCACAGTGAACCGGTCTCTTTA	hsa-miR-128-3p	TCACAGTGAACCGGTCTCTTT	100	21	0	0	1	21	1	21	4e-07	39.2
t0002402::115::23	TGGATTGTGGCAATGGTGTTTGT	hsa-miR-122-5p	TGGAGTGTGACAATGGTGTTTG	90.91	22	2	0	1	22	1	22	7e-05	31.9
t0002403::115::21	AACCCGTAGATCCGCTCTTGT	hsa-miR-99a-5p	AACCCGTAGATCCGATCTTGTG	95.24	21	1	0	1	21	1	21	2e-05	33.7
t0002406::114::20	GGGGTGCTATCTGTGATTGA	hsa-miR-342-5p	AGGGGTGCTATCTGTGATTGA	100	20	0	0	1	20	2	21	1e-06	37.4
t0002409::114::23	TGAGGTAGTAGGTTGTATAGTTA	hsa-let-7a-5p	TGAGGTAGTAGGTTGTATAGTT	100	22	0	0	1	22	1	22	1e-07	41
t0002414::114::21	TGCGGGGCTAGGGCTAACAGT	hsa-miR-744-5p	TGCGGGGCTAGGGCTAACAGCA	100	20	0	0	1	20	1	20	1e-06	37.4
t0002417::114::21	TCCTGTACTGAGCTGCCCCGC	hsa-miR-486-5p	TCCTGTACTGAGCTGCCCCGAG	100	20	0	0	1	20	1	20	1e-06	37.4
t0002418::114::22	TCAGTACACTACAGAACTTTGT	hsa-miR-148a-3p	TCAGTGCACTACAGAACTTTGT	95.45	22	1	0	1	22	1	22	5e-06	35.6
t0002420::114::21	AACCGGTAGATCCGATCTTGT	hsa-miR-99a-5p	AACCCGTAGATCCGATCTTGTG	95.24	21	1	0	1	21	1	21	2e-05	33.7
t0002425::114::23	TGGAGTGTGACCATGGTGTTTGG	hsa-miR-122-5p	TGGAGTGTGACAATGGTGTTTG	95.45	22	1	0	1	22	1	22	5e-06	35.6
t0002428::113::21	AAAGCTGGGTTGAGAGGGCGT	hsa-miR-320a	AAAAGCTGGGTTGAGAGGGCGA	100	20	0	0	1	20	2	21	1e-06	37.4
t0002433::113::23	TGAGGGGCAGAAAGCGAGACTTT	hsa-miR-423-5p	TGAGGGGCAGAGAGCGAGACTTT	95.65	23	1	0	1	23	1	23	2e-06	37.4
t0002436::113::22	TCAGTGCACTACCGAACTTTGT	hsa-miR-148a-3p	TCAGTGCACTACAGAACTTTGT	95.45	22	1	0	1	22	1	22	5e-06	35.6
t0002457::112::22	TGAGGTAGTAGGTTGTATAGTG	hsa-let-7a-5p	TGAGGTAGTAGGTTGTATAGTT	100	21	0	0	1	21	1	21	4e-07	39.2
t0002458::112::22	TGGAGTGTGACAATGTGTTTGT	hsa-miR-122-5p	TGGAGTGTGACAATGGTGTTTG	95.45	22	0	1	1	21	1	22	6e-05	31.9
t0002463::112::22	TGAGAACTGAATTCCATGGGTC	hsa-miR-146a-5p	TGAGAACTGAATTCCATGGGTT	100	21	0	0	1	21	1	21	4e-07	39.2
t0002470::112::22	TGGATTGTGCCAATGGTGTTTG	hsa-miR-122-5p	TGGAGTGTGACAATGGTGTTTG	90.91	22	2	0	1	22	1	22	6e-05	31.9
t0002471::112::21	AAAAGCTGGGTTTAGAGGGCG	hsa-miR-320a	AAAAGCTGGGTTGAGAGGGCGA	95.24	21	1	0	1	21	1	21	2e-05	33.7
t0002473::112::23	TGGAGTGTGACGATGGTGTTTAA	hsa-miR-122-5p	TGGAGTGTGACAATGGTGTTTG	95.24	21	1	0	1	21	1	21	2e-05	33.7
t0002476::111::20	AAAGCTGGGTTGAGAGGGCG	hsa-miR-320a	AAAAGCTGGGTTGAGAGGGCGA	100	20	0	0	1	20	2	21	1e-06	37.4
t0002483::111::24	AAAAGCTGGGTTGAGAGGGCGAGT	hsa-miR-320a	AAAAGCTGGGTTGAGAGGGCGA	100	22	0	0	1	22	1	22	1e-07	41
t0002485::111::22	GCCTGCTGGGGTGGAACCTGGT	hsa-miR-370-3p	GCCTGCTGGGGTGGAACCTGGT	100	22	0	0	1	22	1	22	1e-07	41
t0002486::111::22	ACAGTGCACTACAGAACTTTGT	hsa-miR-148a-3p	TCAGTGCACTACAGAACTTTGT	100	21	0	0	2	22	2	22	4e-07	39.2
t0002487::111::22	TTGGGGAAACGGCCGCTGAGTG	hsa-miR-2110	TTGGGGAAACGGCCGCTGAGTG	100	22	0	0	1	22	1	22	1e-07	41
t0002488::111::22	AAGCTGCTAGTTGAAGAACTGT	hsa-miR-22-3p	AAGCTGCCAGTTGAAGAACTGT	95.45	22	1	0	1	22	1	22	5e-06	35.6
t0002495::110::20	ATGGATTTTTGGAGCAGGGA	hsa-miR-1246	AATGGATTTTTGGAGCAGG	100	18	0	0	1	18	2	19	1e-05	33.7
t0002497::110::22	AAAAGCTGGGTTGAGAGGGAAT	hsa-miR-320c	AAAAGCTGGGTTGAGAGGGT	100	19	0	0	1	19	1	19	5e-06	35.6
t0002507::110::23	CGAATGTTGCTCGGTGAACCCCT	hsa-miR-409-3p	GAATGTTGCTCGGTGAACCCCT	100	22	0	0	2	23	1	22	1e-07	41
t0002512::110::23	TGGAGTGTGACAATGGTGTTGAA	hsa-miR-122-5p	TGGAGTGTGACAATGGTGTTTG	100	20	0	0	1	20	1	20	2e-06	37.4
t0002514::110::23	TGAGGGGCAGAGTGCGAGACTTT	hsa-miR-423-5p	TGAGGGGCAGAGAGCGAGACTTT	95.65	23	1	0	1	23	1	23	2e-06	37.4
t0002519::109::23	TGTGGGGCAGAGAGCGAGACTTT	hsa-miR-423-5p	TGAGGGGCAGAGAGCGAGACTTT	95.65	23	1	0	1	23	1	23	2e-06	37.4
t0002523::109::23	TGGAGTGTGGCAATGGTGTTTAA	hsa-miR-122-5p	TGGAGTGTGACAATGGTGTTTG	95.24	21	1	0	1	21	1	21	2e-05	33.7
t0002527::109::23	TGGAGACGCGGCCCTGTTGGAGT	hsa-miR-139-3p	TGGAGACGCGGCCCTGTTGGAGT	100	23	0	0	1	23	1	23	4e-08	42.8
t0002530::109::21	AACCCGTAGATCCGACCTTGT	hsa-miR-100-5p	AACCCGTAGATCCGAACTTGTG	95.24	21	1	0	1	21	1	21	2e-05	33.7
t0002530::109::21	AACCCGTAGATCCGACCTTGT	hsa-miR-99a-5p	AACCCGTAGATCCGATCTTGTG	95.24	21	1	0	1	21	1	21	2e-05	33.7
t0002531::109::23	CTGACCTATGAATTGACCGCCAT	hsa-miR-192-5p	CTGACCTATGAATTGACAGCC	95.24	21	1	0	1	21	1	21	2e-05	33.7
t0002533::109::22	TGCTGTACTGAGCTGCCCCGAG	hsa-miR-486-5p	TCCTGTACTGAGCTGCCCCGAG	100	20	0	0	3	22	3	22	1e-06	37.4
t0002536::109::22	CCGCACTGTGGGTACTTGCTGC	hsa-miR-106b-3p	CCGCACTGTGGGTACTTGCTGC	100	22	0	0	1	22	1	22	1e-07	41
t0002537::109::23	GAAAAGCTGGGTTGAGAGGGCGA	hsa-miR-320a	AAAAGCTGGGTTGAGAGGGCGA	100	22	0	0	2	23	1	22	1e-07	41
t0002538::109::23	TGGTGTGTGACAATGGTGTTTGG	hsa-miR-122-5p	TGGAGTGTGACAATGGTGTTTG	95.45	22	1	0	1	22	1	22	5e-06	35.6
t0002539::109::25	AAAAGCTGGGTTGAGAGGGCGAAAT	hsa-miR-320a	AAAAGCTGGGTTGAGAGGGCGA	100	22	0	0	1	22	1	22	2e-07	41
t0002544::108::25	TGAGGTAGTAGGTTGTGTGGTTTTT	hsa-let-7b-5p	TGAGGTAGTAGGTTGTGTGGTT	100	22	0	0	1	22	1	22	2e-07	41
t0002546::108::23	TGGATTGCGACAATGGTGTTTGT	hsa-miR-122-5p	TGGAGTGTGACAATGGTGTTTG	90.91	22	2	0	1	22	1	22	7e-05	31.9
t0002553::108::19	AAAAGCTGGGTTGAGAGGA	hsa-miR-320d	AAAAGCTGGGTTGAGAGGA	100	19	0	0	1	19	1	19	3e-06	35.6
t0002554::108::24	CCCCCAGGTGTGATTCTGATTTGA	hsa-miR-361-3p	TCCCCCAGGTGTGATTCTGATTT	100	22	0	0	1	22	2	23	1e-07	41
t0002555::108::21	TGAGGTCGTAGGTTGTGTGGT	hsa-let-7b-5p	TGAGGTAGTAGGTTGTGTGGTT	95.24	21	1	0	1	21	1	21	2e-05	33.7
t0002559::107::22	TGGAGTTTGACAATGGTGTTTA	hsa-miR-122-5p	TGGAGTGTGACAATGGTGTTTG	95.24	21	1	0	1	21	1	21	2e-05	33.7
t0002567::107::22	GGAGTGTGACAATGGTGTTTGT	hsa-miR-122-5p	TGGAGTGTGACAATGGTGTTTG	100	21	0	0	1	21	2	22	4e-07	39.2
t0002570::107::23	ACTAGATTGTGAGCTCCTGGAGA	hsa-miR-28-3p	CACTAGATTGTGAGCTCCTGGA	100	21	0	0	1	21	2	22	4e-07	39.2
t0002572::107::25	ACTGGACTTGGAGTCAGAAGGCTAT	hsa-miR-378a-3p	ACTGGACTTGGAGTCAGAAGGC	100	22	0	0	1	22	1	22	2e-07	41
t0002574::106::24	AGCTCGGTCTGAGGCCCCTCAGTA	hsa-miR-423-3p	AGCTCGGTCTGAGGCCCCTCAGT	100	23	0	0	1	23	1	23	4e-08	42.8
t0002577::106::21	TACCACAGGGTAGAACCACGG	hsa-miR-140-3p	TACCACAGGGTAGAACCACGG	100	21	0	0	1	21	1	21	4e-07	39.2
t0002582::106::24	GGCTGGTCCGAGTGCAGTGGTGTT	hsa-miR-3135b	GGCTGGAGCGAGTGCAGTGGTG	90.91	22	2	0	1	22	1	22	7e-05	31.9
t0002592::106::19	TCACAGTGAACCGGTCTCT	hsa-miR-128-3p	TCACAGTGAACCGGTCTCTTT	100	19	0	0	1	19	1	19	3e-06	35.6
t0002594::106::20	AAATGGATTTTTGGAGCAGG	hsa-miR-1246	AATGGATTTTTGGAGCAGG	100	19	0	0	2	20	1	19	4e-06	35.6
t0002597::106::23	TGGAATGTGACAATGGTGTTTGG	hsa-miR-122-5p	TGGAGTGTGACAATGGTGTTTG	95.45	22	1	0	1	22	1	22	5e-06	35.6
t0002601::105::23	TTTGTTCGTTCGGCTCGCGTGAT	hsa-miR-375	TTTGTTCGTTCGGCTCGCGTGA	100	22	0	0	1	22	1	22	1e-07	41
t0002602::105::22	TGGATTGCGACAATGGTGTTTG	hsa-miR-122-5p	TGGAGTGTGACAATGGTGTTTG	90.91	22	2	0	1	22	1	22	6e-05	31.9
t0002604::105::23	TGGAGTGTGACAATGGTATTTGG	hsa-miR-122-5p	TGGAGTGTGACAATGGTGTTTG	95.45	22	1	0	1	22	1	22	5e-06	35.6
t0002605::105::22	CTTTCAGTCGGATGTTTACAGT	hsa-miR-30e-3p	CTTTCAGTCGGATGTTTACAGC	100	21	0	0	1	21	1	21	4e-07	39.2
t0002607::105::23	TCACAGTGAACCGGTCTCTTTTT	hsa-miR-128-3p	TCACAGTGAACCGGTCTCTTT	100	21	0	0	1	21	1	21	4e-07	39.2
t0002608::105::22	TCAATGCACTACAGAACTTTGT	hsa-miR-148a-3p	TCAGTGCACTACAGAACTTTGT	95.45	22	1	0	1	22	1	22	5e-06	35.6
t0002613::105::25	TGGAGTGTGACAATGGTGTTTGTGA	hsa-miR-122-5p	TGGAGTGTGACAATGGTGTTTG	100	22	0	0	1	22	1	22	2e-07	41
t0002614::105::21	TGGAGTGTGACAATGGTGATT	hsa-miR-122-5p	TGGAGTGTGACAATGGTGTTTG	95.24	21	1	0	1	21	1	21	2e-05	33.7
t0002615::105::22	CTAGACTGAAGCTCCTTGAGGG	hsa-miR-151a-3p	CTAGACTGAAGCTCCTTGAGG	100	21	0	0	1	21	1	21	4e-07	39.2
t0002623::104::22	ACTAGATTGTGAGCTCCTGGAG	hsa-miR-28-3p	CACTAGATTGTGAGCTCCTGGA	100	21	0	0	1	21	2	22	4e-07	39.2
t0002625::104::23	TGGAATGTAAAGAAGTATGTATT	hsa-miR-1-3p	TGGAATGTAAAGAAGTATGTAT	100	22	0	0	1	22	1	22	1e-07	41
t0002642::104::24	TGGAGTGTGACAATGGTGTCTGAA	hsa-miR-122-5p	TGGAGTGTGACAATGGTGTTTG	95.45	22	1	0	1	22	1	22	6e-06	35.6
t0002644::104::23	TGGATTGTTACAATGGTGTTTGT	hsa-miR-122-5p	TGGAGTGTGACAATGGTGTTTG	90.91	22	2	0	1	22	1	22	7e-05	31.9
t0002646::104::23	TATTGCCCTTGTCCCGGCCTGTA	hsa-miR-92a-3p	TATTGCACTTGTCCCGGCCTGT	95.45	22	1	0	1	22	1	22	5e-06	35.6
t0002648::104::21	AGCTACATTGTCTGCTGGGTT	hsa-miR-221-3p	AGCTACATTGTCTGCTGGGTTTC	100	21	0	0	1	21	1	21	4e-07	39.2
t0002651::103::24	CGTGTATTTGACAAGCTGAGTTGG	hsa-miR-223-5p	CGTGTATTTGACAAGCTGAGTT	100	22	0	0	1	22	1	22	1e-07	41
t0002652::103::22	TGGATTGTGAAAATGGTGTTTG	hsa-miR-122-5p	TGGAGTGTGACAATGGTGTTTG	90.91	22	2	0	1	22	1	22	6e-05	31.9
t0002654::103::23	ACTAGATTGTGAGCTCCTGGAGT	hsa-miR-28-3p	CACTAGATTGTGAGCTCCTGGA	100	21	0	0	1	21	2	22	4e-07	39.2
t0002659::103::23	TGGAGTGCGACAATGGTGTTTAA	hsa-miR-122-5p	TGGAGTGTGACAATGGTGTTTG	95.24	21	1	0	1	21	1	21	2e-05	33.7
t0002661::103::22	TGGAGTGTGACAATGATGTTTA	hsa-miR-122-5p	TGGAGTGTGACAATGGTGTTTG	95.24	21	1	0	1	21	1	21	2e-05	33.7
t0002665::103::21	TGAGTGTGACAATGGTGTTTG	hsa-miR-122-5p	TGGAGTGTGACAATGGTGTTTG	100	20	0	0	2	21	3	22	1e-06	37.4
t0002666::103::23	TGAGGGGCAGAGAGCGAGACTGT	hsa-miR-423-5p	TGAGGGGCAGAGAGCGAGACTTT	100	21	0	0	1	21	1	21	4e-07	39.2
t0002672::102::20	ACTGGACTTGGAGTCAGAAG	hsa-miR-378a-3p	ACTGGACTTGGAGTCAGAAGGC	100	20	0	0	1	20	1	20	1e-06	37.4
t0002673::102::22	TCGTACCGTGAGTAATAATACG	hsa-miR-126-3p	TCGTACCGTGAGTAATAATGCG	95.45	22	1	0	1	22	1	22	5e-06	35.6
t0002682::102::24	TGGAGTGCGACAATGGTGTTTGAA	hsa-miR-122-5p	TGGAGTGTGACAATGGTGTTTG	95.45	22	1	0	1	22	1	22	6e-06	35.6
t0002684::102::23	CGGATTGTGACAATGGTGTTTGA	hsa-miR-122-5p	TGGAGTGTGACAATGGTGTTTG	95.24	21	1	0	2	22	2	22	2e-05	33.7
t0002685::102::21	CACCCGTAGAACCGACCTTGT	hsa-miR-99b-5p	CACCCGTAGAACCGACCTTGCG	100	20	0	0	1	20	1	20	1e-06	37.4
t0002690::102::23	TGAGGGGCAGAGATCGAGACTTT	hsa-miR-423-5p	TGAGGGGCAGAGAGCGAGACTTT	95.65	23	1	0	1	23	1	23	2e-06	37.4
t0002692::102::22	NGGAGTGTGACAATGGTGTTTA	hsa-miR-122-5p	TGGAGTGTGACAATGGTGTTTG	100	20	0	0	2	21	2	21	1e-06	37.4
t0002695::101::23	TGGAGTGTGACATTGGTGTTTGG	hsa-miR-122-5p	TGGAGTGTGACAATGGTGTTTG	95.45	22	1	0	1	22	1	22	5e-06	35.6
t0002696::101::22	AGAGGTAGTAGGTTGCATAGTT	hsa-let-7d-5p	AGAGGTAGTAGGTTGCATAGTT	100	22	0	0	1	22	1	22	1e-07	41
t0002698::101::23	CATTGCACTTGTCTCGGTCTGAA	hsa-miR-25-3p	CATTGCACTTGTCTCGGTCTGA	100	22	0	0	1	22	1	22	1e-07	41
t0002703::101::23	AAAATCTGGGTTGAGAGGGCGAA	hsa-miR-320a	AAAAGCTGGGTTGAGAGGGCGA	95.45	22	1	0	1	22	1	22	5e-06	35.6
t0002707::101::22	TGAGGTTGTAGGTTGTGTGGTT	hsa-let-7b-5p	TGAGGTAGTAGGTTGTGTGGTT	95.45	22	1	0	1	22	1	22	5e-06	35.6
t0002711::101::23	TGGAGTGGGACAATGGTGTTTGG	hsa-miR-122-5p	TGGAGTGTGACAATGGTGTTTG	95.45	22	1	0	1	22	1	22	5e-06	35.6
t0002712::101::23	TGGAGTGTGACAATGGTGGTTGG	hsa-miR-122-5p	TGGAGTGTGACAATGGTGTTTG	95.45	22	1	0	1	22	1	22	5e-06	35.6
t0002720::101::22	TGAGTGTGACAATGGTGTTTGA	hsa-miR-122-5p	TGGAGTGTGACAATGGTGTTTG	100	20	0	0	2	21	3	22	1e-06	37.4
t0002723::101::22	TGAGGTAGTAGGTTGTATGGTC	hsa-let-7c-5p	TGAGGTAGTAGGTTGTATGGTT	100	21	0	0	1	21	1	21	4e-07	39.2
t0002725::100::22	TGGAGTGTGACATTGGGGTTTG	hsa-miR-122-5p	TGGAGTGTGACAATGGTGTTTG	90.91	22	2	0	1	22	1	22	6e-05	31.9
t0002728::100::24	CTGACCTATGAATTGACAGCCAGT	hsa-miR-192-5p	CTGACCTATGAATTGACAGCC	100	21	0	0	1	21	1	21	5e-07	39.2
t0002730::100::23	TGGAGTGTGACAGTGGTGTTTAA	hsa-miR-122-5p	TGGAGTGTGACAATGGTGTTTG	95.24	21	1	0	1	21	1	21	2e-05	33.7
t0002735::100::21	CTTTTTGCGGTCTGGGCTTGC	hsa-miR-129-5p	CTTTTTGCGGTCTGGGCTTGC	100	21	0	0	1	21	1	21	4e-07	39.2
t0002736::100::23	TGAGGGGCCGAGAGCGAGACTTT	hsa-miR-423-5p	TGAGGGGCAGAGAGCGAGACTTT	95.65	23	1	0	1	23	1	23	2e-06	37.4
t0002738::100::22	TGGAGTGTGACAATGGTGATTG	hsa-miR-122-5p	TGGAGTGTGACAATGGTGTTTG	95.45	22	1	0	1	22	1	22	5e-06	35.6
t0002739::100::22	TCAGTGCACTACAAAACTTTGT	hsa-miR-148a-3p	TCAGTGCACTACAGAACTTTGT	95.45	22	1	0	1	22	1	22	5e-06	35.6
t0002743::100::23	AGGAGTGTGACAATGGTGTTTGC	hsa-miR-122-5p	TGGAGTGTGACAATGGTGTTTG	100	21	0	0	2	22	2	22	4e-07	39.2
t0002747::99::23	AAATGGATTTTTGGAGCAGGGAA	hsa-miR-1246	AATGGATTTTTGGAGCAGG	100	19	0	0	2	20	1	19	5e-06	35.6
t0002752::99::22	TCCTGTACTGAGCTGCCCCGGG	hsa-miR-486-5p	TCCTGTACTGAGCTGCCCCGAG	100	20	0	0	1	20	1	20	1e-06	37.4
t0002753::99::19	ACTGGACTTGGAGTCAGAA	hsa-miR-378d	ACTGGACTTGGAGTCAGAAA	100	19	0	0	1	19	1	19	3e-06	35.6
t0002754::99::22	TTTGTTCGTTCGGCTCGCGTGC	hsa-miR-375	TTTGTTCGTTCGGCTCGCGTGA	100	21	0	0	1	21	1	21	4e-07	39.2
t0002762::99::22	TGGATCGTGACAATGGTGTTTG	hsa-miR-122-5p	TGGAGTGTGACAATGGTGTTTG	90.91	22	2	0	1	22	1	22	6e-05	31.9
t0002769::99::22	CTGGACTTGGAGTCAGAAGGCC	hsa-miR-378a-3p	ACTGGACTTGGAGTCAGAAGGC	100	21	0	0	1	21	2	22	4e-07	39.2
t0002773::98::22	TGGAGTGTGACAATGGGGTTTT	hsa-miR-122-5p	TGGAGTGTGACAATGGTGTTTG	95.24	21	1	0	1	21	1	21	2e-05	33.7
t0002774::98::22	TGGAGTGTGACGATGGTGTTTT	hsa-miR-122-5p	TGGAGTGTGACAATGGTGTTTG	95.24	21	1	0	1	21	1	21	2e-05	33.7
t0002775::98::19	TGGATTTTTGGAGCAGGGA	hsa-miR-1246	AATGGATTTTTGGAGCAGG	100	17	0	0	1	17	3	19	4e-05	31.9
t0002781::98::21	ATGCCTTGAGTGTAGGACCGT	hsa-miR-532-5p	CATGCCTTGAGTGTAGGACCGT	100	21	0	0	1	21	2	22	4e-07	39.2
t0002792::97::24	TGGAGCGTGACAATGGTGTTTGAA	hsa-miR-122-5p	TGGAGTGTGACAATGGTGTTTG	95.45	22	1	0	1	22	1	22	6e-06	35.6
t0002794::97::24	TGGAGTGTGACAATGGTGTTCGAA	hsa-miR-122-5p	TGGAGTGTGACAATGGTGTTTG	100	20	0	0	1	20	1	20	2e-06	37.4
t0002795::97::22	TACCCTGTAGATCCGAATTTGA	hsa-miR-10a-5p	TACCCTGTAGATCCGAATTTGTG	100	21	0	0	1	21	1	21	4e-07	39.2
t0002798::97::22	TGGAATGTAAGGAAGTGTGTGG	hsa-miR-206	TGGAATGTAAGGAAGTGTGTGG	100	22	0	0	1	22	1	22	1e-07	41
t0002817::97::24	CTGGAGTGTGACAATGGTGTTTGG	hsa-miR-122-5p	TGGAGTGTGACAATGGTGTTTG	100	22	0	0	2	23	1	22	1e-07	41
t0002819::97::24	CTGGACTTGGAGTCAGAAGGCTTT	hsa-miR-378a-3p	ACTGGACTTGGAGTCAGAAGGC	100	21	0	0	1	21	2	22	5e-07	39.2
t0002820::97::25	TATTGCACTTGTCCCGGCCTGTAAT	hsa-miR-92a-3p	TATTGCACTTGTCCCGGCCTGT	100	22	0	0	1	22	1	22	2e-07	41
t0002829::96::24	TGGATTGTGACAATGGTGTTTGAG	hsa-miR-122-5p	TGGAGTGTGACAATGGTGTTTG	95.45	22	1	0	1	22	1	22	6e-06	35.6
t0002832::96::22	ACTCGGCGTGGCGTCGGTCGTG	hsa-miR-1307-3p	ACTCGGCGTGGCGTCGGTCGTG	100	22	0	0	1	22	1	22	1e-07	41
t0002834::96::22	TGGAGTATGACAATGGTGTTTA	hsa-miR-122-5p	TGGAGTGTGACAATGGTGTTTG	95.24	21	1	0	1	21	1	21	2e-05	33.7
t0002835::96::23	TGAGGGGCAAAGAGCGAGACTTT	hsa-miR-423-5p	TGAGGGGCAGAGAGCGAGACTTT	95.65	23	1	0	1	23	1	23	2e-06	37.4
t0002836::96::22	CTGGACTTGGAGTCAGAAGGCA	hsa-miR-378a-3p	ACTGGACTTGGAGTCAGAAGGC	100	21	0	0	1	21	2	22	4e-07	39.2
t0002837::96::24	AACCCGTAGATCCGATCTTGTGAG	hsa-miR-99a-5p	AACCCGTAGATCCGATCTTGTG	100	22	0	0	1	22	1	22	1e-07	41
t0002844::96::25	AACCCGTAGATCCGATCTTGTGAAA	hsa-miR-99a-5p	AACCCGTAGATCCGATCTTGTG	100	22	0	0	1	22	1	22	2e-07	41
t0002852::96::23	TGAGGGGCAGAGAGCGAAACTTT	hsa-miR-423-5p	TGAGGGGCAGAGAGCGAGACTTT	95.65	23	1	0	1	23	1	23	2e-06	37.4
t0002866::95::22	AAAGCTGGGTTGAGAGGGCGAA	hsa-miR-320a	AAAAGCTGGGTTGAGAGGGCGA	100	21	0	0	1	21	2	22	4e-07	39.2
t0002868::95::23	GACTATAGAACTTTCCCCCTCAT	hsa-miR-625-3p	GACTATAGAACTTTCCCCCTCA	100	22	0	0	1	22	1	22	1e-07	41
t0002872::95::25	TGTAAACATCCCCGACTGGAAGCTT	hsa-miR-30d-5p	TGTAAACATCCCCGACTGGAAG	100	22	0	0	1	22	1	22	2e-07	41
t0002874::95::22	TCAGTGAACTACAGAACTTTGT	hsa-miR-148a-3p	TCAGTGCACTACAGAACTTTGT	95.45	22	1	0	1	22	1	22	5e-06	35.6
t0002880::95::23	TCCTGTCCTGAGCTGCCCCGAGT	hsa-miR-486-5p	TCCTGTACTGAGCTGCCCCGAG	95.45	22	1	0	1	22	1	22	5e-06	35.6
t0002888::94::23	TGGGGTGTGACAATGGTGTTTAA	hsa-miR-122-5p	TGGAGTGTGACAATGGTGTTTG	95.24	21	1	0	1	21	1	21	2e-05	33.7
t0002889::94::22	AGGAGTGTGACAATGGTGTTTA	hsa-miR-122-5p	TGGAGTGTGACAATGGTGTTTG	100	20	0	0	2	21	2	21	1e-06	37.4
t0002893::94::21	TCCTGTACCGAGCTGCCCCGA	hsa-miR-486-5p	TCCTGTACTGAGCTGCCCCGAG	95.24	21	1	0	1	21	1	21	2e-05	33.7
t0002897::94::24	CATTGCACTTGTCTCGGTCTGAAA	hsa-miR-25-3p	CATTGCACTTGTCTCGGTCTGA	100	22	0	0	1	22	1	22	1e-07	41
t0002898::94::22	NCAGTGCACTACAGAACTTTGT	hsa-miR-148a-3p	TCAGTGCACTACAGAACTTTGT	100	21	0	0	2	22	2	22	4e-07	39.2
t0002903::94::21	AACCCGTAGGTCCGATCTTGT	hsa-miR-99a-5p	AACCCGTAGATCCGATCTTGTG	95.24	21	1	0	1	21	1	21	2e-05	33.7
t0002909::94::23	AATACTGCCTGGTAATGATGACT	hsa-miR-200b-3p	TAATACTGCCTGGTAATGATGA	100	21	0	0	1	21	2	22	4e-07	39.2
t0002911::94::24	CGGAGTGTGACAATGGTGTTTGAA	hsa-miR-122-5p	TGGAGTGTGACAATGGTGTTTG	100	21	0	0	2	22	2	22	5e-07	39.2
t0002913::94::22	TGGGTCTTTGCGGGCGAGATGT	hsa-miR-193a-5p	TGGGTCTTTGCGGGCGAGATGA	100	21	0	0	1	21	1	21	4e-07	39.2
t0002926::93::23	TTCAAGTAATCCAGGATAGGCTT	hsa-miR-26a-5p	TTCAAGTAATCCAGGATAGGCT	100	22	0	0	1	22	1	22	1e-07	41
t0002928::93::22	TTAGGTAGTAGGTTGTGTGGTT	hsa-let-7b-5p	TGAGGTAGTAGGTTGTGTGGTT	100	20	0	0	3	22	3	22	1e-06	37.4
t0002934::93::22	GCAGTGCACTACAGAACTTTGT	hsa-miR-148a-3p	TCAGTGCACTACAGAACTTTGT	100	21	0	0	2	22	2	22	4e-07	39.2
t0002937::93::24	TGGAAGACTAGTGATTTTGTTGTC	hsa-miR-7-5p	TGGAAGACTAGTGATTTTGTTGT	100	23	0	0	1	23	1	23	4e-08	42.8
t0002941::93::22	TCCTGTACTGAGCTGCCCCGAC	hsa-miR-486-5p	TCCTGTACTGAGCTGCCCCGAG	100	21	0	0	1	21	1	21	4e-07	39.2
t0002944::93::22	CGGATTGTGACAATGGTGTTTG	hsa-miR-122-5p	TGGAGTGTGACAATGGTGTTTG	95.24	21	1	0	2	22	2	22	2e-05	33.7
t0002951::92::23	TGACCTATGAATTGACAGCCATA	hsa-miR-192-5p	CTGACCTATGAATTGACAGCC	100	20	0	0	1	20	2	21	2e-06	37.4
t0002952::92::23	AAGCTCGGTCTGAGGCCCCTCAG	hsa-miR-423-3p	AGCTCGGTCTGAGGCCCCTCAGT	100	22	0	0	2	23	1	22	1e-07	41
t0002962::92::24	TGGAGTGTGACAATGGTGTTTAAG	hsa-miR-122-5p	TGGAGTGTGACAATGGTGTTTG	100	21	0	0	1	21	1	21	5e-07	39.2
t0002968::92::23	TGAGGTAGTAGATTGTATAGTTA	hsa-let-7f-5p	TGAGGTAGTAGATTGTATAGTT	100	22	0	0	1	22	1	22	1e-07	41
t0002969::92::20	AATGGATTTTTGGAGCAGGG	hsa-miR-1246	AATGGATTTTTGGAGCAGG	100	19	0	0	1	19	1	19	4e-06	35.6
t0002971::92::22	TGGAGTGTGACAATAGTGTTTA	hsa-miR-122-5p	TGGAGTGTGACAATGGTGTTTG	95.24	21	1	0	1	21	1	21	2e-05	33.7
t0002977::91::23	TAGAGTGTGACAATGGTGTTTGC	hsa-miR-122-5p	TGGAGTGTGACAATGGTGTTTG	100	20	0	0	3	22	3	22	2e-06	37.4
t0002983::91::23	TGGAGTGTGACAATGGTGTTTCT	hsa-miR-122-5p	TGGAGTGTGACAATGGTGTTTG	100	21	0	0	1	21	1	21	4e-07	39.2
t0002985::91::22	TGGAGTGTGTCAATGGTGTTTA	hsa-miR-122-5p	TGGAGTGTGACAATGGTGTTTG	95.24	21	1	0	1	21	1	21	2e-05	33.7
t0002987::91::22	TCCTGTACTGAGCTGCCCCGCG	hsa-miR-486-5p	TCCTGTACTGAGCTGCCCCGAG	100	20	0	0	1	20	1	20	1e-06	37.4
t0002989::91::22	AATGCACCCGGGCAAGGATTCT	hsa-miR-501-3p	AATGCACCCGGGCAAGGATTCT	100	22	0	0	1	22	1	22	1e-07	41
t0002993::91::23	TGGAGCGTGACAATGGTGTTTAA	hsa-miR-122-5p	TGGAGTGTGACAATGGTGTTTG	95.24	21	1	0	1	21	1	21	2e-05	33.7
t0002994::91::24	TAGCTTATCAGACTGATGTTGAAA	hsa-miR-21-5p	TAGCTTATCAGACTGATGTTGA	100	22	0	0	1	22	1	22	1e-07	41
t0003004::91::23	TGAGTGGCAGAGAGCGAGACTTG	hsa-miR-423-5p	TGAGGGGCAGAGAGCGAGACTTT	95.45	22	1	0	1	22	1	22	5e-06	35.6
t0003009::90::22	AAACCGTTACCATTACTGAGTT	hsa-miR-451a	AAACCGTTACCATTACTGAGTT	100	22	0	0	1	22	1	22	1e-07	41
t0003019::90::21	GGGGTGCTATCTGTGATTGAG	hsa-miR-342-5p	AGGGGTGCTATCTGTGATTGA	100	20	0	0	1	20	2	21	1e-06	37.4
t0003025::90::24	CTGACCTATGAATTGACAGCCATG	hsa-miR-192-5p	CTGACCTATGAATTGACAGCC	100	21	0	0	1	21	1	21	5e-07	39.2
t0003028::90::22	TGGAGTGTGACATGGTGTTTGT	hsa-miR-122-5p	TGGAGTGTGACAATGGTGTTTG	95.45	22	0	1	1	21	1	22	6e-05	31.9
t0003032::90::23	TGACCTATGAATTGACAGCCGGT	hsa-miR-192-5p	CTGACCTATGAATTGACAGCC	100	20	0	0	1	20	2	21	2e-06	37.4
t0003046::89::23	AGCAGCATTGTACAGGGCTATGA	hsa-miR-103a-3p	AGCAGCATTGTACAGGGCTATGA	100	23	0	0	1	23	1	23	4e-08	42.8
t0003050::89::21	CCCTGTACTGAGCTGCCCCGA	hsa-miR-486-5p	TCCTGTACTGAGCTGCCCCGAG	100	20	0	0	2	21	2	21	1e-06	37.4
t0003053::89::22	TGGAGCGTGACAATGGTGTTTT	hsa-miR-122-5p	TGGAGTGTGACAATGGTGTTTG	95.24	21	1	0	1	21	1	21	2e-05	33.7
t0003060::89::23	TGAAGTGTGACAATGGTGTTTGG	hsa-miR-122-5p	TGGAGTGTGACAATGGTGTTTG	95.45	22	1	0	1	22	1	22	5e-06	35.6
t0003066::88::23	TGGAGTTTGACAATGGTGTTTGC	hsa-miR-122-5p	TGGAGTGTGACAATGGTGTTTG	95.45	22	1	0	1	22	1	22	5e-06	35.6
t0003067::88::23	ACTCGGCGTGGCGTCGGTCGTGA	hsa-miR-1307-3p	ACTCGGCGTGGCGTCGGTCGTG	100	22	0	0	1	22	1	22	1e-07	41
t0003070::88::23	TGGAGTATGACAATGGTGTTTGC	hsa-miR-122-5p	TGGAGTGTGACAATGGTGTTTG	95.45	22	1	0	1	22	1	22	5e-06	35.6
t0003073::88::22	CGGAGTGTGACAATGGTGTTTT	hsa-miR-122-5p	TGGAGTGTGACAATGGTGTTTG	100	20	0	0	2	21	2	21	1e-06	37.4
t0003075::88::23	CTGGCCCTCTCTGCCCTTCCGTT	hsa-miR-328-3p	CTGGCCCTCTCTGCCCTTCCGT	100	22	0	0	1	22	1	22	1e-07	41
t0003079::88::23	TGAAGCGCCTGTGCTCTGCCGAG	hsa-miR-7706	TGAAGCGCCTGTGCTCTGCCGAGA	100	23	0	0	1	23	1	23	4e-08	42.8
t0003082::88::23	TGGATTGTGACAATGGTGCTTGA	hsa-miR-122-5p	TGGAGTGTGACAATGGTGTTTG	90.91	22	2	0	1	22	1	22	7e-05	31.9
t0003091::88::23	CTGACCTATGAATTGGCAGCCAT	hsa-miR-192-5p	CTGACCTATGAATTGACAGCC	95.24	21	1	0	1	21	1	21	2e-05	33.7
t0003093::88::23	TGGAGTGTGTCAATGGTGTTTGC	hsa-miR-122-5p	TGGAGTGTGACAATGGTGTTTG	95.45	22	1	0	1	22	1	22	5e-06	35.6
t0003095::88::23	AGGGGTGCTATCTGTGATTGAGG	hsa-miR-342-5p	AGGGGTGCTATCTGTGATTGA	100	21	0	0	1	21	1	21	4e-07	39.2
t0003101::87::22	CTCGGCGTGGCGTCGGTCGTGA	hsa-miR-1307-3p	ACTCGGCGTGGCGTCGGTCGTG	100	21	0	0	1	21	2	22	4e-07	39.2
t0003107::87::22	TGAGGTTGTAGTTTGTGCTGTT	hsa-let-7i-5p	TGAGGTAGTAGTTTGTGCTGTT	95.45	22	1	0	1	22	1	22	5e-06	35.6
t0003112::87::22	TCAGTGCACTACAGACCTTTGT	hsa-miR-148a-3p	TCAGTGCACTACAGAACTTTGT	95.45	22	1	0	1	22	1	22	5e-06	35.6
t0003123::87::23	TGACGTATGAATTGACAGCCAGT	hsa-miR-192-5p	CTGACCTATGAATTGACAGCC	95	20	1	0	1	20	2	21	7e-05	31.9
t0003125::86::23	CTAGACTGAAGCTCCTTGAGAAA	hsa-miR-151a-3p	CTAGACTGAAGCTCCTTGAGG	100	20	0	0	1	20	1	20	2e-06	37.4
t0003129::86::22	AACGGAATCCCAAAAGCAGCTG	hsa-miR-191-5p	CAACGGAATCCCAAAAGCAGCTG	100	22	0	0	1	22	2	23	1e-07	41
t0003142::86::22	TGGATTGTGACAATGGCGTTTG	hsa-miR-122-5p	TGGAGTGTGACAATGGTGTTTG	90.91	22	2	0	1	22	1	22	6e-05	31.9
t0003149::86::23	TGAGGGGCAGATAGCGAGACTTT	hsa-miR-423-5p	TGAGGGGCAGAGAGCGAGACTTT	95.65	23	1	0	1	23	1	23	2e-06	37.4
t0003151::86::23	AAAAGCTGGGTTGAGAGGGCGTG	hsa-miR-320a	AAAAGCTGGGTTGAGAGGGCGA	100	21	0	0	1	21	1	21	4e-07	39.2
t0003154::86::22	ACCCTGTAGATCCGAATTTGTG	hsa-miR-10a-5p	TACCCTGTAGATCCGAATTTGTG	100	22	0	0	1	22	2	23	1e-07	41
t0003155::86::21	AATGTTGCTCGGTGAACCCCT	hsa-miR-409-3p	GAATGTTGCTCGGTGAACCCCT	100	21	0	0	1	21	2	22	4e-07	39.2
t0003160::85::22	TGAGGGGCAGAGGGCGAGACTT	hsa-miR-423-5p	TGAGGGGCAGAGAGCGAGACTTT	95.45	22	1	0	1	22	1	22	5e-06	35.6
t0003163::85::23	TGGAGTGTGATAATGGTGTTTGC	hsa-miR-122-5p	TGGAGTGTGACAATGGTGTTTG	95.45	22	1	0	1	22	1	22	5e-06	35.6
t0003166::85::21	AACCCGTAGATCCGAACTTGG	hsa-miR-100-5p	AACCCGTAGATCCGAACTTGTG	100	20	0	0	1	20	1	20	1e-06	37.4
t0003170::85::24	TTTGGCAATGGTAGAACTCACACT	hsa-miR-182-5p	TTTGGCAATGGTAGAACTCACACT	100	24	0	0	1	24	1	24	1e-08	44.6
t0003174::85::23	CTGACCTCTGAATTGACAGCCAT	hsa-miR-192-5p	CTGACCTATGAATTGACAGCC	95.24	21	1	0	1	21	1	21	2e-05	33.7
t0003175::85::22	TCAGTGCTCTACAGAACTTTGT	hsa-miR-148a-3p	TCAGTGCACTACAGAACTTTGT	95.45	22	1	0	1	22	1	22	5e-06	35.6
t0003176::85::21	TACAGTACTGTGATAACTGAA	hsa-miR-101-3p	TACAGTACTGTGATAACTGAA	100	21	0	0	1	21	1	21	4e-07	39.2
t0003177::85::22	TCCTGTACTGGGCTGCCCCGAG	hsa-miR-486-5p	TCCTGTACTGAGCTGCCCCGAG	95.45	22	1	0	1	22	1	22	5e-06	35.6
t0003180::85::23	TGGAGTGTAACAATGGTGTTTGC	hsa-miR-122-5p	TGGAGTGTGACAATGGTGTTTG	95.45	22	1	0	1	22	1	22	5e-06	35.6
t0003183::85::22	TGGAGTGTGACAATGGGTTTGA	hsa-miR-122-5p	TGGAGTGTGACAATGGTGTTTG	95.45	22	0	1	1	21	1	22	6e-05	31.9
t0003201::84::23	CACTAGATTGTGAGCTCCTGGAA	hsa-miR-28-3p	CACTAGATTGTGAGCTCCTGGA	100	22	0	0	1	22	1	22	1e-07	41
t0003211::84::22	ACTGGACTTGGAGTCAGAAGGG	hsa-miR-378a-3p	ACTGGACTTGGAGTCAGAAGGC	100	21	0	0	1	21	1	21	4e-07	39.2
t0003213::84::22	TCCCGTACTGAGCTGCCCCGAG	hsa-miR-486-5p	TCCTGTACTGAGCTGCCCCGAG	95.45	22	1	0	1	22	1	22	5e-06	35.6
t0003221::84::22	TCAGTGCACTACAGAACTTGGT	hsa-miR-148a-3p	TCAGTGCACTACAGAACTTTGT	95.45	22	1	0	1	22	1	22	5e-06	35.6
t0003226::84::22	TGGATTGTGACAATGGTGTTTC	hsa-miR-122-5p	TGGAGTGTGACAATGGTGTTTG	95.24	21	1	0	1	21	1	21	2e-05	33.7
t0003237::83::23	ACTGTACTTGGAGTCAGAAGGCG	hsa-miR-378a-3p	ACTGGACTTGGAGTCAGAAGGC	95.45	22	1	0	1	22	1	22	5e-06	35.6
t0003239::83::23	TGGATTGTGCCAATGGTGTTTGT	hsa-miR-122-5p	TGGAGTGTGACAATGGTGTTTG	90.91	22	2	0	1	22	1	22	7e-05	31.9
t0003243::83::22	TGAGAACTGAATTCCATGGGTG	hsa-miR-146a-5p	TGAGAACTGAATTCCATGGGTT	100	21	0	0	1	21	1	21	4e-07	39.2
t0003249::83::24	CTGAGGGGCAGAGAGCGAGACTTT	hsa-miR-423-5p	TGAGGGGCAGAGAGCGAGACTTT	100	23	0	0	2	24	1	23	4e-08	42.8
t0003253::83::22	TGGAGTGTGACAACGGTGTTTT	hsa-miR-122-5p	TGGAGTGTGACAATGGTGTTTG	95.24	21	1	0	1	21	1	21	2e-05	33.7
t0003255::83::23	TGGAGAGTGACAATGGTGTTTGG	hsa-miR-122-5p	TGGAGTGTGACAATGGTGTTTG	95.45	22	1	0	1	22	1	22	5e-06	35.6
t0003257::83::22	GTACAGTACTGTGATAACTGAA	hsa-miR-101-3p	TACAGTACTGTGATAACTGAA	100	21	0	0	2	22	1	21	4e-07	39.2
t0003263::82::23	GTGAGTGTGACAATGGTGTTTGT	hsa-miR-122-5p	TGGAGTGTGACAATGGTGTTTG	100	20	0	0	3	22	3	22	2e-06	37.4
t0003268::82::21	TCCCGTACTGAGCTGCCCCGA	hsa-miR-486-5p	TCCTGTACTGAGCTGCCCCGAG	95.24	21	1	0	1	21	1	21	2e-05	33.7
t0003271::82::23	TGGAGTGTGACAATGATGTTTGC	hsa-miR-122-5p	TGGAGTGTGACAATGGTGTTTG	95.45	22	1	0	1	22	1	22	5e-06	35.6
t0003275::82::22	TCCTGTTCTGAGCTGCCCCGAG	hsa-miR-486-5p	TCCTGTACTGAGCTGCCCCGAG	95.45	22	1	0	1	22	1	22	5e-06	35.6
t0003284::82::23	TGGAGTGCGACAATGGTGTTTTA	hsa-miR-122-5p	TGGAGTGTGACAATGGTGTTTG	95.24	21	1	0	1	21	1	21	2e-05	33.7
t0003286::82::22	TGGAGTGTAACAATGGTGTTTA	hsa-miR-122-5p	TGGAGTGTGACAATGGTGTTTG	95.24	21	1	0	1	21	1	21	2e-05	33.7
t0003288::82::23	TGGATTGTGACAATGGCGTTTGA	hsa-miR-122-5p	TGGAGTGTGACAATGGTGTTTG	90.91	22	2	0	1	22	1	22	7e-05	31.9
t0003289::82::23	TGCAGTGTGACAATGGTGTTTGG	hsa-miR-122-5p	TGGAGTGTGACAATGGTGTTTG	95.45	22	1	0	1	22	1	22	5e-06	35.6
t0003300::82::22	TGAGTGTGACAATGGTGTTTGT	hsa-miR-122-5p	TGGAGTGTGACAATGGTGTTTG	100	20	0	0	2	21	3	22	1e-06	37.4
t0003304::81::22	AAACCCGTAGATCCGATCTTGA	hsa-miR-99a-5p	AACCCGTAGATCCGATCTTGTG	100	20	0	0	2	21	1	20	1e-06	37.4
t0003305::81::24	TGGAGTGTGACAATGGCGTTTGAA	hsa-miR-122-5p	TGGAGTGTGACAATGGTGTTTG	95.45	22	1	0	1	22	1	22	6e-06	35.6
t0003314::81::23	TGGAGTGTGACAAGGGTGTTTGG	hsa-miR-122-5p	TGGAGTGTGACAATGGTGTTTG	95.45	22	1	0	1	22	1	22	5e-06	35.6
t0003317::81::23	CTTCAAGTAATCCAGGATAGGCT	hsa-miR-26a-5p	TTCAAGTAATCCAGGATAGGCT	100	22	0	0	2	23	1	22	1e-07	41
t0003326::81::23	TGAGGGGCAGAGAGAGAGACTTT	hsa-miR-423-5p	TGAGGGGCAGAGAGCGAGACTTT	95.65	23	1	0	1	23	1	23	2e-06	37.4
t0003329::81::23	TGAGGTGCATAGAGCGAGACTTT	hsa-miR-423-5p	TGAGGGGCAGAGAGCGAGACTTT	91.3	23	2	0	1	23	1	23	2e-05	33.7
t0003330::81::23	TGAGGGGCAGAGAGCGAGTCTTT	hsa-miR-423-5p	TGAGGGGCAGAGAGCGAGACTTT	95.65	23	1	0	1	23	1	23	2e-06	37.4
t0003334::81::21	TGAGAACTGAATTCCATGGGC	hsa-miR-146a-5p	TGAGAACTGAATTCCATGGGTT	100	20	0	0	1	20	1	20	1e-06	37.4
t0003339::81::21	AAACCGTTACCATTCCTGAGT	hsa-miR-451a	AAACCGTTACCATTACTGAGTT	95.24	21	1	0	1	21	1	21	2e-05	33.7
t0003347::80::22	TCAGTGCACTACAGAACATTGT	hsa-miR-148a-3p	TCAGTGCACTACAGAACTTTGT	95.45	22	1	0	1	22	1	22	5e-06	35.6
t0003349::80::24	TGGAGTGTGACAATGGTGTTAAAA	hsa-miR-122-5p	TGGAGTGTGACAATGGTGTTTG	100	20	0	0	1	20	1	20	2e-06	37.4
t0003359::80::22	CACCCGTAGAACCGACCTTGCA	hsa-miR-99b-5p	CACCCGTAGAACCGACCTTGCG	100	21	0	0	1	21	1	21	4e-07	39.2
t0003360::80::21	AATGGATTTTTGGAGCAGGGA	hsa-miR-1246	AATGGATTTTTGGAGCAGG	100	19	0	0	1	19	1	19	4e-06	35.6
t0003363::80::24	ACTGGACTTGGAGTCAGAAGGCAT	hsa-miR-378a-3p	ACTGGACTTGGAGTCAGAAGGC	100	22	0	0	1	22	1	22	1e-07	41
t0003364::80::22	TCAGTGCACTAAAGAACTTTGT	hsa-miR-148a-3p	TCAGTGCACTACAGAACTTTGT	95.45	22	1	0	1	22	1	22	5e-06	35.6
t0003366::80::24	TGGAGTGTGACGATGGTGTTTGAT	hsa-miR-122-5p	TGGAGTGTGACAATGGTGTTTG	95.45	22	1	0	1	22	1	22	6e-06	35.6
t0003382::79::23	TGGCCTATGAATTGACAGCCAGT	hsa-miR-192-5p	CTGACCTATGAATTGACAGCC	95	20	1	0	1	20	2	21	7e-05	31.9
t0003387::79::23	TACAGTACTGTGATAACTGAAGT	hsa-miR-101-3p	TACAGTACTGTGATAACTGAA	100	21	0	0	1	21	1	21	4e-07	39.2
t0003394::79::24	TCCTGTACTGAGCTGCCCCGAGAT	hsa-miR-486-5p	TCCTGTACTGAGCTGCCCCGAG	100	22	0	0	1	22	1	22	1e-07	41
t0003395::79::24	ACTGGACTTGGAGTCAGAAGGCTT	hsa-miR-378a-3p	ACTGGACTTGGAGTCAGAAGGC	100	22	0	0	1	22	1	22	1e-07	41
t0003397::79::23	CTAGACTGAAGCTCCTTGAGGAG	hsa-miR-151a-3p	CTAGACTGAAGCTCCTTGAGG	100	21	0	0	1	21	1	21	4e-07	39.2
t0003404::79::24	TGGGGTGTGACAATGGTGTTTGAT	hsa-miR-122-5p	TGGAGTGTGACAATGGTGTTTG	95.45	22	1	0	1	22	1	22	6e-06	35.6
t0003405::78::22	TGGAGTGTGACAATCGTGTTTG	hsa-miR-122-5p	TGGAGTGTGACAATGGTGTTTG	95.45	22	1	0	1	22	1	22	5e-06	35.6
t0003415::78::21	GTACAGTACTGTGATAACTGA	hsa-miR-101-3p	TACAGTACTGTGATAACTGAA	100	20	0	0	2	21	1	20	1e-06	37.4
t0003416::78::23	TGGAGTGTGACAATCGTGTTTGA	hsa-miR-122-5p	TGGAGTGTGACAATGGTGTTTG	95.45	22	1	0	1	22	1	22	5e-06	35.6
t0003429::78::21	AACCCGTGGATCCGATCTTGT	hsa-miR-99a-5p	AACCCGTAGATCCGATCTTGTG	95.24	21	1	0	1	21	1	21	2e-05	33.7
t0003433::78::22	TCTGTGCACTACAGAACTTTGT	hsa-miR-148a-3p	TCAGTGCACTACAGAACTTTGT	95.45	22	1	0	1	22	1	22	5e-06	35.6
t0003434::78::21	CTGGTACAGGCCTGGGGGACG	hsa-miR-150-3p	CTGGTACAGGCCTGGGGGACAG	100	20	0	0	1	20	1	20	1e-06	37.4
t0003440::78::21	TGAGGTAGTAGGTTGTATAGC	hsa-let-7a-5p	TGAGGTAGTAGGTTGTATAGTT	100	20	0	0	1	20	1	20	1e-06	37.4
t0003443::78::23	AAAAGCTGGGTTGAGAGGGCGTC	hsa-miR-320a	AAAAGCTGGGTTGAGAGGGCGA	100	21	0	0	1	21	1	21	4e-07	39.2
t0003451::78::24	TGGAGTGTGACAATGGTGCTTGAA	hsa-miR-122-5p	TGGAGTGTGACAATGGTGTTTG	95.45	22	1	0	1	22	1	22	6e-06	35.6
t0003454::78::22	TGACCTCTGAATTGACAGCCAT	hsa-miR-192-5p	CTGACCTATGAATTGACAGCC	95	20	1	0	1	20	2	21	6e-05	31.9
t0003462::77::21	TCCTGTACTGAGCTGCCTCGA	hsa-miR-486-5p	TCCTGTACTGAGCTGCCCCGAG	95.24	21	1	0	1	21	1	21	2e-05	33.7
t0003470::77::24	TGGAGTGTGGCAATGGTGTTTGAT	hsa-miR-122-5p	TGGAGTGTGACAATGGTGTTTG	95.45	22	1	0	1	22	1	22	6e-06	35.6
t0003485::77::21	TCCTGTTCTGAGCTGCCCCGA	hsa-miR-486-5p	TCCTGTACTGAGCTGCCCCGAG	95.24	21	1	0	1	21	1	21	2e-05	33.7
t0003486::77::23	AGCCCGTAGATCCGATCTTGTGA	hsa-miR-99a-5p	AACCCGTAGATCCGATCTTGTG	100	20	0	0	3	22	3	22	2e-06	37.4
t0003487::77::23	ACTGTACTTGGAGTCAGAAGGCA	hsa-miR-378a-3p	ACTGGACTTGGAGTCAGAAGGC	95.45	22	1	0	1	22	1	22	5e-06	35.6
t0003494::77::21	AAACCGGTACCATTACTGAGT	hsa-miR-451a	AAACCGTTACCATTACTGAGTT	95.24	21	1	0	1	21	1	21	2e-05	33.7
t0003498::77::21	TCCTGTACTGAGCCGCCCCGA	hsa-miR-486-5p	TCCTGTACTGAGCTGCCCCGAG	95.24	21	1	0	1	21	1	21	2e-05	33.7
t0003500::77::21	TGAGGTAGTAGTTTGTGCTGC	hsa-let-7i-5p	TGAGGTAGTAGTTTGTGCTGTT	100	20	0	0	1	20	1	20	1e-06	37.4
t0003523::76::21	AAACCGTAGATCCGATCTTGT	hsa-miR-99a-5p	AACCCGTAGATCCGATCTTGTG	95.24	21	1	0	1	21	1	21	2e-05	33.7
t0003525::76::22	TGAGGTAGTAGTTTGTGCTGAT	hsa-let-7i-5p	TGAGGTAGTAGTTTGTGCTGTT	100	20	0	0	1	20	1	20	1e-06	37.4
t0003527::76::22	TGGAATGTAAAGAAGTATGTAG	hsa-miR-1-3p	TGGAATGTAAAGAAGTATGTAT	100	21	0	0	1	21	1	21	4e-07	39.2
t0003528::76::22	TCAGAGCACTACAGAACTTTGT	hsa-miR-148a-3p	TCAGTGCACTACAGAACTTTGT	95.45	22	1	0	1	22	1	22	5e-06	35.6
t0003531::76::21	TGAGCGCCTCGACGACAGAGC	hsa-miR-339-3p	TGAGCGCCTCGACGACAGAGCCG	100	21	0	0	1	21	1	21	4e-07	39.2
t0003532::76::23	TGGAGTGTGACAATGGTTTTTGC	hsa-miR-122-5p	TGGAGTGTGACAATGGTGTTTG	95.45	22	1	0	1	22	1	22	5e-06	35.6
t0003537::76::23	TGGAGTGTGACAATAGTGTTTGC	hsa-miR-122-5p	TGGAGTGTGACAATGGTGTTTG	95.45	22	1	0	1	22	1	22	5e-06	35.6
t0003540::76::23	TGAGGGGCAGTGAGCGAGACTTT	hsa-miR-423-5p	TGAGGGGCAGAGAGCGAGACTTT	95.65	23	1	0	1	23	1	23	2e-06	37.4
t0003546::76::22	TCACAGTGAACCGGTCTCTTTC	hsa-miR-128-3p	TCACAGTGAACCGGTCTCTTT	100	21	0	0	1	21	1	21	4e-07	39.2
t0003554::75::22	TCAGGCTCAGTCCCCTCCCGAT	hsa-miR-484	TCAGGCTCAGTCCCCTCCCGAT	100	22	0	0	1	22	1	22	1e-07	41
t0003566::75::21	CGTGTATTTGACAAGCTGAGT	hsa-miR-223-5p	CGTGTATTTGACAAGCTGAGTT	100	21	0	0	1	21	1	21	4e-07	39.2
t0003571::75::23	TGACCTTTGAATTGACAGCCAGT	hsa-miR-192-5p	CTGACCTATGAATTGACAGCC	95	20	1	0	1	20	2	21	7e-05	31.9
t0003578::75::24	TGGAGTGTGACAGTGGTGTTTGAT	hsa-miR-122-5p	TGGAGTGTGACAATGGTGTTTG	95.45	22	1	0	1	22	1	22	6e-06	35.6
t0003579::75::23	TGGAGTGTGACAATGGTGTTTCG	hsa-miR-122-5p	TGGAGTGTGACAATGGTGTTTG	100	21	0	0	1	21	1	21	4e-07	39.2
t0003581::75::23	GACCCGTAGATCCGATCTTGTGA	hsa-miR-99a-5p	AACCCGTAGATCCGATCTTGTG	100	21	0	0	2	22	2	22	4e-07	39.2
t0003590::75::23	AGCTACATTGTCTGCTGGGTTTC	hsa-miR-221-3p	AGCTACATTGTCTGCTGGGTTTC	100	23	0	0	1	23	1	23	4e-08	42.8
t0003599::74::20	TGAGGTAGTAGATTGTATAG	hsa-let-7f-5p	TGAGGTAGTAGATTGTATAGTT	100	20	0	0	1	20	1	20	1e-06	37.4
t0003617::74::23	CTCGGCGTGGCGTCGGTCGTGGT	hsa-miR-1307-3p	ACTCGGCGTGGCGTCGGTCGTG	100	21	0	0	1	21	2	22	4e-07	39.2
t0003619::74::25	AAAAGCTGGGTTGAGAGGGCGAATT	hsa-miR-320a	AAAAGCTGGGTTGAGAGGGCGA	100	22	0	0	1	22	1	22	2e-07	41
t0003622::74::25	TCTGGAGTGTGACAATGGTGTTTGT	hsa-miR-122-5p	TGGAGTGTGACAATGGTGTTTG	100	22	0	0	3	24	1	22	2e-07	41
t0003624::74::21	AAACGGTTACCATTACTGAGT	hsa-miR-451a	AAACCGTTACCATTACTGAGTT	95.24	21	1	0	1	21	1	21	2e-05	33.7
t0003632::74::22	CATTGCACTTGTCTCGGTCTGT	hsa-miR-25-3p	CATTGCACTTGTCTCGGTCTGA	100	21	0	0	1	21	1	21	4e-07	39.2
t0003634::74::23	GGAGTGGCAGAGAGCGAGACTTT	hsa-miR-423-5p	TGAGGGGCAGAGAGCGAGACTTT	95.45	22	1	0	2	23	2	23	5e-06	35.6
t0003637::74::23	TCAGGCTCAGTCCCCTCCCGATT	hsa-miR-484	TCAGGCTCAGTCCCCTCCCGAT	100	22	0	0	1	22	1	22	1e-07	41
t0003639::73::23	TGAGGTAGTAGTTTGTGCTGTTG	hsa-let-7i-5p	TGAGGTAGTAGTTTGTGCTGTT	100	22	0	0	1	22	1	22	1e-07	41
t0003641::73::22	GAATGTTGCTCGGTGAACCCCG	hsa-miR-409-3p	GAATGTTGCTCGGTGAACCCCT	100	21	0	0	1	21	1	21	4e-07	39.2
t0003648::73::25	TCTGGAGTGTGACAATGGTGTTTGA	hsa-miR-122-5p	TGGAGTGTGACAATGGTGTTTG	100	22	0	0	3	24	1	22	2e-07	41
t0003653::73::23	CTGAGCTATGAATTGACAGCCAT	hsa-miR-192-5p	CTGACCTATGAATTGACAGCC	95.24	21	1	0	1	21	1	21	2e-05	33.7
t0003658::73::21	AAAAGCTGGGTTGAGAGGGCC	hsa-miR-320b	AAAAGCTGGGTTGAGAGGGCAA	100	20	0	0	1	20	1	20	1e-06	37.4
t0003658::73::21	AAAAGCTGGGTTGAGAGGGCC	hsa-miR-320a	AAAAGCTGGGTTGAGAGGGCGA	100	20	0	0	1	20	1	20	1e-06	37.4
t0003660::73::23	CACTAGATTGTGAGCTCCTGGAG	hsa-miR-28-3p	CACTAGATTGTGAGCTCCTGGA	100	22	0	0	1	22	1	22	1e-07	41
t0003663::73::22	AAACATTCGCGGTGCACTTCTT	hsa-miR-543	AAACATTCGCGGTGCACTTCTT	100	22	0	0	1	22	1	22	1e-07	41
t0003664::73::22	TATACAAGGGCAAGCTCTCTGT	hsa-miR-381-3p	TATACAAGGGCAAGCTCTCTGT	100	22	0	0	1	22	1	22	1e-07	41
t0003667::73::21	AACCCGTAGATCGGATCTTGT	hsa-miR-99a-5p	AACCCGTAGATCCGATCTTGTG	95.24	21	1	0	1	21	1	21	2e-05	33.7
t0003668::73::23	TGGATTGTGACAATGGTGTTTTA	hsa-miR-122-5p	TGGAGTGTGACAATGGTGTTTG	95.24	21	1	0	1	21	1	21	2e-05	33.7
t0003671::73::23	TGGATCGTGACAATGGTGTTTGT	hsa-miR-122-5p	TGGAGTGTGACAATGGTGTTTG	90.91	22	2	0	1	22	1	22	7e-05	31.9
t0003672::73::24	AAAAGCTGGGTTGAGAGGGCGTGT	hsa-miR-320a	AAAAGCTGGGTTGAGAGGGCGA	100	21	0	0	1	21	1	21	5e-07	39.2
t0003673::73::22	CATTTCACTTGTCTCGGTCTGA	hsa-miR-25-3p	CATTGCACTTGTCTCGGTCTGA	95.45	22	1	0	1	22	1	22	5e-06	35.6
t0003681::73::23	TGACCTATGAATTGGCAGCCAGT	hsa-miR-192-5p	CTGACCTATGAATTGACAGCC	95	20	1	0	1	20	2	21	7e-05	31.9
t0003683::73::23	TGGAGTGTGACAATGGTGTGTGC	hsa-miR-122-5p	TGGAGTGTGACAATGGTGTTTG	95.45	22	1	0	1	22	1	22	5e-06	35.6
t0003706::72::24	AATGACACGATCACTCCCGTTGAG	hsa-miR-425-5p	AATGACACGATCACTCCCGTTGA	100	23	0	0	1	23	1	23	4e-08	42.8
t0003713::72::23	TTCACAGTGGCTAAGTTCTGCAA	hsa-miR-27b-3p	TTCACAGTGGCTAAGTTCTGC	100	21	0	0	1	21	1	21	4e-07	39.2
t0003714::72::20	CGGCGGGGACGGCGATTGGT	hsa-miR-1908-5p	CGGCGGGGACGGCGATTGGTC	100	20	0	0	1	20	1	20	1e-06	37.4
t0003723::72::23	TGAGGTAGTAGTTTGTACAGTTT	hsa-let-7g-5p	TGAGGTAGTAGTTTGTACAGTT	100	22	0	0	1	22	1	22	1e-07	41
t0003734::72::22	TGGAGTGTGACAAAGGTGTTTA	hsa-miR-122-5p	TGGAGTGTGACAATGGTGTTTG	95.24	21	1	0	1	21	1	21	2e-05	33.7
t0003743::71::24	CTAGACTGAAGCTCCTTGAGGTTT	hsa-miR-151a-3p	CTAGACTGAAGCTCCTTGAGG	100	21	0	0	1	21	1	21	5e-07	39.2
t0003744::71::23	TCACAGTGAACCGGTCTCTTTAA	hsa-miR-128-3p	TCACAGTGAACCGGTCTCTTT	100	21	0	0	1	21	1	21	4e-07	39.2
t0003747::71::23	TGGAGTGAGACAATGGTGTTTGC	hsa-miR-122-5p	TGGAGTGTGACAATGGTGTTTG	95.45	22	1	0	1	22	1	22	5e-06	35.6
t0003752::71::21	AACCCGCAGATCCGATCTTGT	hsa-miR-99a-5p	AACCCGTAGATCCGATCTTGTG	95.24	21	1	0	1	21	1	21	2e-05	33.7
t0003754::71::24	TGTAAACATCCTCGACTGGAAGCG	hsa-miR-30a-5p	TGTAAACATCCTCGACTGGAAG	100	22	0	0	1	22	1	22	1e-07	41
t0003759::71::23	TGGAGTGTGACAATGTTGTTTGG	hsa-miR-122-5p	TGGAGTGTGACAATGGTGTTTG	95.45	22	1	0	1	22	1	22	5e-06	35.6
t0003762::71::22	TGAGGTAGTAGGTTGTGTGGAT	hsa-let-7b-5p	TGAGGTAGTAGGTTGTGTGGTT	100	20	0	0	1	20	1	20	1e-06	37.4
t0003771::71::24	TGGAGTGTGACAATGGTGTTTGCA	hsa-miR-122-5p	TGGAGTGTGACAATGGTGTTTG	100	22	0	0	1	22	1	22	1e-07	41
t0003773::71::23	TGAGGGGCAGAGAGCGAGCCTTT	hsa-miR-423-5p	TGAGGGGCAGAGAGCGAGACTTT	95.65	23	1	0	1	23	1	23	2e-06	37.4
t0003801::70::21	TTGTTCGTTCGGCTCGCGTGA	hsa-miR-375	TTTGTTCGTTCGGCTCGCGTGA	100	21	0	0	1	21	2	22	4e-07	39.2
t0003803::70::23	TCACAGTGAACCGGTCTCTTTAT	hsa-miR-128-3p	TCACAGTGAACCGGTCTCTTT	100	21	0	0	1	21	1	21	4e-07	39.2
t0003811::70::23	CTCGTACCGTGAGTAATAATGCA	hsa-miR-126-3p	TCGTACCGTGAGTAATAATGCG	100	21	0	0	2	22	1	21	4e-07	39.2
t0003813::70::23	TGACCTATGAATTGACGGCCAGT	hsa-miR-192-5p	CTGACCTATGAATTGACAGCC	95	20	1	0	1	20	2	21	7e-05	31.9
t0003814::70::24	TGGAGTGCGACAATGGTGTTTGAT	hsa-miR-122-5p	TGGAGTGTGACAATGGTGTTTG	95.45	22	1	0	1	22	1	22	6e-06	35.6
t0003817::70::21	AACCCGTAGATCCGATCCTGT	hsa-miR-99a-5p	AACCCGTAGATCCGATCTTGTG	95.24	21	1	0	1	21	1	21	2e-05	33.7
t0003848::69::21	AAACTGTTACCATTACTGAGT	hsa-miR-451a	AAACCGTTACCATTACTGAGTT	95.24	21	1	0	1	21	1	21	2e-05	33.7
t0003869::69::23	TCCCTGAGACCCTAACTTGTGAA	hsa-miR-125b-5p	TCCCTGAGACCCTAACTTGTGA	100	22	0	0	1	22	1	22	1e-07	41
t0003870::69::21	TGAGAACTGAATTCCATGGGG	hsa-miR-146a-5p	TGAGAACTGAATTCCATGGGTT	100	20	0	0	1	20	1	20	1e-06	37.4
t0003883::69::23	CTGACCGATGAATTGACAGCCAT	hsa-miR-192-5p	CTGACCTATGAATTGACAGCC	95.24	21	1	0	1	21	1	21	2e-05	33.7
t0003887::68::20	TTCAAGTAATTCAGGATAGG	hsa-miR-26b-5p	TTCAAGTAATTCAGGATAGGT	100	20	0	0	1	20	1	20	1e-06	37.4
t0003889::68::23	TGAGTGGCAGCGAGCGAGACTTT	hsa-miR-423-5p	TGAGGGGCAGAGAGCGAGACTTT	91.3	23	2	0	1	23	1	23	2e-05	33.7
t0003893::68::22	TGGAGTGTGACAATGGCGTTTT	hsa-miR-122-5p	TGGAGTGTGACAATGGTGTTTG	95.24	21	1	0	1	21	1	21	2e-05	33.7
t0003897::68::23	TGGAGTGTGACAATGGAGTTTGG	hsa-miR-122-5p	TGGAGTGTGACAATGGTGTTTG	95.45	22	1	0	1	22	1	22	5e-06	35.6
t0003904::68::20	TTCACAGTGGCTAAGTTCCA	hsa-miR-27a-3p	TTCACAGTGGCTAAGTTCCGC	100	19	0	0	1	19	1	19	4e-06	35.6
t0003908::68::23	CTGACCTATGAATTGACAGCAAT	hsa-miR-192-5p	CTGACCTATGAATTGACAGCC	100	20	0	0	1	20	1	20	2e-06	37.4
t0003912::68::23	AAAATCTGGGTTGAGAGGGCGAT	hsa-miR-320a	AAAAGCTGGGTTGAGAGGGCGA	95.45	22	1	0	1	22	1	22	5e-06	35.6
t0003917::68::22	CCTGGTACAGGCCTGGGGGACA	hsa-miR-150-3p	CTGGTACAGGCCTGGGGGACAG	100	21	0	0	2	22	1	21	4e-07	39.2
t0003921::68::24	TCTGGAGTGTGACAATGGTGTTTG	hsa-miR-122-5p	TGGAGTGTGACAATGGTGTTTG	100	22	0	0	3	24	1	22	1e-07	41
t0003922::68::22	AACCCGTAGATCCGAACTTGCG	hsa-miR-100-5p	AACCCGTAGATCCGAACTTGTG	100	20	0	0	1	20	1	20	1e-06	37.4
t0003923::68::20	CAAAGAATTCTCCTTTTGGG	hsa-miR-186-5p	CAAAGAATTCTCCTTTTGGGCT	100	20	0	0	1	20	1	20	1e-06	37.4
t0003924::68::24	TGGAGTGTGACAACGGTGTTTGAA	hsa-miR-122-5p	TGGAGTGTGACAATGGTGTTTG	95.45	22	1	0	1	22	1	22	6e-06	35.6
t0003925::68::22	TGGAGTGAGACAATGGTGTTTA	hsa-miR-122-5p	TGGAGTGTGACAATGGTGTTTG	95.24	21	1	0	1	21	1	21	2e-05	33.7
t0003927::68::22	GAATGTTGCTCGGTGAACCCCC	hsa-miR-409-3p	GAATGTTGCTCGGTGAACCCCT	100	21	0	0	1	21	1	21	4e-07	39.2
t0003931::68::23	TCAGTGCACTACAGAACTTTGTT	hsa-miR-148a-3p	TCAGTGCACTACAGAACTTTGT	100	22	0	0	1	22	1	22	1e-07	41
t0003945::67::20	TGAGGTAGTAGGTTGTATGG	hsa-let-7c-5p	TGAGGTAGTAGGTTGTATGGTT	100	20	0	0	1	20	1	20	1e-06	37.4
t0003953::67::21	AAATGGATTTTTGGAGCAGGA	hsa-miR-1246	AATGGATTTTTGGAGCAGG	100	19	0	0	2	20	1	19	4e-06	35.6
t0003958::67::21	AAACCGCTACCATTACTGAGT	hsa-miR-451a	AAACCGTTACCATTACTGAGTT	95.24	21	1	0	1	21	1	21	2e-05	33.7
t0003965::67::21	AAACCGTTACCATTACTGGGT	hsa-miR-451a	AAACCGTTACCATTACTGAGTT	95.24	21	1	0	1	21	1	21	2e-05	33.7
t0003966::67::22	AGAAGCTGGGTTGAGAGGGCGA	hsa-miR-320a	AAAAGCTGGGTTGAGAGGGCGA	100	20	0	0	3	22	3	22	1e-06	37.4
t0003969::67::23	CTGACCTATGAATTGACGGCCAT	hsa-miR-192-5p	CTGACCTATGAATTGACAGCC	95.24	21	1	0	1	21	1	21	2e-05	33.7
t0003976::67::21	TCCTGTACTGAGCTGCTCCGA	hsa-miR-486-5p	TCCTGTACTGAGCTGCCCCGAG	95.24	21	1	0	1	21	1	21	2e-05	33.7
t0003984::67::24	TGGAGTGTGACAATGGTGTTGGAA	hsa-miR-122-5p	TGGAGTGTGACAATGGTGTTTG	100	20	0	0	1	20	1	20	2e-06	37.4
t0003985::67::22	TCCTGTACTGAGCCGCCCCGAG	hsa-miR-486-5p	TCCTGTACTGAGCTGCCCCGAG	95.45	22	1	0	1	22	1	22	5e-06	35.6
t0003991::66::23	TGGAGTGTGACAATGGTATTTGC	hsa-miR-122-5p	TGGAGTGTGACAATGGTGTTTG	95.45	22	1	0	1	22	1	22	5e-06	35.6
t0003996::66::24	TGGAGTGTGACAATGGTGTTTGGC	hsa-miR-122-5p	TGGAGTGTGACAATGGTGTTTG	100	22	0	0	1	22	1	22	1e-07	41
t0003997::66::23	CTGACCTATGAATTGACAGCCGT	hsa-miR-192-5p	CTGACCTATGAATTGACAGCC	100	21	0	0	1	21	1	21	4e-07	39.2
t0003999::66::21	TCGTACCGTGAGTAATAATGA	hsa-miR-126-3p	TCGTACCGTGAGTAATAATGCG	100	20	0	0	1	20	1	20	1e-06	37.4
t0004002::66::22	TCCTGTACCGAGCTGCCCCGAG	hsa-miR-486-5p	TCCTGTACTGAGCTGCCCCGAG	95.45	22	1	0	1	22	1	22	5e-06	35.6
t0004005::66::23	CTGGCCTATGAATTGACAGCCAT	hsa-miR-192-5p	CTGACCTATGAATTGACAGCC	95.24	21	1	0	1	21	1	21	2e-05	33.7
t0004017::66::21	TATTGCACTTGTCCCGGCCTA	hsa-miR-92a-3p	TATTGCACTTGTCCCGGCCTGT	100	20	0	0	1	20	1	20	1e-06	37.4
t0004030::66::21	AACCCGTAGATCTGATCTTGT	hsa-miR-99a-5p	AACCCGTAGATCCGATCTTGTG	95.24	21	1	0	1	21	1	21	2e-05	33.7
t0004035::66::21	AACCCGTAGATCCGGTCTTGT	hsa-miR-99a-5p	AACCCGTAGATCCGATCTTGTG	95.24	21	1	0	1	21	1	21	2e-05	33.7
t0004047::66::21	TTCAAGTAATTCAGGATAGGT	hsa-miR-26b-5p	TTCAAGTAATTCAGGATAGGT	100	21	0	0	1	21	1	21	4e-07	39.2
t0004048::66::19	TGACCTATGAATTGACAGC	hsa-miR-192-5p	CTGACCTATGAATTGACAGCC	100	19	0	0	1	19	2	20	3e-06	35.6
t0004050::65::22	CTGACCTATGAATTGACAGCCG	hsa-miR-192-5p	CTGACCTATGAATTGACAGCC	100	21	0	0	1	21	1	21	4e-07	39.2
t0004055::65::21	CTCGTACCGTGAGTAATAATG	hsa-miR-126-3p	TCGTACCGTGAGTAATAATGCG	100	20	0	0	2	21	1	20	1e-06	37.4
t0004057::65::22	TGGGGGGCAGAGAGCGAGACTT	hsa-miR-423-5p	TGAGGGGCAGAGAGCGAGACTTT	95.45	22	1	0	1	22	1	22	5e-06	35.6
t0004060::65::24	TGGAGTGTGACAATGGTGTTAGAT	hsa-miR-122-5p	TGGAGTGTGACAATGGTGTTTG	100	20	0	0	1	20	1	20	2e-06	37.4
t0004061::65::21	AAAATCTGGGTTGAGAGGGCA	hsa-miR-320b	AAAAGCTGGGTTGAGAGGGCAA	95.24	21	1	0	1	21	1	21	2e-05	33.7
t0004066::65::22	AAAAGCTGGGTTTAGAGGGCGA	hsa-miR-320a	AAAAGCTGGGTTGAGAGGGCGA	95.45	22	1	0	1	22	1	22	5e-06	35.6
t0004101::65::21	CTAGACTGAAGCTCCTTGACG	hsa-miR-151a-3p	CTAGACTGAAGCTCCTTGAGG	100	19	0	0	1	19	1	19	4e-06	35.6
t0004105::65::21	GAACCGTTACCATTACTGAGT	hsa-miR-451a	AAACCGTTACCATTACTGAGTT	100	20	0	0	2	21	2	21	1e-06	37.4
t0004106::65::22	TGAGGGGCAGAGAGCGGGACTT	hsa-miR-423-5p	TGAGGGGCAGAGAGCGAGACTTT	95.45	22	1	0	1	22	1	22	5e-06	35.6
t0004110::65::22	TGGAGTGTTACAATGGTGTTTA	hsa-miR-122-5p	TGGAGTGTGACAATGGTGTTTG	95.24	21	1	0	1	21	1	21	2e-05	33.7
t0004114::65::22	TGGAGTGTGACAATGGTATTTA	hsa-miR-122-5p	TGGAGTGTGACAATGGTGTTTG	95.24	21	1	0	1	21	1	21	2e-05	33.7
t0004117::65::21	TGACCTATGAATTGACAGCCT	hsa-miR-192-5p	CTGACCTATGAATTGACAGCC	100	20	0	0	1	20	2	21	1e-06	37.4
t0004129::64::19	AAAATCTGGGTTGAGAGGG	hsa-miR-320c	AAAAGCTGGGTTGAGAGGGT	94.74	19	1	0	1	19	1	19	0.0001	30.1
t0004130::64::22	TGGAATGTAAAGAAGTATGTAA	hsa-miR-1-3p	TGGAATGTAAAGAAGTATGTAT	100	21	0	0	1	21	1	21	4e-07	39.2
t0004133::64::23	TGGATTGTGACAATGGTGTTTTT	hsa-miR-122-5p	TGGAGTGTGACAATGGTGTTTG	95.24	21	1	0	1	21	1	21	2e-05	33.7
t0004137::64::23	TGGAGTGTGACAATGGCGTTTAA	hsa-miR-122-5p	TGGAGTGTGACAATGGTGTTTG	95.24	21	1	0	1	21	1	21	2e-05	33.7
t0004139::64::23	TTCACAGTGGCTAAGTTCTGAAA	hsa-miR-27b-3p	TTCACAGTGGCTAAGTTCTGC	100	20	0	0	1	20	1	20	2e-06	37.4
t0004140::64::24	TGAGGGGCAGAGAGCGAGACTTTC	hsa-miR-423-5p	TGAGGGGCAGAGAGCGAGACTTT	100	23	0	0	1	23	1	23	4e-08	42.8
t0004148::64::22	TGGAGTGTGACAATGGTGGTTT	hsa-miR-122-5p	TGGAGTGTGACAATGGTGTTTG	95.24	21	1	0	1	21	1	21	2e-05	33.7
t0004154::64::21	CTGGACTGAAGCTCCTTGAGG	hsa-miR-151a-3p	CTAGACTGAAGCTCCTTGAGG	95.24	21	1	0	1	21	1	21	2e-05	33.7
t0004159::64::21	AAGGGCTTCCTCTCTGCAGGA	hsa-miR-3158-3p	AAGGGCTTCCTCTCTGCAGGAC	100	21	0	0	1	21	1	21	4e-07	39.2
t0004168::64::21	CTGGACTTGGAGTCAGAAGGA	hsa-miR-378a-3p	ACTGGACTTGGAGTCAGAAGGC	100	20	0	0	1	20	2	21	1e-06	37.4
t0004190::63::25	TGGAGTGTGACAATGGTGTTTGTTG	hsa-miR-122-5p	TGGAGTGTGACAATGGTGTTTG	100	22	0	0	1	22	1	22	2e-07	41
t0004197::63::20	AGCTACATCTGGCTACTGGG	hsa-miR-222-3p	AGCTACATCTGGCTACTGGGT	100	20	0	0	1	20	1	20	1e-06	37.4
t0004198::63::22	TGTAACAGCAACTCCATGTGGA	hsa-miR-194-5p	TGTAACAGCAACTCCATGTGGA	100	22	0	0	1	22	1	22	1e-07	41
t0004205::63::25	TGGATTGTGACAATGGTGTTTGTTT	hsa-miR-122-5p	TGGAGTGTGACAATGGTGTTTG	95.45	22	1	0	1	22	1	22	6e-06	35.6
t0004211::63::23	TCTACAGTGCACGTGTCTCCAGT	hsa-miR-139-5p	TCTACAGTGCACGTGTCTCCAGT	100	23	0	0	1	23	1	23	4e-08	42.8
t0004212::63::22	TGGAGTGTGACAATGGGTTTGT	hsa-miR-122-5p	TGGAGTGTGACAATGGTGTTTG	95.45	22	0	1	1	21	1	22	6e-05	31.9
t0004220::63::24	TGGAGTGTGACTATGGTGTTTGAA	hsa-miR-122-5p	TGGAGTGTGACAATGGTGTTTG	95.45	22	1	0	1	22	1	22	6e-06	35.6
t0004226::63::21	AAGACGGGAGGAAAGAAGGGG	hsa-miR-483-5p	AAGACGGGAGGAAAGAAGGGAG	100	20	0	0	1	20	1	20	1e-06	37.4
t0004229::63::23	TGAGGGGCAGAGAGCGCGACTTT	hsa-miR-423-5p	TGAGGGGCAGAGAGCGAGACTTT	95.65	23	1	0	1	23	1	23	2e-06	37.4
t0004233::63::22	TGGAGTGTGACAATGGTGCTTT	hsa-miR-122-5p	TGGAGTGTGACAATGGTGTTTG	95.24	21	1	0	1	21	1	21	2e-05	33.7
t0004240::63::22	TGAGGTAGTAGTTCGTGCTGTT	hsa-let-7i-5p	TGAGGTAGTAGTTTGTGCTGTT	95.45	22	1	0	1	22	1	22	5e-06	35.6
t0004242::63::20	TGGAGTGTGACAATGGGTTT	hsa-miR-122-5p	TGGAGTGTGACAATGGTGTTTG	95.24	21	0	1	1	20	1	21	0.0002	30.1
t0004258::62::24	TGGAGTGTGACAATGGTGTTTAAC	hsa-miR-122-5p	TGGAGTGTGACAATGGTGTTTG	100	21	0	0	1	21	1	21	5e-07	39.2
t0004263::62::25	TGGAGTGTGACAATGGTGTTTGACA	hsa-miR-122-5p	TGGAGTGTGACAATGGTGTTTG	100	22	0	0	1	22	1	22	2e-07	41
t0004265::62::24	TCCTGTACTGAGCTGCCCCGAGAA	hsa-miR-486-5p	TCCTGTACTGAGCTGCCCCGAG	100	22	0	0	1	22	1	22	1e-07	41
t0004270::62::22	TCAGTGTACTACAGAACTTTGC	hsa-miR-148a-3p	TCAGTGCACTACAGAACTTTGT	95.24	21	1	0	1	21	1	21	2e-05	33.7
t0004278::62::22	TGGAGTGGGACAATGGTGTTTA	hsa-miR-122-5p	TGGAGTGTGACAATGGTGTTTG	95.24	21	1	0	1	21	1	21	2e-05	33.7
t0004294::62::23	TGACCTATGAATTGACAGCCATG	hsa-miR-192-5p	CTGACCTATGAATTGACAGCC	100	20	0	0	1	20	2	21	2e-06	37.4
t0004295::62::24	AAAAGCTGGGTTGAGAGGGCGATA	hsa-miR-320a	AAAAGCTGGGTTGAGAGGGCGA	100	22	0	0	1	22	1	22	1e-07	41
t0004302::62::23	NGGAGTGTGACAATGGTGTTTGC	hsa-miR-122-5p	TGGAGTGTGACAATGGTGTTTG	100	21	0	0	2	22	2	22	4e-07	39.2
t0004311::62::23	TGAGAACTGAATTCCATAGGCCG	hsa-miR-146b-5p	TGAGAACTGAATTCCATAGGCT	100	21	0	0	1	21	1	21	4e-07	39.2
t0004312::62::21	TGAGGTAGTAGGTTGTATAGG	hsa-let-7a-5p	TGAGGTAGTAGGTTGTATAGTT	100	20	0	0	1	20	1	20	1e-06	37.4
t0004332::61::23	AAATTGATTTTTGGAGCAGGGAG	hsa-miR-1246	AATGGATTTTTGGAGCAGG	94.74	19	1	0	2	20	1	19	0.0002	30.1
t0004334::61::23	TTAATGCTAATCGTGATAGGGGT	hsa-miR-155-5p	TTAATGCTAATCGTGATAGGGGT	100	23	0	0	1	23	1	23	4e-08	42.8
t0004337::61::23	TGAGGGGCAGAGGGCGAGACTTC	hsa-miR-423-5p	TGAGGGGCAGAGAGCGAGACTTT	95.45	22	1	0	1	22	1	22	5e-06	35.6
t0004340::61::24	TGAGGTAGTAGGTTGTGTGGTATT	hsa-let-7b-5p	TGAGGTAGTAGGTTGTGTGGTT	100	21	0	0	1	21	1	21	5e-07	39.2
t0004341::61::22	CCCTGTACTGAGCTGCCCCGAG	hsa-miR-486-5p	TCCTGTACTGAGCTGCCCCGAG	100	21	0	0	2	22	2	22	4e-07	39.2
t0004342::61::24	TATTGCACTTGTCCCGGCCTGTAT	hsa-miR-92a-3p	TATTGCACTTGTCCCGGCCTGT	100	22	0	0	1	22	1	22	1e-07	41
t0004349::61::22	TGGAGTGTGACAATGGTGTTCC	hsa-miR-122-5p	TGGAGTGTGACAATGGTGTTTG	100	20	0	0	1	20	1	20	1e-06	37.4
t0004352::61::19	AGGGGTGCTATCTGTGATT	hsa-miR-342-5p	AGGGGTGCTATCTGTGATTGA	100	19	0	0	1	19	1	19	3e-06	35.6
t0004358::61::22	TCAGTGCACTACATAACTTTGT	hsa-miR-148a-3p	TCAGTGCACTACAGAACTTTGT	95.45	22	1	0	1	22	1	22	5e-06	35.6
t0004360::61::22	TGAGTTAGTAGGTTGTATAGTT	hsa-let-7a-5p	TGAGGTAGTAGGTTGTATAGTT	95.45	22	1	0	1	22	1	22	5e-06	35.6
t0004364::61::22	TGAGGTAGTAGTTTGTACAGTC	hsa-let-7g-5p	TGAGGTAGTAGTTTGTACAGTT	100	21	0	0	1	21	1	21	4e-07	39.2
t0004365::61::22	TGAGAACTGAATTCCATAGGCG	hsa-miR-146b-5p	TGAGAACTGAATTCCATAGGCT	100	21	0	0	1	21	1	21	4e-07	39.2
t0004374::61::22	TGAGGGGCGGAGAGCGAGACTT	hsa-miR-423-5p	TGAGGGGCAGAGAGCGAGACTTT	95.45	22	1	0	1	22	1	22	5e-06	35.6
t0004397::61::24	AAAAGCTGGGTTGAGAGGGCGAAC	hsa-miR-320a	AAAAGCTGGGTTGAGAGGGCGA	100	22	0	0	1	22	1	22	1e-07	41
t0004398::61::23	AGAGGCTGGCCGTGATGAATTCG	hsa-miR-485-5p	AGAGGCTGGCCGTGATGAATTC	100	22	0	0	1	22	1	22	1e-07	41
t0004401::61::24	AAAAGCTGGGTTGAGAGGGCGTTT	hsa-miR-320a	AAAAGCTGGGTTGAGAGGGCGA	100	21	0	0	1	21	1	21	5e-07	39.2
t0004425::60::23	TGGAGTGTGACAGTGGTGTTTAT	hsa-miR-122-5p	TGGAGTGTGACAATGGTGTTTG	95.24	21	1	0	1	21	1	21	2e-05	33.7
t0004427::60::24	TGGAGTGTGACAATGGTGTTAAAT	hsa-miR-122-5p	TGGAGTGTGACAATGGTGTTTG	100	20	0	0	1	20	1	20	2e-06	37.4
t0004428::60::23	TGTAAACATCCTACACTCTCAGT	hsa-miR-30c-5p	TGTAAACATCCTACACTCTCAGC	100	22	0	0	1	22	1	22	1e-07	41
t0004430::60::23	CGGAGTGTGACAATGGTGTTTAA	hsa-miR-122-5p	TGGAGTGTGACAATGGTGTTTG	100	20	0	0	2	21	2	21	2e-06	37.4
t0004438::60::21	AACCCGTAGATCCGATCTCGT	hsa-miR-99a-5p	AACCCGTAGATCCGATCTTGTG	95.24	21	1	0	1	21	1	21	2e-05	33.7
t0004448::60::22	TCAGTGCACTACGGAACTTTGC	hsa-miR-148a-3p	TCAGTGCACTACAGAACTTTGT	95.24	21	1	0	1	21	1	21	2e-05	33.7
t0004452::60::22	AAAAGCTGGGTTGAGAGGGCAA	hsa-miR-320b	AAAAGCTGGGTTGAGAGGGCAA	100	22	0	0	1	22	1	22	1e-07	41
t0004462::59::22	TGGAGTGTGACAATGGTTTTTA	hsa-miR-122-5p	TGGAGTGTGACAATGGTGTTTG	95.24	21	1	0	1	21	1	21	2e-05	33.7
t0004463::59::22	TGGGGTAGTAGGTTGTGTGGTT	hsa-let-7b-5p	TGAGGTAGTAGGTTGTGTGGTT	95.45	22	1	0	1	22	1	22	5e-06	35.6
t0004465::59::23	AACCCGTAGATCCGCTCTTGTGA	hsa-miR-99a-5p	AACCCGTAGATCCGATCTTGTG	95.45	22	1	0	1	22	1	22	5e-06	35.6
t0004466::59::21	TCACAGTGAACCGGTCTCTTC	hsa-miR-128-3p	TCACAGTGAACCGGTCTCTTT	100	20	0	0	1	20	1	20	1e-06	37.4
t0004469::59::23	CGGATTGTGACAATGGTGTTTGT	hsa-miR-122-5p	TGGAGTGTGACAATGGTGTTTG	95.24	21	1	0	2	22	2	22	2e-05	33.7
t0004470::59::22	CTTTCAGTCGGATGTTTGCAGC	hsa-miR-30a-3p	CTTTCAGTCGGATGTTTGCAGC	100	22	0	0	1	22	1	22	1e-07	41
t0004475::59::22	TCAGTGCGCTACAGAACTTTGC	hsa-miR-148a-3p	TCAGTGCACTACAGAACTTTGT	95.24	21	1	0	1	21	1	21	2e-05	33.7
t0004482::59::22	TATGGCACTGGTAGAATTCACT	hsa-miR-183-5p	TATGGCACTGGTAGAATTCACT	100	22	0	0	1	22	1	22	1e-07	41
t0004484::59::20	TGTAAACATCCTCGACTGGA	hsa-miR-30a-5p	TGTAAACATCCTCGACTGGAAG	100	20	0	0	1	20	1	20	1e-06	37.4
t0004485::59::22	TGAGGGGCAGAGAGCGAGGCTT	hsa-miR-423-5p	TGAGGGGCAGAGAGCGAGACTTT	95.45	22	1	0	1	22	1	22	5e-06	35.6
t0004486::59::24	CTAGACTGAAGCTCCTTGAGGATT	hsa-miR-151a-3p	CTAGACTGAAGCTCCTTGAGG	100	21	0	0	1	21	1	21	5e-07	39.2
t0004494::59::25	CGTCTGATCTCGGAAGCTAAGCAGG	hsa-miR-7641	TTGATCTCGGAAGCTAAGC	100	18	0	0	5	22	2	19	2e-05	33.7
t0004500::59::22	TCAGTGCACTACAGAACTTTTT	hsa-miR-148a-3p	TCAGTGCACTACAGAACTTTGT	100	20	0	0	1	20	1	20	1e-06	37.4
t0004503::59::22	TCAGTGCATGACAGAACTTGGG	hsa-miR-152-3p	TCAGTGCATGACAGAACTTGG	100	21	0	0	1	21	1	21	4e-07	39.2
t0004507::59::24	TGTAAACATCCTCGACTGGAAGCA	hsa-miR-30a-5p	TGTAAACATCCTCGACTGGAAG	100	22	0	0	1	22	1	22	1e-07	41
t0004511::59::23	TGGATTGTGACAATGGCGTTTGT	hsa-miR-122-5p	TGGAGTGTGACAATGGTGTTTG	90.91	22	2	0	1	22	1	22	7e-05	31.9
t0004513::59::23	AACCCGTAGATCCGAACTTGTGC	hsa-miR-100-5p	AACCCGTAGATCCGAACTTGTG	100	22	0	0	1	22	1	22	1e-07	41
t0004519::59::21	AACCTGTAGATCCGATCTTGT	hsa-miR-99a-5p	AACCCGTAGATCCGATCTTGTG	95.24	21	1	0	1	21	1	21	2e-05	33.7
t0004523::59::22	CATGCCTTGAGTGTAGGACCGG	hsa-miR-532-5p	CATGCCTTGAGTGTAGGACCGT	100	21	0	0	1	21	1	21	4e-07	39.2
t0004531::58::22	TCCCTGAGACCCTAACTTGTGA	hsa-miR-125b-5p	TCCCTGAGACCCTAACTTGTGA	100	22	0	0	1	22	1	22	1e-07	41
t0004533::58::22	TGAGGTAGTAGATTGTATAGTG	hsa-let-7f-5p	TGAGGTAGTAGATTGTATAGTT	100	21	0	0	1	21	1	21	4e-07	39.2
t0004539::58::21	TGTAAACATCCTCGACTGGAA	hsa-miR-30a-5p	TGTAAACATCCTCGACTGGAAG	100	21	0	0	1	21	1	21	4e-07	39.2
t0004556::58::24	TGGAGTGTGACAATGGTGTTTATA	hsa-miR-122-5p	TGGAGTGTGACAATGGTGTTTG	100	21	0	0	1	21	1	21	5e-07	39.2
t0004557::58::22	TCAGTGCCCTACAGAACTTTGC	hsa-miR-148a-3p	TCAGTGCACTACAGAACTTTGT	95.24	21	1	0	1	21	1	21	2e-05	33.7
t0004558::58::23	CTGACCTACGAATTGACAGCCAT	hsa-miR-192-5p	CTGACCTATGAATTGACAGCC	95.24	21	1	0	1	21	1	21	2e-05	33.7
t0004560::58::23	TGGAGTGTGACAATGGTGGTTTG	hsa-miR-122-5p	TGGAGTGTGACAATGGTGTTTG	95.24	21	1	0	1	21	1	21	2e-05	33.7
t0004563::58::22	AGGGCTTAGCTGCTTGTGAGCA	hsa-miR-27a-5p	AGGGCTTAGCTGCTTGTGAGCA	100	22	0	0	1	22	1	22	1e-07	41
t0004574::58::24	AACCCGTAGATCCGATCTTGTGAT	hsa-miR-99a-5p	AACCCGTAGATCCGATCTTGTG	100	22	0	0	1	22	1	22	1e-07	41
t0004581::58::20	TGACCTATGAATTGACAGCA	hsa-miR-192-5p	CTGACCTATGAATTGACAGCC	100	19	0	0	1	19	2	20	4e-06	35.6
t0004583::58::23	CCGACCTATGAATTGACAGCCAT	hsa-miR-192-5p	CTGACCTATGAATTGACAGCC	100	19	0	0	3	21	3	21	5e-06	35.6
t0004595::58::24	TGAGGTAGTAGGTTGTGTGGTTTA	hsa-let-7b-5p	TGAGGTAGTAGGTTGTGTGGTT	100	22	0	0	1	22	1	22	1e-07	41
t0004598::58::21	CGGCTCTGGGTCTGTGGGGAG	hsa-miR-760	CGGCTCTGGGTCTGTGGGGA	100	20	0	0	1	20	1	20	1e-06	37.4
t0004600::58::21	CTAGACTGAGGCTCCTTGAGG	hsa-miR-151a-3p	CTAGACTGAAGCTCCTTGAGG	95.24	21	1	0	1	21	1	21	2e-05	33.7
t0004610::57::22	ACTGTACTTGGAGTCAGAAGGA	hsa-miR-378a-3p	ACTGGACTTGGAGTCAGAAGGC	95.24	21	1	0	1	21	1	21	2e-05	33.7
t0004613::57::23	AAACCGTTACCATTACTGAGTTT	hsa-miR-451a	AAACCGTTACCATTACTGAGTT	100	22	0	0	1	22	1	22	1e-07	41
t0004627::57::25	TTGAGTGTGACAATGGTGTTTGAAA	hsa-miR-122-5p	TGGAGTGTGACAATGGTGTTTG	100	20	0	0	3	22	3	22	2e-06	37.4
t0004635::57::23	TGCAGTGTGACAATGGTGTTTGC	hsa-miR-122-5p	TGGAGTGTGACAATGGTGTTTG	95.45	22	1	0	1	22	1	22	5e-06	35.6
t0004636::57::24	TGGAGTGTGACAATGGTGTTTTGG	hsa-miR-122-5p	TGGAGTGTGACAATGGTGTTTG	100	21	0	0	1	21	1	21	5e-07	39.2
t0004642::57::23	TGGATTTTGACAATGGTGTTTGA	hsa-miR-122-5p	TGGAGTGTGACAATGGTGTTTG	90.91	22	2	0	1	22	1	22	7e-05	31.9
t0004647::57::21	AAAAGCTGGGTTGGGAGGGCG	hsa-miR-320a	AAAAGCTGGGTTGAGAGGGCGA	95.24	21	1	0	1	21	1	21	2e-05	33.7
t0004648::57::23	TGGAGTGTGACAAAGGTGTTTGC	hsa-miR-122-5p	TGGAGTGTGACAATGGTGTTTG	95.45	22	1	0	1	22	1	22	5e-06	35.6
t0004654::57::22	TGGGGTAGTAGTTTGTGCTGTT	hsa-let-7i-5p	TGAGGTAGTAGTTTGTGCTGTT	95.45	22	1	0	1	22	1	22	5e-06	35.6
t0004655::57::24	ACTGGACTTGGAGTCAGAAGGCGA	hsa-miR-378a-3p	ACTGGACTTGGAGTCAGAAGGC	100	22	0	0	1	22	1	22	1e-07	41
t0004656::57::21	CTGGAGTGTGACAATGGTGTT	hsa-miR-122-5p	TGGAGTGTGACAATGGTGTTTG	100	20	0	0	2	21	1	20	1e-06	37.4
t0004662::57::24	CTGGAGTGTGACAATGGTGTTTGC	hsa-miR-122-5p	TGGAGTGTGACAATGGTGTTTG	100	22	0	0	2	23	1	22	1e-07	41
t0004668::57::22	TGAGGTAGTAGTTTGTGCTGCT	hsa-let-7i-5p	TGAGGTAGTAGTTTGTGCTGTT	100	20	0	0	1	20	1	20	1e-06	37.4
t0004674::56::22	TGGATTGTGACAATGGTGCTTG	hsa-miR-122-5p	TGGAGTGTGACAATGGTGTTTG	90.91	22	2	0	1	22	1	22	6e-05	31.9
t0004677::56::22	TCGTACCGTGAGTAATAATGCT	hsa-miR-126-3p	TCGTACCGTGAGTAATAATGCG	100	21	0	0	1	21	1	21	4e-07	39.2
t0004681::56::19	AAATGGATTTTTGGAGCAG	hsa-miR-1246	AATGGATTTTTGGAGCAGG	100	18	0	0	2	19	1	18	1e-05	33.7
t0004683::56::22	TCAGTGCACTACAGAACTTTAC	hsa-miR-148a-3p	TCAGTGCACTACAGAACTTTGT	100	20	0	0	1	20	1	20	1e-06	37.4
t0004685::56::23	TGGAGTGTGCCAATGGTGTTTGG	hsa-miR-122-5p	TGGAGTGTGACAATGGTGTTTG	95.45	22	1	0	1	22	1	22	5e-06	35.6
t0004687::56::25	TGGATTGTGACAATGGTGTTTGTAA	hsa-miR-122-5p	TGGAGTGTGACAATGGTGTTTG	95.45	22	1	0	1	22	1	22	6e-06	35.6
t0004688::56::23	TGGAGTGTGACAATGGTGTTATA	hsa-miR-122-5p	TGGAGTGTGACAATGGTGTTTG	100	20	0	0	1	20	1	20	2e-06	37.4
t0004697::56::21	CTTTCAGTCGGATGTTTACAG	hsa-miR-30e-3p	CTTTCAGTCGGATGTTTACAGC	100	21	0	0	1	21	1	21	4e-07	39.2
t0004701::56::22	TGAGGTAGCAGTTTGTGCTGTT	hsa-let-7i-5p	TGAGGTAGTAGTTTGTGCTGTT	95.45	22	1	0	1	22	1	22	5e-06	35.6
t0004702::56::24	CTGACCTATGAATTGACAGCCCAT	hsa-miR-192-5p	CTGACCTATGAATTGACAGCC	100	21	0	0	1	21	1	21	5e-07	39.2
t0004704::56::22	CATGCCTTGAGTGTAGGACCGC	hsa-miR-532-5p	CATGCCTTGAGTGTAGGACCGT	100	21	0	0	1	21	1	21	4e-07	39.2
t0004708::56::24	TGGAGTGTGACAATGGGGTTTGAA	hsa-miR-122-5p	TGGAGTGTGACAATGGTGTTTG	95.45	22	1	0	1	22	1	22	6e-06	35.6
t0004723::56::23	TGGAGTGTGAAAATGGTGTTTGC	hsa-miR-122-5p	TGGAGTGTGACAATGGTGTTTG	95.45	22	1	0	1	22	1	22	5e-06	35.6
t0004727::56::21	TGAGGTAGTAGTTTGTGCTGG	hsa-let-7i-5p	TGAGGTAGTAGTTTGTGCTGTT	100	20	0	0	1	20	1	20	1e-06	37.4
t0004735::56::19	TCTCTCGGCTCCTCGCGGC	hsa-miR-3615	TCTCTCGGCTCCTCGCGGCTC	100	19	0	0	1	19	1	19	3e-06	35.6
t0004736::56::23	CTCGGCGTGGCGTCGGTCGTGGA	hsa-miR-1307-3p	ACTCGGCGTGGCGTCGGTCGTG	100	21	0	0	1	21	2	22	4e-07	39.2
t0004744::56::22	GGAGGGGCAGAGAGCGAGACTT	hsa-miR-423-5p	TGAGGGGCAGAGAGCGAGACTTT	100	21	0	0	2	22	2	22	4e-07	39.2
t0004747::55::21	CACCCGTAGAACCGACCTTGA	hsa-miR-99b-5p	CACCCGTAGAACCGACCTTGCG	100	20	0	0	1	20	1	20	1e-06	37.4
t0004748::55::21	TGAGAACTGAATTCCATGGGA	hsa-miR-146a-5p	TGAGAACTGAATTCCATGGGTT	100	20	0	0	1	20	1	20	1e-06	37.4
t0004758::55::22	TCAGTGCACTACAGAACTGTGT	hsa-miR-148a-3p	TCAGTGCACTACAGAACTTTGT	95.45	22	1	0	1	22	1	22	5e-06	35.6
t0004759::55::20	AGAGGCTGGCCGTGATGAAT	hsa-miR-485-5p	AGAGGCTGGCCGTGATGAATTC	100	20	0	0	1	20	1	20	1e-06	37.4
t0004764::55::21	TGGGTCTTTGCGGGCGAGATT	hsa-miR-193a-5p	TGGGTCTTTGCGGGCGAGATGA	100	20	0	0	1	20	1	20	1e-06	37.4
t0004779::55::23	TGAGGTAGTAGGTTGTATAGTTG	hsa-let-7a-5p	TGAGGTAGTAGGTTGTATAGTT	100	22	0	0	1	22	1	22	1e-07	41
t0004781::55::24	TGAGGTAGTAGGTTGTGTGGTTAC	hsa-let-7b-5p	TGAGGTAGTAGGTTGTGTGGTT	100	22	0	0	1	22	1	22	1e-07	41
t0004783::55::23	TGAGGGGCAGAGAGCGGGACTTC	hsa-miR-423-5p	TGAGGGGCAGAGAGCGAGACTTT	95.45	22	1	0	1	22	1	22	5e-06	35.6
t0004786::55::22	ACTGTACTTGGAGTCAGAAGGT	hsa-miR-378a-3p	ACTGGACTTGGAGTCAGAAGGC	95.24	21	1	0	1	21	1	21	2e-05	33.7
t0004795::55::24	TCAGTGCACTACAGAACTTTGTCT	hsa-miR-148a-3p	TCAGTGCACTACAGAACTTTGT	100	22	0	0	1	22	1	22	1e-07	41
t0004805::55::22	AAAATCTGGGTTGAGAGGGCGG	hsa-miR-320a	AAAAGCTGGGTTGAGAGGGCGA	95.24	21	1	0	1	21	1	21	2e-05	33.7
t0004810::55::23	TGAGTTAGTAGGTTGTGTGGTTT	hsa-let-7b-5p	TGAGGTAGTAGGTTGTGTGGTT	95.45	22	1	0	1	22	1	22	5e-06	35.6
t0004817::55::23	TGAGGGCCAGAGAGCGAGACTTT	hsa-miR-423-5p	TGAGGGGCAGAGAGCGAGACTTT	95.65	23	1	0	1	23	1	23	2e-06	37.4
t0004820::55::21	TTCACAGTGGCTAAGTTCCGT	hsa-miR-27a-3p	TTCACAGTGGCTAAGTTCCGC	100	20	0	0	1	20	1	20	1e-06	37.4
t0004825::55::21	TGGAGTGTGACAATCGTGTTT	hsa-miR-122-5p	TGGAGTGTGACAATGGTGTTTG	95.24	21	1	0	1	21	1	21	2e-05	33.7
t0004829::55::21	AAACCGTTACCATTACCGAGT	hsa-miR-451a	AAACCGTTACCATTACTGAGTT	95.24	21	1	0	1	21	1	21	2e-05	33.7
t0004832::55::23	CTAGACTGAAGCTCCTTGAGGTA	hsa-miR-151a-3p	CTAGACTGAAGCTCCTTGAGG	100	21	0	0	1	21	1	21	4e-07	39.2
t0004846::54::23	TGGAGTGTGACCATGGTGTTTGC	hsa-miR-122-5p	TGGAGTGTGACAATGGTGTTTG	95.45	22	1	0	1	22	1	22	5e-06	35.6
t0004854::54::23	TGGAGTGTGACAAGGGTGTTTGC	hsa-miR-122-5p	TGGAGTGTGACAATGGTGTTTG	95.45	22	1	0	1	22	1	22	5e-06	35.6
t0004857::54::22	AAAAGCTGGGTTGGGAGGGCGA	hsa-miR-320a	AAAAGCTGGGTTGAGAGGGCGA	95.45	22	1	0	1	22	1	22	5e-06	35.6
t0004866::54::20	TACAGTATAGATGATGTACT	hsa-miR-144-3p	TACAGTATAGATGATGTACT	100	20	0	0	1	20	1	20	1e-06	37.4
t0004875::54::23	CTCAGTGCACTACAGAACTTTGT	hsa-miR-148a-3p	TCAGTGCACTACAGAACTTTGT	100	22	0	0	2	23	1	22	1e-07	41
t0004876::54::24	TGGAGTGTCACAATGGTGTTTGAA	hsa-miR-122-5p	TGGAGTGTGACAATGGTGTTTG	95.45	22	1	0	1	22	1	22	6e-06	35.6
t0004879::54::23	TGGATTGTGACAATGGTGCTTGT	hsa-miR-122-5p	TGGAGTGTGACAATGGTGTTTG	90.91	22	2	0	1	22	1	22	7e-05	31.9
t0004880::54::23	TGGAGGGTGACAATGGTGTTTGC	hsa-miR-122-5p	TGGAGTGTGACAATGGTGTTTG	95.45	22	1	0	1	22	1	22	5e-06	35.6
t0004883::54::22	TGGAGTGCCACAATGGTGTTTG	hsa-miR-122-5p	TGGAGTGTGACAATGGTGTTTG	90.91	22	2	0	1	22	1	22	6e-05	31.9
t0004891::54::22	TGGGTTTACCTTGGGAGAACTT	hsa-miR-629-5p	TGGGTTTACGTTGGGAGAACT	95.24	21	1	0	1	21	1	21	2e-05	33.7
t0004895::54::21	TCTCCCAACCCTTGTACCAGT	hsa-miR-150-5p	TCTCCCAACCCTTGTACCAGTG	100	21	0	0	1	21	1	21	4e-07	39.2
t0004896::54::23	TGAGGTAGTAGGTTGTATGGTTA	hsa-let-7c-5p	TGAGGTAGTAGGTTGTATGGTT	100	22	0	0	1	22	1	22	1e-07	41
t0004897::54::18	ACTGGACTTGGAGTCAGA	hsa-miR-378d	ACTGGACTTGGAGTCAGAAA	100	18	0	0	1	18	1	18	1e-05	33.7
t0004898::54::24	AGCTCGGTCTGAGGCCCCTCAGTG	hsa-miR-423-3p	AGCTCGGTCTGAGGCCCCTCAGT	100	23	0	0	1	23	1	23	4e-08	42.8
t0004901::54::24	TGGAGTGTGACAATGATGTTTGAA	hsa-miR-122-5p	TGGAGTGTGACAATGGTGTTTG	95.45	22	1	0	1	22	1	22	6e-06	35.6
t0004902::54::21	TCCTGTAATGAGCTGCCCCGA	hsa-miR-486-5p	TCCTGTACTGAGCTGCCCCGAG	95.24	21	1	0	1	21	1	21	2e-05	33.7
t0004905::54::22	CGTGTATTTGACAAGCTGAGTT	hsa-miR-223-5p	CGTGTATTTGACAAGCTGAGTT	100	22	0	0	1	22	1	22	1e-07	41
t0004909::54::22	TCAGTGCACTACGGAACTTTGG	hsa-miR-148a-3p	TCAGTGCACTACAGAACTTTGT	95.24	21	1	0	1	21	1	21	2e-05	33.7
t0004916::54::21	TGGGTTTACCTTGGGAGAACT	hsa-miR-629-5p	TGGGTTTACGTTGGGAGAACT	95.24	21	1	0	1	21	1	21	2e-05	33.7
t0004919::54::22	TGAGGTAGTAGGTTGTATGGTG	hsa-let-7c-5p	TGAGGTAGTAGGTTGTATGGTT	100	21	0	0	1	21	1	21	4e-07	39.2
t0004928::53::21	TAACACTGTCTGGTAACGATG	hsa-miR-200a-3p	TAACACTGTCTGGTAACGATGT	100	21	0	0	1	21	1	21	4e-07	39.2
t0004940::53::23	TGTAAACATCCTCGACTGGAAGA	hsa-miR-30a-5p	TGTAAACATCCTCGACTGGAAG	100	22	0	0	1	22	1	22	1e-07	41
t0004942::53::21	TGGGTTTACGTTGGGAGAACC	hsa-miR-629-5p	TGGGTTTACGTTGGGAGAACT	100	20	0	0	1	20	1	20	1e-06	37.4
t0004946::53::25	AATGACACGATCACTCCCGTTGAGT	hsa-miR-425-5p	AATGACACGATCACTCCCGTTGA	100	23	0	0	1	23	1	23	4e-08	42.8
t0004948::53::22	TTTCCGGCTCGCGTGGGTGTGT	hsa-miR-1180-3p	TTTCCGGCTCGCGTGGGTGTGT	100	22	0	0	1	22	1	22	1e-07	41
t0004950::53::23	AAAAGCTGGGTTGAGAGGGCGTA	hsa-miR-320a	AAAAGCTGGGTTGAGAGGGCGA	100	21	0	0	1	21	1	21	4e-07	39.2
t0004954::53::23	AAGACGGGAGGAAAGAAGGGAGG	hsa-miR-483-5p	AAGACGGGAGGAAAGAAGGGAG	100	22	0	0	1	22	1	22	1e-07	41
t0004964::53::21	AGGGGTGCTATCTGTGATTGG	hsa-miR-342-5p	AGGGGTGCTATCTGTGATTGA	100	20	0	0	1	20	1	20	1e-06	37.4
t0004968::53::22	TCAGTGCAGTACAGAACTTTGT	hsa-miR-148a-3p	TCAGTGCACTACAGAACTTTGT	95.45	22	1	0	1	22	1	22	5e-06	35.6
t0004970::53::22	TCAGGGCACTACAGAACTTTGC	hsa-miR-148a-3p	TCAGTGCACTACAGAACTTTGT	95.24	21	1	0	1	21	1	21	2e-05	33.7
t0004973::53::21	TGGGTTTACGTTGGGAGAACG	hsa-miR-629-5p	TGGGTTTACGTTGGGAGAACT	100	20	0	0	1	20	1	20	1e-06	37.4
t0004979::53::22	TCAGTGCCCTACAGAACTTTGG	hsa-miR-148a-3p	TCAGTGCACTACAGAACTTTGT	95.24	21	1	0	1	21	1	21	2e-05	33.7
t0004980::53::24	TGTAAACATCCTCGACTGGAAGCC	hsa-miR-30a-5p	TGTAAACATCCTCGACTGGAAG	100	22	0	0	1	22	1	22	1e-07	41
t0004986::53::20	AGTGCACTACAGAACTTTGT	hsa-miR-148a-3p	TCAGTGCACTACAGAACTTTGT	100	20	0	0	1	20	3	22	1e-06	37.4
t0004987::53::23	TGACCTATGAATCGACAGCCAGT	hsa-miR-192-5p	CTGACCTATGAATTGACAGCC	95	20	1	0	1	20	2	21	7e-05	31.9
t0004992::53::24	TGGATTGTGACAATGGTGTTTGAC	hsa-miR-122-5p	TGGAGTGTGACAATGGTGTTTG	95.45	22	1	0	1	22	1	22	6e-06	35.6
t0004999::53::21	AAAAGCTGGGTTGAGAGGGAT	hsa-miR-320c	AAAAGCTGGGTTGAGAGGGT	100	19	0	0	1	19	1	19	4e-06	35.6
t0005005::53::23	CGACCTATGAATTGACAGCCAGT	hsa-miR-192-5p	CTGACCTATGAATTGACAGCC	100	19	0	0	2	20	3	21	5e-06	35.6
t0005008::53::22	ACCACAGGGTAGAACCACGGAC	hsa-miR-140-3p	TACCACAGGGTAGAACCACGG	100	20	0	0	1	20	2	21	1e-06	37.4
t0005012::53::22	TGAGGTAGGAGGTTGTATAGTT	hsa-let-7e-5p	TGAGGTAGGAGGTTGTATAGTT	100	22	0	0	1	22	1	22	1e-07	41
t0005016::53::21	AAACATTCGCGGTGCACTTCT	hsa-miR-543	AAACATTCGCGGTGCACTTCTT	100	21	0	0	1	21	1	21	4e-07	39.2
t0005018::53::23	TGAGAACTGAATTCCATGGGTTA	hsa-miR-146a-5p	TGAGAACTGAATTCCATGGGTT	100	22	0	0	1	22	1	22	1e-07	41
t0005022::53::23	TGGAGTGTGACAATGGGTTTTGA	hsa-miR-122-5p	TGGAGTGTGACAATGGTGTTTG	90.91	22	2	0	1	22	1	22	7e-05	31.9
t0005025::53::21	AAACCGTTACCGTTACTGAGT	hsa-miR-451a	AAACCGTTACCATTACTGAGTT	95.24	21	1	0	1	21	1	21	2e-05	33.7
t0005030::52::21	AAGCCGTTACCATTACTGAGT	hsa-miR-451a	AAACCGTTACCATTACTGAGTT	95.24	21	1	0	1	21	1	21	2e-05	33.7
t0005033::52::25	TGGAGTGTGACAATGGTGTTTGAGG	hsa-miR-122-5p	TGGAGTGTGACAATGGTGTTTG	100	22	0	0	1	22	1	22	2e-07	41
t0005040::52::24	TCCCTGAGACCCTAACTTGTGAAA	hsa-miR-125b-5p	TCCCTGAGACCCTAACTTGTGA	100	22	0	0	1	22	1	22	1e-07	41
t0005043::52::22	TGGAGTGTGACAATGGTGTTGC	hsa-miR-122-5p	TGGAGTGTGACAATGGTGTTTG	100	20	0	0	1	20	1	20	1e-06	37.4
t0005046::52::22	TCAGTGCACTACAGCACTTTGC	hsa-miR-148a-3p	TCAGTGCACTACAGAACTTTGT	95.24	21	1	0	1	21	1	21	2e-05	33.7
t0005047::52::24	CTGGACTTGGAGTCAGAAGGCTAT	hsa-miR-378a-3p	ACTGGACTTGGAGTCAGAAGGC	100	21	0	0	1	21	2	22	5e-07	39.2
t0005051::52::23	TGGAGTGTGACAACGGTGTTTAA	hsa-miR-122-5p	TGGAGTGTGACAATGGTGTTTG	95.24	21	1	0	1	21	1	21	2e-05	33.7
t0005055::52::21	CGGGGCAGCTCAGTACAGGAT	hsa-miR-486-3p	CGGGGCAGCTCAGTACAGGAT	100	21	0	0	1	21	1	21	4e-07	39.2
t0005062::52::25	TGGAGTGTGACAATGGTGTTTGGAT	hsa-miR-122-5p	TGGAGTGTGACAATGGTGTTTG	100	22	0	0	1	22	1	22	2e-07	41
t0005071::52::22	TGGAGTGTGACCATGGTGTTTA	hsa-miR-122-5p	TGGAGTGTGACAATGGTGTTTG	95.24	21	1	0	1	21	1	21	2e-05	33.7
t0005078::52::20	TTGTTCGTTCGGCTCGCGTG	hsa-miR-375	TTTGTTCGTTCGGCTCGCGTGA	100	20	0	0	1	20	2	21	1e-06	37.4
t0005084::52::22	GAATGTTGCTCGGTGAACCCCA	hsa-miR-409-3p	GAATGTTGCTCGGTGAACCCCT	100	21	0	0	1	21	1	21	4e-07	39.2
t0005086::52::23	TGAGGGGCAGAGCGCGAGACTTT	hsa-miR-423-5p	TGAGGGGCAGAGAGCGAGACTTT	95.65	23	1	0	1	23	1	23	2e-06	37.4
t0005089::52::24	TGGATTGTGACAATGGTGTTTGTT	hsa-miR-122-5p	TGGAGTGTGACAATGGTGTTTG	95.45	22	1	0	1	22	1	22	6e-06	35.6
t0005099::52::20	CTATACGACCTGCTGCCTTT	hsa-let-7d-3p	CTATACGACCTGCTGCCTTTCT	100	20	0	0	1	20	1	20	1e-06	37.4
t0005102::52::22	CTGGCCCTCTCTGCCCTTCCGC	hsa-miR-328-3p	CTGGCCCTCTCTGCCCTTCCGT	100	21	0	0	1	21	1	21	4e-07	39.2
t0005103::52::21	CAAAGAATTCTCCTTTTGGGC	hsa-miR-186-5p	CAAAGAATTCTCCTTTTGGGCT	100	21	0	0	1	21	1	21	4e-07	39.2
t0005105::52::25	AGCTCGGTCTGAGGCCCCTCAGTTT	hsa-miR-423-3p	AGCTCGGTCTGAGGCCCCTCAGT	100	23	0	0	1	23	1	23	4e-08	42.8
t0005109::52::25	AAAAGCTGGGTTGAGAGGGCGAAGT	hsa-miR-320a	AAAAGCTGGGTTGAGAGGGCGA	100	22	0	0	1	22	1	22	2e-07	41
t0005111::52::23	AACCGGTAGATCCGATCTTGTGA	hsa-miR-99a-5p	AACCCGTAGATCCGATCTTGTG	95.45	22	1	0	1	22	1	22	5e-06	35.6
t0005119::51::24	TGGAGTGTGACAATGGTGTTCGAT	hsa-miR-122-5p	TGGAGTGTGACAATGGTGTTTG	100	20	0	0	1	20	1	20	2e-06	37.4
t0005120::51::23	AAAAGCTGGGTTGAGAGGGCGCT	hsa-miR-320a	AAAAGCTGGGTTGAGAGGGCGA	100	21	0	0	1	21	1	21	4e-07	39.2
t0005134::51::22	CGGCTCTGGGTCTGTGGGGAGT	hsa-miR-760	CGGCTCTGGGTCTGTGGGGA	100	20	0	0	1	20	1	20	1e-06	37.4
t0005138::51::23	TGGAGTGTGACAATTGTGTTTGG	hsa-miR-122-5p	TGGAGTGTGACAATGGTGTTTG	95.45	22	1	0	1	22	1	22	5e-06	35.6
t0005140::51::24	TGGAGTTTGACAATGGTGTTTGAA	hsa-miR-122-5p	TGGAGTGTGACAATGGTGTTTG	95.45	22	1	0	1	22	1	22	6e-06	35.6
t0005146::51::21	GAAAGCTGGGTTGAGAGGGCG	hsa-miR-320a	AAAAGCTGGGTTGAGAGGGCGA	100	20	0	0	2	21	2	21	1e-06	37.4
t0005148::51::23	TGAGGGGCGGAGAGCGAGACTTC	hsa-miR-423-5p	TGAGGGGCAGAGAGCGAGACTTT	95.45	22	1	0	1	22	1	22	5e-06	35.6
t0005153::51::23	TGGAGTGCCACAATGGTGTTTGA	hsa-miR-122-5p	TGGAGTGTGACAATGGTGTTTG	90.91	22	2	0	1	22	1	22	7e-05	31.9
t0005154::51::23	TGGATTGTGACAATGGTGTTTAG	hsa-miR-122-5p	TGGAGTGTGACAATGGTGTTTG	95.24	21	1	0	1	21	1	21	2e-05	33.7
t0005156::51::19	CTAGACTGAAGCTCCTTGA	hsa-miR-151a-3p	CTAGACTGAAGCTCCTTGAGG	100	19	0	0	1	19	1	19	3e-06	35.6
t0005160::51::21	TGGAGTGTGACAATGGGTTTG	hsa-miR-122-5p	TGGAGTGTGACAATGGTGTTTG	95.45	22	0	1	1	21	1	22	5e-05	31.9
t0005163::51::23	TGGTGTGTGACAATGGTGTTTGC	hsa-miR-122-5p	TGGAGTGTGACAATGGTGTTTG	95.45	22	1	0	1	22	1	22	5e-06	35.6
t0005168::51::25	TGGAGTGTGACAATGGTGTTTGATC	hsa-miR-122-5p	TGGAGTGTGACAATGGTGTTTG	100	22	0	0	1	22	1	22	2e-07	41
t0005181::51::23	TGAGGGGCAGAGAGCGAGGCTTC	hsa-miR-423-5p	TGAGGGGCAGAGAGCGAGACTTT	95.45	22	1	0	1	22	1	22	5e-06	35.6
t0005183::51::22	TGGAGTGTGACAAGGGTGTTTA	hsa-miR-122-5p	TGGAGTGTGACAATGGTGTTTG	95.24	21	1	0	1	21	1	21	2e-05	33.7
t0005186::51::22	TGGATTGTGACAATGGTGTCTG	hsa-miR-122-5p	TGGAGTGTGACAATGGTGTTTG	90.91	22	2	0	1	22	1	22	6e-05	31.9
t0005191::51::22	TCCCTGAGACCCTAACTTGTGT	hsa-miR-125b-5p	TCCCTGAGACCCTAACTTGTGA	100	21	0	0	1	21	1	21	4e-07	39.2
t0005197::51::22	TGGAGTGTCACAATGGTGTTTT	hsa-miR-122-5p	TGGAGTGTGACAATGGTGTTTG	95.24	21	1	0	1	21	1	21	2e-05	33.7
t0005216::50::21	CAACGGAATCCCAAAAGCAGC	hsa-miR-191-5p	CAACGGAATCCCAAAAGCAGCTG	100	21	0	0	1	21	1	21	4e-07	39.2
t0005223::50::24	TACCACAGGGTAGAACCACGGAGT	hsa-miR-140-3p	TACCACAGGGTAGAACCACGG	100	21	0	0	1	21	1	21	5e-07	39.2
t0005237::50::22	ACCAATATTACTGTGCTGCTTT	hsa-miR-16-2-3p	CCAATATTACTGTGCTGCTTTA	100	21	0	0	2	22	1	21	4e-07	39.2
t0005246::50::22	TGGAATGTGACAATGGTGTTTA	hsa-miR-122-5p	TGGAGTGTGACAATGGTGTTTG	95.24	21	1	0	1	21	1	21	2e-05	33.7
t0005253::50::23	TGAGGGGCAGAGAGCGAGAATTG	hsa-miR-423-5p	TGAGGGGCAGAGAGCGAGACTTT	95.45	22	1	0	1	22	1	22	5e-06	35.6
t0005258::50::21	TCCTGTACTGAGTTGCCCCGA	hsa-miR-486-5p	TCCTGTACTGAGCTGCCCCGAG	95.24	21	1	0	1	21	1	21	2e-05	33.7
t0005264::50::23	AAACCGTAGATCCGATCTTGTGA	hsa-miR-99a-5p	AACCCGTAGATCCGATCTTGTG	95.45	22	1	0	1	22	1	22	5e-06	35.6
t0005268::50::23	TGGAGTGTGACATTGGTGTTTGC	hsa-miR-122-5p	TGGAGTGTGACAATGGTGTTTG	95.45	22	1	0	1	22	1	22	5e-06	35.6
t0005272::50::22	TGTTGCACTTGTCCCGGCCTGT	hsa-miR-92a-3p	TATTGCACTTGTCCCGGCCTGT	100	20	0	0	3	22	3	22	1e-06	37.4
t0005277::50::23	GTAAACATCCTTGACTGGAAGCT	hsa-miR-30e-5p	TGTAAACATCCTTGACTGGAAG	100	21	0	0	1	21	2	22	4e-07	39.2
t0005278::50::23	TTAGAACTGAATTCCATAGGCTG	hsa-miR-146b-5p	TGAGAACTGAATTCCATAGGCT	100	20	0	0	3	22	3	22	2e-06	37.4
t0005281::50::23	TGGAGTGTGACAATGGGGTTTAA	hsa-miR-122-5p	TGGAGTGTGACAATGGTGTTTG	95.24	21	1	0	1	21	1	21	2e-05	33.7
t0005285::50::22	TCAGCGCACTACAGAACTTTGC	hsa-miR-148a-3p	TCAGTGCACTACAGAACTTTGT	95.24	21	1	0	1	21	1	21	2e-05	33.7
t0005295::50::22	TCAGTGCACTACAGAAATTTGT	hsa-miR-148a-3p	TCAGTGCACTACAGAACTTTGT	95.45	22	1	0	1	22	1	22	5e-06	35.6
t0005300::50::23	TGGGGTGTGGCAATGGTGTTTGA	hsa-miR-122-5p	TGGAGTGTGACAATGGTGTTTG	90.91	22	2	0	1	22	1	22	7e-05	31.9
t0005305::50::22	TGGCTCAGTTCAGCAGGAACAA	hsa-miR-24-3p	TGGCTCAGTTCAGCAGGAACAG	100	21	0	0	1	21	1	21	4e-07	39.2
t0005311::50::23	CACTAGATTGTGAGCTCCTGGAT	hsa-miR-28-3p	CACTAGATTGTGAGCTCCTGGA	100	22	0	0	1	22	1	22	1e-07	41
t0005314::50::24	AGCTACATTGTCTGCTGGGTTTCT	hsa-miR-221-3p	AGCTACATTGTCTGCTGGGTTTC	100	23	0	0	1	23	1	23	4e-08	42.8
t0005317::50::22	GGGAGTGTGACAATGGTGTTTT	hsa-miR-122-5p	TGGAGTGTGACAATGGTGTTTG	100	20	0	0	2	21	2	21	1e-06	37.4
t0005330::49::24	TGAGAACTGAATTCCATGGGTTTT	hsa-miR-146a-5p	TGAGAACTGAATTCCATGGGTT	100	22	0	0	1	22	1	22	1e-07	41
t0005332::49::23	TGACCTATGAATTGACAGCCCGT	hsa-miR-192-5p	CTGACCTATGAATTGACAGCC	100	20	0	0	1	20	2	21	2e-06	37.4
t0005335::49::24	TGGAGTGTGACAATGGCGTTTGAT	hsa-miR-122-5p	TGGAGTGTGACAATGGTGTTTG	95.45	22	1	0	1	22	1	22	6e-06	35.6
t0005345::49::22	TAAGTGCACTACAGAACTTTGT	hsa-miR-148a-3p	TCAGTGCACTACAGAACTTTGT	100	20	0	0	3	22	3	22	1e-06	37.4
t0005346::49::22	AAAAGCTGGGTTGAGAGGGATT	hsa-miR-320c	AAAAGCTGGGTTGAGAGGGT	100	19	0	0	1	19	1	19	5e-06	35.6
t0005354::49::22	TGGAGACGCGGCCCTGTTGGAG	hsa-miR-139-3p	TGGAGACGCGGCCCTGTTGGAGT	100	22	0	0	1	22	1	22	1e-07	41
t0005358::49::21	TGACCTATGAATTGACAGCCG	hsa-miR-192-5p	CTGACCTATGAATTGACAGCC	100	20	0	0	1	20	2	21	1e-06	37.4
t0005360::49::23	AACCCGGAGATCCGATCTTGTGA	hsa-miR-99a-5p	AACCCGTAGATCCGATCTTGTG	95.45	22	1	0	1	22	1	22	5e-06	35.6
t0005364::49::25	TCCCCCAGGTGTGATTCTGATTTGC	hsa-miR-361-3p	TCCCCCAGGTGTGATTCTGATTT	100	23	0	0	1	23	1	23	4e-08	42.8
t0005366::49::24	TGGAGCGTGACAATGGTGTTTGAT	hsa-miR-122-5p	TGGAGTGTGACAATGGTGTTTG	95.45	22	1	0	1	22	1	22	6e-06	35.6
t0005368::49::22	ATCCTGTACTGAGCTGCCCCGA	hsa-miR-486-5p	TCCTGTACTGAGCTGCCCCGAG	100	21	0	0	2	22	1	21	4e-07	39.2
t0005372::49::21	TCCTGCACTGAGCTGCCCCGA	hsa-miR-486-5p	TCCTGTACTGAGCTGCCCCGAG	95.24	21	1	0	1	21	1	21	2e-05	33.7
t0005385::49::21	CTGACCTATGAATTGACAGCG	hsa-miR-192-5p	CTGACCTATGAATTGACAGCC	100	20	0	0	1	20	1	20	1e-06	37.4
t0005393::49::22	TGAGGTAGTAGGTTGTATGGTA	hsa-let-7c-5p	TGAGGTAGTAGGTTGTATGGTT	100	21	0	0	1	21	1	21	4e-07	39.2
t0005395::49::20	TTGGGGAAACGGCCGCTGAG	hsa-miR-2110	TTGGGGAAACGGCCGCTGAGTG	100	20	0	0	1	20	1	20	1e-06	37.4
t0005396::49::22	TCAGTGCACTTCAGAACTTTGT	hsa-miR-148a-3p	TCAGTGCACTACAGAACTTTGT	95.45	22	1	0	1	22	1	22	5e-06	35.6
t0005397::49::22	TGGAGTGTGACAATGGTGGTTA	hsa-miR-122-5p	TGGAGTGTGACAATGGTGTTTG	95.24	21	1	0	1	21	1	21	2e-05	33.7
t0005398::49::21	TTCACAGTGGCTAAGTTCTGA	hsa-miR-27b-3p	TTCACAGTGGCTAAGTTCTGC	100	20	0	0	1	20	1	20	1e-06	37.4
t0005420::49::23	CTGACCTATGAATTGACTGCCAT	hsa-miR-192-5p	CTGACCTATGAATTGACAGCC	95.24	21	1	0	1	21	1	21	2e-05	33.7
t0005431::49::23	TCCTTTACTGAGCTGCCCCGAGG	hsa-miR-486-5p	TCCTGTACTGAGCTGCCCCGAG	95.45	22	1	0	1	22	1	22	5e-06	35.6
t0005439::48::23	TGGAGTGCGACAATGGTGTTTTT	hsa-miR-122-5p	TGGAGTGTGACAATGGTGTTTG	95.24	21	1	0	1	21	1	21	2e-05	33.7
t0005445::48::21	GCCTGTACTGAGCTGCCCCGA	hsa-miR-486-5p	TCCTGTACTGAGCTGCCCCGAG	100	20	0	0	2	21	2	21	1e-06	37.4
t0005446::48::23	AACCCGTAGATCCGATCTTGAGA	hsa-miR-99a-5p	AACCCGTAGATCCGATCTTGTG	100	20	0	0	1	20	1	20	2e-06	37.4
t0005450::48::25	TGGAGTGTGACAATGGTGTTTGGTT	hsa-miR-122-5p	TGGAGTGTGACAATGGTGTTTG	100	22	0	0	1	22	1	22	2e-07	41
t0005454::48::23	TGAGAACTGAATTCCATAGGCTT	hsa-miR-146b-5p	TGAGAACTGAATTCCATAGGCT	100	22	0	0	1	22	1	22	1e-07	41
t0005458::48::22	AAAAGCTGGGTTGAGAGGGCAT	hsa-miR-320b	AAAAGCTGGGTTGAGAGGGCAA	100	21	0	0	1	21	1	21	4e-07	39.2
t0005460::48::23	ACTGGACTTGGATTCAGAAGGCT	hsa-miR-378a-3p	ACTGGACTTGGAGTCAGAAGGC	95.45	22	1	0	1	22	1	22	5e-06	35.6
t0005477::48::23	CCCAGTGTTCAGACTACCTGTTC	hsa-miR-199a-5p	CCCAGTGTTCAGACTACCTGTTC	100	23	0	0	1	23	1	23	4e-08	42.8
t0005484::48::21	TTCACAGTGGCTAAGTTCTGT	hsa-miR-27b-3p	TTCACAGTGGCTAAGTTCTGC	100	20	0	0	1	20	1	20	1e-06	37.4
t0005492::48::25	AACCCGTAGATCCGAACTTGTGAAA	hsa-miR-100-5p	AACCCGTAGATCCGAACTTGTG	100	22	0	0	1	22	1	22	2e-07	41
t0005513::48::20	TTATGGTTTGCCTGGGACTG	hsa-miR-584-5p	TTATGGTTTGCCTGGGACTGAG	100	20	0	0	1	20	1	20	1e-06	37.4
t0005514::48::22	CTGAGGGGCAGAGAGCGAGACT	hsa-miR-423-5p	TGAGGGGCAGAGAGCGAGACTTT	100	21	0	0	2	22	1	21	4e-07	39.2
t0005515::48::23	GGAGGGGCAGAGAGCGAGACTTC	hsa-miR-423-5p	TGAGGGGCAGAGAGCGAGACTTT	100	21	0	0	2	22	2	22	4e-07	39.2
t0005516::48::21	TGAGATGAAGCACTGTAGCTT	hsa-miR-143-3p	TGAGATGAAGCACTGTAGCTC	100	20	0	0	1	20	1	20	1e-06	37.4
t0005525::48::23	TGTAAACATCCCCGACTGGAAGG	hsa-miR-30d-5p	TGTAAACATCCCCGACTGGAAG	100	22	0	0	1	22	1	22	1e-07	41
t0005532::48::23	CACCCGGCTGTGTGCACATGTGT	hsa-miR-941	CACCCGGCTGTGTGCACATGTGC	100	22	0	0	1	22	1	22	1e-07	41
t0005546::47::23	GTAGGGGCAGAGAGCGAGACTTT	hsa-miR-423-5p	TGAGGGGCAGAGAGCGAGACTTT	100	21	0	0	3	23	3	23	4e-07	39.2
t0005547::47::22	TGTGACTGGTTGACCAGAGGGT	hsa-miR-134-5p	TGTGACTGGTTGACCAGAGGGG	100	21	0	0	1	21	1	21	4e-07	39.2
t0005549::47::22	TGGATTTTGACAATGGTGTTTG	hsa-miR-122-5p	TGGAGTGTGACAATGGTGTTTG	90.91	22	2	0	1	22	1	22	6e-05	31.9
t0005550::47::25	TGGAGTGTGACAATGGTGTTTTTTT	hsa-miR-122-5p	TGGAGTGTGACAATGGTGTTTG	100	21	0	0	1	21	1	21	5e-07	39.2
t0005562::47::22	TCAGTGCACAACAGAACTTTGT	hsa-miR-148a-3p	TCAGTGCACTACAGAACTTTGT	95.45	22	1	0	1	22	1	22	5e-06	35.6
t0005566::47::21	TCAGGCTCAGTCCCCTCCCGA	hsa-miR-484	TCAGGCTCAGTCCCCTCCCGAT	100	21	0	0	1	21	1	21	4e-07	39.2
t0005572::47::22	TGGAGGGTGACAATGGTGTTTA	hsa-miR-122-5p	TGGAGTGTGACAATGGTGTTTG	95.24	21	1	0	1	21	1	21	2e-05	33.7
t0005576::47::23	TGAAGTGTGACAATGGTGTTTGC	hsa-miR-122-5p	TGGAGTGTGACAATGGTGTTTG	95.45	22	1	0	1	22	1	22	5e-06	35.6
t0005584::47::23	TGGAGTGTGACAATGGTGTTATT	hsa-miR-122-5p	TGGAGTGTGACAATGGTGTTTG	100	20	0	0	1	20	1	20	2e-06	37.4
t0005585::47::22	AAGCTCGGTCTGAGGCCCCTCA	hsa-miR-423-3p	AGCTCGGTCTGAGGCCCCTCAGT	100	21	0	0	2	22	1	21	4e-07	39.2
t0005589::47::23	TGGAGTGTGACAATGGTGTTGAT	hsa-miR-122-5p	TGGAGTGTGACAATGGTGTTTG	100	20	0	0	1	20	1	20	2e-06	37.4
t0005593::47::23	TGTAAACCTCCCCGACTGGAAGC	hsa-miR-30d-5p	TGTAAACATCCCCGACTGGAAG	95.45	22	1	0	1	22	1	22	5e-06	35.6
t0005606::47::22	ACTGGACTTGGATTCAGAAGGC	hsa-miR-378a-3p	ACTGGACTTGGAGTCAGAAGGC	95.45	22	1	0	1	22	1	22	5e-06	35.6
t0005607::47::20	TGGGTCTTTGCGGGCGAGAT	hsa-miR-193a-5p	TGGGTCTTTGCGGGCGAGATGA	100	20	0	0	1	20	1	20	1e-06	37.4
t0005608::47::24	TGGAGTGTGACAGTGGTGTTTGTA	hsa-miR-122-5p	TGGAGTGTGACAATGGTGTTTG	95.45	22	1	0	1	22	1	22	6e-06	35.6
t0005609::47::21	CCCAATACACGGTCGACCTCT	hsa-miR-323b-3p	CCCAATACACGGTCGACCTCTT	100	21	0	0	1	21	1	21	4e-07	39.2
t0005610::47::22	TGAGGTAGCAGGTTGTGTGGTT	hsa-let-7b-5p	TGAGGTAGTAGGTTGTGTGGTT	95.45	22	1	0	1	22	1	22	5e-06	35.6
t0005617::47::23	CATTGCACTTGTCTCGGTCTGAT	hsa-miR-25-3p	CATTGCACTTGTCTCGGTCTGA	100	22	0	0	1	22	1	22	1e-07	41
t0005619::47::25	AACCCGTAGATCCGATCTTGTGAAT	hsa-miR-99a-5p	AACCCGTAGATCCGATCTTGTG	100	22	0	0	1	22	1	22	2e-07	41
t0005622::47::22	CTGCAGACTCGACCTCCCAGGC	hsa-miR-1273h-3p	CTGCAGACTCGACCTCCCAGGC	100	22	0	0	1	22	1	22	1e-07	41
t0005627::47::23	CTGACCCATGAATTGACAGCCAT	hsa-miR-192-5p	CTGACCTATGAATTGACAGCC	95.24	21	1	0	1	21	1	21	2e-05	33.7
t0005630::47::22	TAGCTTCTCAGACTGATGTTGA	hsa-miR-21-5p	TAGCTTATCAGACTGATGTTGA	95.45	22	1	0	1	22	1	22	5e-06	35.6
t0005631::47::24	TGAGGTAGTAGGTTGTGTGGTTAG	hsa-let-7b-5p	TGAGGTAGTAGGTTGTGTGGTT	100	22	0	0	1	22	1	22	1e-07	41
t0005634::47::22	TCCTGTACTGAGCTGCCGCGAG	hsa-miR-486-5p	TCCTGTACTGAGCTGCCCCGAG	95.45	22	1	0	1	22	1	22	5e-06	35.6
t0005645::47::22	TGTAAACATCCCCGACTGGAAT	hsa-miR-30d-5p	TGTAAACATCCCCGACTGGAAG	100	21	0	0	1	21	1	21	4e-07	39.2
t0005648::47::24	AGGAGTGTGACAATGGTGTTTGAA	hsa-miR-122-5p	TGGAGTGTGACAATGGTGTTTG	100	21	0	0	2	22	2	22	5e-07	39.2
t0005649::47::23	TGTGCCTTTGGACTACATCGTGA	hsa-miR-455-5p	TATGTGCCTTTGGACTACATCG	100	20	0	0	1	20	3	22	2e-06	37.4
t0005651::47::22	AGAGGCTGGCCGTGATGAATTC	hsa-miR-485-5p	AGAGGCTGGCCGTGATGAATTC	100	22	0	0	1	22	1	22	1e-07	41
t0005666::47::23	TACAGTACTGTGATAACTGAAGA	hsa-miR-101-3p	TACAGTACTGTGATAACTGAA	100	21	0	0	1	21	1	21	4e-07	39.2
t0005667::47::23	TGGAATGTGACAATGGTGTTTGC	hsa-miR-122-5p	TGGAGTGTGACAATGGTGTTTG	95.45	22	1	0	1	22	1	22	5e-06	35.6
t0005669::47::25	AAAAGCTGGGTTGAGAGGGCGAAAA	hsa-miR-320a	AAAAGCTGGGTTGAGAGGGCGA	100	22	0	0	1	22	1	22	2e-07	41
t0005686::46::23	TGGATTATGACAATGGTGTTTGA	hsa-miR-122-5p	TGGAGTGTGACAATGGTGTTTG	90.91	22	2	0	1	22	1	22	7e-05	31.9
t0005689::46::23	CGTGTATTTGACAAGCTGAGTTT	hsa-miR-223-5p	CGTGTATTTGACAAGCTGAGTT	100	22	0	0	1	22	1	22	1e-07	41
t0005693::46::23	TGGAGTGTGACACTGGTGTTTGG	hsa-miR-122-5p	TGGAGTGTGACAATGGTGTTTG	95.45	22	1	0	1	22	1	22	5e-06	35.6
t0005695::46::22	AGCAGCATTGTACAGGGCTATG	hsa-miR-103a-3p	AGCAGCATTGTACAGGGCTATGA	100	22	0	0	1	22	1	22	1e-07	41
t0005702::46::23	TGGATTGTGACAATGGTGTCTGA	hsa-miR-122-5p	TGGAGTGTGACAATGGTGTTTG	90.91	22	2	0	1	22	1	22	7e-05	31.9
t0005705::46::24	TGGAGTGTAACAATGGTGTTTGAA	hsa-miR-122-5p	TGGAGTGTGACAATGGTGTTTG	95.45	22	1	0	1	22	1	22	6e-06	35.6
t0005709::46::22	TGGAGTGTGACAATGTTGTTTA	hsa-miR-122-5p	TGGAGTGTGACAATGGTGTTTG	95.24	21	1	0	1	21	1	21	2e-05	33.7
t0005719::46::22	TGGAGAGTGACAATGGTGTTTA	hsa-miR-122-5p	TGGAGTGTGACAATGGTGTTTG	95.24	21	1	0	1	21	1	21	2e-05	33.7
t0005724::46::22	TGAGGTAGTAGGGTGTGTGGTT	hsa-let-7b-5p	TGAGGTAGTAGGTTGTGTGGTT	95.45	22	1	0	1	22	1	22	5e-06	35.6
t0005727::46::24	TGGAAGACTAGTGATTTTGTTGTG	hsa-miR-7-5p	TGGAAGACTAGTGATTTTGTTGT	100	23	0	0	1	23	1	23	4e-08	42.8
t0005728::46::21	TAGCACCATCTGAAATCGGTT	hsa-miR-29a-3p	TAGCACCATCTGAAATCGGTTA	100	21	0	0	1	21	1	21	4e-07	39.2
t0005732::46::23	TGGAGTGGGACAATGGTGTTTGC	hsa-miR-122-5p	TGGAGTGTGACAATGGTGTTTG	95.45	22	1	0	1	22	1	22	5e-06	35.6
t0005743::46::23	CTGAGTGTGACAATGGTGTTTGA	hsa-miR-122-5p	TGGAGTGTGACAATGGTGTTTG	100	20	0	0	3	22	3	22	2e-06	37.4
t0005748::46::22	CCAGTGCACTACAGAACTTTGC	hsa-miR-148a-3p	TCAGTGCACTACAGAACTTTGT	100	20	0	0	2	21	2	21	1e-06	37.4
t0005753::46::22	TGAGGGGCAGGGAGCGAGACTT	hsa-miR-423-5p	TGAGGGGCAGAGAGCGAGACTTT	95.45	22	1	0	1	22	1	22	5e-06	35.6
t0005763::46::23	TCACAGTGAACCGGTCTCTTTTA	hsa-miR-128-3p	TCACAGTGAACCGGTCTCTTT	100	21	0	0	1	21	1	21	4e-07	39.2
t0005767::46::21	AAAAGCTGGGTTGAGGGGGCG	hsa-miR-320a	AAAAGCTGGGTTGAGAGGGCGA	95.24	21	1	0	1	21	1	21	2e-05	33.7
t0005771::46::23	TGGAGTGTGACAATGGTGGTTGC	hsa-miR-122-5p	TGGAGTGTGACAATGGTGTTTG	95.45	22	1	0	1	22	1	22	5e-06	35.6
t0005773::46::22	TCCTTTACTGAGCTGCCCCGAA	hsa-miR-486-5p	TCCTGTACTGAGCTGCCCCGAG	95.24	21	1	0	1	21	1	21	2e-05	33.7
t0005775::46::22	AAAAGCTGGGTTTAGAGGGCGT	hsa-miR-320a	AAAAGCTGGGTTGAGAGGGCGA	95.24	21	1	0	1	21	1	21	2e-05	33.7
t0005776::46::22	TGAAGTGTGACAATGGTGTTTA	hsa-miR-122-5p	TGGAGTGTGACAATGGTGTTTG	95.24	21	1	0	1	21	1	21	2e-05	33.7
t0005777::46::23	AAATGGCTTTTTGGAGCAGGGAG	hsa-miR-1246	AATGGATTTTTGGAGCAGG	94.74	19	1	0	2	20	1	19	0.0002	30.1
t0005779::46::22	TGAGGTCGTAGGTTGTATAGTT	hsa-let-7a-5p	TGAGGTAGTAGGTTGTATAGTT	95.45	22	1	0	1	22	1	22	5e-06	35.6
t0005781::46::23	TATTGCACTTGTCCCGGCCTGAA	hsa-miR-92a-3p	TATTGCACTTGTCCCGGCCTGT	100	21	0	0	1	21	1	21	4e-07	39.2
t0005787::46::19	TTCACAGTGGCTAAGTTCC	hsa-miR-27a-3p	TTCACAGTGGCTAAGTTCCGC	100	19	0	0	1	19	1	19	3e-06	35.6
t0005791::46::22	CTGGCCCTCTCTGCCCTTCCGA	hsa-miR-328-3p	CTGGCCCTCTCTGCCCTTCCGT	100	21	0	0	1	21	1	21	4e-07	39.2
t0005794::46::24	ACTCGGCGTGGCGTCGGTCGTGGA	hsa-miR-1307-3p	ACTCGGCGTGGCGTCGGTCGTG	100	22	0	0	1	22	1	22	1e-07	41
t0005808::45::21	AAACCGTTGCCATTACTGAGT	hsa-miR-451a	AAACCGTTACCATTACTGAGTT	95.24	21	1	0	1	21	1	21	2e-05	33.7
t0005811::45::22	TGAGATGAAGCACTGTAGCTCA	hsa-miR-143-3p	TGAGATGAAGCACTGTAGCTC	100	21	0	0	1	21	1	21	4e-07	39.2
t0005812::45::22	CTGACCTATGAATTGACAGCCC	hsa-miR-192-5p	CTGACCTATGAATTGACAGCC	100	21	0	0	1	21	1	21	4e-07	39.2
t0005814::45::23	AAGACGGGAGGAAAGAAGGGAGC	hsa-miR-483-5p	AAGACGGGAGGAAAGAAGGGAG	100	22	0	0	1	22	1	22	1e-07	41
t0005824::45::24	TGAGAACTGAATTCCATAGGCTGA	hsa-miR-146b-5p	TGAGAACTGAATTCCATAGGCT	100	22	0	0	1	22	1	22	1e-07	41
t0005826::45::25	TATTGCACTTGTCCCGGCCTGTAAA	hsa-miR-92a-3p	TATTGCACTTGTCCCGGCCTGT	100	22	0	0	1	22	1	22	2e-07	41
t0005852::45::22	TGGACGGAGAACTGATAAGGGT	hsa-miR-184	TGGACGGAGAACTGATAAGGGT	100	22	0	0	1	22	1	22	1e-07	41
t0005853::45::22	TGGAGTGTGACTATGGTGTTTT	hsa-miR-122-5p	TGGAGTGTGACAATGGTGTTTG	95.24	21	1	0	1	21	1	21	2e-05	33.7
t0005854::45::22	CTAGATTGTGAGCTCCTGGAGT	hsa-miR-28-3p	CACTAGATTGTGAGCTCCTGGA	100	20	0	0	1	20	3	22	1e-06	37.4
t0005868::45::25	GGCTGGTCCGAGTGCAGTGGTGTTT	hsa-miR-3135b	GGCTGGAGCGAGTGCAGTGGTG	90.91	22	2	0	1	22	1	22	8e-05	31.9
t0005881::45::21	TGAGGTTGTAGGTTGTGTGGT	hsa-let-7b-5p	TGAGGTAGTAGGTTGTGTGGTT	95.24	21	1	0	1	21	1	21	2e-05	33.7
t0005884::45::23	TGGAGTGTGACAATGGTGTTCAA	hsa-miR-122-5p	TGGAGTGTGACAATGGTGTTTG	100	20	0	0	1	20	1	20	2e-06	37.4
t0005903::45::23	TCGAGTGTGACAATGGTGTTTGG	hsa-miR-122-5p	TGGAGTGTGACAATGGTGTTTG	100	20	0	0	3	22	3	22	2e-06	37.4
t0005921::45::21	AACTCGTAGATCCGATCTTGT	hsa-miR-99a-5p	AACCCGTAGATCCGATCTTGTG	95.24	21	1	0	1	21	1	21	2e-05	33.7
t0005928::45::23	AACCCGTAGATCCGACCTTGTGA	hsa-miR-100-5p	AACCCGTAGATCCGAACTTGTG	95.45	22	1	0	1	22	1	22	5e-06	35.6
t0005928::45::23	AACCCGTAGATCCGACCTTGTGA	hsa-miR-99a-5p	AACCCGTAGATCCGATCTTGTG	95.45	22	1	0	1	22	1	22	5e-06	35.6
t0005940::44::23	TGAGGGGCAGAGAGCGAGACTAG	hsa-miR-423-5p	TGAGGGGCAGAGAGCGAGACTTT	100	21	0	0	1	21	1	21	4e-07	39.2
t0005956::44::24	TCCTGTACTGAGCTGCCCCGAGTA	hsa-miR-486-5p	TCCTGTACTGAGCTGCCCCGAG	100	22	0	0	1	22	1	22	1e-07	41
t0005964::44::21	ATCACATTGCCAGGGATTTCC	hsa-miR-23a-3p	ATCACATTGCCAGGGATTTCC	100	21	0	0	1	21	1	21	4e-07	39.2
t0005978::44::22	TGAGGTAGTAGTTTGTACAGTG	hsa-let-7g-5p	TGAGGTAGTAGTTTGTACAGTT	100	21	0	0	1	21	1	21	4e-07	39.2
t0005990::44::22	TGAGGTAGTAGGTTGTATAGTA	hsa-let-7a-5p	TGAGGTAGTAGGTTGTATAGTT	100	21	0	0	1	21	1	21	4e-07	39.2
t0005996::44::23	TGGCGTGTGACAATGGTGTTTGG	hsa-miR-122-5p	TGGAGTGTGACAATGGTGTTTG	95.45	22	1	0	1	22	1	22	5e-06	35.6
t0005997::44::21	TGGAGAGAAAGGCAGTTCCTG	hsa-miR-185-5p	TGGAGAGAAAGGCAGTTCCTGA	100	21	0	0	1	21	1	21	4e-07	39.2
t0005999::44::23	CTGACCTATGAATCGACAGCCAT	hsa-miR-192-5p	CTGACCTATGAATTGACAGCC	95.24	21	1	0	1	21	1	21	2e-05	33.7
t0006005::44::23	CTGACCTATGAATTGACAGCGAT	hsa-miR-192-5p	CTGACCTATGAATTGACAGCC	100	20	0	0	1	20	1	20	2e-06	37.4
t0006016::44::23	TGGAGTGTGACAATGGTGCTTAA	hsa-miR-122-5p	TGGAGTGTGACAATGGTGTTTG	95.24	21	1	0	1	21	1	21	2e-05	33.7
t0006019::44::22	TATTGCTCTTGTCCCGGCCTGT	hsa-miR-92a-3p	TATTGCACTTGTCCCGGCCTGT	95.45	22	1	0	1	22	1	22	5e-06	35.6
t0006033::44::21	ATTGCACTTGTCCCGGCCTGC	hsa-miR-92a-3p	TATTGCACTTGTCCCGGCCTGT	100	20	0	0	1	20	2	21	1e-06	37.4
t0006039::44::24	TACCCTGTAGAACCGAATTTGTGG	hsa-miR-10b-5p	TACCCTGTAGAACCGAATTTGTG	100	23	0	0	1	23	1	23	4e-08	42.8
t0006046::44::23	CTTTCAGTCGGATGTTTACAGCT	hsa-miR-30e-3p	CTTTCAGTCGGATGTTTACAGC	100	22	0	0	1	22	1	22	1e-07	41
t0006047::44::23	TACCCTGTAGAACCGAATTTGTA	hsa-miR-10b-5p	TACCCTGTAGAACCGAATTTGTG	100	22	0	0	1	22	1	22	1e-07	41
t0006056::44::23	TGGAGTGTGACAATGGTCTTTGG	hsa-miR-122-5p	TGGAGTGTGACAATGGTGTTTG	95.45	22	1	0	1	22	1	22	5e-06	35.6
t0006070::43::22	TGAGGTAGTGGTTTGTGCTGTT	hsa-let-7i-5p	TGAGGTAGTAGTTTGTGCTGTT	95.45	22	1	0	1	22	1	22	5e-06	35.6
t0006086::43::23	TGACCTCTGAATTGACAGCCATT	hsa-miR-192-5p	CTGACCTATGAATTGACAGCC	95	20	1	0	1	20	2	21	7e-05	31.9
t0006094::43::23	TGGAGTGTGACAATGCTGTTTGG	hsa-miR-122-5p	TGGAGTGTGACAATGGTGTTTG	95.45	22	1	0	1	22	1	22	5e-06	35.6
t0006109::43::23	TTGGCTGGTCTCTGCTCCGCAGT	hsa-miR-6842-3p	TTGGCTGGTCTCTGCTCCGCAG	100	22	0	0	1	22	1	22	1e-07	41
t0006112::43::23	TGAGGGGCAGGGAGCGAGACTTC	hsa-miR-423-5p	TGAGGGGCAGAGAGCGAGACTTT	95.45	22	1	0	1	22	1	22	5e-06	35.6
t0006113::43::22	TGAGGTAGTGGGTTGTGTGGTT	hsa-let-7b-5p	TGAGGTAGTAGGTTGTGTGGTT	95.45	22	1	0	1	22	1	22	5e-06	35.6
t0006116::43::22	TATTGCACTTGTCCCGGCCTAT	hsa-miR-92a-3p	TATTGCACTTGTCCCGGCCTGT	100	20	0	0	1	20	1	20	1e-06	37.4
t0006122::43::22	TCAGTGCACTACAGAAGTTTGT	hsa-miR-148a-3p	TCAGTGCACTACAGAACTTTGT	95.45	22	1	0	1	22	1	22	5e-06	35.6
t0006131::43::22	ACCACTGACCGTTGACTGTACC	hsa-miR-181a-2-3p	ACCACTGACCGTTGACTGTACC	100	22	0	0	1	22	1	22	1e-07	41
t0006132::43::21	AACCCGTACATCCGATCTTGT	hsa-miR-99a-5p	AACCCGTAGATCCGATCTTGTG	95.24	21	1	0	1	21	1	21	2e-05	33.7
t0006149::43::25	TGGAGTGTGACAATGGTGTTTGATG	hsa-miR-122-5p	TGGAGTGTGACAATGGTGTTTG	100	22	0	0	1	22	1	22	2e-07	41
t0006154::43::23	CGGACCTATGAATTGACAGCCAT	hsa-miR-192-5p	CTGACCTATGAATTGACAGCC	100	19	0	0	3	21	3	21	5e-06	35.6
t0006160::43::25	TCCTGTACTGAGCTGCCCCGAGTTT	hsa-miR-486-5p	TCCTGTACTGAGCTGCCCCGAG	100	22	0	0	1	22	1	22	2e-07	41
t0006176::43::22	TGGAGTTTGACAATGGTGTTTT	hsa-miR-122-5p	TGGAGTGTGACAATGGTGTTTG	95.24	21	1	0	1	21	1	21	2e-05	33.7
t0006181::43::23	TGGATTGGGACAATGGTGTTTGA	hsa-miR-122-5p	TGGAGTGTGACAATGGTGTTTG	90.91	22	2	0	1	22	1	22	7e-05	31.9
t0006187::42::22	CATTGCCCTTGTCTCGGTCTGA	hsa-miR-25-3p	CATTGCACTTGTCTCGGTCTGA	95.45	22	1	0	1	22	1	22	5e-06	35.6
t0006191::42::22	TGAGGTAGTAGTTTGTGTTGTT	hsa-let-7i-5p	TGAGGTAGTAGTTTGTGCTGTT	95.45	22	1	0	1	22	1	22	5e-06	35.6
t0006206::42::22	CTAGACTGAAGCTCCTTGAGGC	hsa-miR-151a-3p	CTAGACTGAAGCTCCTTGAGG	100	21	0	0	1	21	1	21	4e-07	39.2
t0006216::42::21	AACCCGTAGATTCGATCTTGT	hsa-miR-99a-5p	AACCCGTAGATCCGATCTTGTG	95.24	21	1	0	1	21	1	21	2e-05	33.7
t0006218::42::22	TGGAGTGTGACATTGGTGTTTA	hsa-miR-122-5p	TGGAGTGTGACAATGGTGTTTG	95.24	21	1	0	1	21	1	21	2e-05	33.7
t0006222::42::24	TAGAGTGTGACAATGGTGTTTGAA	hsa-miR-122-5p	TGGAGTGTGACAATGGTGTTTG	100	20	0	0	3	22	3	22	2e-06	37.4
t0006223::42::22	TACTAGACTGAAGCTCCTTGAG	hsa-miR-151a-3p	CTAGACTGAAGCTCCTTGAGG	100	20	0	0	3	22	1	20	1e-06	37.4
t0006224::42::23	TGGAGTGTGACACTGGTGTTTGC	hsa-miR-122-5p	TGGAGTGTGACAATGGTGTTTG	95.45	22	1	0	1	22	1	22	5e-06	35.6
t0006248::42::23	TGAGGGGCAGAGAGCGAGAATTA	hsa-miR-423-5p	TGAGGGGCAGAGAGCGAGACTTT	95.45	22	1	0	1	22	1	22	5e-06	35.6
t0006252::42::23	TGTAAACATCCTCGACTGGAAGT	hsa-miR-30a-5p	TGTAAACATCCTCGACTGGAAG	100	22	0	0	1	22	1	22	1e-07	41
t0006261::42::22	TGGTGTGTGACAATGGTGTTTA	hsa-miR-122-5p	TGGAGTGTGACAATGGTGTTTG	95.24	21	1	0	1	21	1	21	2e-05	33.7
t0006264::42::22	CGAGGGGCAGAGAGCGAGACTT	hsa-miR-423-5p	TGAGGGGCAGAGAGCGAGACTTT	100	21	0	0	2	22	2	22	4e-07	39.2
t0006271::42::22	TCCGTGCACTACAGAACTTTGT	hsa-miR-148a-3p	TCAGTGCACTACAGAACTTTGT	95.45	22	1	0	1	22	1	22	5e-06	35.6
t0006288::42::25	TGGAGTGTGACAGTGGTGTTTGAAA	hsa-miR-122-5p	TGGAGTGTGACAATGGTGTTTG	95.45	22	1	0	1	22	1	22	6e-06	35.6
t0006291::42::23	GCTGGACTTGGAGTCAGAAGGCT	hsa-miR-378a-3p	ACTGGACTTGGAGTCAGAAGGC	100	21	0	0	2	22	2	22	4e-07	39.2
t0006293::42::21	CTCGGCGTGGCGTCGGTCGTG	hsa-miR-1307-3p	ACTCGGCGTGGCGTCGGTCGTG	100	21	0	0	1	21	2	22	4e-07	39.2
t0006295::42::24	TGGAGTGTGACAATGGTGTCTGAT	hsa-miR-122-5p	TGGAGTGTGACAATGGTGTTTG	95.45	22	1	0	1	22	1	22	6e-06	35.6
t0006297::42::25	TGGAGTGTGACAATGGTGTTTGTGG	hsa-miR-122-5p	TGGAGTGTGACAATGGTGTTTG	100	22	0	0	1	22	1	22	2e-07	41
t0006298::42::24	TTCAAGTAATCCAGGATAGGCTTT	hsa-miR-26a-5p	TTCAAGTAATCCAGGATAGGCT	100	22	0	0	1	22	1	22	1e-07	41
t0006302::42::23	TGGAGTGTGACAATCGTGTTTGT	hsa-miR-122-5p	TGGAGTGTGACAATGGTGTTTG	95.45	22	1	0	1	22	1	22	5e-06	35.6
t0006306::42::23	TATTGCACTTGTCCCGGCCTGTC	hsa-miR-92a-3p	TATTGCACTTGTCCCGGCCTGT	100	22	0	0	1	22	1	22	1e-07	41
t0006315::42::23	CAAAGTGCTGTTCGTGCAGGTAG	hsa-miR-93-5p	CAAAGTGCTGTTCGTGCAGGTAG	100	23	0	0	1	23	1	23	4e-08	42.8
t0006355::41::23	TGGGGGGCAGAGAGCGAGACTTC	hsa-miR-423-5p	TGAGGGGCAGAGAGCGAGACTTT	95.45	22	1	0	1	22	1	22	5e-06	35.6
t0006374::41::21	AAACCGTCACCATTACTGAGT	hsa-miR-451a	AAACCGTTACCATTACTGAGTT	95.24	21	1	0	1	21	1	21	2e-05	33.7
t0006390::41::22	TCAGTGCACTACAGCACTTTGG	hsa-miR-148a-3p	TCAGTGCACTACAGAACTTTGT	95.24	21	1	0	1	21	1	21	2e-05	33.7
t0006395::41::21	AAAAGCCGGGTTGAGAGGGCG	hsa-miR-320a	AAAAGCTGGGTTGAGAGGGCGA	95.24	21	1	0	1	21	1	21	2e-05	33.7
t0006398::41::22	TCAGTGCACTACAGAACGTTGC	hsa-miR-148a-3p	TCAGTGCACTACAGAACTTTGT	95.24	21	1	0	1	21	1	21	2e-05	33.7
t0006400::41::22	TGAGGGTCAGAGAGCGAGACTT	hsa-miR-423-5p	TGAGGGGCAGAGAGCGAGACTTT	95.45	22	1	0	1	22	1	22	5e-06	35.6
t0006403::41::25	TGGGGTGTGACAATGGTGTTTGAAA	hsa-miR-122-5p	TGGAGTGTGACAATGGTGTTTG	95.45	22	1	0	1	22	1	22	6e-06	35.6
t0006404::41::24	TCCTGTACTGAGCTGCCCCGAGGT	hsa-miR-486-5p	TCCTGTACTGAGCTGCCCCGAG	100	22	0	0	1	22	1	22	1e-07	41
t0006406::41::22	TTGGCTGGTCTCTGCTCCGCAG	hsa-miR-6842-3p	TTGGCTGGTCTCTGCTCCGCAG	100	22	0	0	1	22	1	22	1e-07	41
t0006410::41::23	ACCACAGGGTAGAACCACGGACG	hsa-miR-140-3p	TACCACAGGGTAGAACCACGG	100	20	0	0	1	20	2	21	2e-06	37.4
t0006419::41::22	AACCCGTAGATCCGATCTTGTT	hsa-miR-99a-5p	AACCCGTAGATCCGATCTTGTG	100	21	0	0	1	21	1	21	4e-07	39.2
t0006424::41::22	TGGAGTGTAACAATGGTGTTTT	hsa-miR-122-5p	TGGAGTGTGACAATGGTGTTTG	95.24	21	1	0	1	21	1	21	2e-05	33.7
t0006429::41::23	TTTGGTCCCCTTCAACCAGCTGT	hsa-miR-133a-3p	TTTGGTCCCCTTCAACCAGCTG	100	22	0	0	1	22	1	22	1e-07	41
t0006435::41::24	TGAGGTAGTAGGTTGTGTGGTTTC	hsa-let-7b-5p	TGAGGTAGTAGGTTGTGTGGTT	100	22	0	0	1	22	1	22	1e-07	41
t0006436::41::23	TCTTGGAGTAGGTCATTGGGTGG	hsa-miR-432-5p	TCTTGGAGTAGGTCATTGGGTGG	100	23	0	0	1	23	1	23	4e-08	42.8
t0006438::41::22	TTCAAGTCATCCAGGATAGGCT	hsa-miR-26a-5p	TTCAAGTAATCCAGGATAGGCT	95.45	22	1	0	1	22	1	22	5e-06	35.6
t0006441::41::22	TGAGGTAGTAGTCTGTGCTGTT	hsa-let-7i-5p	TGAGGTAGTAGTTTGTGCTGTT	95.45	22	1	0	1	22	1	22	5e-06	35.6
t0006443::41::23	AACCCGTAGATCCGATCTTGCGA	hsa-miR-99a-5p	AACCCGTAGATCCGATCTTGTG	100	20	0	0	1	20	1	20	2e-06	37.4
t0006447::41::22	TGGATTATGACAATGGTGTTTG	hsa-miR-122-5p	TGGAGTGTGACAATGGTGTTTG	90.91	22	2	0	1	22	1	22	6e-05	31.9
t0006454::41::22	TGGAGTGTGACAATGGTTTTTT	hsa-miR-122-5p	TGGAGTGTGACAATGGTGTTTG	95.24	21	1	0	1	21	1	21	2e-05	33.7
t0006460::41::22	TATTTCACTTGTCCCGGCCTGC	hsa-miR-92a-3p	TATTGCACTTGTCCCGGCCTGT	95.24	21	1	0	1	21	1	21	2e-05	33.7
t0006468::40::23	TGACCTATGAATTGACAGCCTGT	hsa-miR-192-5p	CTGACCTATGAATTGACAGCC	100	20	0	0	1	20	2	21	2e-06	37.4
t0006469::40::23	TGGAAGACTAGTGATTTTGTTGT	hsa-miR-7-5p	TGGAAGACTAGTGATTTTGTTGT	100	23	0	0	1	23	1	23	4e-08	42.8
t0006471::40::21	CTAGATTGTGAGCTCCTGGAG	hsa-miR-28-3p	CACTAGATTGTGAGCTCCTGGA	100	20	0	0	1	20	3	22	1e-06	37.4
t0006476::40::23	AACCCGCAGATCCGATCTTGTGA	hsa-miR-99a-5p	AACCCGTAGATCCGATCTTGTG	95.45	22	1	0	1	22	1	22	5e-06	35.6
t0006486::40::22	TGGATTGTGTCAATGGTGTTTG	hsa-miR-122-5p	TGGAGTGTGACAATGGTGTTTG	90.91	22	2	0	1	22	1	22	6e-05	31.9
t0006503::40::22	TGAGGTAGTAGGTTGCGTGGTT	hsa-let-7b-5p	TGAGGTAGTAGGTTGTGTGGTT	95.45	22	1	0	1	22	1	22	5e-06	35.6
t0006505::40::24	TGGAGTGTGAAAATGGTGTTTGAA	hsa-miR-122-5p	TGGAGTGTGACAATGGTGTTTG	95.45	22	1	0	1	22	1	22	6e-06	35.6
t0006506::40::21	TGCGGGGCTAGGGCTAACAGA	hsa-miR-744-5p	TGCGGGGCTAGGGCTAACAGCA	100	20	0	0	1	20	1	20	1e-06	37.4
t0006511::40::23	TTTTGTTCGTTCGGCTCGCGTGT	hsa-miR-375	TTTGTTCGTTCGGCTCGCGTGA	100	21	0	0	2	22	1	21	4e-07	39.2
t0006528::40::21	ACTCTTTCCCTGTTGCACTAC	hsa-miR-130b-5p	ACTCTTTCCCTGTTGCACTAC	100	21	0	0	1	21	1	21	4e-07	39.2
t0006533::40::22	TCAGTGGACTACAGAACTTTGT	hsa-miR-148a-3p	TCAGTGCACTACAGAACTTTGT	95.45	22	1	0	1	22	1	22	5e-06	35.6
t0006544::40::22	AACCCGTAGATCCGATCTTGCG	hsa-miR-99a-5p	AACCCGTAGATCCGATCTTGTG	100	20	0	0	1	20	1	20	1e-06	37.4
t0006546::40::22	TGAGGTGGTAGTTTGTGCTGTT	hsa-let-7i-5p	TGAGGTAGTAGTTTGTGCTGTT	95.45	22	1	0	1	22	1	22	5e-06	35.6
t0006556::40::23	TGACCTACGAATTGACAGCCAGT	hsa-miR-192-5p	CTGACCTATGAATTGACAGCC	95	20	1	0	1	20	2	21	7e-05	31.9
t0006557::40::23	TATTGCTCTTGTCCCGGCCTGTA	hsa-miR-92a-3p	TATTGCACTTGTCCCGGCCTGT	95.45	22	1	0	1	22	1	22	5e-06	35.6
t0006580::40::24	TTTAAACATCCCCGACTGGAAGCT	hsa-miR-30d-5p	TGTAAACATCCCCGACTGGAAG	100	20	0	0	3	22	3	22	2e-06	37.4
t0006586::40::22	CGAGGTAGTAGTTTGTGCTGTT	hsa-let-7i-5p	TGAGGTAGTAGTTTGTGCTGTT	100	21	0	0	2	22	2	22	4e-07	39.2
t0006605::40::21	CTGGTACAGGCCTGGGGGACC	hsa-miR-150-3p	CTGGTACAGGCCTGGGGGACAG	100	20	0	0	1	20	1	20	1e-06	37.4
t0006611::40::21	AAAAGCGGGGTTGAGAGGGCG	hsa-miR-320a	AAAAGCTGGGTTGAGAGGGCGA	95.24	21	1	0	1	21	1	21	2e-05	33.7
t0006613::40::20	ACCACAGGGTAGAACCACGG	hsa-miR-140-3p	TACCACAGGGTAGAACCACGG	100	20	0	0	1	20	2	21	1e-06	37.4
t0006622::40::23	ACCCTGTAGAACCGAATTTGTGG	hsa-miR-10b-5p	TACCCTGTAGAACCGAATTTGTG	100	22	0	0	1	22	2	23	1e-07	41
t0006631::40::23	TGGAGTGTGACACTGTTGTTTGA	hsa-miR-122-5p	TGGAGTGTGACAATGGTGTTTG	90.91	22	2	0	1	22	1	22	7e-05	31.9
t0006644::39::23	TGGAGTGTGCCAATGGTGTTTGC	hsa-miR-122-5p	TGGAGTGTGACAATGGTGTTTG	95.45	22	1	0	1	22	1	22	5e-06	35.6
t0006645::39::22	GGAGTGTGACAATGGTGTTTGG	hsa-miR-122-5p	TGGAGTGTGACAATGGTGTTTG	100	21	0	0	1	21	2	22	4e-07	39.2
t0006654::39::22	TCAGTGTACTACAGAACTTTGG	hsa-miR-148a-3p	TCAGTGCACTACAGAACTTTGT	95.24	21	1	0	1	21	1	21	2e-05	33.7
t0006656::39::23	AACCCGTAGATCCGATCTCGTGA	hsa-miR-99a-5p	AACCCGTAGATCCGATCTTGTG	95.45	22	1	0	1	22	1	22	5e-06	35.6
t0006659::39::21	TTATGGTTTGCCTGGGACTGT	hsa-miR-584-5p	TTATGGTTTGCCTGGGACTGAG	100	20	0	0	1	20	1	20	1e-06	37.4
t0006660::39::22	TTCACAGTGGCTAAGTTCTGCA	hsa-miR-27b-3p	TTCACAGTGGCTAAGTTCTGC	100	21	0	0	1	21	1	21	4e-07	39.2
t0006666::39::24	TGGAGTGTGACAATGGTGTTTTTA	hsa-miR-122-5p	TGGAGTGTGACAATGGTGTTTG	100	21	0	0	1	21	1	21	5e-07	39.2
t0006675::39::23	TGGAGAGAAAGGCAGTTCCTGAA	hsa-miR-185-5p	TGGAGAGAAAGGCAGTTCCTGA	100	22	0	0	1	22	1	22	1e-07	41
t0006684::39::22	TGAGGTAGTAGGTTGTGCGGTT	hsa-let-7b-5p	TGAGGTAGTAGGTTGTGTGGTT	95.45	22	1	0	1	22	1	22	5e-06	35.6
t0006691::39::20	TCAGTGCACTACAGAACTTT	hsa-miR-148a-3p	TCAGTGCACTACAGAACTTTGT	100	20	0	0	1	20	1	20	1e-06	37.4
t0006692::39::24	TGAGGTAGTAGGTTGTGTGGTAAT	hsa-let-7b-5p	TGAGGTAGTAGGTTGTGTGGTT	100	21	0	0	1	21	1	21	5e-07	39.2
t0006700::39::23	AACCCGTAGACCCGATCTTGTGA	hsa-miR-99a-5p	AACCCGTAGATCCGATCTTGTG	95.45	22	1	0	1	22	1	22	5e-06	35.6
t0006702::39::22	TCAGTGCACTACAGTACTTTGT	hsa-miR-148a-3p	TCAGTGCACTACAGAACTTTGT	95.45	22	1	0	1	22	1	22	5e-06	35.6
t0006705::39::23	TCTGGAGTGTGACAATGGTGTTT	hsa-miR-122-5p	TGGAGTGTGACAATGGTGTTTG	100	21	0	0	3	23	1	21	4e-07	39.2
t0006706::39::25	TCCCCCAGGTGTGATTCTGATTTGA	hsa-miR-361-3p	TCCCCCAGGTGTGATTCTGATTT	100	23	0	0	1	23	1	23	4e-08	42.8
t0006710::39::21	CGGGGTTTTGAGGGCGAGATT	hsa-miR-193b-5p	CGGGGTTTTGAGGGCGAGATGA	100	20	0	0	1	20	1	20	1e-06	37.4
t0006712::39::24	TACTAGACTGAAGCTCCTTGAGGT	hsa-miR-151a-3p	CTAGACTGAAGCTCCTTGAGG	100	21	0	0	3	23	1	21	5e-07	39.2
t0006717::39::21	AAAAGCTGGGTTGAGAGGGTG	hsa-miR-320c	AAAAGCTGGGTTGAGAGGGT	100	20	0	0	1	20	1	20	1e-06	37.4
t0006722::39::22	TGAGGTAGTAGTTTGCGCTGTT	hsa-let-7i-5p	TGAGGTAGTAGTTTGTGCTGTT	95.45	22	1	0	1	22	1	22	5e-06	35.6
t0006727::39::24	CGGAGTGTGACAATGGTGTTTGAT	hsa-miR-122-5p	TGGAGTGTGACAATGGTGTTTG	100	21	0	0	2	22	2	22	5e-07	39.2
t0006732::39::21	CTAGACTGAAGCTCCTTGAGC	hsa-miR-151a-3p	CTAGACTGAAGCTCCTTGAGG	100	20	0	0	1	20	1	20	1e-06	37.4
t0006734::39::22	ACCACAGGGTAGAACCACGGAA	hsa-miR-140-3p	TACCACAGGGTAGAACCACGG	100	20	0	0	1	20	2	21	1e-06	37.4
t0006736::39::22	TCAGTGCACTACAGAGCTTTGG	hsa-miR-148a-3p	TCAGTGCACTACAGAACTTTGT	95.24	21	1	0	1	21	1	21	2e-05	33.7
t0006741::39::22	TCCTGTACTGAGCTGCCTCGAG	hsa-miR-486-5p	TCCTGTACTGAGCTGCCCCGAG	95.45	22	1	0	1	22	1	22	5e-06	35.6
t0006752::39::22	TCGGATCCGTCTGAGCTTGGCT	hsa-miR-127-3p	TCGGATCCGTCTGAGCTTGGCT	100	22	0	0	1	22	1	22	1e-07	41
t0006759::39::22	GACTATAGAACTTTCCCCCTCT	hsa-miR-625-3p	GACTATAGAACTTTCCCCCTCA	100	21	0	0	1	21	1	21	4e-07	39.2
t0006777::39::22	TCAGTGCACTACAGGACTTTGC	hsa-miR-148a-3p	TCAGTGCACTACAGAACTTTGT	95.24	21	1	0	1	21	1	21	2e-05	33.7
t0006778::39::23	TCCTGTACTGAGCTGCCCCGGGT	hsa-miR-486-5p	TCCTGTACTGAGCTGCCCCGAG	100	20	0	0	1	20	1	20	2e-06	37.4
t0006791::39::24	AAAAGCTGGGTTGAGAGGGCGATG	hsa-miR-320a	AAAAGCTGGGTTGAGAGGGCGA	100	22	0	0	1	22	1	22	1e-07	41
t0006795::39::22	GGGGTGCTATCTGTGATTGAGG	hsa-miR-342-5p	AGGGGTGCTATCTGTGATTGA	100	20	0	0	1	20	2	21	1e-06	37.4
t0006799::38::23	TGACCTATGAATGGACAGCCAGT	hsa-miR-192-5p	CTGACCTATGAATTGACAGCC	95	20	1	0	1	20	2	21	7e-05	31.9
t0006804::38::21	AGACACATTTGGAGAGGGAAT	hsa-miR-642a-3p	AGACACATTTGGAGAGGGAACC	100	20	0	0	1	20	1	20	1e-06	37.4
t0006806::38::24	AAGCTCGGTCTGAGGCCCCTCAGA	hsa-miR-423-3p	AGCTCGGTCTGAGGCCCCTCAGT	100	22	0	0	2	23	1	22	1e-07	41
t0006817::38::22	TGACCTCTGAATTGACAGCCAG	hsa-miR-192-5p	CTGACCTATGAATTGACAGCC	95	20	1	0	1	20	2	21	6e-05	31.9
t0006820::38::24	TGGAGTGTGACAATGGTTTTTGAA	hsa-miR-122-5p	TGGAGTGTGACAATGGTGTTTG	95.45	22	1	0	1	22	1	22	6e-06	35.6
t0006822::38::23	TAGCTTATCAGACTGATGTTGGC	hsa-miR-21-5p	TAGCTTATCAGACTGATGTTGA	100	21	0	0	1	21	1	21	4e-07	39.2
t0006824::38::24	TGGAGTGTGACAACGGTGTTTGAT	hsa-miR-122-5p	TGGAGTGTGACAATGGTGTTTG	95.45	22	1	0	1	22	1	22	6e-06	35.6
t0006826::38::22	TGCAGTGTGACAATGGTGTTTA	hsa-miR-122-5p	TGGAGTGTGACAATGGTGTTTG	95.24	21	1	0	1	21	1	21	2e-05	33.7
t0006833::38::20	AATTGCACGGTATCCATCTG	hsa-miR-363-3p	AATTGCACGGTATCCATCTGTA	100	20	0	0	1	20	1	20	1e-06	37.4
t0006841::38::24	TTGAGTGTGACAATGGTGTTTGAG	hsa-miR-122-5p	TGGAGTGTGACAATGGTGTTTG	100	20	0	0	3	22	3	22	2e-06	37.4
t0006848::38::23	TGGATTGTGTCAATGGTGTTTGT	hsa-miR-122-5p	TGGAGTGTGACAATGGTGTTTG	90.91	22	2	0	1	22	1	22	7e-05	31.9
t0006863::38::21	TCTACAGTGCACGTGTCTCCA	hsa-miR-139-5p	TCTACAGTGCACGTGTCTCCAGT	100	21	0	0	1	21	1	21	4e-07	39.2
t0006867::38::22	TGAGAACTGAATTCCATAGGCC	hsa-miR-146b-5p	TGAGAACTGAATTCCATAGGCT	100	21	0	0	1	21	1	21	4e-07	39.2
t0006871::38::24	CTGTGCGTGTGACAGCGGCTGAAA	hsa-miR-210-3p	CTGTGCGTGTGACAGCGGCTGA	100	22	0	0	1	22	1	22	1e-07	41
t0006873::38::23	AACCCGTAGATCCGATCCTGTGA	hsa-miR-99a-5p	AACCCGTAGATCCGATCTTGTG	95.45	22	1	0	1	22	1	22	5e-06	35.6
t0006877::38::23	TGAGGTAGTAGATTGTATAGTTC	hsa-let-7f-5p	TGAGGTAGTAGATTGTATAGTT	100	22	0	0	1	22	1	22	1e-07	41
t0006883::38::24	TCCTGTACTGAGCTGCCCCGAGTC	hsa-miR-486-5p	TCCTGTACTGAGCTGCCCCGAG	100	22	0	0	1	22	1	22	1e-07	41
t0006890::38::23	TGTAGACATCCCCGACTGGAAGC	hsa-miR-30d-5p	TGTAAACATCCCCGACTGGAAG	95.45	22	1	0	1	22	1	22	5e-06	35.6
t0006891::38::23	CTAGACTGAAGCTCCTTGAGGTT	hsa-miR-151a-3p	CTAGACTGAAGCTCCTTGAGG	100	21	0	0	1	21	1	21	4e-07	39.2
t0006893::38::20	CCGCACTGTGGGTACTTGCT	hsa-miR-106b-3p	CCGCACTGTGGGTACTTGCTGC	100	20	0	0	1	20	1	20	1e-06	37.4
t0006904::38::21	AACCCGTAGCTCCGATCTTGT	hsa-miR-99a-5p	AACCCGTAGATCCGATCTTGTG	95.24	21	1	0	1	21	1	21	2e-05	33.7
t0006916::38::21	GAATGTTGCTCGGTGAACCCC	hsa-miR-409-3p	GAATGTTGCTCGGTGAACCCCT	100	21	0	0	1	21	1	21	4e-07	39.2
t0006918::38::21	GAGTGTGACAATGGTGTTTGA	hsa-miR-122-5p	TGGAGTGTGACAATGGTGTTTG	100	20	0	0	1	20	3	22	1e-06	37.4
t0006935::38::24	TGGAGTGTGACAATGGTGTATGAA	hsa-miR-122-5p	TGGAGTGTGACAATGGTGTTTG	95.45	22	1	0	1	22	1	22	6e-06	35.6
t0006936::38::21	ACCAATATTACTGTGCTGCTT	hsa-miR-16-2-3p	CCAATATTACTGTGCTGCTTTA	100	20	0	0	2	21	1	20	1e-06	37.4
t0006947::38::25	TGGAGTGTGGCAATGGTGTTTGAAA	hsa-miR-122-5p	TGGAGTGTGACAATGGTGTTTG	95.45	22	1	0	1	22	1	22	6e-06	35.6
t0006948::38::22	AAAAGCTGGGTTGAGAGGGTGA	hsa-miR-320c	AAAAGCTGGGTTGAGAGGGT	100	20	0	0	1	20	1	20	1e-06	37.4
t0006949::38::21	TATTTCACTTGTCCCGGCCTG	hsa-miR-92a-3p	TATTGCACTTGTCCCGGCCTGT	95.24	21	1	0	1	21	1	21	2e-05	33.7
t0006950::38::21	AACCCGTAGATCCGAACTTGA	hsa-miR-100-5p	AACCCGTAGATCCGAACTTGTG	100	20	0	0	1	20	1	20	1e-06	37.4
t0006959::38::23	CTGGAGTGTGACAATGGTGTTTA	hsa-miR-122-5p	TGGAGTGTGACAATGGTGTTTG	100	21	0	0	2	22	1	21	4e-07	39.2
t0006961::38::23	TGACCCATGAATTGACAGCCAGT	hsa-miR-192-5p	CTGACCTATGAATTGACAGCC	95	20	1	0	1	20	2	21	7e-05	31.9
t0006979::37::22	TATCGCACTTGTCCCGGCCTGT	hsa-miR-92a-3p	TATTGCACTTGTCCCGGCCTGT	95.45	22	1	0	1	22	1	22	5e-06	35.6
t0006982::37::22	TCTACAGTGCACGTGTCTCCAG	hsa-miR-139-5p	TCTACAGTGCACGTGTCTCCAGT	100	22	0	0	1	22	1	22	1e-07	41
t0006992::37::24	TAGCTTCTCAGACTGATGTTGACT	hsa-miR-21-5p	TAGCTTATCAGACTGATGTTGA	95.45	22	1	0	1	22	1	22	6e-06	35.6
t0007004::37::22	AAAATCTGGGTTGAGAGGGCGC	hsa-miR-320a	AAAAGCTGGGTTGAGAGGGCGA	95.24	21	1	0	1	21	1	21	2e-05	33.7
t0007010::37::21	TAGCTTCTCAGACTGATGTTG	hsa-miR-21-5p	TAGCTTATCAGACTGATGTTGA	95.24	21	1	0	1	21	1	21	2e-05	33.7
t0007012::37::22	AGCTACATTGTCTGCTGGGTTT	hsa-miR-221-3p	AGCTACATTGTCTGCTGGGTTTC	100	22	0	0	1	22	1	22	1e-07	41
t0007016::37::22	CTGGCCCTCTCTGCCCTTCCGG	hsa-miR-328-3p	CTGGCCCTCTCTGCCCTTCCGT	100	21	0	0	1	21	1	21	4e-07	39.2
t0007017::37::22	TGAGGGGCAGAGAGCGAGAATT	hsa-miR-423-5p	TGAGGGGCAGAGAGCGAGACTTT	95.45	22	1	0	1	22	1	22	5e-06	35.6
t0007025::37::22	ATTGCACTTGTCCCGGCCTGTA	hsa-miR-92a-3p	TATTGCACTTGTCCCGGCCTGT	100	21	0	0	1	21	2	22	4e-07	39.2
t0007042::37::24	AAAAGCTGGGTTGAGAGGGCGATC	hsa-miR-320a	AAAAGCTGGGTTGAGAGGGCGA	100	22	0	0	1	22	1	22	1e-07	41
t0007050::37::22	TGAGGTAGTAGGTTGTGTGGCT	hsa-let-7b-5p	TGAGGTAGTAGGTTGTGTGGTT	100	20	0	0	1	20	1	20	1e-06	37.4
t0007058::37::22	ACTGGCTAGGGAAAATGATTGG	hsa-miR-664a-5p	ACTGGCTAGGGAAAATGATTGGAT	100	22	0	0	1	22	1	22	1e-07	41
t0007061::37::22	TCAGGGCACTACAGAACTTTGG	hsa-miR-148a-3p	TCAGTGCACTACAGAACTTTGT	95.24	21	1	0	1	21	1	21	2e-05	33.7
t0007076::37::23	TGGAGTGTGGCAATGGTGTTTAT	hsa-miR-122-5p	TGGAGTGTGACAATGGTGTTTG	95.24	21	1	0	1	21	1	21	2e-05	33.7
t0007082::37::24	TGTAAACATCCTTGACTGGAAGCG	hsa-miR-30e-5p	TGTAAACATCCTTGACTGGAAG	100	22	0	0	1	22	1	22	1e-07	41
t0007091::37::24	TGGAGTATGACAATGGTGTTTGAA	hsa-miR-122-5p	TGGAGTGTGACAATGGTGTTTG	95.45	22	1	0	1	22	1	22	6e-06	35.6
t0007099::37::22	AACATTCAACGCTGTCGGTGAG	hsa-miR-181a-5p	AACATTCAACGCTGTCGGTGAGT	100	22	0	0	1	22	1	22	1e-07	41
t0007108::37::23	TGGAGTGTCACAATGGTGTTTAA	hsa-miR-122-5p	TGGAGTGTGACAATGGTGTTTG	95.24	21	1	0	1	21	1	21	2e-05	33.7
t0007111::37::23	TCACAGTGAACCGGTCTCTTTCT	hsa-miR-128-3p	TCACAGTGAACCGGTCTCTTT	100	21	0	0	1	21	1	21	4e-07	39.2
t0007114::37::20	CTGACCTATGAATTGACAGA	hsa-miR-215-5p	ATGACCTATGAATTGACAGAC	100	19	0	0	2	20	2	20	4e-06	35.6
t0007114::37::20	CTGACCTATGAATTGACAGA	hsa-miR-192-5p	CTGACCTATGAATTGACAGCC	100	19	0	0	1	19	1	19	4e-06	35.6
t0007121::37::23	TGGATTGTGACAATGGGGTTTGG	hsa-miR-122-5p	TGGAGTGTGACAATGGTGTTTG	90.91	22	2	0	1	22	1	22	7e-05	31.9
t0007127::37::24	TGAGGGGCAGAGAGCGAGACTTTG	hsa-miR-423-5p	TGAGGGGCAGAGAGCGAGACTTT	100	23	0	0	1	23	1	23	4e-08	42.8
t0007130::37::22	TCAGTGCACTACAGAACTTTAG	hsa-miR-148a-3p	TCAGTGCACTACAGAACTTTGT	100	20	0	0	1	20	1	20	1e-06	37.4
t0007141::37::21	TCCTGTACTGAGGTGCCCCGA	hsa-miR-486-5p	TCCTGTACTGAGCTGCCCCGAG	95.24	21	1	0	1	21	1	21	2e-05	33.7
t0007147::37::22	TGGAGTGTGACCATGTTGTTTG	hsa-miR-122-5p	TGGAGTGTGACAATGGTGTTTG	90.91	22	2	0	1	22	1	22	6e-05	31.9
t0007148::37::23	TGAGTGGCAGAGAGCGAGACTTA	hsa-miR-423-5p	TGAGGGGCAGAGAGCGAGACTTT	95.45	22	1	0	1	22	1	22	5e-06	35.6
t0007155::37::23	TGGAGTGTGAGAATGGTGTTTGG	hsa-miR-122-5p	TGGAGTGTGACAATGGTGTTTG	95.45	22	1	0	1	22	1	22	5e-06	35.6
t0007160::36::21	TCTCTCGGCTCCTCGCGGCTC	hsa-miR-3615	TCTCTCGGCTCCTCGCGGCTC	100	21	0	0	1	21	1	21	4e-07	39.2
t0007164::36::23	CTGACCTATGAACTGACAGCCAT	hsa-miR-192-5p	CTGACCTATGAATTGACAGCC	95.24	21	1	0	1	21	1	21	2e-05	33.7
t0007179::36::23	TCTTGGAGTAGGTCATTGGGTGT	hsa-miR-432-5p	TCTTGGAGTAGGTCATTGGGTGG	100	22	0	0	1	22	1	22	1e-07	41
t0007181::36::22	TCCTGTACTGAGTTGCCCCGAG	hsa-miR-486-5p	TCCTGTACTGAGCTGCCCCGAG	95.45	22	1	0	1	22	1	22	5e-06	35.6
t0007186::36::23	TCAGTGCATGACAGAACTTGGGT	hsa-miR-152-3p	TCAGTGCATGACAGAACTTGG	100	21	0	0	1	21	1	21	4e-07	39.2
t0007191::36::24	TGGAGTGTGTCAATGGTGTTTGAA	hsa-miR-122-5p	TGGAGTGTGACAATGGTGTTTG	95.45	22	1	0	1	22	1	22	6e-06	35.6
t0007205::36::24	CATTGCACTTGTCTCGGTCTGTAA	hsa-miR-25-3p	CATTGCACTTGTCTCGGTCTGA	100	21	0	0	1	21	1	21	5e-07	39.2
t0007213::36::21	AACCCTTAGATCCGATCTTGT	hsa-miR-99a-5p	AACCCGTAGATCCGATCTTGTG	95.24	21	1	0	1	21	1	21	2e-05	33.7
t0007215::36::23	CTGACCTGTGAATTGACAGCCAT	hsa-miR-192-5p	CTGACCTATGAATTGACAGCC	95.24	21	1	0	1	21	1	21	2e-05	33.7
t0007218::36::24	AACCCGTAGATCCGAACTTGTGAT	hsa-miR-100-5p	AACCCGTAGATCCGAACTTGTG	100	22	0	0	1	22	1	22	1e-07	41
t0007222::36::22	GCTGGACTTGGAGTCAGAAGGC	hsa-miR-378a-3p	ACTGGACTTGGAGTCAGAAGGC	100	21	0	0	2	22	2	22	4e-07	39.2
t0007223::36::21	AGCTACATCTGGCTACTGGGC	hsa-miR-222-3p	AGCTACATCTGGCTACTGGGT	100	20	0	0	1	20	1	20	1e-06	37.4
t0007225::36::24	TGAGGTAGTAGGTTGTGTGGTTGT	hsa-let-7b-5p	TGAGGTAGTAGGTTGTGTGGTT	100	22	0	0	1	22	1	22	1e-07	41
t0007228::36::22	TCCTGTACTTAGCTGCCCCGAG	hsa-miR-486-5p	TCCTGTACTGAGCTGCCCCGAG	95.45	22	1	0	1	22	1	22	5e-06	35.6
t0007235::36::21	CTAGGCTGAAGCTCCTTGAGG	hsa-miR-151a-3p	CTAGACTGAAGCTCCTTGAGG	95.24	21	1	0	1	21	1	21	2e-05	33.7
t0007250::36::18	AAAGCTGGGTTGAGAGGG	hsa-miR-320c	AAAAGCTGGGTTGAGAGGGT	100	18	0	0	1	18	2	19	1e-05	33.7
t0007264::36::22	TGGTGGGCCGCAGAACATGTGC	hsa-miR-654-5p	TGGTGGGCCGCAGAACATGTGC	100	22	0	0	1	22	1	22	1e-07	41
t0007268::36::23	AACCCGTAGATCCGATCTTGTAT	hsa-miR-99a-5p	AACCCGTAGATCCGATCTTGTG	100	21	0	0	1	21	1	21	4e-07	39.2
t0007269::36::23	AAACCCGTAGATCCGATCTTGTG	hsa-miR-99a-5p	AACCCGTAGATCCGATCTTGTG	100	22	0	0	2	23	1	22	1e-07	41
t0007271::36::22	CAACGGAATCCCAAAAGCAGCG	hsa-miR-191-5p	CAACGGAATCCCAAAAGCAGCTG	100	21	0	0	1	21	1	21	4e-07	39.2
t0007277::36::22	TGAGGCAGTAGTTTGTGCTGTT	hsa-let-7i-5p	TGAGGTAGTAGTTTGTGCTGTT	95.45	22	1	0	1	22	1	22	5e-06	35.6
t0007290::36::25	TGGAGTGTGACAATGGTGTTAGAAA	hsa-miR-122-5p	TGGAGTGTGACAATGGTGTTTG	100	20	0	0	1	20	1	20	2e-06	37.4
t0007293::36::21	ATTGCACTTGTCCCGGCCTGG	hsa-miR-92a-3p	TATTGCACTTGTCCCGGCCTGT	100	20	0	0	1	20	2	21	1e-06	37.4
t0007312::36::22	TGGAGTGTTACAATGGTGTTTT	hsa-miR-122-5p	TGGAGTGTGACAATGGTGTTTG	95.24	21	1	0	1	21	1	21	2e-05	33.7
t0007327::36::21	AAACCGTTACCCTTACTGAGT	hsa-miR-451a	AAACCGTTACCATTACTGAGTT	95.24	21	1	0	1	21	1	21	2e-05	33.7
t0007329::36::25	TCCTGTACTGAGCTGCCCCGAGAAA	hsa-miR-486-5p	TCCTGTACTGAGCTGCCCCGAG	100	22	0	0	1	22	1	22	2e-07	41
t0007330::36::24	TAGAGTGTGACAATGGTGTTTGAT	hsa-miR-122-5p	TGGAGTGTGACAATGGTGTTTG	100	20	0	0	3	22	3	22	2e-06	37.4
t0007360::36::22	TGAGGTAGTAGTTTGTGCTGGT	hsa-let-7i-5p	TGAGGTAGTAGTTTGTGCTGTT	100	20	0	0	1	20	1	20	1e-06	37.4
t0007368::35::22	TCAGTGCACTACAGGACTTTGG	hsa-miR-148a-3p	TCAGTGCACTACAGAACTTTGT	95.24	21	1	0	1	21	1	21	2e-05	33.7
t0007373::35::23	AAAGCTGGGTTGAGAGGGCGAAT	hsa-miR-320a	AAAAGCTGGGTTGAGAGGGCGA	100	21	0	0	1	21	2	22	4e-07	39.2
t0007378::35::22	TACCCTGTAGAGCCGAATTTGT	hsa-miR-10b-5p	TACCCTGTAGAACCGAATTTGTG	95.45	22	1	0	1	22	1	22	5e-06	35.6
t0007378::35::22	TACCCTGTAGAGCCGAATTTGT	hsa-miR-10a-5p	TACCCTGTAGATCCGAATTTGTG	95.45	22	1	0	1	22	1	22	5e-06	35.6
t0007386::35::22	TGGGGTGTGGCAATGGTGTTTG	hsa-miR-122-5p	TGGAGTGTGACAATGGTGTTTG	90.91	22	2	0	1	22	1	22	6e-05	31.9
t0007390::35::22	CTCCGTTTGCCTGTTTCGCTGA	hsa-miR-1468-5p	CTCCGTTTGCCTGTTTCGCTG	100	21	0	0	1	21	1	21	4e-07	39.2
t0007404::35::23	TGGAGTGTGACAGTGATGTTTGT	hsa-miR-122-5p	TGGAGTGTGACAATGGTGTTTG	90.91	22	2	0	1	22	1	22	7e-05	31.9
t0007411::35::21	AAACCGTTACCAGTACTGAGT	hsa-miR-451a	AAACCGTTACCATTACTGAGTT	95.24	21	1	0	1	21	1	21	2e-05	33.7
t0007422::35::20	AGGGACGGGACGCGGTGCAG	hsa-miR-92b-5p	AGGGACGGGACGCGGTGCAGTG	100	20	0	0	1	20	1	20	1e-06	37.4
t0007425::35::23	ATCTCGGTCTGAGGCCCCTCAGT	hsa-miR-423-3p	AGCTCGGTCTGAGGCCCCTCAGT	100	21	0	0	3	23	3	23	4e-07	39.2
t0007428::35::22	CGAGGTAGTAGGTTGTGTGGTT	hsa-let-7b-5p	TGAGGTAGTAGGTTGTGTGGTT	100	21	0	0	2	22	2	22	4e-07	39.2
t0007463::35::24	TCCTGTACTGAGCTGCCCCGAGTG	hsa-miR-486-5p	TCCTGTACTGAGCTGCCCCGAG	100	22	0	0	1	22	1	22	1e-07	41
t0007476::35::22	CTTTCAGTCGGATGTTTGCAGT	hsa-miR-30a-3p	CTTTCAGTCGGATGTTTGCAGC	100	21	0	0	1	21	1	21	4e-07	39.2
t0007484::35::22	GAAAAGCTGGGTTGAGAGGGCA	hsa-miR-320b	AAAAGCTGGGTTGAGAGGGCAA	100	21	0	0	2	22	1	21	4e-07	39.2
t0007486::35::24	AAACCCGTAGATCCGATCTTGTGA	hsa-miR-99a-5p	AACCCGTAGATCCGATCTTGTG	100	22	0	0	2	23	1	22	1e-07	41
t0007495::35::23	TGGAGTGTGACAATGGTGTTAAC	hsa-miR-122-5p	TGGAGTGTGACAATGGTGTTTG	100	20	0	0	1	20	1	20	2e-06	37.4
t0007499::35::22	TCAGTGCACTAGAGAACTTTGT	hsa-miR-148a-3p	TCAGTGCACTACAGAACTTTGT	95.45	22	1	0	1	22	1	22	5e-06	35.6
t0007505::35::21	TGTAACAGCAACTCCATGTGA	hsa-miR-194-5p	TGTAACAGCAACTCCATGTGGA	100	20	0	0	1	20	1	20	1e-06	37.4
t0007546::35::21	AAAAGCTGGGTCGAGAGGGCG	hsa-miR-320a	AAAAGCTGGGTTGAGAGGGCGA	95.24	21	1	0	1	21	1	21	2e-05	33.7
t0007560::35::21	AAACCGTTACCACTACTGAGT	hsa-miR-451a	AAACCGTTACCATTACTGAGTT	95.24	21	1	0	1	21	1	21	2e-05	33.7
t0007564::35::24	TGGAGTGTGACAATGGGGTTTTGA	hsa-miR-122-5p	TGGAGTGTGACAATGGTGTTTG	95.24	21	1	0	1	21	1	21	2e-05	33.7
t0007567::35::21	TGGAATGTAAAGAAGTATGTA	hsa-miR-1-3p	TGGAATGTAAAGAAGTATGTAT	100	21	0	0	1	21	1	21	4e-07	39.2
t0007574::35::22	AAAAGCTGGGTTGGGAGGGCGT	hsa-miR-320a	AAAAGCTGGGTTGAGAGGGCGA	95.24	21	1	0	1	21	1	21	2e-05	33.7
t0007577::34::20	CATTGCACTTGTCTCGGTCT	hsa-miR-25-3p	CATTGCACTTGTCTCGGTCTGA	100	20	0	0	1	20	1	20	1e-06	37.4
t0007589::34::22	TGTGACTGGTTGACCAGAGGGA	hsa-miR-134-5p	TGTGACTGGTTGACCAGAGGGG	100	21	0	0	1	21	1	21	4e-07	39.2
t0007599::34::23	TGGAGTGTGACGATGGTGTTTAT	hsa-miR-122-5p	TGGAGTGTGACAATGGTGTTTG	95.24	21	1	0	1	21	1	21	2e-05	33.7
t0007610::34::25	TGGATTGTGACAATGGTGTTTGAAT	hsa-miR-122-5p	TGGAGTGTGACAATGGTGTTTG	95.45	22	1	0	1	22	1	22	6e-06	35.6
t0007615::34::22	TCAGTGCGCTACAGAACTTTGG	hsa-miR-148a-3p	TCAGTGCACTACAGAACTTTGT	95.24	21	1	0	1	21	1	21	2e-05	33.7
t0007620::34::22	TCCTGCACTGAGCTGCCCCGAG	hsa-miR-486-5p	TCCTGTACTGAGCTGCCCCGAG	95.45	22	1	0	1	22	1	22	5e-06	35.6
t0007622::34::24	TGGAGTGTGGCAATGGTGTTTGTA	hsa-miR-122-5p	TGGAGTGTGACAATGGTGTTTG	95.45	22	1	0	1	22	1	22	6e-06	35.6
t0007625::34::21	TGAGGGGCAGAGCGAGACTTT	hsa-miR-423-5p	TGAGGGGCAGAGAGCGAGACTTT	91.3	23	0	1	1	21	1	23	0.0002	30.1
t0007628::34::23	TGGAGCGTGACAATGGTGTTTAT	hsa-miR-122-5p	TGGAGTGTGACAATGGTGTTTG	95.24	21	1	0	1	21	1	21	2e-05	33.7
t0007629::34::22	TCTCTCGGCTCCTCGCGGCTCT	hsa-miR-3615	TCTCTCGGCTCCTCGCGGCTC	100	21	0	0	1	21	1	21	4e-07	39.2
t0007632::34::20	AGAGGTAGTAGGTTGCATAG	hsa-let-7d-5p	AGAGGTAGTAGGTTGCATAGTT	100	20	0	0	1	20	1	20	1e-06	37.4
t0007633::34::22	TACAGTACTGTGATAACTGAAT	hsa-miR-101-3p	TACAGTACTGTGATAACTGAA	100	21	0	0	1	21	1	21	4e-07	39.2
t0007652::34::22	TGAGTTAGTAGGTTGTATGGTT	hsa-let-7c-5p	TGAGGTAGTAGGTTGTATGGTT	95.45	22	1	0	1	22	1	22	5e-06	35.6
t0007656::34::22	TCGTACTGTGAGTAATAATGCG	hsa-miR-126-3p	TCGTACCGTGAGTAATAATGCG	95.45	22	1	0	1	22	1	22	5e-06	35.6
t0007669::34::22	TGAGTTAGTAGTTTGTGCTGTC	hsa-let-7i-5p	TGAGGTAGTAGTTTGTGCTGTT	95.24	21	1	0	1	21	1	21	2e-05	33.7
t0007670::34::22	ACTGGACTTGGAGTCGGAAGGC	hsa-miR-378a-3p	ACTGGACTTGGAGTCAGAAGGC	95.45	22	1	0	1	22	1	22	5e-06	35.6
t0007671::34::21	GCTGGGAAGGCAAAGGGACGT	hsa-miR-204-3p	GCTGGGAAGGCAAAGGGACGT	100	21	0	0	1	21	1	21	4e-07	39.2
t0007676::34::23	TGGCTTATCAGACTGATGTTGAC	hsa-miR-21-5p	TAGCTTATCAGACTGATGTTGA	100	20	0	0	3	22	3	22	2e-06	37.4
t0007687::34::22	CTGGAGTGTGACAATGGTGTTC	hsa-miR-122-5p	TGGAGTGTGACAATGGTGTTTG	100	20	0	0	2	21	1	20	1e-06	37.4
t0007688::34::23	TGACCTATGAATTGCCAGCCAGT	hsa-miR-192-5p	CTGACCTATGAATTGACAGCC	95	20	1	0	1	20	2	21	7e-05	31.9
t0007689::34::21	AACCCGTAGATCCGATCGTGT	hsa-miR-99a-5p	AACCCGTAGATCCGATCTTGTG	95.24	21	1	0	1	21	1	21	2e-05	33.7
t0007695::34::23	TTGGGGAAACGGCCGCTGAGTGT	hsa-miR-2110	TTGGGGAAACGGCCGCTGAGTG	100	22	0	0	1	22	1	22	1e-07	41
t0007706::34::23	TACTAGACTGAAGCTCCTTGAGA	hsa-miR-151a-3p	CTAGACTGAAGCTCCTTGAGG	100	20	0	0	3	22	1	20	2e-06	37.4
t0007709::34::23	TGTAAACATCCCCGACTGGAGGC	hsa-miR-30d-5p	TGTAAACATCCCCGACTGGAAG	100	20	0	0	1	20	1	20	2e-06	37.4
t0007712::34::22	AAAAGCTGGGTTGAGAGGGAAG	hsa-miR-320c	AAAAGCTGGGTTGAGAGGGT	100	19	0	0	1	19	1	19	5e-06	35.6
t0007713::34::25	TGTAAACATCCTTGACTGGAAGCTT	hsa-miR-30e-5p	TGTAAACATCCTTGACTGGAAG	100	22	0	0	1	22	1	22	2e-07	41
t0007726::34::23	TGGAGTGTGACTATGGTGTTTAA	hsa-miR-122-5p	TGGAGTGTGACAATGGTGTTTG	95.24	21	1	0	1	21	1	21	2e-05	33.7
t0007734::34::22	TCAGTGCATCACAGAACTTTGC	hsa-miR-148b-3p	TCAGTGCATCACAGAACTTTGT	100	21	0	0	1	21	1	21	4e-07	39.2
t0007737::34::21	AACCCGTAGATCCAATCTTGT	hsa-miR-99a-5p	AACCCGTAGATCCGATCTTGTG	95.24	21	1	0	1	21	1	21	2e-05	33.7
t0007739::34::21	CGGCGGGGACGGCGATTGGTC	hsa-miR-1908-5p	CGGCGGGGACGGCGATTGGTC	100	21	0	0	1	21	1	21	4e-07	39.2
t0007745::34::21	AACCCGTAGATCCTATCTTGT	hsa-miR-99a-5p	AACCCGTAGATCCGATCTTGTG	95.24	21	1	0	1	21	1	21	2e-05	33.7
t0007753::34::22	TCCTGTAATGAGCTGCCCCGAG	hsa-miR-486-5p	TCCTGTACTGAGCTGCCCCGAG	95.45	22	1	0	1	22	1	22	5e-06	35.6
t0007758::34::23	CACCCGTAGAACCGACCTTGCGT	hsa-miR-99b-5p	CACCCGTAGAACCGACCTTGCG	100	22	0	0	1	22	1	22	1e-07	41
t0007759::34::23	ACTGGACTTGGAGTCAGAAGGAA	hsa-miR-378a-3p	ACTGGACTTGGAGTCAGAAGGC	100	21	0	0	1	21	1	21	4e-07	39.2
t0007770::34::22	CACTAGATTGTGAGCTCCTGGG	hsa-miR-28-3p	CACTAGATTGTGAGCTCCTGGA	100	21	0	0	1	21	1	21	4e-07	39.2
t0007771::34::22	TATTTCACTTGTCCCGGCCTGG	hsa-miR-92a-3p	TATTGCACTTGTCCCGGCCTGT	95.24	21	1	0	1	21	1	21	2e-05	33.7
t0007778::34::23	TTTAAACATCCCCGACTGGAAGT	hsa-miR-30d-5p	TGTAAACATCCCCGACTGGAAG	100	20	0	0	3	22	3	22	2e-06	37.4
t0007781::34::23	TGGAGTCTGACAATGGTGTTTGG	hsa-miR-122-5p	TGGAGTGTGACAATGGTGTTTG	95.45	22	1	0	1	22	1	22	5e-06	35.6
t0007799::33::24	TGTAAACATCCTTGACTGGAAGCC	hsa-miR-30e-5p	TGTAAACATCCTTGACTGGAAG	100	22	0	0	1	22	1	22	1e-07	41
t0007800::33::22	CTGAGTGTGACAATGGTGTTTG	hsa-miR-122-5p	TGGAGTGTGACAATGGTGTTTG	100	20	0	0	3	22	3	22	1e-06	37.4
t0007801::33::21	TGAGAACTGAATTCCATAGGC	hsa-miR-146b-5p	TGAGAACTGAATTCCATAGGCT	100	21	0	0	1	21	1	21	4e-07	39.2
t0007806::33::22	TGGAGTGTGACAATGGGTTTTG	hsa-miR-122-5p	TGGAGTGTGACAATGGTGTTTG	90.91	22	2	0	1	22	1	22	6e-05	31.9
t0007820::33::22	TTTAAACATCCCCGACTGGAAG	hsa-miR-30d-5p	TGTAAACATCCCCGACTGGAAG	100	20	0	0	3	22	3	22	1e-06	37.4
t0007842::33::21	TTCACAGTGGCTAAGTTCTTT	hsa-miR-27b-3p	TTCACAGTGGCTAAGTTCTGC	100	19	0	0	1	19	1	19	4e-06	35.6
t0007843::33::21	TCCTGTACTGAGCTGTCCCGA	hsa-miR-486-5p	TCCTGTACTGAGCTGCCCCGAG	95.24	21	1	0	1	21	1	21	2e-05	33.7
t0007844::33::23	TGGAGAGTGACAATGGTGTTTGC	hsa-miR-122-5p	TGGAGTGTGACAATGGTGTTTG	95.45	22	1	0	1	22	1	22	5e-06	35.6
t0007848::33::21	AAAAGCTGGGTTGAGAGGGAG	hsa-miR-320c	AAAAGCTGGGTTGAGAGGGT	100	19	0	0	1	19	1	19	4e-06	35.6
t0007855::33::20	TTCACAGTGGCTAAGTTCTT	hsa-miR-27b-3p	TTCACAGTGGCTAAGTTCTGC	100	19	0	0	1	19	1	19	4e-06	35.6
t0007864::33::24	TGGAGTGAGACAATGGTGTTTGAA	hsa-miR-122-5p	TGGAGTGTGACAATGGTGTTTG	95.45	22	1	0	1	22	1	22	6e-06	35.6
t0007875::33::23	TGGATTATGACAATGGTGTTTGT	hsa-miR-122-5p	TGGAGTGTGACAATGGTGTTTG	90.91	22	2	0	1	22	1	22	7e-05	31.9
t0007879::33::24	TGAGGTAGTAGGTTGTGTGGTTGA	hsa-let-7b-5p	TGAGGTAGTAGGTTGTGTGGTT	100	22	0	0	1	22	1	22	1e-07	41
t0007885::33::21	CATGCCTTGAGTGTAGGACCG	hsa-miR-532-5p	CATGCCTTGAGTGTAGGACCGT	100	21	0	0	1	21	1	21	4e-07	39.2
t0007893::33::22	TGAGGTAGTAGGTCGTGTGGTT	hsa-let-7b-5p	TGAGGTAGTAGGTTGTGTGGTT	95.45	22	1	0	1	22	1	22	5e-06	35.6
t0007899::33::21	AAAGGCTGGGTTGAGAGGGCG	hsa-miR-320a	AAAAGCTGGGTTGAGAGGGCGA	95.24	21	1	0	1	21	1	21	2e-05	33.7
t0007907::33::22	TCCTGTATTGAGCTGCCCCGAG	hsa-miR-486-5p	TCCTGTACTGAGCTGCCCCGAG	95.45	22	1	0	1	22	1	22	5e-06	35.6
t0007911::33::25	TGGATTGTGACAATGGTGTTTGTAT	hsa-miR-122-5p	TGGAGTGTGACAATGGTGTTTG	95.45	22	1	0	1	22	1	22	6e-06	35.6
t0007913::33::24	TAGCTTCTCAGACTGATGTTGACA	hsa-miR-21-5p	TAGCTTATCAGACTGATGTTGA	95.45	22	1	0	1	22	1	22	6e-06	35.6
t0007922::33::22	CTAGACTGAAGCTCCTTGAGAA	hsa-miR-151a-3p	CTAGACTGAAGCTCCTTGAGG	100	20	0	0	1	20	1	20	1e-06	37.4
t0007930::33::25	TGGAGTGTGACAATGGTGTTCGAAA	hsa-miR-122-5p	TGGAGTGTGACAATGGTGTTTG	100	20	0	0	1	20	1	20	2e-06	37.4
t0007943::33::23	TGGAGTGTGACAAAGGTGTTTAA	hsa-miR-122-5p	TGGAGTGTGACAATGGTGTTTG	95.24	21	1	0	1	21	1	21	2e-05	33.7
t0007945::33::22	CCGCACTGTGGGTACTTGCTGT	hsa-miR-106b-3p	CCGCACTGTGGGTACTTGCTGC	100	21	0	0	1	21	1	21	4e-07	39.2
t0007962::33::24	ACTGGACTTGGAGTCAGAAGGCGG	hsa-miR-378a-3p	ACTGGACTTGGAGTCAGAAGGC	100	22	0	0	1	22	1	22	1e-07	41
t0007967::33::22	TCAGTGCACTACAGAACCTTGC	hsa-miR-148a-3p	TCAGTGCACTACAGAACTTTGT	95.24	21	1	0	1	21	1	21	2e-05	33.7
t0007969::33::21	AGCTACATCTGGCTACTGGGG	hsa-miR-222-3p	AGCTACATCTGGCTACTGGGT	100	20	0	0	1	20	1	20	1e-06	37.4
t0007973::33::23	TATGTGCCTTTGGACTACATCGC	hsa-miR-455-5p	TATGTGCCTTTGGACTACATCG	100	22	0	0	1	22	1	22	1e-07	41
t0007992::33::24	TCGGATCCGTCTGAGCTTGGCTTC	hsa-miR-127-3p	TCGGATCCGTCTGAGCTTGGCT	100	22	0	0	1	22	1	22	1e-07	41
t0008003::33::22	TGAGGTAGTAGGCTGTGTGGTT	hsa-let-7b-5p	TGAGGTAGTAGGTTGTGTGGTT	95.45	22	1	0	1	22	1	22	5e-06	35.6
t0008015::33::23	CTGACCTATTAATTGACAGCCAT	hsa-miR-192-5p	CTGACCTATGAATTGACAGCC	95.24	21	1	0	1	21	1	21	2e-05	33.7
t0008019::33::22	TGGAGTATGACAATGGTGTTTT	hsa-miR-122-5p	TGGAGTGTGACAATGGTGTTTG	95.24	21	1	0	1	21	1	21	2e-05	33.7
t0008023::33::23	CTTTCAGTCGGATGTTTACAGTA	hsa-miR-30e-3p	CTTTCAGTCGGATGTTTACAGC	100	21	0	0	1	21	1	21	4e-07	39.2
t0008024::33::23	CTGAGGTAGTAGTTTGTGCTGTT	hsa-let-7i-5p	TGAGGTAGTAGTTTGTGCTGTT	100	22	0	0	2	23	1	22	1e-07	41
t0008027::33::23	CAACGGAATCCCAAAAGCAGCTA	hsa-miR-191-5p	CAACGGAATCCCAAAAGCAGCTG	100	22	0	0	1	22	1	22	1e-07	41
t0008038::33::24	AGCTCGGTCTGAGGCCCCTCAGAA	hsa-miR-423-3p	AGCTCGGTCTGAGGCCCCTCAGT	100	22	0	0	1	22	1	22	1e-07	41
t0008041::33::22	GTAGTGTTTCCTACTTTATGGA	hsa-miR-142-3p	TGTAGTGTTTCCTACTTTATGGA	100	22	0	0	1	22	2	23	1e-07	41
t0008046::32::23	TAGCTTATCAGACTGATGTCGAC	hsa-miR-21-5p	TAGCTTATCAGACTGATGTTGA	95.45	22	1	0	1	22	1	22	5e-06	35.6
t0008047::32::23	TGGTGTGTGGCAATGGTGTTTGA	hsa-miR-122-5p	TGGAGTGTGACAATGGTGTTTG	90.91	22	2	0	1	22	1	22	7e-05	31.9
t0008062::32::23	TATGTGCCTTTGGACTACATCGA	hsa-miR-455-5p	TATGTGCCTTTGGACTACATCG	100	22	0	0	1	22	1	22	1e-07	41
t0008076::32::22	TCCTGTACTGCGCTGCCCCGAG	hsa-miR-486-5p	TCCTGTACTGAGCTGCCCCGAG	95.45	22	1	0	1	22	1	22	5e-06	35.6
t0008079::32::23	TCAGGGGCAGAGAGCGAGACTTT	hsa-miR-423-5p	TGAGGGGCAGAGAGCGAGACTTT	100	21	0	0	3	23	3	23	4e-07	39.2
t0008109::32::23	AACCCGTAGATCGGATCTTGTGA	hsa-miR-99a-5p	AACCCGTAGATCCGATCTTGTG	95.45	22	1	0	1	22	1	22	5e-06	35.6
t0008113::32::21	ATGGATTTTTGGAGCAGGGAA	hsa-miR-1246	AATGGATTTTTGGAGCAGG	100	18	0	0	1	18	2	19	2e-05	33.7
t0008118::32::21	CAAAACGTGAGGCGCTGCTAT	hsa-miR-424-3p	CAAAACGTGAGGCGCTGCTAT	100	21	0	0	1	21	1	21	4e-07	39.2
t0008122::32::23	TAGCTTATCAGACTGATGTTGAG	hsa-miR-21-5p	TAGCTTATCAGACTGATGTTGA	100	22	0	0	1	22	1	22	1e-07	41
t0008133::32::22	TACAGTACTGTGATAACTGAAA	hsa-miR-101-3p	TACAGTACTGTGATAACTGAA	100	21	0	0	1	21	1	21	4e-07	39.2
t0008139::32::22	TCCTGTACTGAGCTGCCCCAAG	hsa-miR-486-5p	TCCTGTACTGAGCTGCCCCGAG	95.45	22	1	0	1	22	1	22	5e-06	35.6
t0008151::32::24	ATCACATTGCCAGGGATTACCACT	hsa-miR-23b-3p	ATCACATTGCCAGGGATTACC	100	21	0	0	1	21	1	21	5e-07	39.2
t0008162::32::25	TGGAGTGTGACAATGGTGTTTGACT	hsa-miR-122-5p	TGGAGTGTGACAATGGTGTTTG	100	22	0	0	1	22	1	22	2e-07	41
t0008168::32::23	TCGAGTGTGACAATGGTGTTTGC	hsa-miR-122-5p	TGGAGTGTGACAATGGTGTTTG	100	20	0	0	3	22	3	22	2e-06	37.4
t0008170::32::20	CACTAGATTGTGAGCTCCTG	hsa-miR-28-3p	CACTAGATTGTGAGCTCCTGGA	100	20	0	0	1	20	1	20	1e-06	37.4
[truncated: 24,553 more rows]

## Sheet: PV
read_uniq_id::read_number::read_length	read_seq	miR_name	miR_seq	hit_base_pct	align_len	mismatch	gap	query_from	query_to	hit_from	hit_to	evalue	bitscore
t0000009::85212::23	TGAGGGGCAGAGAGCGAGACTTT	hsa-miR-423-5p	TGAGGGGCAGAGAGCGAGACTTT	100	23	0	0	1	23	1	23	4e-08	42.8
t0000014::30100::21	TGAGGGGCAGAGAGCGAGACT	hsa-miR-423-5p	TGAGGGGCAGAGAGCGAGACTTT	100	21	0	0	1	21	1	21	4e-07	39.2
t0000029::18727::21	AAACCGTTACCATTACTGAGT	hsa-miR-451a	AAACCGTTACCATTACTGAGTT	100	21	0	0	1	21	1	21	4e-07	39.2
t0000041::13260::22	TCCTGTACTGAGCTGCCCCGAG	hsa-miR-486-5p	TCCTGTACTGAGCTGCCCCGAG	100	22	0	0	1	22	1	22	1e-07	41
t0000042::12104::21	CTAGACTGAAGCTCCTTGAGG	hsa-miR-151a-3p	CTAGACTGAAGCTCCTTGAGG	100	21	0	0	1	21	1	21	4e-07	39.2
t0000048::11155::22	TCAGTGCACTACAGAACTTTGT	hsa-miR-148a-3p	TCAGTGCACTACAGAACTTTGT	100	22	0	0	1	22	1	22	1e-07	41
t0000051::10793::21	TGGAGTGTGACAATGGTGTTT	hsa-miR-122-5p	TGGAGTGTGACAATGGTGTTTG	100	21	0	0	1	21	1	21	4e-07	39.2
t0000052::10579::21	TCCTGTACTGAGCTGCCCCGA	hsa-miR-486-5p	TCCTGTACTGAGCTGCCCCGAG	100	21	0	0	1	21	1	21	4e-07	39.2
t0000058::8668::22	TGAGGGGCAGAGAGCGAGACTT	hsa-miR-423-5p	TGAGGGGCAGAGAGCGAGACTTT	100	22	0	0	1	22	1	22	1e-07	41
t0000060::8227::23	TGAGTGGCAGAGAGCGAGACTTT	hsa-miR-423-5p	TGAGGGGCAGAGAGCGAGACTTT	95.65	23	1	0	1	23	1	23	2e-06	37.4
t0000061::7670::20	TCCTGTACTGAGCTGCCCCG	hsa-miR-486-5p	TCCTGTACTGAGCTGCCCCGAG	100	20	0	0	1	20	1	20	1e-06	37.4
t0000066::7018::23	TGAGGGGCAGAGAGCGAGACTTC	hsa-miR-423-5p	TGAGGGGCAGAGAGCGAGACTTT	100	22	0	0	1	22	1	22	1e-07	41
t0000070::6526::21	AAAAGCTGGGTTGAGAGGGCG	hsa-miR-320a	AAAAGCTGGGTTGAGAGGGCGA	100	21	0	0	1	21	1	21	4e-07	39.2
t0000072::6359::22	AAAAGCTGGGTTGAGAGGGCGT	hsa-miR-320a	AAAAGCTGGGTTGAGAGGGCGA	100	21	0	0	1	21	1	21	4e-07	39.2
t0000073::6351::23	TCCTGTACTGAGCTGCCCCGAGT	hsa-miR-486-5p	TCCTGTACTGAGCTGCCCCGAG	100	22	0	0	1	22	1	22	1e-07	41
t0000074::6176::22	AAAAGCTGGGTTGAGAGGGCGA	hsa-miR-320a	AAAAGCTGGGTTGAGAGGGCGA	100	22	0	0	1	22	1	22	1e-07	41
t0000078::5135::23	TCCTGTACTGAGCTGCCCCGAGA	hsa-miR-486-5p	TCCTGTACTGAGCTGCCCCGAG	100	22	0	0	1	22	1	22	1e-07	41
t0000082::4926::22	TGAGGTAGTAGTTTGTGCTGTT	hsa-let-7i-5p	TGAGGTAGTAGTTTGTGCTGTT	100	22	0	0	1	22	1	22	1e-07	41
t0000088::4585::23	TTAGGGGCAGAGAGCGAGACTTT	hsa-miR-423-5p	TGAGGGGCAGAGAGCGAGACTTT	100	21	0	0	3	23	3	23	4e-07	39.2
t0000089::4526::21	AACCCGTAGATCCGATCTTGT	hsa-miR-99a-5p	AACCCGTAGATCCGATCTTGTG	100	21	0	0	1	21	1	21	4e-07	39.2
t0000098::4187::23	AGCTCGGTCTGAGGCCCCTCAGT	hsa-miR-423-3p	AGCTCGGTCTGAGGCCCCTCAGT	100	23	0	0	1	23	1	23	4e-08	42.8
t0000103::3958::22	TGGAGTGTGACAATGGTGTTTG	hsa-miR-122-5p	TGGAGTGTGACAATGGTGTTTG	100	22	0	0	1	22	1	22	1e-07	41
t0000105::3841::22	TGAGGTAGTAGGTTGTGTGGTT	hsa-let-7b-5p	TGAGGTAGTAGGTTGTGTGGTT	100	22	0	0	1	22	1	22	1e-07	41
t0000108::3645::23	TAGCTTATCAGACTGATGTTGAC	hsa-miR-21-5p	TAGCTTATCAGACTGATGTTGA	100	22	0	0	1	22	1	22	1e-07	41
t0000112::3322::23	TGTAAACATCCCCGACTGGAAGC	hsa-miR-30d-5p	TGTAAACATCCCCGACTGGAAG	100	22	0	0	1	22	1	22	1e-07	41
t0000132::2718::21	TGAGGTAGTAGGTTGTGTGGT	hsa-let-7b-5p	TGAGGTAGTAGGTTGTGTGGTT	100	21	0	0	1	21	1	21	4e-07	39.2
t0000134::2673::23	TGAGGGGCAGAGAGCGAGACTTG	hsa-miR-423-5p	TGAGGGGCAGAGAGCGAGACTTT	100	22	0	0	1	22	1	22	1e-07	41
t0000146::2386::24	TGAGGGGCAGAGAGCGAGACTTTT	hsa-miR-423-5p	TGAGGGGCAGAGAGCGAGACTTT	100	23	0	0	1	23	1	23	4e-08	42.8
t0000151::2301::22	TCTCTCGGCTCCTCGCGGCTCG	hsa-miR-3615	TCTCTCGGCTCCTCGCGGCTC	100	21	0	0	1	21	1	21	4e-07	39.2
t0000154::2252::24	TGTAAACATCCCCGACTGGAAGCT	hsa-miR-30d-5p	TGTAAACATCCCCGACTGGAAG	100	22	0	0	1	22	1	22	1e-07	41
t0000155::2231::23	AAAAGCTGGGTTGAGAGGGCGAT	hsa-miR-320a	AAAAGCTGGGTTGAGAGGGCGA	100	22	0	0	1	22	1	22	1e-07	41
t0000157::2219::20	TGAGGTAGTAGGTTGTGTGG	hsa-let-7b-5p	TGAGGTAGTAGGTTGTGTGGTT	100	20	0	0	1	20	1	20	1e-06	37.4
t0000158::2211::22	CTAGACTGAAGCTCCTTGAGGA	hsa-miR-151a-3p	CTAGACTGAAGCTCCTTGAGG	100	21	0	0	1	21	1	21	4e-07	39.2
t0000173::2096::22	AAGCTGCCAGTTGAAGAACTGT	hsa-miR-22-3p	AAGCTGCCAGTTGAAGAACTGT	100	22	0	0	1	22	1	22	1e-07	41
t0000176::2039::22	CTCGGCGTGGCGTCGGTCGTGG	hsa-miR-1307-3p	ACTCGGCGTGGCGTCGGTCGTG	100	21	0	0	1	21	2	22	4e-07	39.2
t0000179::2016::21	TGCGGGGCTAGGGCTAACAGC	hsa-miR-744-5p	TGCGGGGCTAGGGCTAACAGCA	100	21	0	0	1	21	1	21	4e-07	39.2
t0000183::1945::23	AAAAGCTGGGTTGAGAGGGCGAA	hsa-miR-320a	AAAAGCTGGGTTGAGAGGGCGA	100	22	0	0	1	22	1	22	1e-07	41
t0000186::1901::22	TCCTTTACTGAGCTGCCCCGAG	hsa-miR-486-5p	TCCTGTACTGAGCTGCCCCGAG	95.45	22	1	0	1	22	1	22	5e-06	35.6
t0000189::1895::23	TGGAGTGTGACAATGGTGTTTGA	hsa-miR-122-5p	TGGAGTGTGACAATGGTGTTTG	100	22	0	0	1	22	1	22	1e-07	41
t0000194::1849::21	CGAGACTGAAGCTCCTTGAGG	hsa-miR-151a-3p	CTAGACTGAAGCTCCTTGAGG	100	19	0	0	3	21	3	21	4e-06	35.6
t0000210::1702::23	TCGGATCCGTCTGAGCTTGGCTT	hsa-miR-127-3p	TCGGATCCGTCTGAGCTTGGCT	100	22	0	0	1	22	1	22	1e-07	41
t0000217::1687::21	AAACCGTTACCATTACTGAGC	hsa-miR-451a	AAACCGTTACCATTACTGAGTT	100	20	0	0	1	20	1	20	1e-06	37.4
t0000221::1669::24	TCGGATCCGTCTGAGCTTGGCTTT	hsa-miR-127-3p	TCGGATCCGTCTGAGCTTGGCT	100	22	0	0	1	22	1	22	1e-07	41
t0000233::1587::24	AAAAGCTGGGTTGAGAGGGCGAAT	hsa-miR-320a	AAAAGCTGGGTTGAGAGGGCGA	100	22	0	0	1	22	1	22	1e-07	41
t0000236::1547::21	AAATGGATTTTTGGAGCAGGG	hsa-miR-1246	AATGGATTTTTGGAGCAGG	100	19	0	0	2	20	1	19	4e-06	35.6
t0000245::1462::21	AAACCGTTACCATTACTGAGG	hsa-miR-451a	AAACCGTTACCATTACTGAGTT	100	20	0	0	1	20	1	20	1e-06	37.4
t0000246::1448::22	TGAGAACTGAATTCCATGGGTT	hsa-miR-146a-5p	TGAGAACTGAATTCCATGGGTT	100	22	0	0	1	22	1	22	1e-07	41
t0000247::1442::21	TCCTTTACTGAGCTGCCCCGA	hsa-miR-486-5p	TCCTGTACTGAGCTGCCCCGAG	95.24	21	1	0	1	21	1	21	2e-05	33.7
t0000250::1411::22	CATTGCACTTGTCTCGGTCTGA	hsa-miR-25-3p	CATTGCACTTGTCTCGGTCTGA	100	22	0	0	1	22	1	22	1e-07	41
t0000278::1251::22	GAATGTTGCTCGGTGAACCCCT	hsa-miR-409-3p	GAATGTTGCTCGGTGAACCCCT	100	22	0	0	1	22	1	22	1e-07	41
t0000285::1209::22	TATTGCACTTGTCCCGGCCTGT	hsa-miR-92a-3p	TATTGCACTTGTCCCGGCCTGT	100	22	0	0	1	22	1	22	1e-07	41
t0000291::1178::22	TCAGTGCACTACAGAACTTTGC	hsa-miR-148a-3p	TCAGTGCACTACAGAACTTTGT	100	21	0	0	1	21	1	21	4e-07	39.2
t0000298::1149::23	TGAGGGGCCGAGAGCGAGACTTT	hsa-miR-423-5p	TGAGGGGCAGAGAGCGAGACTTT	95.65	23	1	0	1	23	1	23	2e-06	37.4
t0000300::1143::23	TGAGGGGCAGAGAGCGAGACTTA	hsa-miR-423-5p	TGAGGGGCAGAGAGCGAGACTTT	100	22	0	0	1	22	1	22	1e-07	41
t0000305::1118::23	TGGAGTGTGACAATGGTGTTTGT	hsa-miR-122-5p	TGGAGTGTGACAATGGTGTTTG	100	22	0	0	1	22	1	22	1e-07	41
t0000317::1063::22	CTGGCCCTCTCTGCCCTTCCGT	hsa-miR-328-3p	CTGGCCCTCTCTGCCCTTCCGT	100	22	0	0	1	22	1	22	1e-07	41
t0000318::1062::22	TAGCTTATCAGACTGATGTTGA	hsa-miR-21-5p	TAGCTTATCAGACTGATGTTGA	100	22	0	0	1	22	1	22	1e-07	41
t0000320::1059::21	AAAATCTGGGTTGAGAGGGCG	hsa-miR-320a	AAAAGCTGGGTTGAGAGGGCGA	95.24	21	1	0	1	21	1	21	2e-05	33.7
t0000327::1032::20	AAAAGCTGGGTTGAGAGGGC	hsa-miR-320b	AAAAGCTGGGTTGAGAGGGCAA	100	20	0	0	1	20	1	20	1e-06	37.4
t0000327::1032::20	AAAAGCTGGGTTGAGAGGGC	hsa-miR-320a	AAAAGCTGGGTTGAGAGGGCGA	100	20	0	0	1	20	1	20	1e-06	37.4
t0000335::1020::22	AAAAGCTGGGTTGAGAGGGCGG	hsa-miR-320a	AAAAGCTGGGTTGAGAGGGCGA	100	21	0	0	1	21	1	21	4e-07	39.2
t0000336::1020::23	TCCTGTACTGAGCTGCCCCGAGG	hsa-miR-486-5p	TCCTGTACTGAGCTGCCCCGAG	100	22	0	0	1	22	1	22	1e-07	41
t0000342::1007::23	ACTCGGCGTGGCGTCGGTCGTGG	hsa-miR-1307-3p	ACTCGGCGTGGCGTCGGTCGTG	100	22	0	0	1	22	1	22	1e-07	41
t0000345::998::22	CTAGACTGAAGCTCCTTGAGGT	hsa-miR-151a-3p	CTAGACTGAAGCTCCTTGAGG	100	21	0	0	1	21	1	21	4e-07	39.2
t0000348::987::22	AAAATCTGGGTTGAGAGGGCGT	hsa-miR-320a	AAAAGCTGGGTTGAGAGGGCGA	95.24	21	1	0	1	21	1	21	2e-05	33.7
t0000349::987::22	AAAATCTGGGTTGAGAGGGCGA	hsa-miR-320a	AAAAGCTGGGTTGAGAGGGCGA	95.45	22	1	0	1	22	1	22	5e-06	35.6
t0000350::978::21	TGGATTGTGACAATGGTGTTT	hsa-miR-122-5p	TGGAGTGTGACAATGGTGTTTG	95.24	21	1	0	1	21	1	21	2e-05	33.7
t0000355::941::21	TGAGAACTGAATTCCATGGGT	hsa-miR-146a-5p	TGAGAACTGAATTCCATGGGTT	100	21	0	0	1	21	1	21	4e-07	39.2
t0000357::937::22	TCCTGTACTGAGCTGCCCCGAA	hsa-miR-486-5p	TCCTGTACTGAGCTGCCCCGAG	100	21	0	0	1	21	1	21	4e-07	39.2
t0000359::927::22	TCAGTGCACTACAGAACTTTGG	hsa-miR-148a-3p	TCAGTGCACTACAGAACTTTGT	100	21	0	0	1	21	1	21	4e-07	39.2
t0000367::886::23	TGAGGTAGTAGGTTGTGTGGTTT	hsa-let-7b-5p	TGAGGTAGTAGGTTGTGTGGTT	100	22	0	0	1	22	1	22	1e-07	41
t0000373::869::21	CTAGACTGAAGCTCCTTGAGA	hsa-miR-151a-3p	CTAGACTGAAGCTCCTTGAGG	100	20	0	0	1	20	1	20	1e-06	37.4
t0000376::860::21	TGGAGTGTGACAATGGTGTTC	hsa-miR-122-5p	TGGAGTGTGACAATGGTGTTTG	100	20	0	0	1	20	1	20	1e-06	37.4
t0000378::857::23	TCCTTTACTGAGCTGCCCCGAGT	hsa-miR-486-5p	TCCTGTACTGAGCTGCCCCGAG	95.45	22	1	0	1	22	1	22	5e-06	35.6
t0000391::818::22	TGAGGGGCAGAGAGCGAGACTC	hsa-miR-423-5p	TGAGGGGCAGAGAGCGAGACTTT	100	21	0	0	1	21	1	21	4e-07	39.2
t0000392::817::22	ACTGGACTTGGAGTCAGAAGGC	hsa-miR-378a-3p	ACTGGACTTGGAGTCAGAAGGC	100	22	0	0	1	22	1	22	1e-07	41
t0000394::813::24	TAGCTTATCAGACTGATGTTGACT	hsa-miR-21-5p	TAGCTTATCAGACTGATGTTGA	100	22	0	0	1	22	1	22	1e-07	41
t0000396::812::24	AAAAGCTGGGTTGAGAGGGCGATT	hsa-miR-320a	AAAAGCTGGGTTGAGAGGGCGA	100	22	0	0	1	22	1	22	1e-07	41
t0000397::811::22	TGAGTGGCAGAGAGCGAGACTT	hsa-miR-423-5p	TGAGGGGCAGAGAGCGAGACTTT	95.45	22	1	0	1	22	1	22	5e-06	35.6
t0000400::804::22	CACTAGATTGTGAGCTCCTGGA	hsa-miR-28-3p	CACTAGATTGTGAGCTCCTGGA	100	22	0	0	1	22	1	22	1e-07	41
t0000405::799::23	CGTGTATTTGACAAGCTGAGTTG	hsa-miR-223-5p	CGTGTATTTGACAAGCTGAGTT	100	22	0	0	1	22	1	22	1e-07	41
t0000412::772::23	CACCCGGCTGTGTGCACATGTGC	hsa-miR-941	CACCCGGCTGTGTGCACATGTGC	100	23	0	0	1	23	1	23	4e-08	42.8
t0000431::746::21	AAAAGCTGGGTTGAGAGGGCA	hsa-miR-320b	AAAAGCTGGGTTGAGAGGGCAA	100	21	0	0	1	21	1	21	4e-07	39.2
t0000437::740::22	TACCCTGTAGAACCGAATTTGT	hsa-miR-10b-5p	TACCCTGTAGAACCGAATTTGTG	100	22	0	0	1	22	1	22	1e-07	41
t0000438::736::22	AAAAGCTGGGTTGAGAGGGCGC	hsa-miR-320a	AAAAGCTGGGTTGAGAGGGCGA	100	21	0	0	1	21	1	21	4e-07	39.2
t0000444::723::20	TGGCTCAGTTCAGCAGGAAC	hsa-miR-24-3p	TGGCTCAGTTCAGCAGGAACAG	100	20	0	0	1	20	1	20	1e-06	37.4
t0000445::722::23	TCCTTTACTGAGCTGCCCCGAGA	hsa-miR-486-5p	TCCTGTACTGAGCTGCCCCGAG	95.45	22	1	0	1	22	1	22	5e-06	35.6
t0000446::717::22	TGTAAACATCCCCGACTGGAAG	hsa-miR-30d-5p	TGTAAACATCCCCGACTGGAAG	100	22	0	0	1	22	1	22	1e-07	41
t0000449::709::20	AAGCTGCCAGTTGAAGAACT	hsa-miR-22-3p	AAGCTGCCAGTTGAAGAACTGT	100	20	0	0	1	20	1	20	1e-06	37.4
t0000452::698::21	TCCTGTACTGAGCTGCCCCGG	hsa-miR-486-5p	TCCTGTACTGAGCTGCCCCGAG	100	20	0	0	1	20	1	20	1e-06	37.4
t0000455::695::22	TGGCTCAGTTCAGCAGGAACAG	hsa-miR-24-3p	TGGCTCAGTTCAGCAGGAACAG	100	22	0	0	1	22	1	22	1e-07	41
t0000459::684::23	TGTAAACATCCCCGACTGGAAGT	hsa-miR-30d-5p	TGTAAACATCCCCGACTGGAAG	100	22	0	0	1	22	1	22	1e-07	41
t0000464::665::24	CCCCCAGGTGTGATTCTGATTTGC	hsa-miR-361-3p	TCCCCCAGGTGTGATTCTGATTT	100	22	0	0	1	22	2	23	1e-07	41
t0000466::662::23	TCCTGTACTGAGCTGCCCCGAGC	hsa-miR-486-5p	TCCTGTACTGAGCTGCCCCGAG	100	22	0	0	1	22	1	22	1e-07	41
t0000469::658::22	CACCCGTAGAACCGACCTTGCG	hsa-miR-99b-5p	CACCCGTAGAACCGACCTTGCG	100	22	0	0	1	22	1	22	1e-07	41
t0000477::647::23	AAAAGCTGGGTTGAGAGGGCGTT	hsa-miR-320a	AAAAGCTGGGTTGAGAGGGCGA	100	21	0	0	1	21	1	21	4e-07	39.2
t0000478::645::22	AGCTCGGTCTGAGGCCCCTCAG	hsa-miR-423-3p	AGCTCGGTCTGAGGCCCCTCAGT	100	22	0	0	1	22	1	22	1e-07	41
t0000480::643::22	CCGCACTGTGGGTACTTGCTGC	hsa-miR-106b-3p	CCGCACTGTGGGTACTTGCTGC	100	22	0	0	1	22	1	22	1e-07	41
t0000484::640::21	AACATTCAACGCTGTCGGTGA	hsa-miR-181a-5p	AACATTCAACGCTGTCGGTGAGT	100	21	0	0	1	21	1	21	4e-07	39.2
t0000485::639::23	TGAGTGGCAGAGAGCGAGACTTC	hsa-miR-423-5p	TGAGGGGCAGAGAGCGAGACTTT	95.45	22	1	0	1	22	1	22	5e-06	35.6
t0000491::628::21	AAACCGTTACCCTTACTGAGT	hsa-miR-451a	AAACCGTTACCATTACTGAGTT	95.24	21	1	0	1	21	1	21	2e-05	33.7
t0000493::627::22	TGCTGTACTGAGCTGCCCCGAG	hsa-miR-486-5p	TCCTGTACTGAGCTGCCCCGAG	100	20	0	0	3	22	3	22	1e-06	37.4
t0000495::626::23	CAACGGAATCCCAAAAGCAGCTG	hsa-miR-191-5p	CAACGGAATCCCAAAAGCAGCTG	100	23	0	0	1	23	1	23	4e-08	42.8
t0000501::613::23	TAGCTTATCAGACTGATGTTGAT	hsa-miR-21-5p	TAGCTTATCAGACTGATGTTGA	100	22	0	0	1	22	1	22	1e-07	41
t0000507::606::22	TACCCTGTAGATCCGAATTTGT	hsa-miR-10a-5p	TACCCTGTAGATCCGAATTTGTG	100	22	0	0	1	22	1	22	1e-07	41
t0000509::604::23	AGCTCGGTCTGAGGCCCCTCAGA	hsa-miR-423-3p	AGCTCGGTCTGAGGCCCCTCAGT	100	22	0	0	1	22	1	22	1e-07	41
t0000518::593::22	CTCGGCGTGGCGTCGGTCGTGT	hsa-miR-1307-3p	ACTCGGCGTGGCGTCGGTCGTG	100	21	0	0	1	21	2	22	4e-07	39.2
t0000522::588::23	TGCGGGGCAGAGAGCGAGACTTT	hsa-miR-423-5p	TGAGGGGCAGAGAGCGAGACTTT	95.65	23	1	0	1	23	1	23	2e-06	37.4
t0000548::555::22	CATGCCTTGAGTGTAGGACCGT	hsa-miR-532-5p	CATGCCTTGAGTGTAGGACCGT	100	22	0	0	1	22	1	22	1e-07	41
t0000556::547::22	TGAGGTAGTAGATTGTATAGTT	hsa-let-7f-5p	TGAGGTAGTAGATTGTATAGTT	100	22	0	0	1	22	1	22	1e-07	41
t0000559::545::22	TGAGGTAGTAGTTTGTGCTGTC	hsa-let-7i-5p	TGAGGTAGTAGTTTGTGCTGTT	100	21	0	0	1	21	1	21	4e-07	39.2
t0000567::534::24	TAGCTTATCAGACTGATGTTGACA	hsa-miR-21-5p	TAGCTTATCAGACTGATGTTGA	100	22	0	0	1	22	1	22	1e-07	41
t0000570::530::22	TCGTACCGTGAGTAATAATGCG	hsa-miR-126-3p	TCGTACCGTGAGTAATAATGCG	100	22	0	0	1	22	1	22	1e-07	41
t0000574::525::21	CACTAGATTGTGAGCTCCTGG	hsa-miR-28-3p	CACTAGATTGTGAGCTCCTGGA	100	21	0	0	1	21	1	21	4e-07	39.2
t0000584::515::23	CTAGACTGAAGCTCCTTGAGGAA	hsa-miR-151a-3p	CTAGACTGAAGCTCCTTGAGG	100	21	0	0	1	21	1	21	4e-07	39.2
t0000589::510::21	CACCCGTAGAACCGACCTTGC	hsa-miR-99b-5p	CACCCGTAGAACCGACCTTGCG	100	21	0	0	1	21	1	21	4e-07	39.2
t0000595::504::22	ACTAGACTGAAGCTCCTTGAGG	hsa-miR-151a-3p	CTAGACTGAAGCTCCTTGAGG	100	21	0	0	2	22	1	21	4e-07	39.2
t0000601::500::21	AGGGGTGCTATCTGTGATTGA	hsa-miR-342-5p	AGGGGTGCTATCTGTGATTGA	100	21	0	0	1	21	1	21	4e-07	39.2
t0000606::497::22	TTCAAGTAATCCAGGATAGGCT	hsa-miR-26a-5p	TTCAAGTAATCCAGGATAGGCT	100	22	0	0	1	22	1	22	1e-07	41
t0000609::494::20	TGGAGTGTGACAATGGTGTT	hsa-miR-122-5p	TGGAGTGTGACAATGGTGTTTG	100	20	0	0	1	20	1	20	1e-06	37.4
t0000610::494::22	TGAGTTAGTAGTTTGTGCTGTT	hsa-let-7i-5p	TGAGGTAGTAGTTTGTGCTGTT	95.45	22	1	0	1	22	1	22	5e-06	35.6
t0000617::485::23	ACTGGACTTGGAGTCAGAAGGCT	hsa-miR-378a-3p	ACTGGACTTGGAGTCAGAAGGC	100	22	0	0	1	22	1	22	1e-07	41
t0000621::482::21	AACCCGTAGATCCGATCTTGC	hsa-miR-99a-5p	AACCCGTAGATCCGATCTTGTG	100	20	0	0	1	20	1	20	1e-06	37.4
t0000622::481::24	TCCCCCAGGTGTGATTCTGATTTG	hsa-miR-361-3p	TCCCCCAGGTGTGATTCTGATTT	100	23	0	0	1	23	1	23	4e-08	42.8
t0000625::478::22	TGTGACTGGTTGACCAGAGGGG	hsa-miR-134-5p	TGTGACTGGTTGACCAGAGGGG	100	22	0	0	1	22	1	22	1e-07	41
t0000629::475::24	TACCACAGGGTAGAACCACGGACT	hsa-miR-140-3p	TACCACAGGGTAGAACCACGG	100	21	0	0	1	21	1	21	5e-07	39.2
t0000635::474::22	TGAGGGGCAGAGAGCGAGACTG	hsa-miR-423-5p	TGAGGGGCAGAGAGCGAGACTTT	100	21	0	0	1	21	1	21	4e-07	39.2
t0000639::472::23	AAAAGCTGGGTTGAGAGGGCGAG	hsa-miR-320a	AAAAGCTGGGTTGAGAGGGCGA	100	22	0	0	1	22	1	22	1e-07	41
t0000641::472::21	TCACAGTGAACCGGTCTCTTT	hsa-miR-128-3p	TCACAGTGAACCGGTCTCTTT	100	21	0	0	1	21	1	21	4e-07	39.2
t0000657::454::21	CATTGCACTTGTCTCGGTCTG	hsa-miR-25-3p	CATTGCACTTGTCTCGGTCTGA	100	21	0	0	1	21	1	21	4e-07	39.2
t0000668::442::24	AGCTCGGTCTGAGGCCCCTCAGTT	hsa-miR-423-3p	AGCTCGGTCTGAGGCCCCTCAGT	100	23	0	0	1	23	1	23	4e-08	42.8
t0000673::439::21	TGGGTCTTTGCGGGCGAGATG	hsa-miR-193a-5p	TGGGTCTTTGCGGGCGAGATGA	100	21	0	0	1	21	1	21	4e-07	39.2
t0000675::438::23	TGAGGGGCAGAGAGCGAGGCTTT	hsa-miR-423-5p	TGAGGGGCAGAGAGCGAGACTTT	95.65	23	1	0	1	23	1	23	2e-06	37.4
t0000678::435::21	TGGAGTGTGACCATGGTGTTT	hsa-miR-122-5p	TGGAGTGTGACAATGGTGTTTG	95.24	21	1	0	1	21	1	21	2e-05	33.7
t0000679::435::18	TGGATTTTTGGAGCAGGG	hsa-miR-1246	AATGGATTTTTGGAGCAGG	100	17	0	0	1	17	3	19	4e-05	31.9
t0000680::435::23	AGCTCGGTCTGAGGCCCCTCAGC	hsa-miR-423-3p	AGCTCGGTCTGAGGCCCCTCAGT	100	22	0	0	1	22	1	22	1e-07	41
t0000692::426::22	TGAGGTAGTAGGTTGTGTGGTC	hsa-let-7b-5p	TGAGGTAGTAGGTTGTGTGGTT	100	21	0	0	1	21	1	21	4e-07	39.2
t0000709::413::23	TGAGGGGCGGAGAGCGAGACTTT	hsa-miR-423-5p	TGAGGGGCAGAGAGCGAGACTTT	95.65	23	1	0	1	23	1	23	2e-06	37.4
t0000712::412::22	TCCCCCAGGTGTGATTCTGATT	hsa-miR-361-3p	TCCCCCAGGTGTGATTCTGATTT	100	22	0	0	1	22	1	22	1e-07	41
t0000713::412::20	TGTAAACATCCCCGACTGGA	hsa-miR-30d-5p	TGTAAACATCCCCGACTGGAAG	100	20	0	0	1	20	1	20	1e-06	37.4
t0000715::411::22	TCAGGGCACTACAGAACTTTGT	hsa-miR-148a-3p	TCAGTGCACTACAGAACTTTGT	95.45	22	1	0	1	22	1	22	5e-06	35.6
t0000723::406::21	AACCCGTAGATCCGATCTTGG	hsa-miR-99a-5p	AACCCGTAGATCCGATCTTGTG	100	20	0	0	1	20	1	20	1e-06	37.4
t0000730::402::20	TTCACAGTGGCTAAGTTCCG	hsa-miR-27a-3p	TTCACAGTGGCTAAGTTCCGC	100	20	0	0	1	20	1	20	1e-06	37.4
t0000734::401::22	TGGAGAGAAAGGCAGTTCCTGA	hsa-miR-185-5p	TGGAGAGAAAGGCAGTTCCTGA	100	22	0	0	1	22	1	22	1e-07	41
t0000737::400::23	ACTCGGCGTGGCGTCGGTCGTGT	hsa-miR-1307-3p	ACTCGGCGTGGCGTCGGTCGTG	100	22	0	0	1	22	1	22	1e-07	41
t0000739::398::23	ACTGGACTTGGAGTCAGAAGGCG	hsa-miR-378a-3p	ACTGGACTTGGAGTCAGAAGGC	100	22	0	0	1	22	1	22	1e-07	41
t0000746::394::23	TGGAGACGCGGCCCTGTTGGAGT	hsa-miR-139-3p	TGGAGACGCGGCCCTGTTGGAGT	100	23	0	0	1	23	1	23	4e-08	42.8
t0000749::392::23	TGGGGGGCAGAGAGCGAGACTTT	hsa-miR-423-5p	TGAGGGGCAGAGAGCGAGACTTT	95.65	23	1	0	1	23	1	23	2e-06	37.4
t0000755::390::23	AGCTCGGTCTGAGGCCCCTCAGG	hsa-miR-423-3p	AGCTCGGTCTGAGGCCCCTCAGT	100	22	0	0	1	22	1	22	1e-07	41
t0000759::388::23	ATCTCGGTCTGAGGCCCCTCAGT	hsa-miR-423-3p	AGCTCGGTCTGAGGCCCCTCAGT	100	21	0	0	3	23	3	23	4e-07	39.2
t0000767::382::21	TGGGTTTACGTTGGGAGAACT	hsa-miR-629-5p	TGGGTTTACGTTGGGAGAACT	100	21	0	0	1	21	1	21	4e-07	39.2
t0000770::381::23	TGAGGGGCAGAGGGCGAGACTTT	hsa-miR-423-5p	TGAGGGGCAGAGAGCGAGACTTT	95.65	23	1	0	1	23	1	23	2e-06	37.4
t0000775::379::23	TGAGGGGCAGAGAGCGGGACTTT	hsa-miR-423-5p	TGAGGGGCAGAGAGCGAGACTTT	95.65	23	1	0	1	23	1	23	2e-06	37.4
t0000777::378::24	AAAAGCTGGGTTGAGAGGGCGAAA	hsa-miR-320a	AAAAGCTGGGTTGAGAGGGCGA	100	22	0	0	1	22	1	22	1e-07	41
t0000779::377::24	TGGAAGACTAGTGATTTTGTTGTT	hsa-miR-7-5p	TGGAAGACTAGTGATTTTGTTGT	100	23	0	0	1	23	1	23	4e-08	42.8
t0000782::376::22	TGAGTTAGTAGGTTGTGTGGTT	hsa-let-7b-5p	TGAGGTAGTAGGTTGTGTGGTT	95.45	22	1	0	1	22	1	22	5e-06	35.6
t0000792::373::22	TGAGGTAGTAGTTTGTGCTGTG	hsa-let-7i-5p	TGAGGTAGTAGTTTGTGCTGTT	100	21	0	0	1	21	1	21	4e-07	39.2
t0000800::369::25	TCCCCCAGGTGTGATTCTGATTTGT	hsa-miR-361-3p	TCCCCCAGGTGTGATTCTGATTT	100	23	0	0	1	23	1	23	4e-08	42.8
t0000802::369::24	TAGCTTATCAGACTGATGTTGACG	hsa-miR-21-5p	TAGCTTATCAGACTGATGTTGA	100	22	0	0	1	22	1	22	1e-07	41
t0000810::360::21	TGGAGTGTGACAATGGTGTTG	hsa-miR-122-5p	TGGAGTGTGACAATGGTGTTTG	100	20	0	0	1	20	1	20	1e-06	37.4
t0000812::358::20	CTAGACTGAAGCTCCTTGAG	hsa-miR-151a-3p	CTAGACTGAAGCTCCTTGAGG	100	20	0	0	1	20	1	20	1e-06	37.4
t0000816::356::24	TGTAAACATCCCCGACTGGAAGCG	hsa-miR-30d-5p	TGTAAACATCCCCGACTGGAAG	100	22	0	0	1	22	1	22	1e-07	41
t0000817::355::23	AAAATCTGGGTTGAGAGGGCGAT	hsa-miR-320a	AAAAGCTGGGTTGAGAGGGCGA	95.45	22	1	0	1	22	1	22	5e-06	35.6
t0000818::355::22	TGGATTGTGACAATGGTGTTTG	hsa-miR-122-5p	TGGAGTGTGACAATGGTGTTTG	95.45	22	1	0	1	22	1	22	5e-06	35.6
t0000834::345::23	AACCCGTAGATCCGATCTTGTGA	hsa-miR-99a-5p	AACCCGTAGATCCGATCTTGTG	100	22	0	0	1	22	1	22	1e-07	41
t0000836::345::23	CGAATGTTGCTCGGTGAACCCCT	hsa-miR-409-3p	GAATGTTGCTCGGTGAACCCCT	100	22	0	0	2	23	1	22	1e-07	41
t0000839::344::22	GCCTGCTGGGGTGGAACCTGGT	hsa-miR-370-3p	GCCTGCTGGGGTGGAACCTGGT	100	22	0	0	1	22	1	22	1e-07	41
t0000843::339::23	TGAGGGGCAGGGAGCGAGACTTT	hsa-miR-423-5p	TGAGGGGCAGAGAGCGAGACTTT	95.65	23	1	0	1	23	1	23	2e-06	37.4
t0000851::335::24	AGCTACATTGTCTGCTGGGTTTCT	hsa-miR-221-3p	AGCTACATTGTCTGCTGGGTTTC	100	23	0	0	1	23	1	23	4e-08	42.8
t0000859::332::21	TCCCCCAGGTGTGATTCTGAT	hsa-miR-361-3p	TCCCCCAGGTGTGATTCTGATTT	100	21	0	0	1	21	1	21	4e-07	39.2
t0000861::331::22	CGAGACTGAAGCTCCTTGAGGA	hsa-miR-151a-3p	CTAGACTGAAGCTCCTTGAGG	100	19	0	0	3	21	3	21	5e-06	35.6
t0000878::324::23	TCAGGGGCAGAGAGCGAGACTTT	hsa-miR-423-5p	TGAGGGGCAGAGAGCGAGACTTT	100	21	0	0	3	23	3	23	4e-07	39.2
t0000879::324::21	TGCAGTGTGACAATGGTGTTT	hsa-miR-122-5p	TGGAGTGTGACAATGGTGTTTG	95.24	21	1	0	1	21	1	21	2e-05	33.7
t0000882::322::24	AAGCTCGGTCTGAGGCCCCTCAGT	hsa-miR-423-3p	AGCTCGGTCTGAGGCCCCTCAGT	100	23	0	0	2	24	1	23	4e-08	42.8
t0000884::321::23	ACCACAGGGTAGAACCACGGACT	hsa-miR-140-3p	TACCACAGGGTAGAACCACGG	100	20	0	0	1	20	2	21	2e-06	37.4
t0000885::321::24	CCCCCAGGTGTGATTCTGATTTGT	hsa-miR-361-3p	TCCCCCAGGTGTGATTCTGATTT	100	22	0	0	1	22	2	23	1e-07	41
t0000890::319::24	TGAGAACTGAATTCCATAGGCTGT	hsa-miR-146b-5p	TGAGAACTGAATTCCATAGGCT	100	22	0	0	1	22	1	22	1e-07	41
t0000908::313::23	TCCCCCAGGTGTGATTCTGATTT	hsa-miR-361-3p	TCCCCCAGGTGTGATTCTGATTT	100	23	0	0	1	23	1	23	4e-08	42.8
t0000916::310::21	TGCGGGGCTAGGGCTAACAGT	hsa-miR-744-5p	TGCGGGGCTAGGGCTAACAGCA	100	20	0	0	1	20	1	20	1e-06	37.4
t0000919::309::25	TGAGGGGCAGAGAGCGAGACTTTTT	hsa-miR-423-5p	TGAGGGGCAGAGAGCGAGACTTT	100	23	0	0	1	23	1	23	4e-08	42.8
t0000930::305::21	TGAGATGAAGCACTGTAGCTC	hsa-miR-143-3p	TGAGATGAAGCACTGTAGCTC	100	21	0	0	1	21	1	21	4e-07	39.2
t0000931::305::21	TGAGTTAGTAGGTTGTGTGGT	hsa-let-7b-5p	TGAGGTAGTAGGTTGTGTGGTT	95.24	21	1	0	1	21	1	21	2e-05	33.7
t0000934::304::24	TCCTGTACTGAGCTGCCCCGAGTT	hsa-miR-486-5p	TCCTGTACTGAGCTGCCCCGAG	100	22	0	0	1	22	1	22	1e-07	41
t0000949::299::23	AAAATCTGGGTTGAGAGGGCGAA	hsa-miR-320a	AAAAGCTGGGTTGAGAGGGCGA	95.45	22	1	0	1	22	1	22	5e-06	35.6
t0000954::297::21	AACCCGTAGATCCGAACTTGT	hsa-miR-100-5p	AACCCGTAGATCCGAACTTGTG	100	21	0	0	1	21	1	21	4e-07	39.2
t0000957::295::21	AAACGGTTACCATTACTGAGT	hsa-miR-451a	AAACCGTTACCATTACTGAGTT	95.24	21	1	0	1	21	1	21	2e-05	33.7
t0000962::293::21	TGTAAACATCCCCGACTGGAA	hsa-miR-30d-5p	TGTAAACATCCCCGACTGGAAG	100	21	0	0	1	21	1	21	4e-07	39.2
t0000966::292::23	TAAGGGGCAGAGAGCGAGACTTT	hsa-miR-423-5p	TGAGGGGCAGAGAGCGAGACTTT	100	21	0	0	3	23	3	23	4e-07	39.2
t0000969::291::23	TGCTGTACTGAGCTGCCCCGAGT	hsa-miR-486-5p	TCCTGTACTGAGCTGCCCCGAG	100	20	0	0	3	22	3	22	2e-06	37.4
t0000976::287::22	TCACAGTGAACCGGTCTCTTTT	hsa-miR-128-3p	TCACAGTGAACCGGTCTCTTT	100	21	0	0	1	21	1	21	4e-07	39.2
t0000977::287::23	TTTAAACATCCCCGACTGGAAGC	hsa-miR-30d-5p	TGTAAACATCCCCGACTGGAAG	100	20	0	0	3	22	3	22	2e-06	37.4
t0000978::287::23	GGAGGGGCAGAGAGCGAGACTTT	hsa-miR-423-5p	TGAGGGGCAGAGAGCGAGACTTT	100	22	0	0	2	23	2	23	1e-07	41
t0000982::286::22	AAACATTCGCGGTGCACTTCTT	hsa-miR-543	AAACATTCGCGGTGCACTTCTT	100	22	0	0	1	22	1	22	1e-07	41
t0000983::286::22	AGGGGTGCTATCTGTGATTGAG	hsa-miR-342-5p	AGGGGTGCTATCTGTGATTGA	100	21	0	0	1	21	1	21	4e-07	39.2
t0000999::280::23	TGTGACTGGTTGACCAGAGGGGT	hsa-miR-134-5p	TGTGACTGGTTGACCAGAGGGG	100	22	0	0	1	22	1	22	1e-07	41
t0001005::278::24	TGTAAACATCCCCGACTGGAAGCC	hsa-miR-30d-5p	TGTAAACATCCCCGACTGGAAG	100	22	0	0	1	22	1	22	1e-07	41
t0001006::278::22	TGAGGTAGTAGTTTGTACAGTT	hsa-let-7g-5p	TGAGGTAGTAGTTTGTACAGTT	100	22	0	0	1	22	1	22	1e-07	41
t0001023::273::23	AGCTACATTGTCTGCTGGGTTTC	hsa-miR-221-3p	AGCTACATTGTCTGCTGGGTTTC	100	23	0	0	1	23	1	23	4e-08	42.8
t0001037::269::21	TGAGGTAGTAGGTTGTGTGGC	hsa-let-7b-5p	TGAGGTAGTAGGTTGTGTGGTT	100	20	0	0	1	20	1	20	1e-06	37.4
t0001041::267::21	CTAGACTGAAGCTCCTTGAGT	hsa-miR-151a-3p	CTAGACTGAAGCTCCTTGAGG	100	20	0	0	1	20	1	20	1e-06	37.4
t0001042::267::22	GAAGTTGTTCGTGGTGGATTCG	hsa-miR-382-5p	GAAGTTGTTCGTGGTGGATTCG	100	22	0	0	1	22	1	22	1e-07	41
t0001043::267::22	CTGGACTTGGAGTCAGAAGGCT	hsa-miR-378a-3p	ACTGGACTTGGAGTCAGAAGGC	100	21	0	0	1	21	2	22	4e-07	39.2
t0001046::265::22	AAATGGATTTTTGGAGCAGGGA	hsa-miR-1246	AATGGATTTTTGGAGCAGG	100	19	0	0	2	20	1	19	5e-06	35.6
t0001047::265::22	TGAGGTAGTAGGTTGTATAGTT	hsa-let-7a-5p	TGAGGTAGTAGGTTGTATAGTT	100	22	0	0	1	22	1	22	1e-07	41
t0001057::262::22	CTCGGCGTGGCGTCGGTCGTGA	hsa-miR-1307-3p	ACTCGGCGTGGCGTCGGTCGTG	100	21	0	0	1	21	2	22	4e-07	39.2
t0001058::262::23	CGAGGGGCAGAGAGCGAGACTTT	hsa-miR-423-5p	TGAGGGGCAGAGAGCGAGACTTT	100	22	0	0	2	23	2	23	1e-07	41
t0001061::261::21	AAACCGTTACCATTACTGAGA	hsa-miR-451a	AAACCGTTACCATTACTGAGTT	100	20	0	0	1	20	1	20	1e-06	37.4
t0001077::256::21	AGCTCGGTCTGAGGCCCCTCA	hsa-miR-423-3p	AGCTCGGTCTGAGGCCCCTCAGT	100	21	0	0	1	21	1	21	4e-07	39.2
t0001080::256::21	CCAGACTGAAGCTCCTTGAGG	hsa-miR-151a-3p	CTAGACTGAAGCTCCTTGAGG	100	19	0	0	3	21	3	21	4e-06	35.6
t0001081::256::22	TCTCTCGGCTCCTCGCGGCTCA	hsa-miR-3615	TCTCTCGGCTCCTCGCGGCTC	100	21	0	0	1	21	1	21	4e-07	39.2
t0001083::255::22	TGGGTCTTTGCGGGCGAGATGA	hsa-miR-193a-5p	TGGGTCTTTGCGGGCGAGATGA	100	22	0	0	1	22	1	22	1e-07	41
t0001088::255::22	AAGCTGCCAGTTGAAGAACTGC	hsa-miR-22-3p	AAGCTGCCAGTTGAAGAACTGT	100	21	0	0	1	21	1	21	4e-07	39.2
t0001090::254::24	AAAAGCTGGGTTGAGAGGGCGAAG	hsa-miR-320a	AAAAGCTGGGTTGAGAGGGCGA	100	22	0	0	1	22	1	22	1e-07	41
t0001103::251::23	TGAGTGGCAGAGAGCGAGACTTG	hsa-miR-423-5p	TGAGGGGCAGAGAGCGAGACTTT	95.45	22	1	0	1	22	1	22	5e-06	35.6
t0001104::251::22	TTAGGTAGTAGTTTGTGCTGTT	hsa-let-7i-5p	TGAGGTAGTAGTTTGTGCTGTT	100	20	0	0	3	22	3	22	1e-06	37.4
t0001106::250::23	TGAGAACTGAATTCCATAGGCTG	hsa-miR-146b-5p	TGAGAACTGAATTCCATAGGCT	100	22	0	0	1	22	1	22	1e-07	41
t0001107::250::22	TCGGATCCGTCTGAGCTTGGCT	hsa-miR-127-3p	TCGGATCCGTCTGAGCTTGGCT	100	22	0	0	1	22	1	22	1e-07	41
t0001124::245::23	TGAGGTAGTAGTTTGTGCTGTTT	hsa-let-7i-5p	TGAGGTAGTAGTTTGTGCTGTT	100	22	0	0	1	22	1	22	1e-07	41
t0001128::244::23	TGGAGTGTGACAATGGTGTTTGG	hsa-miR-122-5p	TGGAGTGTGACAATGGTGTTTG	100	22	0	0	1	22	1	22	1e-07	41
t0001142::240::23	AAAAGCTGGGTTGAGAGGGCGAC	hsa-miR-320a	AAAAGCTGGGTTGAGAGGGCGA	100	22	0	0	1	22	1	22	1e-07	41
t0001149::239::22	TGAGGTAGTAGGTTGTGTGGTG	hsa-let-7b-5p	TGAGGTAGTAGGTTGTGTGGTT	100	21	0	0	1	21	1	21	4e-07	39.2
t0001151::239::22	TGGGTTTACGTTGGGAGAACTT	hsa-miR-629-5p	TGGGTTTACGTTGGGAGAACT	100	21	0	0	1	21	1	21	4e-07	39.2
t0001159::237::22	TCAGTGCATCACAGAACTTTGT	hsa-miR-148b-3p	TCAGTGCATCACAGAACTTTGT	100	22	0	0	1	22	1	22	1e-07	41
t0001164::235::21	TTCACAGTGGCTAAGTTCTGC	hsa-miR-27b-3p	TTCACAGTGGCTAAGTTCTGC	100	21	0	0	1	21	1	21	4e-07	39.2
t0001167::234::22	CTAGACTGAAGCTCCTTGAGGG	hsa-miR-151a-3p	CTAGACTGAAGCTCCTTGAGG	100	21	0	0	1	21	1	21	4e-07	39.2
t0001168::234::21	TCGTACCGTGAGTAATAATGC	hsa-miR-126-3p	TCGTACCGTGAGTAATAATGCG	100	21	0	0	1	21	1	21	4e-07	39.2
t0001171::234::23	CCCAGTGTTCAGACTACCTGTTC	hsa-miR-199a-5p	CCCAGTGTTCAGACTACCTGTTC	100	23	0	0	1	23	1	23	4e-08	42.8
t0001176::233::24	AAAATCTGGGTTGAGAGGGCGAAT	hsa-miR-320a	AAAAGCTGGGTTGAGAGGGCGA	95.45	22	1	0	1	22	1	22	6e-06	35.6
t0001187::230::22	TCAGTGCACTACAGAACTTTGA	hsa-miR-148a-3p	TCAGTGCACTACAGAACTTTGT	100	21	0	0	1	21	1	21	4e-07	39.2
t0001190::230::23	TGAGAACTGAATTCCATGGGTTT	hsa-miR-146a-5p	TGAGAACTGAATTCCATGGGTT	100	22	0	0	1	22	1	22	1e-07	41
t0001194::229::23	TATTGCACTTGTCCCGGCCTGTA	hsa-miR-92a-3p	TATTGCACTTGTCCCGGCCTGT	100	22	0	0	1	22	1	22	1e-07	41
t0001195::229::23	TGCTGTACTGAGCTGCCCCGAGA	hsa-miR-486-5p	TCCTGTACTGAGCTGCCCCGAG	100	20	0	0	3	22	3	22	2e-06	37.4
t0001199::228::19	AAAAGCTGGGTTGAGAGGG	hsa-miR-320c	AAAAGCTGGGTTGAGAGGGT	100	19	0	0	1	19	1	19	3e-06	35.6
t0001206::227::23	GAAAAGCTGGGTTGAGAGGGCGT	hsa-miR-320a	AAAAGCTGGGTTGAGAGGGCGA	100	21	0	0	2	22	1	21	4e-07	39.2
t0001217::225::21	AAATTGATTTTTGGAGCAGGG	hsa-miR-1246	AATGGATTTTTGGAGCAGG	94.74	19	1	0	2	20	1	19	0.0002	30.1
t0001218::225::23	TACTAGACTGAAGCTCCTTGAGG	hsa-miR-151a-3p	CTAGACTGAAGCTCCTTGAGG	100	21	0	0	3	23	1	21	4e-07	39.2
t0001224::223::21	CTGGACTTGGAGTCAGAAGGC	hsa-miR-378a-3p	ACTGGACTTGGAGTCAGAAGGC	100	21	0	0	1	21	2	22	4e-07	39.2
t0001226::223::25	TCGGATCCGTCTGAGCTTGGCTTTT	hsa-miR-127-3p	TCGGATCCGTCTGAGCTTGGCT	100	22	0	0	1	22	1	22	2e-07	41
t0001228::223::24	AAAAGCTGGGTTGAGAGGGCGAGT	hsa-miR-320a	AAAAGCTGGGTTGAGAGGGCGA	100	22	0	0	1	22	1	22	1e-07	41
t0001239::220::22	TATTTCACTTGTCCCGGCCTGT	hsa-miR-92a-3p	TATTGCACTTGTCCCGGCCTGT	95.45	22	1	0	1	22	1	22	5e-06	35.6
t0001243::220::21	ATTGCACTTGTCCCGGCCTGT	hsa-miR-92a-3p	TATTGCACTTGTCCCGGCCTGT	100	21	0	0	1	21	2	22	4e-07	39.2
t0001246::220::22	ACTGGACTTGGAGTCAGAAGGT	hsa-miR-378a-3p	ACTGGACTTGGAGTCAGAAGGC	100	21	0	0	1	21	1	21	4e-07	39.2
t0001257::217::22	CATTTCACTTGTCTCGGTCTGA	hsa-miR-25-3p	CATTGCACTTGTCTCGGTCTGA	95.45	22	1	0	1	22	1	22	5e-06	35.6
t0001260::216::21	TAGCTTATCAGACTGATGTTG	hsa-miR-21-5p	TAGCTTATCAGACTGATGTTGA	100	21	0	0	1	21	1	21	4e-07	39.2
t0001262::216::21	TGAGGTAGTAGGTTGTGTGGG	hsa-let-7b-5p	TGAGGTAGTAGGTTGTGTGGTT	100	20	0	0	1	20	1	20	1e-06	37.4
t0001264::216::17	AAGCGGGGCTGGGCGCG	hsa-miR-4508	GCGGGGCTGGGCGCGCG	100	15	0	0	3	17	1	15	0.0005	28.3
t0001277::214::22	TCTCCCAACCCTTGTACCAGTG	hsa-miR-150-5p	TCTCCCAACCCTTGTACCAGTG	100	22	0	0	1	22	1	22	1e-07	41
t0001285::214::20	TGAGAACTGAATTCCATGGG	hsa-miR-146a-5p	TGAGAACTGAATTCCATGGGTT	100	20	0	0	1	20	1	20	1e-06	37.4
t0001286::214::22	TTGAGTGTGACAATGGTGTTTG	hsa-miR-122-5p	TGGAGTGTGACAATGGTGTTTG	100	20	0	0	3	22	3	22	1e-06	37.4
t0001300::211::24	TGAGTGGCAGAGAGCGAGACTTTT	hsa-miR-423-5p	TGAGGGGCAGAGAGCGAGACTTT	95.65	23	1	0	1	23	1	23	2e-06	37.4
t0001308::209::25	AAAAGCTGGGTTGAGAGGGCGAATT	hsa-miR-320a	AAAAGCTGGGTTGAGAGGGCGA	100	22	0	0	1	22	1	22	2e-07	41
t0001318::208::22	GAAAAGCTGGGTTGAGAGGGCG	hsa-miR-320a	AAAAGCTGGGTTGAGAGGGCGA	100	21	0	0	2	22	1	21	4e-07	39.2
t0001324::207::22	TGAGAACTGAATTCCATGGGTC	hsa-miR-146a-5p	TGAGAACTGAATTCCATGGGTT	100	21	0	0	1	21	1	21	4e-07	39.2
t0001340::204::20	AAAAGCTGGGTTGAGAGGGT	hsa-miR-320c	AAAAGCTGGGTTGAGAGGGT	100	20	0	0	1	20	1	20	1e-06	37.4
t0001352::202::23	CACCCGGCTGTGTGCACATGTGT	hsa-miR-941	CACCCGGCTGTGTGCACATGTGC	100	22	0	0	1	22	1	22	1e-07	41
t0001358::201::21	TCCTGTACTGAGCTGCCCCGT	hsa-miR-486-5p	TCCTGTACTGAGCTGCCCCGAG	100	20	0	0	1	20	1	20	1e-06	37.4
t0001362::200::21	ACCCTGTAGATCCGAATTTGT	hsa-miR-10a-5p	TACCCTGTAGATCCGAATTTGTG	100	21	0	0	1	21	2	22	4e-07	39.2
t0001364::200::21	TTGGGGAAACGGCCGCTGAGT	hsa-miR-2110	TTGGGGAAACGGCCGCTGAGTG	100	21	0	0	1	21	1	21	4e-07	39.2
t0001372::200::22	AGAAGCTGGGTTGAGAGGGCGA	hsa-miR-320a	AAAAGCTGGGTTGAGAGGGCGA	100	20	0	0	3	22	3	22	1e-06	37.4
t0001373::200::22	TTAGGTAGTAGGTTGTGTGGTT	hsa-let-7b-5p	TGAGGTAGTAGGTTGTGTGGTT	100	20	0	0	3	22	3	22	1e-06	37.4
t0001375::199::22	TGAGGGGCAGAGAGCGAGACTA	hsa-miR-423-5p	TGAGGGGCAGAGAGCGAGACTTT	100	21	0	0	1	21	1	21	4e-07	39.2
t0001390::197::22	AACGGAATCCCAAAAGCAGCTG	hsa-miR-191-5p	CAACGGAATCCCAAAAGCAGCTG	100	22	0	0	1	22	2	23	1e-07	41
t0001392::197::23	TGAGGGGCAGAGAGCGAGACTAA	hsa-miR-423-5p	TGAGGGGCAGAGAGCGAGACTTT	100	21	0	0	1	21	1	21	4e-07	39.2
t0001397::196::20	AAACCGTTACCATTACTGAG	hsa-miR-451a	AAACCGTTACCATTACTGAGTT	100	20	0	0	1	20	1	20	1e-06	37.4
t0001411::194::20	TGAGATGAAGCACTGTAGCT	hsa-miR-143-3p	TGAGATGAAGCACTGTAGCTC	100	20	0	0	1	20	1	20	1e-06	37.4
t0001414::194::24	CCCCCAGGTGTGATTCTGATTTGA	hsa-miR-361-3p	TCCCCCAGGTGTGATTCTGATTT	100	22	0	0	1	22	2	23	1e-07	41
t0001421::193::22	ACTGGACTTGGAGTCAGAAGGA	hsa-miR-378a-3p	ACTGGACTTGGAGTCAGAAGGC	100	21	0	0	1	21	1	21	4e-07	39.2
t0001428::191::24	CGTGTATTTGACAAGCTGAGTTGG	hsa-miR-223-5p	CGTGTATTTGACAAGCTGAGTT	100	22	0	0	1	22	1	22	1e-07	41
t0001432::191::23	TGAGAACTGAATTCCATGGGTTG	hsa-miR-146a-5p	TGAGAACTGAATTCCATGGGTT	100	22	0	0	1	22	1	22	1e-07	41
t0001438::190::24	TTTAAACATCCCCGACTGGAAGCT	hsa-miR-30d-5p	TGTAAACATCCCCGACTGGAAG	100	20	0	0	3	22	3	22	2e-06	37.4
t0001439::190::25	AAAAGCTGGGTTGAGAGGGCGAAAT	hsa-miR-320a	AAAAGCTGGGTTGAGAGGGCGA	100	22	0	0	1	22	1	22	2e-07	41
t0001444::189::23	TTGGCTGGTCTCTGCTCCGCAGT	hsa-miR-6842-3p	TTGGCTGGTCTCTGCTCCGCAG	100	22	0	0	1	22	1	22	1e-07	41
t0001458::187::22	AAGCTGCCAGTTGAAGAACTGA	hsa-miR-22-3p	AAGCTGCCAGTTGAAGAACTGT	100	21	0	0	1	21	1	21	4e-07	39.2
t0001465::187::22	CCGCACTGTGGGTACTTGCTGT	hsa-miR-106b-3p	CCGCACTGTGGGTACTTGCTGC	100	21	0	0	1	21	1	21	4e-07	39.2
t0001467::187::22	CTCGTCGTGGCGTCGGTCGTGG	hsa-miR-1307-3p	ACTCGGCGTGGCGTCGGTCGTG	95.24	21	1	0	1	21	2	22	2e-05	33.7
t0001470::186::18	GAAGCGGGGCTGGGCGCG	hsa-miR-4508	GCGGGGCTGGGCGCGCG	100	15	0	0	4	18	1	15	0.0004	28.3
t0001476::186::24	TAGCTTATCAGACTGATGTTGACC	hsa-miR-21-5p	TAGCTTATCAGACTGATGTTGA	100	22	0	0	1	22	1	22	1e-07	41
t0001479::186::25	TCCCCCAGGTGTGATTCTGATTTGC	hsa-miR-361-3p	TCCCCCAGGTGTGATTCTGATTT	100	23	0	0	1	23	1	23	4e-08	42.8
t0001484::185::22	TGGAGTGTGACAATGGTGTTTA	hsa-miR-122-5p	TGGAGTGTGACAATGGTGTTTG	100	21	0	0	1	21	1	21	4e-07	39.2
t0001489::184::22	AAGCTGCCAGTTGAAGAACTGG	hsa-miR-22-3p	AAGCTGCCAGTTGAAGAACTGT	100	21	0	0	1	21	1	21	4e-07	39.2
t0001494::184::21	CTGGACTGAAGCTCCTTGAGG	hsa-miR-151a-3p	CTAGACTGAAGCTCCTTGAGG	95.24	21	1	0	1	21	1	21	2e-05	33.7
t0001495::184::23	TCGGATCCGTCTGAGCTTGGCTC	hsa-miR-127-3p	TCGGATCCGTCTGAGCTTGGCT	100	22	0	0	1	22	1	22	1e-07	41
t0001496::184::22	GAATTTTGCTCGGTGAACCCCT	hsa-miR-409-3p	GAATGTTGCTCGGTGAACCCCT	95.45	22	1	0	1	22	1	22	5e-06	35.6
t0001497::184::22	TTGGGGAAACGGCCGCTGAGTG	hsa-miR-2110	TTGGGGAAACGGCCGCTGAGTG	100	22	0	0	1	22	1	22	1e-07	41
t0001498::184::22	TGAGTGCACTACAGAACTTTGT	hsa-miR-148a-3p	TCAGTGCACTACAGAACTTTGT	100	20	0	0	3	22	3	22	1e-06	37.4
t0001506::182::21	CTAGGCTGAAGCTCCTTGAGG	hsa-miR-151a-3p	CTAGACTGAAGCTCCTTGAGG	95.24	21	1	0	1	21	1	21	2e-05	33.7
t0001510::182::21	TGGCTCAGTTCAGCAGGAACA	hsa-miR-24-3p	TGGCTCAGTTCAGCAGGAACAG	100	21	0	0	1	21	1	21	4e-07	39.2
t0001519::181::23	TGAGGGGCAGAGAGTGAGACTTT	hsa-miR-423-5p	TGAGGGGCAGAGAGCGAGACTTT	95.65	23	1	0	1	23	1	23	2e-06	37.4
t0001522::181::21	CTAGACTGAAGCTCCTTGACG	hsa-miR-151a-3p	CTAGACTGAAGCTCCTTGAGG	100	19	0	0	1	19	1	19	4e-06	35.6
t0001533::180::24	AAAAGCTGGGTTGAGAGGGCGAAC	hsa-miR-320a	AAAAGCTGGGTTGAGAGGGCGA	100	22	0	0	1	22	1	22	1e-07	41
t0001535::179::22	TCCTGTACTGAGCTGCCCCGAT	hsa-miR-486-5p	TCCTGTACTGAGCTGCCCCGAG	100	21	0	0	1	21	1	21	4e-07	39.2
t0001538::179::19	ATGGATTTTTGGAGCAGGG	hsa-miR-1246	AATGGATTTTTGGAGCAGG	100	18	0	0	1	18	2	19	1e-05	33.7
t0001561::177::21	TGCGTGGCTAGGGCTAACAGC	hsa-miR-744-5p	TGCGGGGCTAGGGCTAACAGCA	95.24	21	1	0	1	21	1	21	2e-05	33.7
t0001563::176::22	ACAGGAGTGGGGGGTGGGACGT	hsa-miR-4433b-3p	CAGGAGTGGGGGGTGGGACGT	100	21	0	0	2	22	1	21	4e-07	39.2
t0001564::176::22	GAATGTTGCTCGGTGAACCCCG	hsa-miR-409-3p	GAATGTTGCTCGGTGAACCCCT	100	21	0	0	1	21	1	21	4e-07	39.2
t0001574::175::23	TGTAAACATCCCCGACTGGAAGA	hsa-miR-30d-5p	TGTAAACATCCCCGACTGGAAG	100	22	0	0	1	22	1	22	1e-07	41
t0001580::173::21	AACCCGTAGATCCGATCTTGA	hsa-miR-99a-5p	AACCCGTAGATCCGATCTTGTG	100	20	0	0	1	20	1	20	1e-06	37.4
t0001608::171::21	AAACCGTTCCCATTACTGAGT	hsa-miR-451a	AAACCGTTACCATTACTGAGTT	95.24	21	1	0	1	21	1	21	2e-05	33.7
t0001618::169::21	ACTGGACTTGGAGTCAGAAGG	hsa-miR-378a-3p	ACTGGACTTGGAGTCAGAAGGC	100	21	0	0	1	21	1	21	4e-07	39.2
t0001624::168::23	AGCTGGGTCTGAGGCCCCTCAGT	hsa-miR-423-3p	AGCTCGGTCTGAGGCCCCTCAGT	95.65	23	1	0	1	23	1	23	2e-06	37.4
t0001629::167::23	CTAGACTGAAGCTCCTTGAGGAT	hsa-miR-151a-3p	CTAGACTGAAGCTCCTTGAGG	100	21	0	0	1	21	1	21	4e-07	39.2
t0001635::167::24	TGTAAACATCCCCGACTGGAAGCA	hsa-miR-30d-5p	TGTAAACATCCCCGACTGGAAG	100	22	0	0	1	22	1	22	1e-07	41
t0001637::167::20	TCGTACCGTGAGTAATAATG	hsa-miR-126-3p	TCGTACCGTGAGTAATAATGCG	100	20	0	0	1	20	1	20	1e-06	37.4
t0001644::166::23	TGAGGGGCAGAGAGCGAGACCTT	hsa-miR-423-5p	TGAGGGGCAGAGAGCGAGACTTT	95.65	23	1	0	1	23	1	23	2e-06	37.4
t0001676::163::22	TAGCTTATCAGACTGATGTTGG	hsa-miR-21-5p	TAGCTTATCAGACTGATGTTGA	100	21	0	0	1	21	1	21	4e-07	39.2
t0001695::161::21	AAAAGCTGGGTTGAGAGGACG	hsa-miR-320d	AAAAGCTGGGTTGAGAGGA	100	19	0	0	1	19	1	19	4e-06	35.6
t0001704::160::21	CTAGACTGCAGCTCCTTGAGG	hsa-miR-151a-3p	CTAGACTGAAGCTCCTTGAGG	95.24	21	1	0	1	21	1	21	2e-05	33.7
t0001710::160::22	CAAAGAATTCTCCTTTTGGGCT	hsa-miR-186-5p	CAAAGAATTCTCCTTTTGGGCT	100	22	0	0	1	22	1	22	1e-07	41
t0001711::159::23	AGCTCGGTCTGCGGCCCCTCAGT	hsa-miR-423-3p	AGCTCGGTCTGAGGCCCCTCAGT	95.65	23	1	0	1	23	1	23	2e-06	37.4
t0001718::159::23	CTGGCCCTCTCTGCCCTTCCGTT	hsa-miR-328-3p	CTGGCCCTCTCTGCCCTTCCGT	100	22	0	0	1	22	1	22	1e-07	41
t0001732::158::22	TGTAAACATCCCCGACTGGAAA	hsa-miR-30d-5p	TGTAAACATCCCCGACTGGAAG	100	21	0	0	1	21	1	21	4e-07	39.2
t0001747::157::22	AACCCGTAGATCCGAACTTGTG	hsa-miR-100-5p	AACCCGTAGATCCGAACTTGTG	100	22	0	0	1	22	1	22	1e-07	41
t0001761::156::23	AAATGGATTTTTGGAGCAGGGAG	hsa-miR-1246	AATGGATTTTTGGAGCAGG	100	19	0	0	2	20	1	19	5e-06	35.6
t0001805::151::22	AAAATCTGGGTTGAGAGGGCGG	hsa-miR-320a	AAAAGCTGGGTTGAGAGGGCGA	95.24	21	1	0	1	21	1	21	2e-05	33.7
t0001816::151::23	TGGATTGTGACAATGGTGTTTGA	hsa-miR-122-5p	TGGAGTGTGACAATGGTGTTTG	95.45	22	1	0	1	22	1	22	5e-06	35.6
t0001818::150::24	AAAAGCTGGGTTGAGAGGGCGAGA	hsa-miR-320a	AAAAGCTGGGTTGAGAGGGCGA	100	22	0	0	1	22	1	22	1e-07	41
t0001840::149::23	TCCTTTACTGAGCTGCCCCGAGG	hsa-miR-486-5p	TCCTGTACTGAGCTGCCCCGAG	95.45	22	1	0	1	22	1	22	5e-06	35.6
t0001843::148::22	AAACCCGTAGATCCGATCTTGT	hsa-miR-99a-5p	AACCCGTAGATCCGATCTTGTG	100	21	0	0	2	22	1	21	4e-07	39.2
t0001845::148::22	TATTGCACTTGTCCCGGCCTGC	hsa-miR-92a-3p	TATTGCACTTGTCCCGGCCTGT	100	21	0	0	1	21	1	21	4e-07	39.2
t0001847::148::22	TTAGAACTGAATTCCATGGGTT	hsa-miR-146a-5p	TGAGAACTGAATTCCATGGGTT	100	20	0	0	3	22	3	22	1e-06	37.4
t0001870::146::24	TCGGATCCGTCTGAGCTTGGCTTC	hsa-miR-127-3p	TCGGATCCGTCTGAGCTTGGCT	100	22	0	0	1	22	1	22	1e-07	41
t0001872::146::23	ACTCGGCGTGGCGTCGGTCGTGA	hsa-miR-1307-3p	ACTCGGCGTGGCGTCGGTCGTG	100	22	0	0	1	22	1	22	1e-07	41
t0001878::145::23	TGAGGGGCAGAGAGCGAGCCTTT	hsa-miR-423-5p	TGAGGGGCAGAGAGCGAGACTTT	95.65	23	1	0	1	23	1	23	2e-06	37.4
t0001883::145::24	AAAAGCTGGGTTGAGAGGGCGTTT	hsa-miR-320a	AAAAGCTGGGTTGAGAGGGCGA	100	21	0	0	1	21	1	21	5e-07	39.2
t0001888::145::21	TATTGCACTTGTCCCGGCCTG	hsa-miR-92a-3p	TATTGCACTTGTCCCGGCCTGT	100	21	0	0	1	21	1	21	4e-07	39.2
t0001891::144::23	ACTCTGCGTGGCGTCGGTCGTGG	hsa-miR-1307-3p	ACTCGGCGTGGCGTCGGTCGTG	95.45	22	1	0	1	22	1	22	5e-06	35.6
t0001892::144::20	AAAGCTGGGTTGAGAGGGCG	hsa-miR-320a	AAAAGCTGGGTTGAGAGGGCGA	100	20	0	0	1	20	2	21	1e-06	37.4
t0001893::144::23	TGAGGGGCAGCGAGCGAGACTTT	hsa-miR-423-5p	TGAGGGGCAGAGAGCGAGACTTT	95.65	23	1	0	1	23	1	23	2e-06	37.4
t0001896::144::24	TGAGGGGCAGAGAGCGAGACTTTA	hsa-miR-423-5p	TGAGGGGCAGAGAGCGAGACTTT	100	23	0	0	1	23	1	23	4e-08	42.8
t0001899::143::21	TGGAGTGTGACAATGGTGTTA	hsa-miR-122-5p	TGGAGTGTGACAATGGTGTTTG	100	20	0	0	1	20	1	20	1e-06	37.4
t0001902::143::24	TGAGGGGCAGAGAGCGAGACTTTC	hsa-miR-423-5p	TGAGGGGCAGAGAGCGAGACTTT	100	23	0	0	1	23	1	23	4e-08	42.8
t0001910::143::24	TGAGGTAGTAGGTTGTGTGGTTAT	hsa-let-7b-5p	TGAGGTAGTAGGTTGTGTGGTT	100	22	0	0	1	22	1	22	1e-07	41
t0001919::143::22	ACTCGGCGTGGCGTCGGTCGTG	hsa-miR-1307-3p	ACTCGGCGTGGCGTCGGTCGTG	100	22	0	0	1	22	1	22	1e-07	41
t0001920::142::23	TCGGATCCGTCTGAGCTTGGCTG	hsa-miR-127-3p	TCGGATCCGTCTGAGCTTGGCT	100	22	0	0	1	22	1	22	1e-07	41
t0001923::142::21	TGAGGTAGTAGTTTGTGCTGT	hsa-let-7i-5p	TGAGGTAGTAGTTTGTGCTGTT	100	21	0	0	1	21	1	21	4e-07	39.2
t0001940::141::22	TGGAATGTAAAGAAGTATGTAT	hsa-miR-1-3p	TGGAATGTAAAGAAGTATGTAT	100	22	0	0	1	22	1	22	1e-07	41
t0001941::141::24	AGCTACATCTGGCTACTGGGTCTC	hsa-miR-222-3p	AGCTACATCTGGCTACTGGGT	100	21	0	0	1	21	1	21	5e-07	39.2
t0001942::141::22	TATTGCACTTGTCCCGGCCTGG	hsa-miR-92a-3p	TATTGCACTTGTCCCGGCCTGT	100	21	0	0	1	21	1	21	4e-07	39.2
t0001944::141::22	ACCACAGGGTAGAACCACGGAC	hsa-miR-140-3p	TACCACAGGGTAGAACCACGG	100	20	0	0	1	20	2	21	1e-06	37.4
t0001964::140::22	ACTAGATTGTGAGCTCCTGGAG	hsa-miR-28-3p	CACTAGATTGTGAGCTCCTGGA	100	21	0	0	1	21	2	22	4e-07	39.2
t0001970::139::25	AAAAGCTGGGTTGAGAGGGCGAAGT	hsa-miR-320a	AAAAGCTGGGTTGAGAGGGCGA	100	22	0	0	1	22	1	22	2e-07	41
t0001979::138::20	TTCACAGTGGCTAAGTTCTG	hsa-miR-27b-3p	TTCACAGTGGCTAAGTTCTGC	100	20	0	0	1	20	1	20	1e-06	37.4
t0001986::138::22	TTCTGTACTGAGCTGCCCCGAG	hsa-miR-486-5p	TCCTGTACTGAGCTGCCCCGAG	100	20	0	0	3	22	3	22	1e-06	37.4
t0001992::137::21	CTCGGCGTGGCGTCGGTCGTG	hsa-miR-1307-3p	ACTCGGCGTGGCGTCGGTCGTG	100	21	0	0	1	21	2	22	4e-07	39.2
t0001998::137::23	TGAGGGGCTGAGAGCGAGACTTT	hsa-miR-423-5p	TGAGGGGCAGAGAGCGAGACTTT	95.65	23	1	0	1	23	1	23	2e-06	37.4
t0002008::136::23	AACATTCAACGCTGTCGGTGAGT	hsa-miR-181a-5p	AACATTCAACGCTGTCGGTGAGT	100	23	0	0	1	23	1	23	4e-08	42.8
t0002013::136::23	TGAGGGGCAGAGAGCGAGACTAT	hsa-miR-423-5p	TGAGGGGCAGAGAGCGAGACTTT	100	21	0	0	1	21	1	21	4e-07	39.2
t0002014::136::22	GAATGTTGCTCGGTGAACCCCC	hsa-miR-409-3p	GAATGTTGCTCGGTGAACCCCT	100	21	0	0	1	21	1	21	4e-07	39.2
t0002033::134::17	TGGATTTTTGGAGCAGG	hsa-miR-1246	AATGGATTTTTGGAGCAGG	100	17	0	0	1	17	3	19	4e-05	31.9
t0002050::133::21	AAAAGCTGGGTTGAGAGGGCT	hsa-miR-320b	AAAAGCTGGGTTGAGAGGGCAA	100	20	0	0	1	20	1	20	1e-06	37.4
t0002050::133::21	AAAAGCTGGGTTGAGAGGGCT	hsa-miR-320a	AAAAGCTGGGTTGAGAGGGCGA	100	20	0	0	1	20	1	20	1e-06	37.4
t0002051::133::21	CAAGACTGAAGCTCCTTGAGG	hsa-miR-151a-3p	CTAGACTGAAGCTCCTTGAGG	100	19	0	0	3	21	3	21	4e-06	35.6
t0002059::133::22	CATTGCACTTGTCTCGGTCTGG	hsa-miR-25-3p	CATTGCACTTGTCTCGGTCTGA	100	21	0	0	1	21	1	21	4e-07	39.2
t0002061::133::21	AAAGCTGGGTTGAGAGGGCGT	hsa-miR-320a	AAAAGCTGGGTTGAGAGGGCGA	100	20	0	0	1	20	2	21	1e-06	37.4
t0002067::133::23	AGAGGCTGGCCGTGATGAATTCG	hsa-miR-485-5p	AGAGGCTGGCCGTGATGAATTC	100	22	0	0	1	22	1	22	1e-07	41
t0002070::132::21	AATGTTGCTCGGTGAACCCCT	hsa-miR-409-3p	GAATGTTGCTCGGTGAACCCCT	100	21	0	0	1	21	2	22	4e-07	39.2
t0002082::132::22	CGAGACTGAAGCTCCTTGAGGT	hsa-miR-151a-3p	CTAGACTGAAGCTCCTTGAGG	100	19	0	0	3	21	3	21	5e-06	35.6
t0002099::131::22	TGAGGTAGTAGGTTGTATGGTT	hsa-let-7c-5p	TGAGGTAGTAGGTTGTATGGTT	100	22	0	0	1	22	1	22	1e-07	41
t0002123::129::22	TGAGGTAGTAGGTTGTGTGGTA	hsa-let-7b-5p	TGAGGTAGTAGGTTGTGTGGTT	100	21	0	0	1	21	1	21	4e-07	39.2
t0002140::128::22	CGGGCCCTCTCTGCCCTTCCGT	hsa-miR-328-3p	CTGGCCCTCTCTGCCCTTCCGT	100	20	0	0	3	22	3	22	1e-06	37.4
t0002150::128::21	TGAGGTAGTAGTTTGTACAGT	hsa-let-7g-5p	TGAGGTAGTAGTTTGTACAGTT	100	21	0	0	1	21	1	21	4e-07	39.2
t0002152::127::22	TGCAGTGTGACAATGGTGTTTG	hsa-miR-122-5p	TGGAGTGTGACAATGGTGTTTG	95.45	22	1	0	1	22	1	22	5e-06	35.6
t0002163::127::24	AAAATCTGGGTTGAGAGGGCGATT	hsa-miR-320a	AAAAGCTGGGTTGAGAGGGCGA	95.45	22	1	0	1	22	1	22	6e-06	35.6
t0002191::125::23	CCCCCAGGTGTGATTCTGATTTG	hsa-miR-361-3p	TCCCCCAGGTGTGATTCTGATTT	100	22	0	0	1	22	2	23	1e-07	41
t0002215::124::21	AAAGCTGGGTTGAGAGGGCGA	hsa-miR-320a	AAAAGCTGGGTTGAGAGGGCGA	100	21	0	0	1	21	2	22	4e-07	39.2
t0002218::124::23	TTGGGGAAACGGCCGCTGAGTGT	hsa-miR-2110	TTGGGGAAACGGCCGCTGAGTG	100	22	0	0	1	22	1	22	1e-07	41
t0002221::124::22	TTGGCTGGTCTCTGCTCCGCAG	hsa-miR-6842-3p	TTGGCTGGTCTCTGCTCCGCAG	100	22	0	0	1	22	1	22	1e-07	41
t0002226::123::23	GAAAAGCTGGGTTGAGAGGGCGA	hsa-miR-320a	AAAAGCTGGGTTGAGAGGGCGA	100	22	0	0	2	23	1	22	1e-07	41
t0002236::123::23	CTCGTACCGTGAGTAATAATGCG	hsa-miR-126-3p	TCGTACCGTGAGTAATAATGCG	100	22	0	0	2	23	1	22	1e-07	41
t0002238::122::22	TGGGTTTACCTTGGGAGAACTT	hsa-miR-629-5p	TGGGTTTACGTTGGGAGAACT	95.24	21	1	0	1	21	1	21	2e-05	33.7
t0002245::122::24	AATGACACGATCACTCCCGTTGAG	hsa-miR-425-5p	AATGACACGATCACTCCCGTTGA	100	23	0	0	1	23	1	23	4e-08	42.8
t0002269::121::24	TGTAAACATCCTTGACTGGAAGCT	hsa-miR-30e-5p	TGTAAACATCCTTGACTGGAAG	100	22	0	0	1	22	1	22	1e-07	41
t0002277::121::22	TCCTTTACTGAGCTGCCCCGAA	hsa-miR-486-5p	TCCTGTACTGAGCTGCCCCGAG	95.24	21	1	0	1	21	1	21	2e-05	33.7
t0002282::120::21	GGGGTGCTATCTGTGATTGAG	hsa-miR-342-5p	AGGGGTGCTATCTGTGATTGA	100	20	0	0	1	20	2	21	1e-06	37.4
t0002289::120::22	TGCGGGGCTAGGGCTAACAGCA	hsa-miR-744-5p	TGCGGGGCTAGGGCTAACAGCA	100	22	0	0	1	22	1	22	1e-07	41
t0002305::119::22	CTGGCCCTCTCTGCCCTTCCGC	hsa-miR-328-3p	CTGGCCCTCTCTGCCCTTCCGT	100	21	0	0	1	21	1	21	4e-07	39.2
t0002326::118::21	AAAATCTGGGTTGAGAGGGCA	hsa-miR-320b	AAAAGCTGGGTTGAGAGGGCAA	95.24	21	1	0	1	21	1	21	2e-05	33.7
t0002339::117::20	ACTCGGCGTGGCGTCGGTCG	hsa-miR-1307-3p	ACTCGGCGTGGCGTCGGTCGTG	100	20	0	0	1	20	1	20	1e-06	37.4
t0002345::117::23	TGAGGGGCAGAGCGCGAGACTTT	hsa-miR-423-5p	TGAGGGGCAGAGAGCGAGACTTT	95.65	23	1	0	1	23	1	23	2e-06	37.4
t0002348::117::23	TGTAACCATCCCCGACTGGAAGC	hsa-miR-30d-5p	TGTAAACATCCCCGACTGGAAG	95.45	22	1	0	1	22	1	22	5e-06	35.6
t0002370::116::24	TTAGGGGCAGAGAGCGAGACTTTT	hsa-miR-423-5p	TGAGGGGCAGAGAGCGAGACTTT	100	21	0	0	3	23	3	23	5e-07	39.2
t0002384::115::23	CACCCGTAGAACCGACCTTGCGT	hsa-miR-99b-5p	CACCCGTAGAACCGACCTTGCG	100	22	0	0	1	22	1	22	1e-07	41
t0002387::115::23	TGACCTATGAATTGACAGCCAGT	hsa-miR-192-5p	CTGACCTATGAATTGACAGCC	100	20	0	0	1	20	2	21	2e-06	37.4
t0002389::115::23	TCCCTGAGACCCTTTAACCTGTG	hsa-miR-125a-5p	TCCCTGAGACCCTTTAACCTGTGA	100	23	0	0	1	23	1	23	4e-08	42.8
t0002397::114::23	TGGAGTGTGACAATGGTGTTTGC	hsa-miR-122-5p	TGGAGTGTGACAATGGTGTTTG	100	22	0	0	1	22	1	22	1e-07	41
t0002408::114::23	TCAGGCTCAGTCCCCTCCCGATT	hsa-miR-484	TCAGGCTCAGTCCCCTCCCGAT	100	22	0	0	1	22	1	22	1e-07	41
t0002419::113::20	CACCCGTAGAACCGACCTTG	hsa-miR-99b-5p	CACCCGTAGAACCGACCTTGCG	100	20	0	0	1	20	1	20	1e-06	37.4
t0002422::113::22	TGAGGTAGTAGTTTGTGCTGTA	hsa-let-7i-5p	TGAGGTAGTAGTTTGTGCTGTT	100	21	0	0	1	21	1	21	4e-07	39.2
t0002428::113::22	TGGTGGGCCGCAGAACATGTGC	hsa-miR-654-5p	TGGTGGGCCGCAGAACATGTGC	100	22	0	0	1	22	1	22	1e-07	41
t0002431::113::23	AGAGGGGCAGAGAGCGAGACTTT	hsa-miR-423-5p	TGAGGGGCAGAGAGCGAGACTTT	100	22	0	0	2	23	2	23	1e-07	41
t0002434::113::23	TGAGGGGCAGAGAGCAAGACTTT	hsa-miR-423-5p	TGAGGGGCAGAGAGCGAGACTTT	95.65	23	1	0	1	23	1	23	2e-06	37.4
t0002454::112::24	TACCACAGGGTAGAACCACGGACG	hsa-miR-140-3p	TACCACAGGGTAGAACCACGG	100	21	0	0	1	21	1	21	5e-07	39.2
t0002465::111::22	AACCCGTAGATCCGATCTTGTG	hsa-miR-99a-5p	AACCCGTAGATCCGATCTTGTG	100	22	0	0	1	22	1	22	1e-07	41
t0002467::111::20	AAATGGATTTTTGGAGCAGG	hsa-miR-1246	AATGGATTTTTGGAGCAGG	100	19	0	0	2	20	1	19	4e-06	35.6
t0002475::111::23	ACTGGACTTGGAGTCAGAAGGCA	hsa-miR-378a-3p	ACTGGACTTGGAGTCAGAAGGC	100	22	0	0	1	22	1	22	1e-07	41
t0002482::110::23	CAACTGAATCCCAAAAGCAGCTG	hsa-miR-191-5p	CAACGGAATCCCAAAAGCAGCTG	95.65	23	1	0	1	23	1	23	2e-06	37.4
t0002485::110::22	TGAGAACTGAATTCCATGGGTG	hsa-miR-146a-5p	TGAGAACTGAATTCCATGGGTT	100	21	0	0	1	21	1	21	4e-07	39.2
t0002505::109::23	TGAGGTAGTAGTTTGTGCTGTTA	hsa-let-7i-5p	TGAGGTAGTAGTTTGTGCTGTT	100	22	0	0	1	22	1	22	1e-07	41
t0002523::108::22	CAACGGAATCCCAAAAGCAGCT	hsa-miR-191-5p	CAACGGAATCCCAAAAGCAGCTG	100	22	0	0	1	22	1	22	1e-07	41
t0002525::108::22	TGGAGTGTGACCATGGTGTTTG	hsa-miR-122-5p	TGGAGTGTGACAATGGTGTTTG	95.45	22	1	0	1	22	1	22	5e-06	35.6
t0002534::108::21	TTCACAGTGGCTAAGTTCCGA	hsa-miR-27a-3p	TTCACAGTGGCTAAGTTCCGC	100	20	0	0	1	20	1	20	1e-06	37.4
t0002535::108::23	TAGCTTATCAGCCTGATGTTGAC	hsa-miR-21-5p	TAGCTTATCAGACTGATGTTGA	95.45	22	1	0	1	22	1	22	5e-06	35.6
t0002539::108::22	ACTGTACTTGGAGTCAGAAGGC	hsa-miR-378a-3p	ACTGGACTTGGAGTCAGAAGGC	95.45	22	1	0	1	22	1	22	5e-06	35.6
t0002544::107::21	CTATACGACCTGCTGCCTTTC	hsa-let-7d-3p	CTATACGACCTGCTGCCTTTCT	100	21	0	0	1	21	1	21	4e-07	39.2
t0002553::107::21	AATGACACGATCACTCCCGTT	hsa-miR-425-5p	AATGACACGATCACTCCCGTTGA	100	21	0	0	1	21	1	21	4e-07	39.2
t0002571::106::21	CGGCGGGGACGGCGATTGGTC	hsa-miR-1908-5p	CGGCGGGGACGGCGATTGGTC	100	21	0	0	1	21	1	21	4e-07	39.2
t0002575::106::22	TTAGTGCACTACAGAACTTTGT	hsa-miR-148a-3p	TCAGTGCACTACAGAACTTTGT	100	20	0	0	3	22	3	22	1e-06	37.4
t0002588::105::20	TCACAGTGAACCGGTCTCTT	hsa-miR-128-3p	TCACAGTGAACCGGTCTCTTT	100	20	0	0	1	20	1	20	1e-06	37.4
t0002609::105::22	AAAATCTGGGTTGAGAGGGCGC	hsa-miR-320a	AAAAGCTGGGTTGAGAGGGCGA	95.24	21	1	0	1	21	1	21	2e-05	33.7
t0002616::104::22	AGCTACATTGTCTGCTGGGTTT	hsa-miR-221-3p	AGCTACATTGTCTGCTGGGTTTC	100	22	0	0	1	22	1	22	1e-07	41
t0002622::104::22	TGAGGGGCCGAGAGCGAGACTT	hsa-miR-423-5p	TGAGGGGCAGAGAGCGAGACTTT	95.45	22	1	0	1	22	1	22	5e-06	35.6
t0002625::104::20	AACCCGTAGATCCGATCTTG	hsa-miR-99a-5p	AACCCGTAGATCCGATCTTGTG	100	20	0	0	1	20	1	20	1e-06	37.4
t0002626::104::21	TGAGCGCCTCGACGACAGAGC	hsa-miR-339-3p	TGAGCGCCTCGACGACAGAGCCG	100	21	0	0	1	21	1	21	4e-07	39.2
t0002630::104::24	AAAAGCTGGGTTGAGAGGGCGATC	hsa-miR-320a	AAAAGCTGGGTTGAGAGGGCGA	100	22	0	0	1	22	1	22	1e-07	41
t0002631::104::20	AAAAGCTGGGTTGAGAGGGA	hsa-miR-320c	AAAAGCTGGGTTGAGAGGGT	100	19	0	0	1	19	1	19	4e-06	35.6
t0002639::104::21	AGCTACATCTGGCTACTGGGT	hsa-miR-222-3p	AGCTACATCTGGCTACTGGGT	100	21	0	0	1	21	1	21	4e-07	39.2
t0002641::103::23	AAAATCTGGGTTGAGAGGGCGTT	hsa-miR-320a	AAAAGCTGGGTTGAGAGGGCGA	95.24	21	1	0	1	21	1	21	2e-05	33.7
t0002666::102::22	TCCTGTACTGAGCTGCCCCGAC	hsa-miR-486-5p	TCCTGTACTGAGCTGCCCCGAG	100	21	0	0	1	21	1	21	4e-07	39.2
t0002678::102::22	AGAGGCTGGCCGTGATGAATTC	hsa-miR-485-5p	AGAGGCTGGCCGTGATGAATTC	100	22	0	0	1	22	1	22	1e-07	41
t0002689::102::20	AGGGGTGCTATCTGTGATTG	hsa-miR-342-5p	AGGGGTGCTATCTGTGATTGA	100	20	0	0	1	20	1	20	1e-06	37.4
t0002695::101::23	TGAGGGGCAGAGATCGAGACTTT	hsa-miR-423-5p	TGAGGGGCAGAGAGCGAGACTTT	95.65	23	1	0	1	23	1	23	2e-06	37.4
t0002732::100::23	TTGAGTGTGACAATGGTGTTTGA	hsa-miR-122-5p	TGGAGTGTGACAATGGTGTTTG	100	20	0	0	3	22	3	22	2e-06	37.4
t0002753::99::23	TGGATTGTGACAATGGTGTTTGT	hsa-miR-122-5p	TGGAGTGTGACAATGGTGTTTG	95.45	22	1	0	1	22	1	22	5e-06	35.6
t0002768::98::22	AAGCTCGGTCTGAGGCCCCTCA	hsa-miR-423-3p	AGCTCGGTCTGAGGCCCCTCAGT	100	21	0	0	2	22	1	21	4e-07	39.2
t0002773::98::23	TGAGAGGCAGAGAGCGAGACTTT	hsa-miR-423-5p	TGAGGGGCAGAGAGCGAGACTTT	95.65	23	1	0	1	23	1	23	2e-06	37.4
t0002793::97::24	TGAGGGGCAGAGAGCGAGACTTTG	hsa-miR-423-5p	TGAGGGGCAGAGAGCGAGACTTT	100	23	0	0	1	23	1	23	4e-08	42.8
t0002800::97::23	TACCCTGTAGAACCGAATTTGTG	hsa-miR-10b-5p	TACCCTGTAGAACCGAATTTGTG	100	23	0	0	1	23	1	23	4e-08	42.8
t0002819::97::23	TGAGGAGCAGAGAGCGAGACTTT	hsa-miR-423-5p	TGAGGGGCAGAGAGCGAGACTTT	95.65	23	1	0	1	23	1	23	2e-06	37.4
t0002822::97::23	CACTAGATTGTGAGCTCCTGGAA	hsa-miR-28-3p	CACTAGATTGTGAGCTCCTGGA	100	22	0	0	1	22	1	22	1e-07	41
t0002847::96::21	ACAGTAGTCTGCACATTGGTT	hsa-miR-199b-3p	ACAGTAGTCTGCACATTGGTTA	100	21	0	0	1	21	1	21	4e-07	39.2
t0002847::96::21	ACAGTAGTCTGCACATTGGTT	hsa-miR-199a-3p	ACAGTAGTCTGCACATTGGTTA	100	21	0	0	1	21	1	21	4e-07	39.2
t0002854::96::23	ACCCTGTAGAACCGAATTTGTGA	hsa-miR-10b-5p	TACCCTGTAGAACCGAATTTGTG	100	22	0	0	1	22	2	23	1e-07	41
t0002859::95::23	TGAGTGGCAGCGAGCGAGACTTT	hsa-miR-423-5p	TGAGGGGCAGAGAGCGAGACTTT	91.3	23	2	0	1	23	1	23	2e-05	33.7
t0002864::95::20	AATGCACCCGGGCAAGGATT	hsa-miR-501-3p	AATGCACCCGGGCAAGGATTCT	100	20	0	0	1	20	1	20	1e-06	37.4
t0002865::95::21	CTGGCCCTCTCTGCCCTTCCG	hsa-miR-328-3p	CTGGCCCTCTCTGCCCTTCCGT	100	21	0	0	1	21	1	21	4e-07	39.2
t0002876::95::23	CACTAGATTGTGAGCTCCTGGAG	hsa-miR-28-3p	CACTAGATTGTGAGCTCCTGGA	100	22	0	0	1	22	1	22	1e-07	41
t0002878::95::22	CGTGTATTTGACAAGCTGAGTT	hsa-miR-223-5p	CGTGTATTTGACAAGCTGAGTT	100	22	0	0	1	22	1	22	1e-07	41
t0002888::94::20	AATGGATTTTTGGAGCAGGG	hsa-miR-1246	AATGGATTTTTGGAGCAGG	100	19	0	0	1	19	1	19	4e-06	35.6
t0002892::94::22	TGAGACCTCTGGGTTCTGAGCT	hsa-miR-769-5p	TGAGACCTCTGGGTTCTGAGCT	100	22	0	0	1	22	1	22	1e-07	41
t0002896::94::21	TGCGGGGCTAGGGCTAACAGA	hsa-miR-744-5p	TGCGGGGCTAGGGCTAACAGCA	100	20	0	0	1	20	1	20	1e-06	37.4
t0002898::94::23	TAGCTTATCAGACTGATGTTGAA	hsa-miR-21-5p	TAGCTTATCAGACTGATGTTGA	100	22	0	0	1	22	1	22	1e-07	41
t0002902::94::20	CGTACCGTGAGTAATAATGC	hsa-miR-126-3p	TCGTACCGTGAGTAATAATGCG	100	20	0	0	1	20	2	21	1e-06	37.4
t0002906::94::23	TCCTTTACTGAGCTGCCCCGAGC	hsa-miR-486-5p	TCCTGTACTGAGCTGCCCCGAG	95.45	22	1	0	1	22	1	22	5e-06	35.6
t0002910::94::22	CTAGACTGAAGCTCCTTGAGGC	hsa-miR-151a-3p	CTAGACTGAAGCTCCTTGAGG	100	21	0	0	1	21	1	21	4e-07	39.2
t0002913::94::23	TGAGGGGTAGAGAGCGAGACTTT	hsa-miR-423-5p	TGAGGGGCAGAGAGCGAGACTTT	95.65	23	1	0	1	23	1	23	2e-06	37.4
t0002914::94::23	TGAGGGGCAGAGCGCTAGACTTT	hsa-miR-423-5p	TGAGGGGCAGAGAGCGAGACTTT	91.3	23	2	0	1	23	1	23	2e-05	33.7
t0002930::93::24	CTAGACTGAAGCTCCTTGAGGAAT	hsa-miR-151a-3p	CTAGACTGAAGCTCCTTGAGG	100	21	0	0	1	21	1	21	5e-07	39.2
t0002936::93::23	TGAGTTAGTAGGTTGTGTGGTTT	hsa-let-7b-5p	TGAGGTAGTAGGTTGTGTGGTT	95.45	22	1	0	1	22	1	22	5e-06	35.6
t0002945::92::22	TGAGATGAAGCACTGTAGCTCT	hsa-miR-143-3p	TGAGATGAAGCACTGTAGCTC	100	21	0	0	1	21	1	21	4e-07	39.2
t0002965::92::21	CTGGTACAGGCCTGGGGGACT	hsa-miR-150-3p	CTGGTACAGGCCTGGGGGACAG	100	20	0	0	1	20	1	20	1e-06	37.4
t0002975::91::21	AACCGGTAGATCCGATCTTGT	hsa-miR-99a-5p	AACCCGTAGATCCGATCTTGTG	95.24	21	1	0	1	21	1	21	2e-05	33.7
t0002991::91::23	TGAGGGGCCGAGAGCGAGACTTC	hsa-miR-423-5p	TGAGGGGCAGAGAGCGAGACTTT	95.45	22	1	0	1	22	1	22	5e-06	35.6
t0002996::91::21	TGAGAACTGAATTCCATGGGC	hsa-miR-146a-5p	TGAGAACTGAATTCCATGGGTT	100	20	0	0	1	20	1	20	1e-06	37.4
t0002997::91::22	AAACCGTTACCATTACTGAGTT	hsa-miR-451a	AAACCGTTACCATTACTGAGTT	100	22	0	0	1	22	1	22	1e-07	41
t0003005::90::22	CTGGCCCTCTCTGCCCTTCCGG	hsa-miR-328-3p	CTGGCCCTCTCTGCCCTTCCGT	100	21	0	0	1	21	1	21	4e-07	39.2
t0003016::90::24	TGTAACCATCCCCGACTGGAAGCT	hsa-miR-30d-5p	TGTAAACATCCCCGACTGGAAG	95.45	22	1	0	1	22	1	22	6e-06	35.6
t0003019::90::21	AAATGGATTTTTGGAGCAGGA	hsa-miR-1246	AATGGATTTTTGGAGCAGG	100	19	0	0	2	20	1	19	4e-06	35.6
t0003020::90::22	TACCACAGGGTAGAACCACGGA	hsa-miR-140-3p	TACCACAGGGTAGAACCACGG	100	21	0	0	1	21	1	21	4e-07	39.2
t0003021::90::22	CACCCGTAGAACCGACCTTGCA	hsa-miR-99b-5p	CACCCGTAGAACCGACCTTGCG	100	21	0	0	1	21	1	21	4e-07	39.2
t0003043::89::22	AAAGTTCTGAGACACTCCGACT	hsa-miR-148a-5p	AAAGTTCTGAGACACTCCGACT	100	22	0	0	1	22	1	22	1e-07	41
t0003044::89::22	TGAGGTAGTAGATTGTATAGTC	hsa-let-7f-5p	TGAGGTAGTAGATTGTATAGTT	100	21	0	0	1	21	1	21	4e-07	39.2
t0003076::88::23	TGAGGGGCAGAGAGCGAGACTCT	hsa-miR-423-5p	TGAGGGGCAGAGAGCGAGACTTT	100	21	0	0	1	21	1	21	4e-07	39.2
t0003098::88::22	TATTGCACTTGTCCCGGCCTGA	hsa-miR-92a-3p	TATTGCACTTGTCCCGGCCTGT	100	21	0	0	1	21	1	21	4e-07	39.2
t0003104::88::23	ACCCTGTAGATCCGAATTTGTGA	hsa-miR-10a-5p	TACCCTGTAGATCCGAATTTGTG	100	22	0	0	1	22	2	23	1e-07	41
t0003113::87::22	TTCAAGTAATCCAGGATAGGCG	hsa-miR-26a-5p	TTCAAGTAATCCAGGATAGGCT	100	21	0	0	1	21	1	21	4e-07	39.2
t0003114::87::24	TGAGGTAGTAGGTTGTGTGGTTTT	hsa-let-7b-5p	TGAGGTAGTAGGTTGTGTGGTT	100	22	0	0	1	22	1	22	1e-07	41
t0003124::87::23	TAGCGTATCAGACTGATGTTGAC	hsa-miR-21-5p	TAGCTTATCAGACTGATGTTGA	95.45	22	1	0	1	22	1	22	5e-06	35.6
t0003131::87::21	TGAGGTAGTAGGTTGTATAGT	hsa-let-7a-5p	TGAGGTAGTAGGTTGTATAGTT	100	21	0	0	1	21	1	21	4e-07	39.2
t0003132::87::23	GAATGTTGCTCGGTGAACCCCTT	hsa-miR-409-3p	GAATGTTGCTCGGTGAACCCCT	100	22	0	0	1	22	1	22	1e-07	41
t0003133::87::22	TGGAGTGTGACAATGGTGTTCG	hsa-miR-122-5p	TGGAGTGTGACAATGGTGTTTG	100	20	0	0	1	20	1	20	1e-06	37.4
t0003138::86::23	TGAGGGACAGAGAGCGAGACTTT	hsa-miR-423-5p	TGAGGGGCAGAGAGCGAGACTTT	95.65	23	1	0	1	23	1	23	2e-06	37.4
t0003161::86::24	TGAGAACTGAATTCCATGGGTTGT	hsa-miR-146a-5p	TGAGAACTGAATTCCATGGGTT	100	22	0	0	1	22	1	22	1e-07	41
t0003162::86::20	TACAGTACTGTGATAACTGA	hsa-miR-101-3p	TACAGTACTGTGATAACTGAA	100	20	0	0	1	20	1	20	1e-06	37.4
t0003165::86::23	TCTTGGAGTAGGTCATTGGGTGG	hsa-miR-432-5p	TCTTGGAGTAGGTCATTGGGTGG	100	23	0	0	1	23	1	23	4e-08	42.8
t0003174::85::24	TACCCTGTAGAACCGAATTTGTGA	hsa-miR-10b-5p	TACCCTGTAGAACCGAATTTGTG	100	23	0	0	1	23	1	23	4e-08	42.8
t0003194::85::23	ACCACAGGGTAGAACCACGGACG	hsa-miR-140-3p	TACCACAGGGTAGAACCACGG	100	20	0	0	1	20	2	21	2e-06	37.4
t0003200::85::22	TCATGTACTGAGCTGCCCCGAG	hsa-miR-486-5p	TCCTGTACTGAGCTGCCCCGAG	95.45	22	1	0	1	22	1	22	5e-06	35.6
t0003210::84::23	TGAGTGGCAGAGAGCGAGACTTA	hsa-miR-423-5p	TGAGGGGCAGAGAGCGAGACTTT	95.45	22	1	0	1	22	1	22	5e-06	35.6
t0003214::84::21	CACCCGTAGAACCGACCTTGT	hsa-miR-99b-5p	CACCCGTAGAACCGACCTTGCG	100	20	0	0	1	20	1	20	1e-06	37.4
t0003227::84::21	TGAGAACTGAATTCCATGGGG	hsa-miR-146a-5p	TGAGAACTGAATTCCATGGGTT	100	20	0	0	1	20	1	20	1e-06	37.4
t0003233::84::22	CTGGACTTGGAGTCAGAAGGCG	hsa-miR-378a-3p	ACTGGACTTGGAGTCAGAAGGC	100	21	0	0	1	21	2	22	4e-07	39.2
t0003236::83::23	AAAGCTGGGTTGAGAGGGCGAAT	hsa-miR-320a	AAAAGCTGGGTTGAGAGGGCGA	100	21	0	0	1	21	2	22	4e-07	39.2
t0003251::83::22	TGAGGACTGAATTCCATGGGTT	hsa-miR-146a-5p	TGAGAACTGAATTCCATGGGTT	95.45	22	1	0	1	22	1	22	5e-06	35.6
t0003252::83::22	TCGTACCGTGAGTAATAATGCA	hsa-miR-126-3p	TCGTACCGTGAGTAATAATGCG	100	21	0	0	1	21	1	21	4e-07	39.2
t0003259::83::23	TGAGGGGCAGAGAGCGTGACTTT	hsa-miR-423-5p	TGAGGGGCAGAGAGCGAGACTTT	95.65	23	1	0	1	23	1	23	2e-06	37.4
t0003260::83::23	CGAGACTGAAGCTCCTTGAGGAA	hsa-miR-151a-3p	CTAGACTGAAGCTCCTTGAGG	100	19	0	0	3	21	3	21	5e-06	35.6
t0003263::83::24	GAATGTTGCTCGGTGAACCCCTTT	hsa-miR-409-3p	GAATGTTGCTCGGTGAACCCCT	100	22	0	0	1	22	1	22	1e-07	41
t0003266::83::21	TTCACAGTGGCTAAGTTCTGT	hsa-miR-27b-3p	TTCACAGTGGCTAAGTTCTGC	100	20	0	0	1	20	1	20	1e-06	37.4
t0003281::82::22	CTGCAGACTCGACCTCCCAGGC	hsa-miR-1273h-3p	CTGCAGACTCGACCTCCCAGGC	100	22	0	0	1	22	1	22	1e-07	41
t0003297::82::22	TCTCGCGGCTCCTCGCGGCTCG	hsa-miR-3615	TCTCTCGGCTCCTCGCGGCTC	95.24	21	1	0	1	21	1	21	2e-05	33.7
t0003308::81::24	ACTGGACTTGGAGTCAGAAGGCGT	hsa-miR-378a-3p	ACTGGACTTGGAGTCAGAAGGC	100	22	0	0	1	22	1	22	1e-07	41
t0003311::81::23	TCTCTCGGCTCCTCGCGGCTCGT	hsa-miR-3615	TCTCTCGGCTCCTCGCGGCTC	100	21	0	0	1	21	1	21	4e-07	39.2
t0003322::81::23	CTCGGCGTGGCGTCGGTCGTGGT	hsa-miR-1307-3p	ACTCGGCGTGGCGTCGGTCGTG	100	21	0	0	1	21	2	22	4e-07	39.2
t0003335::81::23	AAGCTCGGTCTGAGGCCCCTCAG	hsa-miR-423-3p	AGCTCGGTCTGAGGCCCCTCAGT	100	22	0	0	2	23	1	22	1e-07	41
t0003354::80::22	GAATGTTGCTCGGTGAACCCCA	hsa-miR-409-3p	GAATGTTGCTCGGTGAACCCCT	100	21	0	0	1	21	1	21	4e-07	39.2
t0003359::80::23	TGAGGTAGTAGGTTGTGTGGTTG	hsa-let-7b-5p	TGAGGTAGTAGGTTGTGTGGTT	100	22	0	0	1	22	1	22	1e-07	41
t0003360::80::22	CGGCTCTGGGTCTGTGGGGAGT	hsa-miR-760	CGGCTCTGGGTCTGTGGGGA	100	20	0	0	1	20	1	20	1e-06	37.4
t0003364::80::24	AAAAGCTGGGTTGAGAGGGCGATG	hsa-miR-320a	AAAAGCTGGGTTGAGAGGGCGA	100	22	0	0	1	22	1	22	1e-07	41
t0003381::80::24	TCCCCCAGGTGTGATTCTGATTTT	hsa-miR-361-3p	TCCCCCAGGTGTGATTCTGATTT	100	23	0	0	1	23	1	23	4e-08	42.8
t0003395::79::21	GAACCGTTACCATTACTGAGT	hsa-miR-451a	AAACCGTTACCATTACTGAGTT	100	20	0	0	2	21	2	21	1e-06	37.4
t0003399::79::19	CTAGACTGAAGCTCCTTGA	hsa-miR-151a-3p	CTAGACTGAAGCTCCTTGAGG	100	19	0	0	1	19	1	19	3e-06	35.6
t0003407::79::21	CGTGTATTTGACAAGCTGAGT	hsa-miR-223-5p	CGTGTATTTGACAAGCTGAGTT	100	21	0	0	1	21	1	21	4e-07	39.2
t0003408::79::23	TGAAGGGCAGAGAGCGAGACTTT	hsa-miR-423-5p	TGAGGGGCAGAGAGCGAGACTTT	95.65	23	1	0	1	23	1	23	2e-06	37.4
t0003428::79::22	CAGGGCTGGCAGTGACATGGGT	hsa-miR-4446-3p	CAGGGCTGGCAGTGACATGGGT	100	22	0	0	1	22	1	22	1e-07	41
t0003436::78::21	GACCCGTAGATCCGATCTTGT	hsa-miR-99a-5p	AACCCGTAGATCCGATCTTGTG	100	20	0	0	2	21	2	21	1e-06	37.4
t0003440::78::22	AATGACACGATCACTCCCGTTG	hsa-miR-425-5p	AATGACACGATCACTCCCGTTGA	100	22	0	0	1	22	1	22	1e-07	41
t0003445::78::21	CCTCTGGGCCCTTCCTCCAGT	hsa-miR-326	CCTCTGGGCCCTTCCTCCAG	100	20	0	0	1	20	1	20	1e-06	37.4
t0003451::78::21	AAACCGTAGATCCGATCTTGT	hsa-miR-99a-5p	AACCCGTAGATCCGATCTTGTG	95.24	21	1	0	1	21	1	21	2e-05	33.7
t0003457::78::19	TTCACAGTGGCTAAGTTCT	hsa-miR-27b-3p	TTCACAGTGGCTAAGTTCTGC	100	19	0	0	1	19	1	19	3e-06	35.6
t0003459::78::23	GACTATAGAACTTTCCCCCTCAT	hsa-miR-625-3p	GACTATAGAACTTTCCCCCTCA	100	22	0	0	1	22	1	22	1e-07	41
t0003464::78::21	ACCACAGGGTAGAACCACGGA	hsa-miR-140-3p	TACCACAGGGTAGAACCACGG	100	20	0	0	1	20	2	21	1e-06	37.4
t0003475::78::20	CAAAGAATTCTCCTTTTGGG	hsa-miR-186-5p	CAAAGAATTCTCCTTTTGGGCT	100	20	0	0	1	20	1	20	1e-06	37.4
t0003485::77::23	CTAGACTGAAGCTCCTTGAGGTT	hsa-miR-151a-3p	CTAGACTGAAGCTCCTTGAGG	100	21	0	0	1	21	1	21	4e-07	39.2
t0003492::77::21	TACCCTGTAGAACCGAATTTG	hsa-miR-10b-5p	TACCCTGTAGAACCGAATTTGTG	100	21	0	0	1	21	1	21	4e-07	39.2
t0003520::77::23	CACTAGATTGTGAGCTCCTGGAT	hsa-miR-28-3p	CACTAGATTGTGAGCTCCTGGA	100	22	0	0	1	22	1	22	1e-07	41
t0003523::77::19	TGGATTTTTGGAGCAGGGA	hsa-miR-1246	AATGGATTTTTGGAGCAGG	100	17	0	0	1	17	3	19	4e-05	31.9
t0003541::76::21	TCGGATCCGTCTGAGCTTGGC	hsa-miR-127-3p	TCGGATCCGTCTGAGCTTGGCT	100	21	0	0	1	21	1	21	4e-07	39.2
t0003545::76::22	CTGGCCCTCTCTGCCCTTCCGA	hsa-miR-328-3p	CTGGCCCTCTCTGCCCTTCCGT	100	21	0	0	1	21	1	21	4e-07	39.2
t0003564::76::23	TGTAGACATCCCCGACTGGAAGC	hsa-miR-30d-5p	TGTAAACATCCCCGACTGGAAG	95.45	22	1	0	1	22	1	22	5e-06	35.6
t0003571::75::23	TGAGGTAGTAGGTTGTGTGGTTC	hsa-let-7b-5p	TGAGGTAGTAGGTTGTGTGGTT	100	22	0	0	1	22	1	22	1e-07	41
t0003574::75::18	AAAAGCTGGGTTGAGAGG	hsa-miR-320d	AAAAGCTGGGTTGAGAGGA	100	18	0	0	1	18	1	18	1e-05	33.7
t0003574::75::18	AAAAGCTGGGTTGAGAGG	hsa-miR-320c	AAAAGCTGGGTTGAGAGGGT	100	18	0	0	1	18	1	18	1e-05	33.7
t0003576::75::22	CACTAGATTGTGAGCTCCTGGG	hsa-miR-28-3p	CACTAGATTGTGAGCTCCTGGA	100	21	0	0	1	21	1	21	4e-07	39.2
t0003579::75::25	TGTAAACATCCCCGACTGGAAGCTT	hsa-miR-30d-5p	TGTAAACATCCCCGACTGGAAG	100	22	0	0	1	22	1	22	2e-07	41
t0003587::75::23	TATTGCACTTGTCCCGGCCTGTT	hsa-miR-92a-3p	TATTGCACTTGTCCCGGCCTGT	100	22	0	0	1	22	1	22	1e-07	41
t0003590::75::21	AAGGGCTTCCTCTCTGCAGGA	hsa-miR-3158-3p	AAGGGCTTCCTCTCTGCAGGAC	100	21	0	0	1	21	1	21	4e-07	39.2
t0003593::75::22	TTATAAAGCAATGAGACTGATT	hsa-miR-340-5p	TTATAAAGCAATGAGACTGATT	100	22	0	0	1	22	1	22	1e-07	41
t0003608::75::24	CGTGTATTTGACAAGCTGAGTTGA	hsa-miR-223-5p	CGTGTATTTGACAAGCTGAGTT	100	22	0	0	1	22	1	22	1e-07	41
t0003616::75::23	AAAAGCTGGGTTGAGAGGGCGTG	hsa-miR-320a	AAAAGCTGGGTTGAGAGGGCGA	100	21	0	0	1	21	1	21	4e-07	39.2
t0003631::74::23	ACCACAGGGTAGAACCACGGACA	hsa-miR-140-3p	TACCACAGGGTAGAACCACGG	100	20	0	0	1	20	2	21	2e-06	37.4
t0003635::74::23	GGAGTGGCAGAGAGCGAGACTTT	hsa-miR-423-5p	TGAGGGGCAGAGAGCGAGACTTT	95.45	22	1	0	2	23	2	23	5e-06	35.6
t0003636::74::21	TCAGTGCATCACAGAACTTTG	hsa-miR-148b-3p	TCAGTGCATCACAGAACTTTGT	100	21	0	0	1	21	1	21	4e-07	39.2
t0003640::74::23	TCTCTCGGCTCCTCGCGGCTCGC	hsa-miR-3615	TCTCTCGGCTCCTCGCGGCTC	100	21	0	0	1	21	1	21	4e-07	39.2
t0003646::74::20	CGGCGGGGACGGCGATTGGT	hsa-miR-1908-5p	CGGCGGGGACGGCGATTGGTC	100	20	0	0	1	20	1	20	1e-06	37.4
t0003669::73::23	CTTGTATTTGACAAGCTGAGTTG	hsa-miR-223-5p	CGTGTATTTGACAAGCTGAGTT	100	20	0	0	3	22	3	22	2e-06	37.4
t0003671::73::22	CTCGTCGTGGCGTCGGTCGTGT	hsa-miR-1307-3p	ACTCGGCGTGGCGTCGGTCGTG	95.24	21	1	0	1	21	2	22	2e-05	33.7
t0003672::73::21	AAACCGTTACCATTCCTGAGT	hsa-miR-451a	AAACCGTTACCATTACTGAGTT	95.24	21	1	0	1	21	1	21	2e-05	33.7
t0003683::73::21	TTATGGTTTGCCTGGGACTGA	hsa-miR-584-5p	TTATGGTTTGCCTGGGACTGAG	100	21	0	0	1	21	1	21	4e-07	39.2
t0003688::73::24	TGTAAACATCCTCGACTGGAAGCT	hsa-miR-30a-5p	TGTAAACATCCTCGACTGGAAG	100	22	0	0	1	22	1	22	1e-07	41
t0003708::72::22	TACCCTGTAGAACCGAATTTGC	hsa-miR-10b-5p	TACCCTGTAGAACCGAATTTGTG	100	21	0	0	1	21	1	21	4e-07	39.2
t0003709::72::21	TTTGTTCGTTCGGCTCGCGTG	hsa-miR-375	TTTGTTCGTTCGGCTCGCGTGA	100	21	0	0	1	21	1	21	4e-07	39.2
t0003737::72::21	CTAGACTGAGGCTCCTTGAGG	hsa-miR-151a-3p	CTAGACTGAAGCTCCTTGAGG	95.24	21	1	0	1	21	1	21	2e-05	33.7
t0003742::72::23	CGTGTATTTGACAAGCTGAGTTT	hsa-miR-223-5p	CGTGTATTTGACAAGCTGAGTT	100	22	0	0	1	22	1	22	1e-07	41
t0003749::71::23	TACCCTGTAGATCCGAATTTGTG	hsa-miR-10a-5p	TACCCTGTAGATCCGAATTTGTG	100	23	0	0	1	23	1	23	4e-08	42.8
t0003769::71::20	TGGATTTTTGGAGCAGGGAG	hsa-miR-1246	AATGGATTTTTGGAGCAGG	100	17	0	0	1	17	3	19	5e-05	31.9
t0003771::71::20	TTTCCGGCTCGCGTGGGTGT	hsa-miR-1180-3p	TTTCCGGCTCGCGTGGGTGTGT	100	20	0	0	1	20	1	20	1e-06	37.4
t0003776::71::22	CTAGCACCATCTGAAATCGGTT	hsa-miR-29a-3p	TAGCACCATCTGAAATCGGTTA	100	21	0	0	2	22	1	21	4e-07	39.2
t0003783::71::22	TTCAAGTAATCCAGGATAGGCC	hsa-miR-26a-5p	TTCAAGTAATCCAGGATAGGCT	100	21	0	0	1	21	1	21	4e-07	39.2
t0003815::70::23	AAAATCTGGGTTGAGAGGGCGAG	hsa-miR-320a	AAAAGCTGGGTTGAGAGGGCGA	95.45	22	1	0	1	22	1	22	5e-06	35.6
t0003816::70::23	ACTGTACTTGGAGTCAGAAGGCG	hsa-miR-378a-3p	ACTGGACTTGGAGTCAGAAGGC	95.45	22	1	0	1	22	1	22	5e-06	35.6
t0003824::70::22	TGCGGGGCTAGGGCTAACAGCT	hsa-miR-744-5p	TGCGGGGCTAGGGCTAACAGCA	100	21	0	0	1	21	1	21	4e-07	39.2
t0003841::70::21	TACCACAGGGTAGAACCACGG	hsa-miR-140-3p	TACCACAGGGTAGAACCACGG	100	21	0	0	1	21	1	21	4e-07	39.2
t0003878::69::20	TGAGGTAGTAGTTTGTGCTG	hsa-let-7i-5p	TGAGGTAGTAGTTTGTGCTGTT	100	20	0	0	1	20	1	20	1e-06	37.4
t0003881::69::23	CACCCGGCTGTGTGCACATGTGA	hsa-miR-941	CACCCGGCTGTGTGCACATGTGC	100	22	0	0	1	22	1	22	1e-07	41
t0003891::69::21	AGATGGATTTTTGGAGCAGGG	hsa-miR-1246	AATGGATTTTTGGAGCAGG	100	18	0	0	3	20	2	19	2e-05	33.7
t0003897::69::22	CATGCCTTGAGTGTAGGACCGG	hsa-miR-532-5p	CATGCCTTGAGTGTAGGACCGT	100	21	0	0	1	21	1	21	4e-07	39.2
t0003909::69::22	TACCCTGTAGATCCGAATTTGC	hsa-miR-10a-5p	TACCCTGTAGATCCGAATTTGTG	100	21	0	0	1	21	1	21	4e-07	39.2
t0003914::69::21	TGAGGTAGTAGATTGTATAGT	hsa-let-7f-5p	TGAGGTAGTAGATTGTATAGTT	100	21	0	0	1	21	1	21	4e-07	39.2
t0003919::69::21	CAGGAGTGGGGGGTGGGACGT	hsa-miR-4433b-3p	CAGGAGTGGGGGGTGGGACGT	100	21	0	0	1	21	1	21	4e-07	39.2
t0003922::69::23	ACTGTACTTGGAGTCAGAAGGCT	hsa-miR-378a-3p	ACTGGACTTGGAGTCAGAAGGC	95.45	22	1	0	1	22	1	22	5e-06	35.6
t0003937::68::22	CACCCGGCTGTGTGCACATGTG	hsa-miR-941	CACCCGGCTGTGTGCACATGTGC	100	22	0	0	1	22	1	22	1e-07	41
t0003944::68::21	ACCCTGTAGAACCGAATTTGT	hsa-miR-10b-5p	TACCCTGTAGAACCGAATTTGTG	100	21	0	0	1	21	2	22	4e-07	39.2
t0003959::68::21	CTAGACTGAAGCTCCTTGATG	hsa-miR-151a-3p	CTAGACTGAAGCTCCTTGAGG	100	19	0	0	1	19	1	19	4e-06	35.6
t0003968::68::21	CATTTCACTTGTCTCGGTCTG	hsa-miR-25-3p	CATTGCACTTGTCTCGGTCTGA	95.24	21	1	0	1	21	1	21	2e-05	33.7
t0003975::68::23	AGAAGCTGGGTTGAGAGGGCGAT	hsa-miR-320a	AAAAGCTGGGTTGAGAGGGCGA	100	20	0	0	3	22	3	22	2e-06	37.4
t0003978::67::22	TCCCTGAGACCCTTTAACCTGT	hsa-miR-125a-5p	TCCCTGAGACCCTTTAACCTGTGA	100	22	0	0	1	22	1	22	1e-07	41
t0003983::67::22	AATTGCACGGTATCCATCTGTA	hsa-miR-363-3p	AATTGCACGGTATCCATCTGTA	100	22	0	0	1	22	1	22	1e-07	41
t0003986::67::23	TGAGGGGCAGAGAACGAGACTTT	hsa-miR-423-5p	TGAGGGGCAGAGAGCGAGACTTT	95.65	23	1	0	1	23	1	23	2e-06	37.4
t0004011::67::22	TCTCTCGGCTCCTCGCGGCTCT	hsa-miR-3615	TCTCTCGGCTCCTCGCGGCTC	100	21	0	0	1	21	1	21	4e-07	39.2
t0004016::67::20	CTCGGCGTGGCGTCGGTCGT	hsa-miR-1307-3p	ACTCGGCGTGGCGTCGGTCGTG	100	20	0	0	1	20	2	21	1e-06	37.4
t0004033::67::23	TGAGGGGCAGTGAGCGAGACTTT	hsa-miR-423-5p	TGAGGGGCAGAGAGCGAGACTTT	95.65	23	1	0	1	23	1	23	2e-06	37.4
t0004038::67::21	CTAGACTGAAGCTCCTTGGGG	hsa-miR-151a-3p	CTAGACTGAAGCTCCTTGAGG	95.24	21	1	0	1	21	1	21	2e-05	33.7
t0004056::66::21	TGAGGTAGTAGGTTGTGTGGA	hsa-let-7b-5p	TGAGGTAGTAGGTTGTGTGGTT	100	20	0	0	1	20	1	20	1e-06	37.4
t0004073::66::23	TGAGGGGCAGAGAGCGAGACGTT	hsa-miR-423-5p	TGAGGGGCAGAGAGCGAGACTTT	95.65	23	1	0	1	23	1	23	2e-06	37.4
t0004078::66::23	TTCTGTACTGAGCTGCCCCGAGT	hsa-miR-486-5p	TCCTGTACTGAGCTGCCCCGAG	100	20	0	0	3	22	3	22	2e-06	37.4
t0004101::66::22	TGAGAACTGAATTCCATAGGCT	hsa-miR-146b-5p	TGAGAACTGAATTCCATAGGCT	100	22	0	0	1	22	1	22	1e-07	41
t0004111::65::23	CGTGTATTTGACAAGCTGAGTTA	hsa-miR-223-5p	CGTGTATTTGACAAGCTGAGTT	100	22	0	0	1	22	1	22	1e-07	41
t0004115::65::20	CCGCACTGTGGGTACTTGCT	hsa-miR-106b-3p	CCGCACTGTGGGTACTTGCTGC	100	20	0	0	1	20	1	20	1e-06	37.4
t0004117::65::24	AAAAGCTGGGTTGAGAGGGCGTGT	hsa-miR-320a	AAAAGCTGGGTTGAGAGGGCGA	100	21	0	0	1	21	1	21	5e-07	39.2
t0004123::65::22	TGAGGTAGTAGTTTGTACAGTC	hsa-let-7g-5p	TGAGGTAGTAGTTTGTACAGTT	100	21	0	0	1	21	1	21	4e-07	39.2
t0004133::65::23	ACTGGACTTGGAGTCAGAAGGCC	hsa-miR-378a-3p	ACTGGACTTGGAGTCAGAAGGC	100	22	0	0	1	22	1	22	1e-07	41
t0004148::65::22	TTGCTCAGTTCAGCAGGAACAG	hsa-miR-24-3p	TGGCTCAGTTCAGCAGGAACAG	100	20	0	0	3	22	3	22	1e-06	37.4
t0004172::65::21	CGTACCGTGAGTAATAATGCG	hsa-miR-126-3p	TCGTACCGTGAGTAATAATGCG	100	21	0	0	1	21	2	22	4e-07	39.2
t0004174::65::22	TGAGGTAGTATTTTGTGCTGTT	hsa-let-7i-5p	TGAGGTAGTAGTTTGTGCTGTT	95.45	22	1	0	1	22	1	22	5e-06	35.6
t0004180::64::24	TGTAGACATCCCCGACTGGAAGCT	hsa-miR-30d-5p	TGTAAACATCCCCGACTGGAAG	95.45	22	1	0	1	22	1	22	6e-06	35.6
t0004182::64::22	TCAGTGCACTACGGAACTTTGT	hsa-miR-148a-3p	TCAGTGCACTACAGAACTTTGT	95.45	22	1	0	1	22	1	22	5e-06	35.6
t0004190::64::22	TGGAGTGTGACAATGGTGTTTT	hsa-miR-122-5p	TGGAGTGTGACAATGGTGTTTG	100	21	0	0	1	21	1	21	4e-07	39.2
t0004201::64::22	ACTATACTGAAGCTCCTTGAGG	hsa-miR-151a-3p	CTAGACTGAAGCTCCTTGAGG	95.24	21	1	0	2	22	1	21	2e-05	33.7
t0004214::64::22	TGCGGTAGTAGTTTGTGCTGTT	hsa-let-7i-5p	TGAGGTAGTAGTTTGTGCTGTT	95.45	22	1	0	1	22	1	22	5e-06	35.6
t0004215::64::22	AGAGGTAGTAGGTTGCATAGTT	hsa-let-7d-5p	AGAGGTAGTAGGTTGCATAGTT	100	22	0	0	1	22	1	22	1e-07	41
t0004223::64::23	TTAGGTAGTAGGTTGTGTGGTTT	hsa-let-7b-5p	TGAGGTAGTAGGTTGTGTGGTT	100	20	0	0	3	22	3	22	2e-06	37.4
t0004244::64::21	ACTCGGCGTGGCGTCGGTCGT	hsa-miR-1307-3p	ACTCGGCGTGGCGTCGGTCGTG	100	21	0	0	1	21	1	21	4e-07	39.2
t0004247::63::23	TTGAGTGTGACAATGGTGTTTGT	hsa-miR-122-5p	TGGAGTGTGACAATGGTGTTTG	100	20	0	0	3	22	3	22	2e-06	37.4
t0004261::63::25	TCCTGTACTGAGCTGCCCCGAGAGT	hsa-miR-486-5p	TCCTGTACTGAGCTGCCCCGAG	100	22	0	0	1	22	1	22	2e-07	41
t0004267::63::25	TCCTGTACTGAGCTGCCCCGAGTTT	hsa-miR-486-5p	TCCTGTACTGAGCTGCCCCGAG	100	22	0	0	1	22	1	22	2e-07	41
t0004273::63::21	TGGAGTGTGGCAATGGTGTTT	hsa-miR-122-5p	TGGAGTGTGACAATGGTGTTTG	95.24	21	1	0	1	21	1	21	2e-05	33.7
t0004295::63::22	CATGCCTTGAGTGTAGGACCGC	hsa-miR-532-5p	CATGCCTTGAGTGTAGGACCGT	100	21	0	0	1	21	1	21	4e-07	39.2
t0004303::63::22	CATTGCACTTGTCTCGGTCTGT	hsa-miR-25-3p	CATTGCACTTGTCTCGGTCTGA	100	21	0	0	1	21	1	21	4e-07	39.2
t0004317::63::22	TATACAAGGGCAAGCTCTCTGT	hsa-miR-381-3p	TATACAAGGGCAAGCTCTCTGT	100	22	0	0	1	22	1	22	1e-07	41
t0004327::63::20	TCCCTGAGACCCTAACTTGT	hsa-miR-125b-5p	TCCCTGAGACCCTAACTTGTGA	100	20	0	0	1	20	1	20	1e-06	37.4
t0004330::63::23	ACTAGATTGTGAGCTCCTGGAGT	hsa-miR-28-3p	CACTAGATTGTGAGCTCCTGGA	100	21	0	0	1	21	2	22	4e-07	39.2
t0004338::62::22	TCCCGTACTGAGCTGCCCCGAG	hsa-miR-486-5p	TCCTGTACTGAGCTGCCCCGAG	95.45	22	1	0	1	22	1	22	5e-06	35.6
t0004352::62::23	TGAGGGGCAGAGAGCGAGTCTTT	hsa-miR-423-5p	TGAGGGGCAGAGAGCGAGACTTT	95.65	23	1	0	1	23	1	23	2e-06	37.4
t0004373::62::22	GGATGTTGCTCGGTGAACCCCT	hsa-miR-409-3p	GAATGTTGCTCGGTGAACCCCT	100	20	0	0	3	22	3	22	1e-06	37.4
t0004377::62::23	TAAAGTGCTTATAGTGCAGGTAG	hsa-miR-20a-5p	TAAAGTGCTTATAGTGCAGGTAG	100	23	0	0	1	23	1	23	4e-08	42.8
t0004390::62::23	TGGCTTATCAGACTGATGTTGAC	hsa-miR-21-5p	TAGCTTATCAGACTGATGTTGA	100	20	0	0	3	22	3	22	2e-06	37.4
t0004397::62::24	TCTCTCGGCTCCTCGCGGCTCGTT	hsa-miR-3615	TCTCTCGGCTCCTCGCGGCTC	100	21	0	0	1	21	1	21	5e-07	39.2
t0004401::61::23	TCGGATCCGTCTGAGCTTGGCTA	hsa-miR-127-3p	TCGGATCCGTCTGAGCTTGGCT	100	22	0	0	1	22	1	22	1e-07	41
t0004406::61::22	TCCCTGAGACCCTAACTTGTGA	hsa-miR-125b-5p	TCCCTGAGACCCTAACTTGTGA	100	22	0	0	1	22	1	22	1e-07	41
t0004416::61::22	TTTAAACATCCCCGACTGGAAG	hsa-miR-30d-5p	TGTAAACATCCCCGACTGGAAG	100	20	0	0	3	22	3	22	1e-06	37.4
t0004430::61::23	CTGACCTATGAATTGACAGCCAT	hsa-miR-192-5p	CTGACCTATGAATTGACAGCC	100	21	0	0	1	21	1	21	4e-07	39.2
t0004432::61::23	ACTCGGCGTGGCGTCGGTCGTGC	hsa-miR-1307-3p	ACTCGGCGTGGCGTCGGTCGTG	100	22	0	0	1	22	1	22	1e-07	41
t0004440::61::24	CTAGACTGAAGCTCCTTGAGGTTT	hsa-miR-151a-3p	CTAGACTGAAGCTCCTTGAGG	100	21	0	0	1	21	1	21	5e-07	39.2
t0004442::61::22	CTCGGCGTGGCGTCGGTCGTGC	hsa-miR-1307-3p	ACTCGGCGTGGCGTCGGTCGTG	100	21	0	0	1	21	2	22	4e-07	39.2
t0004499::60::22	AAAGCTGGGTTGAGAGGGCGAA	hsa-miR-320a	AAAAGCTGGGTTGAGAGGGCGA	100	21	0	0	1	21	2	22	4e-07	39.2
t0004520::60::23	TTGGGGAAACGGCCGCTGAGTGA	hsa-miR-2110	TTGGGGAAACGGCCGCTGAGTG	100	22	0	0	1	22	1	22	1e-07	41
t0004531::60::21	CTGGACTTGGAGTCAGAAGGT	hsa-miR-378a-3p	ACTGGACTTGGAGTCAGAAGGC	100	20	0	0	1	20	2	21	1e-06	37.4
t0004544::59::20	TGAGGTAGTAGGTTGTATAG	hsa-let-7a-5p	TGAGGTAGTAGGTTGTATAGTT	100	20	0	0	1	20	1	20	1e-06	37.4
t0004549::59::23	TGCAGTGTGACAATGGTGTTTGA	hsa-miR-122-5p	TGGAGTGTGACAATGGTGTTTG	95.45	22	1	0	1	22	1	22	5e-06	35.6
t0004558::59::23	AGCAGCATTGTACAGGGCTATGA	hsa-miR-103a-3p	AGCAGCATTGTACAGGGCTATGA	100	23	0	0	1	23	1	23	4e-08	42.8
t0004571::59::21	AAACCGTTACCATTACTGGGT	hsa-miR-451a	AAACCGTTACCATTACTGAGTT	95.24	21	1	0	1	21	1	21	2e-05	33.7
t0004586::59::21	TGAGATGAAGCACTGTAGCTT	hsa-miR-143-3p	TGAGATGAAGCACTGTAGCTC	100	20	0	0	1	20	1	20	1e-06	37.4
t0004598::59::25	AATGACACGATCACTCCCGTTGAGT	hsa-miR-425-5p	AATGACACGATCACTCCCGTTGA	100	23	0	0	1	23	1	23	4e-08	42.8
t0004600::59::23	AGAAGCTGGGTTGAGAGGGCGAA	hsa-miR-320a	AAAAGCTGGGTTGAGAGGGCGA	100	20	0	0	3	22	3	22	2e-06	37.4
t0004612::59::22	TGAGTTAGTAGATTGTATAGTT	hsa-let-7f-5p	TGAGGTAGTAGATTGTATAGTT	95.45	22	1	0	1	22	1	22	5e-06	35.6
t0004621::59::23	TGAGGTAGTAGATTGTATAGTTT	hsa-let-7f-5p	TGAGGTAGTAGATTGTATAGTT	100	22	0	0	1	22	1	22	1e-07	41
t0004623::59::22	AAGCGGCCAGTTGAAGAACTGT	hsa-miR-22-3p	AAGCTGCCAGTTGAAGAACTGT	95.45	22	1	0	1	22	1	22	5e-06	35.6
t0004631::58::22	TGGCGCAGTTCAGCAGGAACAG	hsa-miR-24-3p	TGGCTCAGTTCAGCAGGAACAG	95.45	22	1	0	1	22	1	22	5e-06	35.6
t0004633::58::23	TTTAAACATCCCCGACTGGAAGT	hsa-miR-30d-5p	TGTAAACATCCCCGACTGGAAG	100	20	0	0	3	22	3	22	2e-06	37.4
t0004642::58::20	TTCACAGTGGCTAAGTTCCA	hsa-miR-27a-3p	TTCACAGTGGCTAAGTTCCGC	100	19	0	0	1	19	1	19	4e-06	35.6
t0004645::58::22	TCCTGTACTGAGCTGCCCCGGG	hsa-miR-486-5p	TCCTGTACTGAGCTGCCCCGAG	100	20	0	0	1	20	1	20	1e-06	37.4
t0004650::58::23	AAACCGTTACCATTACTGAGTTT	hsa-miR-451a	AAACCGTTACCATTACTGAGTT	100	22	0	0	1	22	1	22	1e-07	41
t0004658::58::23	TGTGGGGCAGAGAGCGAGACTTT	hsa-miR-423-5p	TGAGGGGCAGAGAGCGAGACTTT	95.65	23	1	0	1	23	1	23	2e-06	37.4
t0004661::58::21	AATGGCGCCACTAGGGTTGTG	hsa-miR-652-3p	AATGGCGCCACTAGGGTTGTG	100	21	0	0	1	21	1	21	4e-07	39.2
t0004666::58::22	TCCTGTACTGGGCTGCCCCGAG	hsa-miR-486-5p	TCCTGTACTGAGCTGCCCCGAG	95.45	22	1	0	1	22	1	22	5e-06	35.6
t0004672::58::22	TGCGGGGCAGAGAGCGAGACTT	hsa-miR-423-5p	TGAGGGGCAGAGAGCGAGACTTT	95.45	22	1	0	1	22	1	22	5e-06	35.6
t0004685::58::23	TCTTGGAGTAGGTCATTGGGTGT	hsa-miR-432-5p	TCTTGGAGTAGGTCATTGGGTGG	100	22	0	0	1	22	1	22	1e-07	41
t0004686::58::21	TGGAGAGAAAGGCAGTTCCTG	hsa-miR-185-5p	TGGAGAGAAAGGCAGTTCCTGA	100	21	0	0	1	21	1	21	4e-07	39.2
t0004693::58::21	TCTCCCAACCCTTGTACCAGT	hsa-miR-150-5p	TCTCCCAACCCTTGTACCAGTG	100	21	0	0	1	21	1	21	4e-07	39.2
t0004701::58::21	AGGGTTGCTATCTGTGATTGA	hsa-miR-342-5p	AGGGGTGCTATCTGTGATTGA	95.24	21	1	0	1	21	1	21	2e-05	33.7
t0004717::57::24	TCCTGTACTGAGCTGCCCCGAGAA	hsa-miR-486-5p	TCCTGTACTGAGCTGCCCCGAG	100	22	0	0	1	22	1	22	1e-07	41
t0004720::57::21	TTCACAGTGGCTAAGTTCCGT	hsa-miR-27a-3p	TTCACAGTGGCTAAGTTCCGC	100	20	0	0	1	20	1	20	1e-06	37.4
t0004741::57::21	ATGTCCCACCCCCACTCCTGT	hsa-miR-4433b-5p	ATGTCCCACCCCCACTCCTGT	100	21	0	0	1	21	1	21	4e-07	39.2
t0004743::57::22	TGGGTCTTTGCGGGCGAGATGT	hsa-miR-193a-5p	TGGGTCTTTGCGGGCGAGATGA	100	21	0	0	1	21	1	21	4e-07	39.2
t0004744::57::20	AACCCGTAGATCCGAACTTG	hsa-miR-100-5p	AACCCGTAGATCCGAACTTGTG	100	20	0	0	1	20	1	20	1e-06	37.4
t0004756::57::23	TACCACAGGGTAGAACCACGGAC	hsa-miR-140-3p	TACCACAGGGTAGAACCACGG	100	21	0	0	1	21	1	21	4e-07	39.2
t0004789::57::24	TGGAAGACTAGTGATTTTGTTGTC	hsa-miR-7-5p	TGGAAGACTAGTGATTTTGTTGT	100	23	0	0	1	23	1	23	4e-08	42.8
t0004796::56::22	CTAGATTGTGAGCTCCTGGAGT	hsa-miR-28-3p	CACTAGATTGTGAGCTCCTGGA	100	20	0	0	1	20	3	22	1e-06	37.4
t0004800::56::23	AACATTCAACGCTGTCGGTGAGA	hsa-miR-181a-5p	AACATTCAACGCTGTCGGTGAGT	100	22	0	0	1	22	1	22	1e-07	41
t0004801::56::21	AAACCGTTGCCATTACTGAGT	hsa-miR-451a	AAACCGTTACCATTACTGAGTT	95.24	21	1	0	1	21	1	21	2e-05	33.7
t0004834::56::23	TGAGGGGCAGAGAGCGAGACTGT	hsa-miR-423-5p	TGAGGGGCAGAGAGCGAGACTTT	100	21	0	0	1	21	1	21	4e-07	39.2
t0004844::56::21	TGGATATGATGACTGATTACC	hsa-miR-4791	TGGATATGATGACTGAAA	100	16	0	0	1	16	1	16	0.0002	30.1
t0004869::56::24	AAAATCTGGGTTGAGAGGGCGAAA	hsa-miR-320a	AAAAGCTGGGTTGAGAGGGCGA	95.45	22	1	0	1	22	1	22	6e-06	35.6
t0004877::56::22	TGAGAACTGAATTCCATGGGTA	hsa-miR-146a-5p	TGAGAACTGAATTCCATGGGTT	100	21	0	0	1	21	1	21	4e-07	39.2
t0004880::56::24	CGAATGTTGCTCGGTGAACCCCTT	hsa-miR-409-3p	GAATGTTGCTCGGTGAACCCCT	100	22	0	0	2	23	1	22	1e-07	41
t0004891::55::22	TACCCTGTAGAACCGAATTTGA	hsa-miR-10b-5p	TACCCTGTAGAACCGAATTTGTG	100	21	0	0	1	21	1	21	4e-07	39.2
t0004893::55::22	CCCTGTACTGAGCTGCCCCGAG	hsa-miR-486-5p	TCCTGTACTGAGCTGCCCCGAG	100	21	0	0	2	22	2	22	4e-07	39.2
t0004895::55::21	TCATGTACTGAGCTGCCCCGA	hsa-miR-486-5p	TCCTGTACTGAGCTGCCCCGAG	95.24	21	1	0	1	21	1	21	2e-05	33.7
t0004902::55::21	AAACATTCGCGGTGCACTTCT	hsa-miR-543	AAACATTCGCGGTGCACTTCTT	100	21	0	0	1	21	1	21	4e-07	39.2
t0004906::55::23	TGAGGTAGTAGGTTGTGTGGTTA	hsa-let-7b-5p	TGAGGTAGTAGGTTGTGTGGTT	100	22	0	0	1	22	1	22	1e-07	41
t0004927::55::22	TGCAAGTAATCCAGGATAGGCT	hsa-miR-26a-5p	TTCAAGTAATCCAGGATAGGCT	100	20	0	0	3	22	3	22	1e-06	37.4
t0004943::55::21	TGGGTTTACCTTGGGAGAACT	hsa-miR-629-5p	TGGGTTTACGTTGGGAGAACT	95.24	21	1	0	1	21	1	21	2e-05	33.7
t0004946::55::23	TGAGGGGCAGAGAGCGAGACATT	hsa-miR-423-5p	TGAGGGGCAGAGAGCGAGACTTT	95.65	23	1	0	1	23	1	23	2e-06	37.4
t0004960::55::22	AGGGGTGCTATCTGTGATTGAA	hsa-miR-342-5p	AGGGGTGCTATCTGTGATTGA	100	21	0	0	1	21	1	21	4e-07	39.2
t0004975::54::22	TCAGTGCGCTACAGAACTTTGT	hsa-miR-148a-3p	TCAGTGCACTACAGAACTTTGT	95.45	22	1	0	1	22	1	22	5e-06	35.6
t0005006::54::23	TGTAAACATCCTACACTCTCAGC	hsa-miR-30c-5p	TGTAAACATCCTACACTCTCAGC	100	23	0	0	1	23	1	23	4e-08	42.8
t0005009::54::22	TGAGTTAGTAGTTTGTGCTGTC	hsa-let-7i-5p	TGAGGTAGTAGTTTGTGCTGTT	95.24	21	1	0	1	21	1	21	2e-05	33.7
t0005013::54::23	TGGAGTGTGACCATGGTGTTTGA	hsa-miR-122-5p	TGGAGTGTGACAATGGTGTTTG	95.45	22	1	0	1	22	1	22	5e-06	35.6
t0005014::54::22	TACCCTGTAGAACCGAATTTGG	hsa-miR-10b-5p	TACCCTGTAGAACCGAATTTGTG	100	21	0	0	1	21	1	21	4e-07	39.2
t0005020::54::24	TACCACAGGGTAGAACCACGGACC	hsa-miR-140-3p	TACCACAGGGTAGAACCACGG	100	21	0	0	1	21	1	21	5e-07	39.2
t0005042::54::25	TCCCCCAGGTGTGATTCTGATTTGA	hsa-miR-361-3p	TCCCCCAGGTGTGATTCTGATTT	100	23	0	0	1	23	1	23	4e-08	42.8
t0005056::54::24	CACTAGATTGTGAGCTCCTGGAAA	hsa-miR-28-3p	CACTAGATTGTGAGCTCCTGGA	100	22	0	0	1	22	1	22	1e-07	41
t0005083::53::21	TCCCTGAGACCCTAACTTGTG	hsa-miR-125b-5p	TCCCTGAGACCCTAACTTGTGA	100	21	0	0	1	21	1	21	4e-07	39.2
t0005093::53::23	ACTAGATTGTGAGCTCCTGGAGA	hsa-miR-28-3p	CACTAGATTGTGAGCTCCTGGA	100	21	0	0	1	21	2	22	4e-07	39.2
t0005094::53::24	CAAAGCACACGGCCTGCAGAGAGT	hsa-miR-330-3p	GCAAAGCACACGGCCTGCAGAGA	100	22	0	0	1	22	2	23	1e-07	41
t0005107::53::21	AAACCGTTACCGTTACTGAGT	hsa-miR-451a	AAACCGTTACCATTACTGAGTT	95.24	21	1	0	1	21	1	21	2e-05	33.7
t0005121::53::23	ACTCTGCGTGGCGTCGGTCGTGT	hsa-miR-1307-3p	ACTCGGCGTGGCGTCGGTCGTG	95.45	22	1	0	1	22	1	22	5e-06	35.6
t0005123::53::22	TCAGGCTCAGTCCCCTCCCGAT	hsa-miR-484	TCAGGCTCAGTCCCCTCCCGAT	100	22	0	0	1	22	1	22	1e-07	41
t0005153::53::21	TCGTACCGTGAGTAATAATGT	hsa-miR-126-3p	TCGTACCGTGAGTAATAATGCG	100	20	0	0	1	20	1	20	1e-06	37.4
t0005167::52::21	TGAGAACTGAATTCCATGGGA	hsa-miR-146a-5p	TGAGAACTGAATTCCATGGGTT	100	20	0	0	1	20	1	20	1e-06	37.4
t0005174::52::21	AAACCGTTACCATTACCGAGT	hsa-miR-451a	AAACCGTTACCATTACTGAGTT	95.24	21	1	0	1	21	1	21	2e-05	33.7
t0005189::52::21	ATGCCTTGAGTGTAGGACCGT	hsa-miR-532-5p	CATGCCTTGAGTGTAGGACCGT	100	21	0	0	1	21	2	22	4e-07	39.2
t0005197::52::23	AAAAGCTGGGTTGAGAGGGCGTC	hsa-miR-320a	AAAAGCTGGGTTGAGAGGGCGA	100	21	0	0	1	21	1	21	4e-07	39.2
t0005209::52::19	AGGGGTGCTATCTGTGATT	hsa-miR-342-5p	AGGGGTGCTATCTGTGATTGA	100	19	0	0	1	19	1	19	3e-06	35.6
t0005216::52::21	CACCCGGCTGTGTGCACATGT	hsa-miR-941	CACCCGGCTGTGTGCACATGTGC	100	21	0	0	1	21	1	21	4e-07	39.2
t0005217::52::24	AAGCTCGGTCTGAGGCCCCTCAGA	hsa-miR-423-3p	AGCTCGGTCTGAGGCCCCTCAGT	100	22	0	0	2	23	1	22	1e-07	41
t0005223::52::21	TCCCGTACTGAGCTGCCCCGA	hsa-miR-486-5p	TCCTGTACTGAGCTGCCCCGAG	95.24	21	1	0	1	21	1	21	2e-05	33.7
t0005253::52::21	GAATGTTGCTCGGTGAACCCC	hsa-miR-409-3p	GAATGTTGCTCGGTGAACCCCT	100	21	0	0	1	21	1	21	4e-07	39.2
t0005261::52::22	CCAGTGCACTACAGAACTTTGT	hsa-miR-148a-3p	TCAGTGCACTACAGAACTTTGT	100	21	0	0	2	22	2	22	4e-07	39.2
t0005269::51::20	TCTCTCGGCTCCTCGCGGCT	hsa-miR-3615	TCTCTCGGCTCCTCGCGGCTC	100	20	0	0	1	20	1	20	1e-06	37.4
t0005285::51::23	TTCTGTACTGAGCTGCCCCGAGA	hsa-miR-486-5p	TCCTGTACTGAGCTGCCCCGAG	100	20	0	0	3	22	3	22	2e-06	37.4
t0005292::51::21	AGTTCTTCAGTGGCAAGCTTT	hsa-miR-22-5p	AGTTCTTCAGTGGCAAGCTTTA	100	21	0	0	1	21	1	21	4e-07	39.2
t0005301::51::24	TCGGATCCGTCTGAGCTTGGCTTG	hsa-miR-127-3p	TCGGATCCGTCTGAGCTTGGCT	100	22	0	0	1	22	1	22	1e-07	41
t0005323::51::23	AGCTACATTGTCTGCTGGGTTTT	hsa-miR-221-3p	AGCTACATTGTCTGCTGGGTTTC	100	22	0	0	1	22	1	22	1e-07	41
t0005333::51::20	GGGGTGCTATCTGTGATTGA	hsa-miR-342-5p	AGGGGTGCTATCTGTGATTGA	100	20	0	0	1	20	2	21	1e-06	37.4
t0005335::51::23	TGAGTGGCGGAGAGCGAGACTTT	hsa-miR-423-5p	TGAGGGGCAGAGAGCGAGACTTT	91.3	23	2	0	1	23	1	23	2e-05	33.7
t0005339::51::23	TTGGCTGGTCTCTGCTCCGCAGA	hsa-miR-6842-3p	TTGGCTGGTCTCTGCTCCGCAG	100	22	0	0	1	22	1	22	1e-07	41
t0005349::51::21	TCCTGTACTGAGCCGCCCCGA	hsa-miR-486-5p	TCCTGTACTGAGCTGCCCCGAG	95.24	21	1	0	1	21	1	21	2e-05	33.7
t0005353::51::22	TGAAGGTCTACTGTGTGCCAGG	hsa-miR-493-3p	TGAAGGTCTACTGTGTGCCAGG	100	22	0	0	1	22	1	22	1e-07	41
t0005368::51::21	AAACTGTTACCATTACTGAGT	hsa-miR-451a	AAACCGTTACCATTACTGAGTT	95.24	21	1	0	1	21	1	21	2e-05	33.7
t0005383::50::23	CAACGGAATCCCAAAAGCAGCTA	hsa-miR-191-5p	CAACGGAATCCCAAAAGCAGCTG	100	22	0	0	1	22	1	22	1e-07	41
t0005405::50::22	TCAGTGCACTACAGAACCTTGT	hsa-miR-148a-3p	TCAGTGCACTACAGAACTTTGT	95.45	22	1	0	1	22	1	22	5e-06	35.6
t0005411::50::23	CGAATGTTGCTCGGTGAACCCCG	hsa-miR-409-3p	GAATGTTGCTCGGTGAACCCCT	100	21	0	0	2	22	1	21	4e-07	39.2
t0005433::50::22	AGGGGCTGGCTTTCCTCTGGTT	hsa-miR-185-3p	AGGGGCTGGCTTTCCTCTGGTC	100	21	0	0	1	21	1	21	4e-07	39.2
t0005448::50::24	TACCACAGGGTAGAACCACGGACA	hsa-miR-140-3p	TACCACAGGGTAGAACCACGG	100	21	0	0	1	21	1	21	5e-07	39.2
t0005461::50::23	TGGAAGACTAGTGATTTTGTTGT	hsa-miR-7-5p	TGGAAGACTAGTGATTTTGTTGT	100	23	0	0	1	23	1	23	4e-08	42.8
t0005467::50::23	TGAAGCGCCTGTGCTCTGCCGAG	hsa-miR-7706	TGAAGCGCCTGTGCTCTGCCGAGA	100	23	0	0	1	23	1	23	4e-08	42.8
t0005489::49::23	TGAGAACTGAATTCCATGGGTTA	hsa-miR-146a-5p	TGAGAACTGAATTCCATGGGTT	100	22	0	0	1	22	1	22	1e-07	41
t0005508::49::22	TCAGCGCACTACAGAACTTTGT	hsa-miR-148a-3p	TCAGTGCACTACAGAACTTTGT	95.45	22	1	0	1	22	1	22	5e-06	35.6
t0005533::49::22	AAATTGATTTTTGGAGCAGGGA	hsa-miR-1246	AATGGATTTTTGGAGCAGG	94.74	19	1	0	2	20	1	19	0.0002	30.1
t0005570::49::22	TCGGTGCACTACAGAACTTTGT	hsa-miR-148a-3p	TCAGTGCACTACAGAACTTTGT	95.45	22	1	0	1	22	1	22	5e-06	35.6
t0005604::48::21	ATCACATTGCCAGGGATTTCC	hsa-miR-23a-3p	ATCACATTGCCAGGGATTTCC	100	21	0	0	1	21	1	21	4e-07	39.2
t0005606::48::21	AAGCCGTTACCATTACTGAGT	hsa-miR-451a	AAACCGTTACCATTACTGAGTT	95.24	21	1	0	1	21	1	21	2e-05	33.7
t0005623::48::24	AAAAGCTGGGTTGAGAGGGCGATA	hsa-miR-320a	AAAAGCTGGGTTGAGAGGGCGA	100	22	0	0	1	22	1	22	1e-07	41
t0005627::48::23	CTAGACTGAAGCTCCTTGAGGAG	hsa-miR-151a-3p	CTAGACTGAAGCTCCTTGAGG	100	21	0	0	1	21	1	21	4e-07	39.2
t0005650::48::22	ACCCTGTAGATCCGAATTTGTG	hsa-miR-10a-5p	TACCCTGTAGATCCGAATTTGTG	100	22	0	0	1	22	2	23	1e-07	41
t0005684::48::22	CCAGACTGAAGCTCCTTGAGGA	hsa-miR-151a-3p	CTAGACTGAAGCTCCTTGAGG	100	19	0	0	3	21	3	21	5e-06	35.6
t0005686::48::24	ACTCGGCGTGGCGTCGGTCGTGGA	hsa-miR-1307-3p	ACTCGGCGTGGCGTCGGTCGTG	100	22	0	0	1	22	1	22	1e-07	41
t0005692::48::21	CAAAGAATTCTCCTTTTGGGC	hsa-miR-186-5p	CAAAGAATTCTCCTTTTGGGCT	100	21	0	0	1	21	1	21	4e-07	39.2
t0005706::47::22	AAAGCTGGGTTGAGAGGGCGAT	hsa-miR-320a	AAAAGCTGGGTTGAGAGGGCGA	100	21	0	0	1	21	2	22	4e-07	39.2
t0005713::47::20	CACTAGATTGTGAGCTCCTG	hsa-miR-28-3p	CACTAGATTGTGAGCTCCTGGA	100	20	0	0	1	20	1	20	1e-06	37.4
t0005731::47::20	TGAGGTAGTAGTTTGTACAG	hsa-let-7g-5p	TGAGGTAGTAGTTTGTACAGTT	100	20	0	0	1	20	1	20	1e-06	37.4
t0005739::47::23	AAAAGCTGGGTTGAGAGGGCGCT	hsa-miR-320a	AAAAGCTGGGTTGAGAGGGCGA	100	21	0	0	1	21	1	21	4e-07	39.2
t0005741::47::22	ACCAATATTACTGTGCTGCTTT	hsa-miR-16-2-3p	CCAATATTACTGTGCTGCTTTA	100	21	0	0	2	22	1	21	4e-07	39.2
t0005752::47::22	TGAGGTAGTAGGTTGTATAGTC	hsa-let-7a-5p	TGAGGTAGTAGGTTGTATAGTT	100	21	0	0	1	21	1	21	4e-07	39.2
t0005759::47::24	CAACGGAATCCCAAAAGCAGCTGT	hsa-miR-191-5p	CAACGGAATCCCAAAAGCAGCTG	100	23	0	0	1	23	1	23	4e-08	42.8
t0005762::47::17	AAAAGCTGGGTTGAGAG	hsa-miR-320d	AAAAGCTGGGTTGAGAGGA	100	17	0	0	1	17	1	17	4e-05	31.9
t0005781::47::21	TCAGTGCATGACAGAACTTGG	hsa-miR-152-3p	TCAGTGCATGACAGAACTTGG	100	21	0	0	1	21	1	21	4e-07	39.2
t0005797::47::21	TCCTGTCCTGAGCTGCCCCGA	hsa-miR-486-5p	TCCTGTACTGAGCTGCCCCGAG	95.24	21	1	0	1	21	1	21	2e-05	33.7
t0005799::47::22	TCAGTGCATGACAGAACTTGGG	hsa-miR-152-3p	TCAGTGCATGACAGAACTTGG	100	21	0	0	1	21	1	21	4e-07	39.2
t0005834::46::25	AAAAGCTGGGTTGAGAGGGCGATTT	hsa-miR-320a	AAAAGCTGGGTTGAGAGGGCGA	100	22	0	0	1	22	1	22	2e-07	41
t0005858::46::24	TACCCTGTAGATCCGAATTTGTGA	hsa-miR-10a-5p	TACCCTGTAGATCCGAATTTGTG	100	23	0	0	1	23	1	23	4e-08	42.8
t0005859::46::21	TGGGGTGTGACAATGGTGTTT	hsa-miR-122-5p	TGGAGTGTGACAATGGTGTTTG	95.24	21	1	0	1	21	1	21	2e-05	33.7
t0005874::46::22	CCTGGTACAGGCCTGGGGGACT	hsa-miR-150-3p	CTGGTACAGGCCTGGGGGACAG	100	20	0	0	2	21	1	20	1e-06	37.4
t0005890::46::21	CTAGACTGAAGCTCCTTGAGC	hsa-miR-151a-3p	CTAGACTGAAGCTCCTTGAGG	100	20	0	0	1	20	1	20	1e-06	37.4
t0005892::46::21	TGGAGTGTGACGATGGTGTTT	hsa-miR-122-5p	TGGAGTGTGACAATGGTGTTTG	95.24	21	1	0	1	21	1	21	2e-05	33.7
t0005894::46::22	TTTGTTCGTTCGGCTCGCGTGA	hsa-miR-375	TTTGTTCGTTCGGCTCGCGTGA	100	22	0	0	1	22	1	22	1e-07	41
t0005920::46::21	CCGCACTGTGGGTACTTGCTG	hsa-miR-106b-3p	CCGCACTGTGGGTACTTGCTGC	100	21	0	0	1	21	1	21	4e-07	39.2
t0005927::46::24	TGGAAGACTAGTGATTTTGTTGTG	hsa-miR-7-5p	TGGAAGACTAGTGATTTTGTTGT	100	23	0	0	1	23	1	23	4e-08	42.8
t0005932::46::22	ATAAGCTGGGTTGAGAGGGCGA	hsa-miR-320a	AAAAGCTGGGTTGAGAGGGCGA	100	20	0	0	3	22	3	22	1e-06	37.4
t0005946::45::21	TCTCTCGGCTCCTCGCGGCTC	hsa-miR-3615	TCTCTCGGCTCCTCGCGGCTC	100	21	0	0	1	21	1	21	4e-07	39.2
t0005949::45::21	ATGGATTTTTGGAGCAGGGAG	hsa-miR-1246	AATGGATTTTTGGAGCAGG	100	18	0	0	1	18	2	19	2e-05	33.7
t0005951::45::22	TTCACCACCTTCTCCACCCAGC	hsa-miR-197-3p	TTCACCACCTTCTCCACCCAGC	100	22	0	0	1	22	1	22	1e-07	41
t0005954::45::20	TGGGTCTTTGCGGGCGAGAT	hsa-miR-193a-5p	TGGGTCTTTGCGGGCGAGATGA	100	20	0	0	1	20	1	20	1e-06	37.4
t0005957::45::22	TGAGACCTGAATTCCATGGGTT	hsa-miR-146a-5p	TGAGAACTGAATTCCATGGGTT	95.45	22	1	0	1	22	1	22	5e-06	35.6
t0005966::45::22	TGAGGTAGGAGGTTGTATAGTT	hsa-let-7e-5p	TGAGGTAGGAGGTTGTATAGTT	100	22	0	0	1	22	1	22	1e-07	41
t0005969::45::24	CACTAGATTGTGAGCTCCTGGAAT	hsa-miR-28-3p	CACTAGATTGTGAGCTCCTGGA	100	22	0	0	1	22	1	22	1e-07	41
t0005970::45::22	TGAGGGGCGGAGAGCGAGACTT	hsa-miR-423-5p	TGAGGGGCAGAGAGCGAGACTTT	95.45	22	1	0	1	22	1	22	5e-06	35.6
t0005973::45::21	TGAGACCTCTGGGTTCTGAGC	hsa-miR-769-5p	TGAGACCTCTGGGTTCTGAGCT	100	21	0	0	1	21	1	21	4e-07	39.2
t0005983::45::21	TGGCTCAGTTCAGCAGGAACG	hsa-miR-24-3p	TGGCTCAGTTCAGCAGGAACAG	100	20	0	0	1	20	1	20	1e-06	37.4
t0005984::45::22	TGCGGTAGTAGGTTGTGTGGTT	hsa-let-7b-5p	TGAGGTAGTAGGTTGTGTGGTT	95.45	22	1	0	1	22	1	22	5e-06	35.6
t0005996::45::22	TCCTGTACCGAGCTGCCCCGAG	hsa-miR-486-5p	TCCTGTACTGAGCTGCCCCGAG	95.45	22	1	0	1	22	1	22	5e-06	35.6
t0006003::45::21	TACCCTGTAGATCCGAATTTG	hsa-miR-10a-5p	TACCCTGTAGATCCGAATTTGTG	100	21	0	0	1	21	1	21	4e-07	39.2
t0006009::45::22	TGGAATGTAAAGAAGTATGTAC	hsa-miR-1-3p	TGGAATGTAAAGAAGTATGTAT	100	21	0	0	1	21	1	21	4e-07	39.2
t0006025::45::22	TACCCTGTAGATCCGAATTTGG	hsa-miR-10a-5p	TACCCTGTAGATCCGAATTTGTG	100	21	0	0	1	21	1	21	4e-07	39.2
t0006048::45::22	TGAGGGGCAGAGAGCGAGGCTT	hsa-miR-423-5p	TGAGGGGCAGAGAGCGAGACTTT	95.45	22	1	0	1	22	1	22	5e-06	35.6
t0006071::44::23	TGGGGGGCAGAGAGCGAGACTTC	hsa-miR-423-5p	TGAGGGGCAGAGAGCGAGACTTT	95.45	22	1	0	1	22	1	22	5e-06	35.6
t0006075::44::24	CTGAGGGGCAGAGAGCGAGACTTT	hsa-miR-423-5p	TGAGGGGCAGAGAGCGAGACTTT	100	23	0	0	2	24	1	23	4e-08	42.8
t0006081::44::21	TGGGTTTACGTTGGGAGAACC	hsa-miR-629-5p	TGGGTTTACGTTGGGAGAACT	100	20	0	0	1	20	1	20	1e-06	37.4
t0006096::44::24	AGCTACATTGTCTGCTGGGTTTCG	hsa-miR-221-3p	AGCTACATTGTCTGCTGGGTTTC	100	23	0	0	1	23	1	23	4e-08	42.8
t0006098::44::22	TGTGACTGGTTGACCAGAGGGT	hsa-miR-134-5p	TGTGACTGGTTGACCAGAGGGG	100	21	0	0	1	21	1	21	4e-07	39.2
t0006111::44::23	AATGACACGATCACTCCCGTTGA	hsa-miR-425-5p	AATGACACGATCACTCCCGTTGA	100	23	0	0	1	23	1	23	4e-08	42.8
t0006183::44::20	AATTGCACGGTATCCATCTG	hsa-miR-363-3p	AATTGCACGGTATCCATCTGTA	100	20	0	0	1	20	1	20	1e-06	37.4
t0006187::44::23	TAGCTTATCATACTGATGTTGAC	hsa-miR-21-5p	TAGCTTATCAGACTGATGTTGA	95.45	22	1	0	1	22	1	22	5e-06	35.6
t0006198::44::21	TTATGGTTTGCCTGGGACTGT	hsa-miR-584-5p	TTATGGTTTGCCTGGGACTGAG	100	20	0	0	1	20	1	20	1e-06	37.4
t0006199::44::22	TCTTGGAGTAGGTCATTGGGTG	hsa-miR-432-5p	TCTTGGAGTAGGTCATTGGGTGG	100	22	0	0	1	22	1	22	1e-07	41
t0006214::43::22	CACTGGATTGTGAGCTCCTGGA	hsa-miR-28-3p	CACTAGATTGTGAGCTCCTGGA	95.45	22	1	0	1	22	1	22	5e-06	35.6
t0006222::43::23	CTCGGCGTGGCGTCGGTCGTGGA	hsa-miR-1307-3p	ACTCGGCGTGGCGTCGGTCGTG	100	21	0	0	1	21	2	22	4e-07	39.2
t0006225::43::22	CACTAGATTGTGAGCTCCTGGT	hsa-miR-28-3p	CACTAGATTGTGAGCTCCTGGA	100	21	0	0	1	21	1	21	4e-07	39.2
t0006226::43::22	TGAGGTAGTATGTTGTGTGGTT	hsa-let-7b-5p	TGAGGTAGTAGGTTGTGTGGTT	95.45	22	1	0	1	22	1	22	5e-06	35.6
t0006252::43::22	ATGTCCCACCCCCACTCCTGTT	hsa-miR-4433b-5p	ATGTCCCACCCCCACTCCTGT	100	21	0	0	1	21	1	21	4e-07	39.2
t0006265::43::22	TCCTGTACTGAGCCGCCCCGAG	hsa-miR-486-5p	TCCTGTACTGAGCTGCCCCGAG	95.45	22	1	0	1	22	1	22	5e-06	35.6
t0006272::43::23	TGAGCGGCAGAGAGCGAGACTTT	hsa-miR-423-5p	TGAGGGGCAGAGAGCGAGACTTT	95.65	23	1	0	1	23	1	23	2e-06	37.4
t0006280::43::19	TCTCTCGGCTCCTCGCGGC	hsa-miR-3615	TCTCTCGGCTCCTCGCGGCTC	100	19	0	0	1	19	1	19	3e-06	35.6
t0006303::43::24	ATCTCGGTCTGAGGCCCCTCAGTT	hsa-miR-423-3p	AGCTCGGTCTGAGGCCCCTCAGT	100	21	0	0	3	23	3	23	5e-07	39.2
t0006337::42::23	CAGGGCTGGCAGTGACATGGGTT	hsa-miR-4446-3p	CAGGGCTGGCAGTGACATGGGT	100	22	0	0	1	22	1	22	1e-07	41
t0006338::42::21	CTGGTACAGGCCTGGGGGACA	hsa-miR-150-3p	CTGGTACAGGCCTGGGGGACAG	100	21	0	0	1	21	1	21	4e-07	39.2
t0006348::42::21	TGAGAACCACGTCTGCTCTGA	hsa-miR-589-5p	TGAGAACCACGTCTGCTCTGAG	100	21	0	0	1	21	1	21	4e-07	39.2
t0006353::42::23	AACTCGGTCTGAGGCCCCTCAGT	hsa-miR-423-3p	AGCTCGGTCTGAGGCCCCTCAGT	100	21	0	0	3	23	3	23	4e-07	39.2
t0006355::42::23	ACCTCGGTCTGAGGCCCCTCAGT	hsa-miR-423-3p	AGCTCGGTCTGAGGCCCCTCAGT	100	21	0	0	3	23	3	23	4e-07	39.2
t0006357::42::23	TAGCTTATCAGACTGATGTTGAG	hsa-miR-21-5p	TAGCTTATCAGACTGATGTTGA	100	22	0	0	1	22	1	22	1e-07	41
t0006362::42::24	AAAATCTGGGTTGAGAGGGCGAAG	hsa-miR-320a	AAAAGCTGGGTTGAGAGGGCGA	95.45	22	1	0	1	22	1	22	6e-06	35.6
t0006368::42::22	TGGGGGGCAGAGAGCGAGACTT	hsa-miR-423-5p	TGAGGGGCAGAGAGCGAGACTTT	95.45	22	1	0	1	22	1	22	5e-06	35.6
t0006377::42::22	GCCTTCTGGGGTGGAACCTGGT	hsa-miR-370-3p	GCCTGCTGGGGTGGAACCTGGT	95.45	22	1	0	1	22	1	22	5e-06	35.6
t0006392::42::21	CGGGGCAGCTCAGTACAGGAT	hsa-miR-486-3p	CGGGGCAGCTCAGTACAGGAT	100	21	0	0	1	21	1	21	4e-07	39.2
t0006415::42::23	TGAGGGGCAGAAAGCGAGACTTT	hsa-miR-423-5p	TGAGGGGCAGAGAGCGAGACTTT	95.65	23	1	0	1	23	1	23	2e-06	37.4
t0006429::42::24	TCCTGTACTGAGCTGCCCCGAGTC	hsa-miR-486-5p	TCCTGTACTGAGCTGCCCCGAG	100	22	0	0	1	22	1	22	1e-07	41
t0006438::42::23	TGAGGTAGTAGTTTGTGCTGTTG	hsa-let-7i-5p	TGAGGTAGTAGTTTGTGCTGTT	100	22	0	0	1	22	1	22	1e-07	41
t0006441::42::24	CTAGACTGAAGCTCCTTGAGGAAA	hsa-miR-151a-3p	CTAGACTGAAGCTCCTTGAGG	100	21	0	0	1	21	1	21	5e-07	39.2
t0006446::42::24	AGCTCGGTCTGAGGCCCCTCAGTG	hsa-miR-423-3p	AGCTCGGTCTGAGGCCCCTCAGT	100	23	0	0	1	23	1	23	4e-08	42.8
t0006460::42::22	TGAGTTAGTAGGTTGTGTGGTC	hsa-let-7b-5p	TGAGGTAGTAGGTTGTGTGGTT	95.24	21	1	0	1	21	1	21	2e-05	33.7
t0006465::41::23	TGAGTGGCAGAGAGCGGGACTTT	hsa-miR-423-5p	TGAGGGGCAGAGAGCGAGACTTT	91.3	23	2	0	1	23	1	23	2e-05	33.7
t0006485::41::23	TGAGGTAGTAGGTTGTGTGGTAA	hsa-let-7b-5p	TGAGGTAGTAGGTTGTGTGGTT	100	21	0	0	1	21	1	21	4e-07	39.2
t0006500::41::22	TCAGTGCATCACAGAACTTTGC	hsa-miR-148b-3p	TCAGTGCATCACAGAACTTTGT	100	21	0	0	1	21	1	21	4e-07	39.2
t0006501::41::21	TTGGTTTACGTTGGGAGAACT	hsa-miR-629-5p	TGGGTTTACGTTGGGAGAACT	100	19	0	0	3	21	3	21	4e-06	35.6
t0006502::41::21	TGGAGCGTGACAATGGTGTTT	hsa-miR-122-5p	TGGAGTGTGACAATGGTGTTTG	95.24	21	1	0	1	21	1	21	2e-05	33.7
t0006511::41::24	TGAGAACTGAATTCCATGGGTTTT	hsa-miR-146a-5p	TGAGAACTGAATTCCATGGGTT	100	22	0	0	1	22	1	22	1e-07	41
t0006521::41::23	TGAGGTAGTAGGTTGTGTGGTAT	hsa-let-7b-5p	TGAGGTAGTAGGTTGTGTGGTT	100	21	0	0	1	21	1	21	4e-07	39.2
t0006529::41::24	AGCTCGGTCTGAGGCCCCTCAGTC	hsa-miR-423-3p	AGCTCGGTCTGAGGCCCCTCAGT	100	23	0	0	1	23	1	23	4e-08	42.8
t0006534::41::21	CATTGCACTTGTCTCGGTCTA	hsa-miR-25-3p	CATTGCACTTGTCTCGGTCTGA	100	20	0	0	1	20	1	20	1e-06	37.4
t0006543::41::24	TGGAGTGTGACAATGGTGTTTGAA	hsa-miR-122-5p	TGGAGTGTGACAATGGTGTTTG	100	22	0	0	1	22	1	22	1e-07	41
t0006554::41::25	AAAATCTGGGTTGAGAGGGCGAAAT	hsa-miR-320a	AAAAGCTGGGTTGAGAGGGCGA	95.45	22	1	0	1	22	1	22	6e-06	35.6
t0006555::41::23	TGAGGGGCAGAGAGCTAGACTTT	hsa-miR-423-5p	TGAGGGGCAGAGAGCGAGACTTT	95.65	23	1	0	1	23	1	23	2e-06	37.4
t0006557::41::21	AAACCGTTACCACTACTGAGT	hsa-miR-451a	AAACCGTTACCATTACTGAGTT	95.24	21	1	0	1	21	1	21	2e-05	33.7
t0006560::41::22	TCAGGGCACTACAGAACTTTGC	hsa-miR-148a-3p	TCAGTGCACTACAGAACTTTGT	95.24	21	1	0	1	21	1	21	2e-05	33.7
t0006580::41::23	TGAGGGGCAGAGTGCGAGACTTT	hsa-miR-423-5p	TGAGGGGCAGAGAGCGAGACTTT	95.65	23	1	0	1	23	1	23	2e-06	37.4
t0006591::41::19	TCACAGTGAACCGGTCTCT	hsa-miR-128-3p	TCACAGTGAACCGGTCTCTTT	100	19	0	0	1	19	1	19	3e-06	35.6
t0006602::41::19	AAAATCTGGGTTGAGAGGG	hsa-miR-320c	AAAAGCTGGGTTGAGAGGGT	94.74	19	1	0	1	19	1	19	0.0001	30.1
t0006617::41::25	AAAAGCTGGGTTGAGAGGGCGAAGA	hsa-miR-320a	AAAAGCTGGGTTGAGAGGGCGA	100	22	0	0	1	22	1	22	2e-07	41
t0006619::41::23	TGAGGGGCAGAGAGCGAGATTTT	hsa-miR-423-5p	TGAGGGGCAGAGAGCGAGACTTT	95.65	23	1	0	1	23	1	23	2e-06	37.4
t0006624::41::22	TTTGACTGGTTGACCAGAGGGG	hsa-miR-134-5p	TGTGACTGGTTGACCAGAGGGG	100	20	0	0	3	22	3	22	1e-06	37.4
t0006627::41::22	TGAGGGGCAGAGGGCGAGACTT	hsa-miR-423-5p	TGAGGGGCAGAGAGCGAGACTTT	95.45	22	1	0	1	22	1	22	5e-06	35.6
t0006629::41::22	AGCTCGGTCTGAGGCCCCTCAA	hsa-miR-423-3p	AGCTCGGTCTGAGGCCCCTCAGT	100	21	0	0	1	21	1	21	4e-07	39.2
t0006632::40::22	AACGTAATCCCAAAAGCAGCTG	hsa-miR-191-5p	CAACGGAATCCCAAAAGCAGCTG	95.45	22	1	0	1	22	2	23	5e-06	35.6
t0006638::40::22	TGAGGTAGTAGATTGTATAGTG	hsa-let-7f-5p	TGAGGTAGTAGATTGTATAGTT	100	21	0	0	1	21	1	21	4e-07	39.2
t0006642::40::23	TGGAGACGCGGCCCTGTTGGAGG	hsa-miR-139-3p	TGGAGACGCGGCCCTGTTGGAGT	100	22	0	0	1	22	1	22	1e-07	41
t0006652::40::24	AGCTACATTGTCTGCTGGGTTTCC	hsa-miR-221-3p	AGCTACATTGTCTGCTGGGTTTC	100	23	0	0	1	23	1	23	4e-08	42.8
t0006655::40::21	AATGGATTTTTGGAGCAGGGA	hsa-miR-1246	AATGGATTTTTGGAGCAGG	100	19	0	0	1	19	1	19	4e-06	35.6
t0006656::40::21	GTGGGCGGGGGCAGGTGTGTG	hsa-miR-1228-5p	GTGGGCGGGGGCAGGTGTGTG	100	21	0	0	1	21	1	21	4e-07	39.2
t0006660::40::23	TCCTGTACTGAGCTGCCCCGATT	hsa-miR-486-5p	TCCTGTACTGAGCTGCCCCGAG	100	21	0	0	1	21	1	21	4e-07	39.2
t0006676::40::24	AAAGCTGGGTTGAGAGGGCGAAAT	hsa-miR-320a	AAAAGCTGGGTTGAGAGGGCGA	100	21	0	0	1	21	2	22	5e-07	39.2
t0006685::40::23	TGCTGTACTGAGCTGCCCCGAGG	hsa-miR-486-5p	TCCTGTACTGAGCTGCCCCGAG	100	20	0	0	3	22	3	22	2e-06	37.4
t0006690::40::21	CTAGACTGGAGCTCCTTGAGG	hsa-miR-151a-3p	CTAGACTGAAGCTCCTTGAGG	95.24	21	1	0	1	21	1	21	2e-05	33.7
t0006697::40::21	TGCGGTAGTAGGTTGTGTGGT	hsa-let-7b-5p	TGAGGTAGTAGGTTGTGTGGTT	95.24	21	1	0	1	21	1	21	2e-05	33.7
t0006757::40::23	TAGCTTATCAGACTGATGTTGGC	hsa-miR-21-5p	TAGCTTATCAGACTGATGTTGA	100	21	0	0	1	21	1	21	4e-07	39.2
t0006764::40::21	TTAGATGAAGCACTGTAGCTC	hsa-miR-143-3p	TGAGATGAAGCACTGTAGCTC	100	19	0	0	3	21	3	21	4e-06	35.6
t0006768::40::22	TCAGTGCACTGCAGAACTTTGT	hsa-miR-148a-3p	TCAGTGCACTACAGAACTTTGT	95.45	22	1	0	1	22	1	22	5e-06	35.6
t0006769::40::21	AAATGGATTTTTGGAGCGGGG	hsa-miR-1246	AATGGATTTTTGGAGCAGG	94.74	19	1	0	2	20	1	19	0.0002	30.1
t0006772::40::21	AGGGGTGCTATCTGTGATTGG	hsa-miR-342-5p	AGGGGTGCTATCTGTGATTGA	100	20	0	0	1	20	1	20	1e-06	37.4
t0006773::40::23	AGATCGGTCTGAGGCCCCTCAGT	hsa-miR-423-3p	AGCTCGGTCTGAGGCCCCTCAGT	95.65	23	1	0	1	23	1	23	2e-06	37.4
t0006775::40::23	CGAATGTTGCTCGGTGAACCCCC	hsa-miR-409-3p	GAATGTTGCTCGGTGAACCCCT	100	21	0	0	2	22	1	21	4e-07	39.2
t0006777::40::21	CTAGACCGAAGCTCCTTGAGG	hsa-miR-151a-3p	CTAGACTGAAGCTCCTTGAGG	95.24	21	1	0	1	21	1	21	2e-05	33.7
t0006786::40::20	AAAATCTGGGTTGAGAGGGT	hsa-miR-320c	AAAAGCTGGGTTGAGAGGGT	95	20	1	0	1	20	1	20	5e-05	31.9
t0006814::39::23	AGCTCGGTCTTAGGCCCCTCAGT	hsa-miR-423-3p	AGCTCGGTCTGAGGCCCCTCAGT	95.65	23	1	0	1	23	1	23	2e-06	37.4
t0006829::39::24	CGTGTATTTGACAAGCTGAGTTGT	hsa-miR-223-5p	CGTGTATTTGACAAGCTGAGTT	100	22	0	0	1	22	1	22	1e-07	41
t0006838::39::21	TGAGGACTGAATTCCATGGGT	hsa-miR-146a-5p	TGAGAACTGAATTCCATGGGTT	95.24	21	1	0	1	21	1	21	2e-05	33.7
t0006845::39::22	TGAGATGAAGCACTGTAGCTCA	hsa-miR-143-3p	TGAGATGAAGCACTGTAGCTC	100	21	0	0	1	21	1	21	4e-07	39.2
t0006854::39::23	AAAAGCTGGGTTGAGAGGGCGTA	hsa-miR-320a	AAAAGCTGGGTTGAGAGGGCGA	100	21	0	0	1	21	1	21	4e-07	39.2
t0006859::39::24	TTTGGCAATGGTAGAACTCACACT	hsa-miR-182-5p	TTTGGCAATGGTAGAACTCACACT	100	24	0	0	1	24	1	24	1e-08	44.6
t0006880::39::22	TGGATAGAAAGGCAGTTCCTGA	hsa-miR-185-5p	TGGAGAGAAAGGCAGTTCCTGA	95.45	22	1	0	1	22	1	22	5e-06	35.6
t0006884::39::22	TCCTGTCCTGAGCTGCCCCGAG	hsa-miR-486-5p	TCCTGTACTGAGCTGCCCCGAG	95.45	22	1	0	1	22	1	22	5e-06	35.6
t0006901::39::21	AAACCGTCACCATTACTGAGT	hsa-miR-451a	AAACCGTTACCATTACTGAGTT	95.24	21	1	0	1	21	1	21	2e-05	33.7
t0006914::39::22	TGAGTTAGTAGTTTGTGCTGTG	hsa-let-7i-5p	TGAGGTAGTAGTTTGTGCTGTT	95.24	21	1	0	1	21	1	21	2e-05	33.7
t0006929::39::22	TGAGGGGCAGAGAGCGGGACTT	hsa-miR-423-5p	TGAGGGGCAGAGAGCGAGACTTT	95.45	22	1	0	1	22	1	22	5e-06	35.6
t0006941::39::23	TGGCTCAGTTCAGCAGGAACAGT	hsa-miR-24-3p	TGGCTCAGTTCAGCAGGAACAG	100	22	0	0	1	22	1	22	1e-07	41
t0006947::39::22	CTATACGACCTGCTGCCTTTCT	hsa-let-7d-3p	CTATACGACCTGCTGCCTTTCT	100	22	0	0	1	22	1	22	1e-07	41
t0006955::39::22	TACAGTACTGTGATAACTGAAG	hsa-miR-101-3p	TACAGTACTGTGATAACTGAA	100	21	0	0	1	21	1	21	4e-07	39.2
t0006970::39::23	AACCCGTAGATCCGATCTTGTGG	hsa-miR-99a-5p	AACCCGTAGATCCGATCTTGTG	100	22	0	0	1	22	1	22	1e-07	41
t0006971::39::20	ATGGATTTTTGGAGCAGGGA	hsa-miR-1246	AATGGATTTTTGGAGCAGG	100	18	0	0	1	18	2	19	1e-05	33.7
t0006984::39::23	TGGAGTGTGACCATGGTGTTTGT	hsa-miR-122-5p	TGGAGTGTGACAATGGTGTTTG	95.45	22	1	0	1	22	1	22	5e-06	35.6
t0007000::38::23	CATTGCACTTGTCTCGGTCTGAT	hsa-miR-25-3p	CATTGCACTTGTCTCGGTCTGA	100	22	0	0	1	22	1	22	1e-07	41
t0007011::38::25	AAAAGCTGGGTTGAGAGGGCGAAAA	hsa-miR-320a	AAAAGCTGGGTTGAGAGGGCGA	100	22	0	0	1	22	1	22	2e-07	41
t0007024::38::23	AGGGGTGCTATCTGTGATTGAGG	hsa-miR-342-5p	AGGGGTGCTATCTGTGATTGA	100	21	0	0	1	21	1	21	4e-07	39.2
t0007027::38::22	TCAGTGCACTACAGCACTTTGT	hsa-miR-148a-3p	TCAGTGCACTACAGAACTTTGT	95.45	22	1	0	1	22	1	22	5e-06	35.6
t0007034::38::23	TGTAAACATCCTCGACTGGAAGC	hsa-miR-30a-5p	TGTAAACATCCTCGACTGGAAG	100	22	0	0	1	22	1	22	1e-07	41
t0007035::38::21	CTAGATTGTGAGCTCCTGGAG	hsa-miR-28-3p	CACTAGATTGTGAGCTCCTGGA	100	20	0	0	1	20	3	22	1e-06	37.4
t0007046::38::23	TGAGGGGCGGAGAGCGAGACTTC	hsa-miR-423-5p	TGAGGGGCAGAGAGCGAGACTTT	95.45	22	1	0	1	22	1	22	5e-06	35.6
t0007077::38::21	GAAAAGCTGGGTTGAGAGGGC	hsa-miR-320b	AAAAGCTGGGTTGAGAGGGCAA	100	20	0	0	2	21	1	20	1e-06	37.4
t0007077::38::21	GAAAAGCTGGGTTGAGAGGGC	hsa-miR-320a	AAAAGCTGGGTTGAGAGGGCGA	100	20	0	0	2	21	1	20	1e-06	37.4
t0007104::38::24	TCGGATCCGTCTGAGCTTGGCTAT	hsa-miR-127-3p	TCGGATCCGTCTGAGCTTGGCT	100	22	0	0	1	22	1	22	1e-07	41
t0007107::38::22	ACCCTGTAGAACCGAATTTGTG	hsa-miR-10b-5p	TACCCTGTAGAACCGAATTTGTG	100	22	0	0	1	22	2	23	1e-07	41
t0007119::38::21	CTGACCTATGAATTGACAGCC	hsa-miR-192-5p	CTGACCTATGAATTGACAGCC	100	21	0	0	1	21	1	21	4e-07	39.2
t0007135::38::22	CTTTCAGTCGGATGTTTACAGC	hsa-miR-30e-3p	CTTTCAGTCGGATGTTTACAGC	100	22	0	0	1	22	1	22	1e-07	41
t0007137::38::24	TCGGGTCCGTCTGAGCTTGGCTTT	hsa-miR-127-3p	TCGGATCCGTCTGAGCTTGGCT	95.45	22	1	0	1	22	1	22	6e-06	35.6
t0007139::38::23	TGAGTGGCAGAGAGCGAGGCTTT	hsa-miR-423-5p	TGAGGGGCAGAGAGCGAGACTTT	91.3	23	2	0	1	23	1	23	2e-05	33.7
t0007141::38::21	TCCTGTACCGAGCTGCCCCGA	hsa-miR-486-5p	TCCTGTACTGAGCTGCCCCGAG	95.24	21	1	0	1	21	1	21	2e-05	33.7
t0007159::38::24	TTGCAGCTGCCTGGGAGTGACTTC	hsa-miR-1301-3p	TTGCAGCTGCCTGGGAGTGACTTC	100	24	0	0	1	24	1	24	1e-08	44.6
t0007168::38::21	AGGGGCAGAGAGCGAGACTTT	hsa-miR-423-5p	TGAGGGGCAGAGAGCGAGACTTT	100	21	0	0	1	21	3	23	4e-07	39.2
t0007189::37::21	AATTGCACGGTATCCATCTGT	hsa-miR-363-3p	AATTGCACGGTATCCATCTGTA	100	21	0	0	1	21	1	21	4e-07	39.2
t0007200::37::24	TGTGACTGGTTGACCAGAGGGGTT	hsa-miR-134-5p	TGTGACTGGTTGACCAGAGGGG	100	22	0	0	1	22	1	22	1e-07	41
t0007208::37::23	TGAGGGGCAGAGAGCGAGGCTTC	hsa-miR-423-5p	TGAGGGGCAGAGAGCGAGACTTT	95.45	22	1	0	1	22	1	22	5e-06	35.6
t0007225::37::21	CCCAATACACGGTCGACCTCT	hsa-miR-323b-3p	CCCAATACACGGTCGACCTCTT	100	21	0	0	1	21	1	21	4e-07	39.2
t0007237::37::20	ACCACAGGGTAGAACCACGG	hsa-miR-140-3p	TACCACAGGGTAGAACCACGG	100	20	0	0	1	20	2	21	1e-06	37.4
t0007245::37::23	TCTAAACATCCCCGACTGGAAGC	hsa-miR-30d-5p	TGTAAACATCCCCGACTGGAAG	100	20	0	0	3	22	3	22	2e-06	37.4
t0007287::37::23	TAGCTTATCAGGCTGATGTTGAC	hsa-miR-21-5p	TAGCTTATCAGACTGATGTTGA	95.45	22	1	0	1	22	1	22	5e-06	35.6
t0007305::37::21	ACTCTTTCCCTGTTGCACTAC	hsa-miR-130b-5p	ACTCTTTCCCTGTTGCACTAC	100	21	0	0	1	21	1	21	4e-07	39.2
t0007311::37::22	CGTTGCACTTGTCTCGGTCTGA	hsa-miR-25-3p	CATTGCACTTGTCTCGGTCTGA	100	20	0	0	3	22	3	22	1e-06	37.4
t0007312::37::22	TGGAGAGAAAGGCAGTTCCTGG	hsa-miR-185-5p	TGGAGAGAAAGGCAGTTCCTGA	100	21	0	0	1	21	1	21	4e-07	39.2
t0007323::37::22	CGGGGCAGCTCAGTACAGGATT	hsa-miR-486-3p	CGGGGCAGCTCAGTACAGGAT	100	21	0	0	1	21	1	21	4e-07	39.2
t0007361::37::23	CTGGGGGACGCGTGAGCGCGAGC	hsa-miR-4665-5p	CTGGGGGACGCGTGAGCGCGAGC	100	23	0	0	1	23	1	23	4e-08	42.8
t0007367::37::24	TTGAAGACTAGTGATTTTGTTGTT	hsa-miR-7-5p	TGGAAGACTAGTGATTTTGTTGT	100	21	0	0	3	23	3	23	5e-07	39.2
t0007369::37::22	TGTAAACATCCCCGACTGGAAT	hsa-miR-30d-5p	TGTAAACATCCCCGACTGGAAG	100	21	0	0	1	21	1	21	4e-07	39.2
t0007371::37::21	AGGGGCTGGCTTTCCTCTGGT	hsa-miR-185-3p	AGGGGCTGGCTTTCCTCTGGTC	100	21	0	0	1	21	1	21	4e-07	39.2
t0007383::37::21	TGGGGCTTTGCGGGCGAGATG	hsa-miR-193a-5p	TGGGTCTTTGCGGGCGAGATGA	95.24	21	1	0	1	21	1	21	2e-05	33.7
t0007386::37::21	AAACCGTTATCATTACTGAGT	hsa-miR-451a	AAACCGTTACCATTACTGAGTT	95.24	21	1	0	1	21	1	21	2e-05	33.7
t0007390::37::20	CGGCTCCGGGACGGCTGGGA	hsa-miR-4497	CTCCGGGACGGCTGGGC	100	16	0	0	4	19	1	16	0.0002	30.1
t0007393::36::22	TGAGGGGCAGGGAGCGAGACTT	hsa-miR-423-5p	TGAGGGGCAGAGAGCGAGACTTT	95.45	22	1	0	1	22	1	22	5e-06	35.6
t0007397::36::22	TTGGTCCCCTTCAACCAGCTGT	hsa-miR-133a-3p	TTTGGTCCCCTTCAACCAGCTG	100	21	0	0	1	21	2	22	4e-07	39.2
t0007416::36::21	AAAAGCTGGGTTGGGAGGGCG	hsa-miR-320a	AAAAGCTGGGTTGAGAGGGCGA	95.24	21	1	0	1	21	1	21	2e-05	33.7
t0007423::36::21	CTAGACTGACGCTCCTTGAGG	hsa-miR-151a-3p	CTAGACTGAAGCTCCTTGAGG	95.24	21	1	0	1	21	1	21	2e-05	33.7
t0007440::36::23	CGAATGTTGCTCGGTGAACCCCA	hsa-miR-409-3p	GAATGTTGCTCGGTGAACCCCT	100	21	0	0	2	22	1	21	4e-07	39.2
t0007454::36::22	TTCAAGTAATTCAGGATAGGTT	hsa-miR-26b-5p	TTCAAGTAATTCAGGATAGGT	100	21	0	0	1	21	1	21	4e-07	39.2
t0007461::36::24	CTAGACTGAAGCTCCTTGAGGATT	hsa-miR-151a-3p	CTAGACTGAAGCTCCTTGAGG	100	21	0	0	1	21	1	21	5e-07	39.2
t0007482::36::23	TGCTGTACTGAGCTGCCCCGAGC	hsa-miR-486-5p	TCCTGTACTGAGCTGCCCCGAG	100	20	0	0	3	22	3	22	2e-06	37.4
t0007484::36::23	TGTAAACATCCCCGACTGGAAGG	hsa-miR-30d-5p	TGTAAACATCCCCGACTGGAAG	100	22	0	0	1	22	1	22	1e-07	41
t0007485::36::21	AAACCGTTACCATCACTGAGT	hsa-miR-451a	AAACCGTTACCATTACTGAGTT	95.24	21	1	0	1	21	1	21	2e-05	33.7
t0007509::36::21	TCCTGTACTGAGCTGCCCCGC	hsa-miR-486-5p	TCCTGTACTGAGCTGCCCCGAG	100	20	0	0	1	20	1	20	1e-06	37.4
t0007514::36::21	AAACCGCTACCATTACTGAGT	hsa-miR-451a	AAACCGTTACCATTACTGAGTT	95.24	21	1	0	1	21	1	21	2e-05	33.7
t0007516::36::23	GAAAAGCTGGGTTGAGAGGGCGG	hsa-miR-320a	AAAAGCTGGGTTGAGAGGGCGA	100	21	0	0	2	22	1	21	4e-07	39.2
t0007596::36::23	TGGAGACGCGGCCCTGTTGGAGC	hsa-miR-139-3p	TGGAGACGCGGCCCTGTTGGAGT	100	22	0	0	1	22	1	22	1e-07	41
t0007610::36::24	TCCTTTACTGAGCTGCCCCGAGTT	hsa-miR-486-5p	TCCTGTACTGAGCTGCCCCGAG	95.45	22	1	0	1	22	1	22	6e-06	35.6
t0007631::35::23	TGAGGGGCAAAGAGCGAGACTTT	hsa-miR-423-5p	TGAGGGGCAGAGAGCGAGACTTT	95.65	23	1	0	1	23	1	23	2e-06	37.4
t0007643::35::24	AAAATCTGGGTTGAGAGGGCGAGT	hsa-miR-320a	AAAAGCTGGGTTGAGAGGGCGA	95.45	22	1	0	1	22	1	22	6e-06	35.6
t0007648::35::22	TCAGTGCACTACAGGACTTTGT	hsa-miR-148a-3p	TCAGTGCACTACAGAACTTTGT	95.45	22	1	0	1	22	1	22	5e-06	35.6
t0007662::35::23	TGAGGGGCAGAGAGCGCGACTTT	hsa-miR-423-5p	TGAGGGGCAGAGAGCGAGACTTT	95.65	23	1	0	1	23	1	23	2e-06	37.4
t0007663::35::22	GCCTGCTGGGGTGGAACCTGGC	hsa-miR-370-3p	GCCTGCTGGGGTGGAACCTGGT	100	21	0	0	1	21	1	21	4e-07	39.2
t0007703::35::21	AAGACGGGAGGAAAGAAGGGA	hsa-miR-483-5p	AAGACGGGAGGAAAGAAGGGAG	100	21	0	0	1	21	1	21	4e-07	39.2
t0007720::35::23	TCGGGTCCGTCTGAGCTTGGCTT	hsa-miR-127-3p	TCGGATCCGTCTGAGCTTGGCT	95.45	22	1	0	1	22	1	22	5e-06	35.6
t0007722::35::25	AAAAGCTGGGTTGAGAGGGCGATGT	hsa-miR-320a	AAAAGCTGGGTTGAGAGGGCGA	100	22	0	0	1	22	1	22	2e-07	41
t0007750::35::20	CATTGCACTTGTCTCGGTCT	hsa-miR-25-3p	CATTGCACTTGTCTCGGTCTGA	100	20	0	0	1	20	1	20	1e-06	37.4
t0007756::35::21	CACTAGATTGTGAGCTCCTGA	hsa-miR-28-3p	CACTAGATTGTGAGCTCCTGGA	100	20	0	0	1	20	1	20	1e-06	37.4
t0007762::35::21	AAAAGCTGGGTTGAGAGGGCC	hsa-miR-320b	AAAAGCTGGGTTGAGAGGGCAA	100	20	0	0	1	20	1	20	1e-06	37.4
t0007762::35::21	AAAAGCTGGGTTGAGAGGGCC	hsa-miR-320a	AAAAGCTGGGTTGAGAGGGCGA	100	20	0	0	1	20	1	20	1e-06	37.4
t0007780::35::23	TCCCGTACTGAGCTGCCCCGAGT	hsa-miR-486-5p	TCCTGTACTGAGCTGCCCCGAG	95.45	22	1	0	1	22	1	22	5e-06	35.6
t0007791::35::23	AAAGCACACGGCCTGCAGAGAGT	hsa-miR-330-3p	GCAAAGCACACGGCCTGCAGAGA	100	21	0	0	1	21	3	23	4e-07	39.2
t0007793::35::21	CAACGGAATCCCAAAAGCAGC	hsa-miR-191-5p	CAACGGAATCCCAAAAGCAGCTG	100	21	0	0	1	21	1	21	4e-07	39.2
t0007803::35::20	CTGGTACAGGCCTGGGGGAC	hsa-miR-150-3p	CTGGTACAGGCCTGGGGGACAG	100	20	0	0	1	20	1	20	1e-06	37.4
t0007817::35::22	AAAGGCTGGGTTGAGAGGGCGA	hsa-miR-320a	AAAAGCTGGGTTGAGAGGGCGA	95.45	22	1	0	1	22	1	22	5e-06	35.6
t0007824::35::22	AGGGGCAGAGAGCGAGACTTTT	hsa-miR-423-5p	TGAGGGGCAGAGAGCGAGACTTT	100	21	0	0	1	21	3	23	4e-07	39.2
t0007842::35::23	TGAGGTGCAGAGAGCGAGACTTT	hsa-miR-423-5p	TGAGGGGCAGAGAGCGAGACTTT	95.65	23	1	0	1	23	1	23	2e-06	37.4
t0007847::35::21	CTGGACTTGGAGTCAGAAGGA	hsa-miR-378a-3p	ACTGGACTTGGAGTCAGAAGGC	100	20	0	0	1	20	2	21	1e-06	37.4
t0007857::34::24	TGAGAACTGAATTCCATAGGCTGC	hsa-miR-146b-5p	TGAGAACTGAATTCCATAGGCT	100	22	0	0	1	22	1	22	1e-07	41
t0007861::34::22	TGGGGTAGTAGTTTGTGCTGTT	hsa-let-7i-5p	TGAGGTAGTAGTTTGTGCTGTT	95.45	22	1	0	1	22	1	22	5e-06	35.6
t0007877::34::23	TATAAACATCCCCGACTGGAAGC	hsa-miR-30d-5p	TGTAAACATCCCCGACTGGAAG	100	20	0	0	3	22	3	22	2e-06	37.4
t0007884::34::23	CGTGGATTTGACAAGCTGAGTTG	hsa-miR-223-5p	CGTGTATTTGACAAGCTGAGTT	95.45	22	1	0	1	22	1	22	5e-06	35.6
t0007887::34::23	TTTGGTCCCCTTCAACCAGCTGT	hsa-miR-133a-3p	TTTGGTCCCCTTCAACCAGCTG	100	22	0	0	1	22	1	22	1e-07	41
t0007903::34::24	AGCTCGGTCTGAGGCCCCTCAGAA	hsa-miR-423-3p	AGCTCGGTCTGAGGCCCCTCAGT	100	22	0	0	1	22	1	22	1e-07	41
t0007904::34::23	TCTACAGTGCACGTGTCTCCAGT	hsa-miR-139-5p	TCTACAGTGCACGTGTCTCCAGT	100	23	0	0	1	23	1	23	4e-08	42.8
t0007908::34::24	TGGGATCCGTCTGAGCTTGGCTTT	hsa-miR-127-3p	TCGGATCCGTCTGAGCTTGGCT	100	20	0	0	3	22	3	22	2e-06	37.4
t0007915::34::23	TGCGGGGCAGAGAGCGAGACTTC	hsa-miR-423-5p	TGAGGGGCAGAGAGCGAGACTTT	95.45	22	1	0	1	22	1	22	5e-06	35.6
t0007919::34::22	ACAGTAGTCTGCACATTGGTTA	hsa-miR-199b-3p	ACAGTAGTCTGCACATTGGTTA	100	22	0	0	1	22	1	22	1e-07	41
t0007919::34::22	ACAGTAGTCTGCACATTGGTTA	hsa-miR-199a-3p	ACAGTAGTCTGCACATTGGTTA	100	22	0	0	1	22	1	22	1e-07	41
t0007940::34::18	ATGGATTTTTGGAGCAGG	hsa-miR-1246	AATGGATTTTTGGAGCAGG	100	18	0	0	1	18	2	19	1e-05	33.7
t0007949::34::22	TGTGACTGGTTGACCAGAGGGA	hsa-miR-134-5p	TGTGACTGGTTGACCAGAGGGG	100	21	0	0	1	21	1	21	4e-07	39.2
t0007960::34::20	TGCGGGGCTAGGGCTAACAG	hsa-miR-744-5p	TGCGGGGCTAGGGCTAACAGCA	100	20	0	0	1	20	1	20	1e-06	37.4
t0007962::34::21	TGCACGGCACTGGGGACACGT	hsa-miR-3177-3p	TGCACGGCACTGGGGACACGT	100	21	0	0	1	21	1	21	4e-07	39.2
t0007963::34::23	TGAGGGGCAGAGAGCGGGACTTC	hsa-miR-423-5p	TGAGGGGCAGAGAGCGAGACTTT	95.45	22	1	0	1	22	1	22	5e-06	35.6
t0007968::34::24	AAGCTCGGTCTGAGGCCCCTCAGC	hsa-miR-423-3p	AGCTCGGTCTGAGGCCCCTCAGT	100	22	0	0	2	23	1	22	1e-07	41
t0007978::34::22	ACTGTACTTGGAGTCAGAAGGA	hsa-miR-378a-3p	ACTGGACTTGGAGTCAGAAGGC	95.24	21	1	0	1	21	1	21	2e-05	33.7
t0007984::34::22	CTGGACTTGGAGTCAGAAGGCA	hsa-miR-378a-3p	ACTGGACTTGGAGTCAGAAGGC	100	21	0	0	1	21	2	22	4e-07	39.2
t0008007::34::22	CTGGACTTGGAGTCAGAAGGCC	hsa-miR-378a-3p	ACTGGACTTGGAGTCAGAAGGC	100	21	0	0	1	21	2	22	4e-07	39.2
t0008019::34::22	AAAAGCTGGGTTGAGAGGGAAA	hsa-miR-320c	AAAAGCTGGGTTGAGAGGGT	100	19	0	0	1	19	1	19	5e-06	35.6
t0008058::34::22	CGAATGTTGCTCGGTGAACCCC	hsa-miR-409-3p	GAATGTTGCTCGGTGAACCCCT	100	21	0	0	2	22	1	21	4e-07	39.2
t0008065::33::23	TGAGGGGAAGCGAGCGAGACTTT	hsa-miR-423-5p	TGAGGGGCAGAGAGCGAGACTTT	91.3	23	2	0	1	23	1	23	2e-05	33.7
t0008070::33::22	GCTCGGTCTGAGGCCCCTCAGT	hsa-miR-423-3p	AGCTCGGTCTGAGGCCCCTCAGT	100	22	0	0	1	22	2	23	1e-07	41
t0008096::33::22	TTAGGTAGTAGATTGTATAGTT	hsa-let-7f-5p	TGAGGTAGTAGATTGTATAGTT	100	20	0	0	3	22	3	22	1e-06	37.4
t0008104::33::21	TGGGTTTACGTTGGGAGAACG	hsa-miR-629-5p	TGGGTTTACGTTGGGAGAACT	100	20	0	0	1	20	1	20	1e-06	37.4
t0008116::33::23	TAGCTTATCAGCCTGATGTTGAT	hsa-miR-21-5p	TAGCTTATCAGACTGATGTTGA	95.45	22	1	0	1	22	1	22	5e-06	35.6
t0008131::33::22	GGGGTGCTATCTGTGATTGAGG	hsa-miR-342-5p	AGGGGTGCTATCTGTGATTGA	100	20	0	0	1	20	2	21	1e-06	37.4
t0008137::33::24	AAAAGCTGGGTTGAGAGGGCGAGG	hsa-miR-320a	AAAAGCTGGGTTGAGAGGGCGA	100	22	0	0	1	22	1	22	1e-07	41
t0008152::33::20	TTATGGTTTGCCTGGGACTG	hsa-miR-584-5p	TTATGGTTTGCCTGGGACTGAG	100	20	0	0	1	20	1	20	1e-06	37.4
t0008164::33::22	TCTCTCGGCTCCTCGCGGCACG	hsa-miR-3615	TCTCTCGGCTCCTCGCGGCTC	100	19	0	0	1	19	1	19	5e-06	35.6
t0008170::33::23	TGAGGGGCAGAGAGCGAAACTTT	hsa-miR-423-5p	TGAGGGGCAGAGAGCGAGACTTT	95.65	23	1	0	1	23	1	23	2e-06	37.4
t0008177::33::24	CACTAGATTGTGAGCTCCTGGAAG	hsa-miR-28-3p	CACTAGATTGTGAGCTCCTGGA	100	22	0	0	1	22	1	22	1e-07	41
t0008186::33::18	GCTCCGGGACGGCTGGGA	hsa-miR-4497	CTCCGGGACGGCTGGGC	100	16	0	0	2	17	1	16	0.0001	30.1
t0008187::33::22	TGGCTCAGTTCAGCAGGAACAA	hsa-miR-24-3p	TGGCTCAGTTCAGCAGGAACAG	100	21	0	0	1	21	1	21	4e-07	39.2
t0008210::33::22	TCAGGGCACTACAGAACTTTGG	hsa-miR-148a-3p	TCAGTGCACTACAGAACTTTGT	95.24	21	1	0	1	21	1	21	2e-05	33.7
t0008216::33::24	TTAGAACTGAATTCCATAGGCTGT	hsa-miR-146b-5p	TGAGAACTGAATTCCATAGGCT	100	20	0	0	3	22	3	22	2e-06	37.4
t0008221::33::23	CCCATTGTTCAGACTACCTGTTC	hsa-miR-199a-5p	CCCAGTGTTCAGACTACCTGTTC	95.65	23	1	0	1	23	1	23	2e-06	37.4
t0008228::33::23	AAATTGATTTTTGGAGCAGGGAG	hsa-miR-1246	AATGGATTTTTGGAGCAGG	94.74	19	1	0	2	20	1	19	0.0002	30.1
t0008253::33::22	AAAAGCTGGGTCGAGAGGGCGA	hsa-miR-320a	AAAAGCTGGGTTGAGAGGGCGA	95.45	22	1	0	1	22	1	22	5e-06	35.6
t0008262::33::24	TCTCACACAGAAATCGCACCCGTC	hsa-miR-342-3p	TCTCACACAGAAATCGCACCCGT	100	23	0	0	1	23	1	23	4e-08	42.8
t0008276::33::23	AAAATCTGGGTTGAGAGGGCGAC	hsa-miR-320a	AAAAGCTGGGTTGAGAGGGCGA	95.45	22	1	0	1	22	1	22	5e-06	35.6
t0008290::33::21	TATTTCACTTGTCCCGGCCTG	hsa-miR-92a-3p	TATTGCACTTGTCCCGGCCTGT	95.24	21	1	0	1	21	1	21	2e-05	33.7
t0008298::33::21	AAGCTGCCAGTTGAAGAACTG	hsa-miR-22-3p	AAGCTGCCAGTTGAAGAACTGT	100	21	0	0	1	21	1	21	4e-07	39.2
t0008300::33::22	TAGCGTATCAGACTGATGTTGA	hsa-miR-21-5p	TAGCTTATCAGACTGATGTTGA	95.45	22	1	0	1	22	1	22	5e-06	35.6
t0008310::33::21	CCCTGTACTGAGCTGCCCCGA	hsa-miR-486-5p	TCCTGTACTGAGCTGCCCCGAG	100	20	0	0	2	21	2	21	1e-06	37.4
t0008311::33::24	ACTCGGCGTGGCGTCGGTCGTGGT	hsa-miR-1307-3p	ACTCGGCGTGGCGTCGGTCGTG	100	22	0	0	1	22	1	22	1e-07	41
t0008312::33::23	TGAGGGGCAGAGAGAGAGACTTT	hsa-miR-423-5p	TGAGGGGCAGAGAGCGAGACTTT	95.65	23	1	0	1	23	1	23	2e-06	37.4
t0008327::32::22	CTAGATTGTGAGCTCCTGGAGA	hsa-miR-28-3p	CACTAGATTGTGAGCTCCTGGA	100	20	0	0	1	20	3	22	1e-06	37.4
t0008333::32::22	TCCTGTACTGAGTTGCCCCGAG	hsa-miR-486-5p	TCCTGTACTGAGCTGCCCCGAG	95.45	22	1	0	1	22	1	22	5e-06	35.6
t0008344::32::23	TAGCTTATCAGACTGCTGTTGAC	hsa-miR-21-5p	TAGCTTATCAGACTGATGTTGA	95.45	22	1	0	1	22	1	22	5e-06	35.6
t0008357::32::21	TGGAGTGCGACAATGGTGTTT	hsa-miR-122-5p	TGGAGTGTGACAATGGTGTTTG	95.24	21	1	0	1	21	1	21	2e-05	33.7
t0008369::32::24	TTTAAACATCCCCGACTGGAAGCG	hsa-miR-30d-5p	TGTAAACATCCCCGACTGGAAG	100	20	0	0	3	22	3	22	2e-06	37.4
t0008378::32::23	TGAGAACCACGTCTGCTCTGAGC	hsa-miR-589-5p	TGAGAACCACGTCTGCTCTGAG	100	22	0	0	1	22	1	22	1e-07	41
t0008382::32::23	TGAGGCGCAGAGAGCGAGACTTT	hsa-miR-423-5p	TGAGGGGCAGAGAGCGAGACTTT	95.65	23	1	0	1	23	1	23	2e-06	37.4
t0008399::32::23	TGAGTGGCCGAGAGCGAGACTTT	hsa-miR-423-5p	TGAGGGGCAGAGAGCGAGACTTT	91.3	23	2	0	1	23	1	23	2e-05	33.7
t0008409::32::19	AAAAGCTGGGTTGAGAGGA	hsa-miR-320d	AAAAGCTGGGTTGAGAGGA	100	19	0	0	1	19	1	19	3e-06	35.6
t0008421::32::22	AAGCTGCCAGTTGAAGACCTGT	hsa-miR-22-3p	AAGCTGCCAGTTGAAGAACTGT	95.45	22	1	0	1	22	1	22	5e-06	35.6
t0008440::32::22	AGGCTGCCAGTTGAAGAACTGT	hsa-miR-22-3p	AAGCTGCCAGTTGAAGAACTGT	100	20	0	0	3	22	3	22	1e-06	37.4
t0008457::32::22	TGGAGTGTGGCAATGGTGTTTG	hsa-miR-122-5p	TGGAGTGTGACAATGGTGTTTG	95.45	22	1	0	1	22	1	22	5e-06	35.6
t0008460::32::24	TCCTGTACTGAGCTGCCCCGAGAT	hsa-miR-486-5p	TCCTGTACTGAGCTGCCCCGAG	100	22	0	0	1	22	1	22	1e-07	41
t0008461::32::21	AAAATCTGGGTTGAGAGGACG	hsa-miR-320d	AAAAGCTGGGTTGAGAGGA	94.74	19	1	0	1	19	1	19	0.0002	30.1
t0008477::32::22	GGGGTGCTATCTGTGATTGAGA	hsa-miR-342-5p	AGGGGTGCTATCTGTGATTGA	100	20	0	0	1	20	2	21	1e-06	37.4
t0008478::32::22	AAAAGCTGGGTTGGGAGGGCGA	hsa-miR-320a	AAAAGCTGGGTTGAGAGGGCGA	95.45	22	1	0	1	22	1	22	5e-06	35.6
t0008498::32::21	AAAAGCTGGGTTGAGAGGGAA	hsa-miR-320c	AAAAGCTGGGTTGAGAGGGT	100	19	0	0	1	19	1	19	4e-06	35.6
t0008509::32::20	TGTGACTGGTTGACCAGAGG	hsa-miR-134-5p	TGTGACTGGTTGACCAGAGGGG	100	20	0	0	1	20	1	20	1e-06	37.4
t0008519::32::22	CGAGACTGAAGCTCCTTGAGGG	hsa-miR-151a-3p	CTAGACTGAAGCTCCTTGAGG	100	19	0	0	3	21	3	21	5e-06	35.6
t0008547::32::22	CTAGGCTGAAGCTCCTTGAGGA	hsa-miR-151a-3p	CTAGACTGAAGCTCCTTGAGG	95.24	21	1	0	1	21	1	21	2e-05	33.7
t0008569::32::22	AAAAGCTGGGTTGGGAGGGCGT	hsa-miR-320a	AAAAGCTGGGTTGAGAGGGCGA	95.24	21	1	0	1	21	1	21	2e-05	33.7
t0008576::32::21	CCCTGGGGTTCTGAGGACATG	hsa-miR-6852-5p	CCCTGGGGTTCTGAGGACATG	100	21	0	0	1	21	1	21	4e-07	39.2
t0008584::32::22	TGTCTCGGCTCCTCGCGGCTCG	hsa-miR-3615	TCTCTCGGCTCCTCGCGGCTC	100	19	0	0	3	21	3	21	5e-06	35.6
t0008588::32::23	TCAGTGCATCACAGAACTTTGTT	hsa-miR-148b-3p	TCAGTGCATCACAGAACTTTGT	100	22	0	0	1	22	1	22	1e-07	41
t0008602::32::21	AGGAGTGGGGGGTGGGACGTA	hsa-miR-4433b-3p	CAGGAGTGGGGGGTGGGACGT	100	20	0	0	1	20	2	21	1e-06	37.4
t0008613::31::24	AGAAGCTGGGTTGAGAGGGCGAAT	hsa-miR-320a	AAAAGCTGGGTTGAGAGGGCGA	100	20	0	0	3	22	3	22	2e-06	37.4
t0008620::31::19	CGGCTCCGGGACGGCTGGG	hsa-miR-4497	CTCCGGGACGGCTGGGC	100	16	0	0	4	19	1	16	0.0001	30.1
t0008636::31::21	CACCCGTAGAACCGACCTTGA	hsa-miR-99b-5p	CACCCGTAGAACCGACCTTGCG	100	20	0	0	1	20	1	20	1e-06	37.4
t0008664::31::22	TCCTTTACTGCGCTGCCCCGAG	hsa-miR-486-5p	TCCTGTACTGAGCTGCCCCGAG	90.91	22	2	0	1	22	1	22	6e-05	31.9
t0008674::31::21	CCCCCAGGTGTGATTCTGATT	hsa-miR-361-3p	TCCCCCAGGTGTGATTCTGATTT	100	21	0	0	1	21	2	22	4e-07	39.2
t0008677::31::23	AAAGCTGGGTTGAGAGGGCGATT	hsa-miR-320a	AAAAGCTGGGTTGAGAGGGCGA	100	21	0	0	1	21	2	22	4e-07	39.2
t0008687::31::24	TGAGGGGCAGAGAGCGAGACTTGT	hsa-miR-423-5p	TGAGGGGCAGAGAGCGAGACTTT	100	22	0	0	1	22	1	22	1e-07	41
t0008698::31::21	CATGCCTTGAGTGTAGGACCG	hsa-miR-532-5p	CATGCCTTGAGTGTAGGACCGT	100	21	0	0	1	21	1	21	4e-07	39.2
t0008713::31::25	GCAAAGCACACGGCCTGCAGAGAGT	hsa-miR-330-3p	GCAAAGCACACGGCCTGCAGAGA	100	23	0	0	1	23	1	23	4e-08	42.8
t0008723::31::24	TGGAGACGCGGCCCTGTTGGAGTT	hsa-miR-139-3p	TGGAGACGCGGCCCTGTTGGAGT	100	23	0	0	1	23	1	23	4e-08	42.8
t0008786::31::24	AAAAGCTGGGTTGAGAGGGCGTAT	hsa-miR-320a	AAAAGCTGGGTTGAGAGGGCGA	100	21	0	0	1	21	1	21	5e-07	39.2
t0008799::31::22	TCGGATCCGTCTGAGCTTGGCG	hsa-miR-127-3p	TCGGATCCGTCTGAGCTTGGCT	100	21	0	0	1	21	1	21	4e-07	39.2
t0008810::31::24	TGAGGGGCAGAGAGCGAGACTTAA	hsa-miR-423-5p	TGAGGGGCAGAGAGCGAGACTTT	100	22	0	0	1	22	1	22	1e-07	41
t0008833::31::23	TGAGGGGCAGAGAGCGAGACTAG	hsa-miR-423-5p	TGAGGGGCAGAGAGCGAGACTTT	100	21	0	0	1	21	1	21	4e-07	39.2
t0008868::31::23	CTAATGTTGCTCGGTGAACCCCT	hsa-miR-409-3p	GAATGTTGCTCGGTGAACCCCT	100	21	0	0	3	23	2	22	4e-07	39.2
t0008878::30::22	ATTGCACTTGTCCCGGCCTGTT	hsa-miR-92a-3p	TATTGCACTTGTCCCGGCCTGT	100	21	0	0	1	21	2	22	4e-07	39.2
t0008887::30::23	GGAGGGGCAGAGAGAGAGACTTT	hsa-miR-423-5p	TGAGGGGCAGAGAGCGAGACTTT	95.45	22	1	0	2	23	2	23	5e-06	35.6
t0008890::30::23	TTGCTTATCAGACTGATGTTGAC	hsa-miR-21-5p	TAGCTTATCAGACTGATGTTGA	100	20	0	0	3	22	3	22	2e-06	37.4
t0008903::30::25	TCCTGTACTGAGCTGCCCCGAGATT	hsa-miR-486-5p	TCCTGTACTGAGCTGCCCCGAG	100	22	0	0	1	22	1	22	2e-07	41
t0008909::30::24	TTTAAACATCCCCGACTGGAAGCC	hsa-miR-30d-5p	TGTAAACATCCCCGACTGGAAG	100	20	0	0	3	22	3	22	2e-06	37.4
t0008915::30::22	AAGCTGCTAGTTGAAGAACTGT	hsa-miR-22-3p	AAGCTGCCAGTTGAAGAACTGT	95.45	22	1	0	1	22	1	22	5e-06	35.6
t0008923::30::21	TCCTGTACTGAGCTGCTCCGA	hsa-miR-486-5p	TCCTGTACTGAGCTGCCCCGAG	95.24	21	1	0	1	21	1	21	2e-05	33.7
t0008931::30::22	GAAAGCTGGGTTGAGAGGGCGT	hsa-miR-320a	AAAAGCTGGGTTGAGAGGGCGA	100	20	0	0	2	21	2	21	1e-06	37.4
t0008934::30::19	CGGCGGGGACGGCGATTGG	hsa-miR-1908-5p	CGGCGGGGACGGCGATTGGTC	100	19	0	0	1	19	1	19	3e-06	35.6
t0008936::30::24	TGAGGTAGTAGGTTGTGTGGTTAA	hsa-let-7b-5p	TGAGGTAGTAGGTTGTGTGGTT	100	22	0	0	1	22	1	22	1e-07	41
t0008952::30::21	ACCAATATTACTGTGCTGCTT	hsa-miR-16-2-3p	CCAATATTACTGTGCTGCTTTA	100	20	0	0	2	21	1	20	1e-06	37.4
t0008955::30::22	AAAAGCTGGGTTGAGAGGGAAT	hsa-miR-320c	AAAAGCTGGGTTGAGAGGGT	100	19	0	0	1	19	1	19	5e-06	35.6
t0008956::30::22	TCACAGTGAACCGGTCTCTTTA	hsa-miR-128-3p	TCACAGTGAACCGGTCTCTTT	100	21	0	0	1	21	1	21	4e-07	39.2
t0008961::30::24	CCCCCAGGTGTGATTCTGATTTGG	hsa-miR-361-3p	TCCCCCAGGTGTGATTCTGATTT	100	22	0	0	1	22	2	23	1e-07	41
t0008984::30::23	AGCTACATCTGGCTACTGGGTCT	hsa-miR-222-3p	AGCTACATCTGGCTACTGGGT	100	21	0	0	1	21	1	21	4e-07	39.2
t0009009::30::22	TCAGTGCACTACAGAGCTTTGT	hsa-miR-148a-3p	TCAGTGCACTACAGAACTTTGT	95.45	22	1	0	1	22	1	22	5e-06	35.6
t0009030::30::22	TGAGGTAGTAAGTTGTATTGTT	hsa-miR-98-5p	TGAGGTAGTAAGTTGTATTGTT	100	22	0	0	1	22	1	22	1e-07	41
t0009047::30::22	AAAGGCTGGGTTGAGAGGGCGT	hsa-miR-320a	AAAAGCTGGGTTGAGAGGGCGA	95.24	21	1	0	1	21	1	21	2e-05	33.7
t0009048::30::21	AAAAGCTGGGTCGAGAGGGCG	hsa-miR-320a	AAAAGCTGGGTTGAGAGGGCGA	95.24	21	1	0	1	21	1	21	2e-05	33.7
t0009057::30::23	TATTGCACTTGTCCCGGCCTGTG	hsa-miR-92a-3p	TATTGCACTTGTCCCGGCCTGT	100	22	0	0	1	22	1	22	1e-07	41
t0009095::30::20	TCAGGCTCAGTCCCCTCCCG	hsa-miR-484	TCAGGCTCAGTCCCCTCCCGAT	100	20	0	0	1	20	1	20	1e-06	37.4
t0009096::30::21	TCACAGTGAACCGGTCTCTTC	hsa-miR-128-3p	TCACAGTGAACCGGTCTCTTT	100	20	0	0	1	20	1	20	1e-06	37.4
t0009107::30::20	ACTAGATTGTGAGCTCCTGG	hsa-miR-28-3p	CACTAGATTGTGAGCTCCTGGA	100	20	0	0	1	20	2	21	1e-06	37.4
t0009111::30::24	GAAAAGCTGGGTTGAGAGGGCGAT	hsa-miR-320a	AAAAGCTGGGTTGAGAGGGCGA	100	22	0	0	2	23	1	22	1e-07	41
t0009118::30::25	TTGCAGCTGCCTGGGAGTGACTTCT	hsa-miR-1301-3p	TTGCAGCTGCCTGGGAGTGACTTC	100	24	0	0	1	24	1	24	1e-08	44.6
t0009124::30::23	CGTGTCTTTGACAAGCTGAGTTG	hsa-miR-223-5p	CGTGTATTTGACAAGCTGAGTT	95.45	22	1	0	1	22	1	22	5e-06	35.6
t0009151::30::21	TGGAGTGTGCCAATGGTGTTT	hsa-miR-122-5p	TGGAGTGTGACAATGGTGTTTG	95.24	21	1	0	1	21	1	21	2e-05	33.7
t0009160::30::21	CGGAGTGTGACAATGGTGTTT	hsa-miR-122-5p	TGGAGTGTGACAATGGTGTTTG	100	20	0	0	2	21	2	21	1e-06	37.4
t0009164::30::22	TTCAAGTAATCCAGGATAGGCA	hsa-miR-26a-5p	TTCAAGTAATCCAGGATAGGCT	100	21	0	0	1	21	1	21	4e-07	39.2
t0009173::30::22	TAGCTTATCAGCCTGATGTTGA	hsa-miR-21-5p	TAGCTTATCAGACTGATGTTGA	95.45	22	1	0	1	22	1	22	5e-06	35.6
t0009187::30::22	CAAGCTCGTGTCTGTGGGTCCG	hsa-miR-99b-3p	CAAGCTCGTGTCTGTGGGTCCG	100	22	0	0	1	22	1	22	1e-07	41
t0009206::29::22	TACCCTGTAGATCCGAATTTGA	hsa-miR-10a-5p	TACCCTGTAGATCCGAATTTGTG	100	21	0	0	1	21	1	21	4e-07	39.2
t0009219::29::22	TGAGGGGCAGAGAGTGAGACTT	hsa-miR-423-5p	TGAGGGGCAGAGAGCGAGACTTT	95.45	22	1	0	1	22	1	22	5e-06	35.6
t0009241::29::22	TACTAGACTGAAGCTCCTTGAG	hsa-miR-151a-3p	CTAGACTGAAGCTCCTTGAGG	100	20	0	0	3	22	1	20	1e-06	37.4
t0009268::29::22	GAAAGCTGGGTTGAGAGGGCGA	hsa-miR-320a	AAAAGCTGGGTTGAGAGGGCGA	100	21	0	0	2	22	2	22	4e-07	39.2
t0009278::29::22	TCCCCCAGGTGTGATTCTGATC	hsa-miR-361-3p	TCCCCCAGGTGTGATTCTGATTT	100	21	0	0	1	21	1	21	4e-07	39.2
t0009284::29::21	TGGAGTGTGACAATGGTGCTT	hsa-miR-122-5p	TGGAGTGTGACAATGGTGTTTG	95.24	21	1	0	1	21	1	21	2e-05	33.7
t0009305::29::22	CTAGACTGCAGCTCCTTGAGGA	hsa-miR-151a-3p	CTAGACTGAAGCTCCTTGAGG	95.24	21	1	0	1	21	1	21	2e-05	33.7
t0009319::29::22	AGCTGGGTCTGAGGCCCCTCAG	hsa-miR-423-3p	AGCTCGGTCTGAGGCCCCTCAGT	95.45	22	1	0	1	22	1	22	5e-06	35.6
t0009341::29::22	TGACCTATGAATTGACAGCCAT	hsa-miR-192-5p	CTGACCTATGAATTGACAGCC	100	20	0	0	1	20	2	21	1e-06	37.4
t0009352::29::21	AACCCGTAGATCCGAACTTGG	hsa-miR-100-5p	AACCCGTAGATCCGAACTTGTG	100	20	0	0	1	20	1	20	1e-06	37.4
t0009373::29::23	CGAGGGGCAGAGAGCGAGACTTC	hsa-miR-423-5p	TGAGGGGCAGAGAGCGAGACTTT	100	21	0	0	2	22	2	22	4e-07	39.2
t0009376::29::22	TGAAGCGCCTGTGCTCTGCCGA	hsa-miR-7706	TGAAGCGCCTGTGCTCTGCCGAGA	100	22	0	0	1	22	1	22	1e-07	41
t0009385::29::22	TGCAGACTCGACCTCCCAGGCT	hsa-miR-1273h-3p	CTGCAGACTCGACCTCCCAGGC	100	21	0	0	1	21	2	22	4e-07	39.2
t0009415::29::21	AACCCGTAGATCCGAACTTGC	hsa-miR-100-5p	AACCCGTAGATCCGAACTTGTG	100	20	0	0	1	20	1	20	1e-06	37.4
t0009416::29::24	ATCTACATTGTCTGCTGGGTTTCT	hsa-miR-221-3p	AGCTACATTGTCTGCTGGGTTTC	100	21	0	0	3	23	3	23	5e-07	39.2
t0009428::29::24	TCCGGTTCTCAGGGCTCCACCTTT	hsa-miR-671-3p	TCCGGTTCTCAGGGCTCCACC	100	21	0	0	1	21	1	21	5e-07	39.2
t0009429::29::23	TCATGTACTGAGCTGCCCCGAGA	hsa-miR-486-5p	TCCTGTACTGAGCTGCCCCGAG	95.45	22	1	0	1	22	1	22	5e-06	35.6
t0009434::29::22	AAAAGCTGGGTTGAGGGGGCGT	hsa-miR-320a	AAAAGCTGGGTTGAGAGGGCGA	95.24	21	1	0	1	21	1	21	2e-05	33.7
t0009457::29::23	TATTTCACTTGTCCCGGCCTGTA	hsa-miR-92a-3p	TATTGCACTTGTCCCGGCCTGT	95.45	22	1	0	1	22	1	22	5e-06	35.6
t0009458::29::20	ATTGCACTTGTCCCGGCCTG	hsa-miR-92a-3p	TATTGCACTTGTCCCGGCCTGT	100	20	0	0	1	20	2	21	1e-06	37.4
t0009463::29::21	TGCACAGTGGCTAAGTTCTGC	hsa-miR-27b-3p	TTCACAGTGGCTAAGTTCTGC	100	19	0	0	3	21	3	21	4e-06	35.6
t0009497::29::22	TGAGGTAGTAGTTTGTACAGTG	hsa-let-7g-5p	TGAGGTAGTAGTTTGTACAGTT	100	21	0	0	1	21	1	21	4e-07	39.2
t0009508::29::23	TAGCTTATCAGACTGATGCTGAC	hsa-miR-21-5p	TAGCTTATCAGACTGATGTTGA	95.45	22	1	0	1	22	1	22	5e-06	35.6
t0009515::29::22	AGGGCTTAGCTGCTTGTGAGCA	hsa-miR-27a-5p	AGGGCTTAGCTGCTTGTGAGCA	100	22	0	0	1	22	1	22	1e-07	41
t0009525::29::25	TGAGTGGCAGAGAGCGAGACTTTTT	hsa-miR-423-5p	TGAGGGGCAGAGAGCGAGACTTT	95.65	23	1	0	1	23	1	23	2e-06	37.4
t0009526::29::25	AAAATCTGGGTTGAGAGGGCGAATT	hsa-miR-320a	AAAAGCTGGGTTGAGAGGGCGA	95.45	22	1	0	1	22	1	22	6e-06	35.6
t0009527::29::24	TGTAAACATCCTACACTCTCAGCT	hsa-miR-30c-5p	TGTAAACATCCTACACTCTCAGC	100	23	0	0	1	23	1	23	4e-08	42.8
t0009532::29::22	CGAGGGGCAGAGAGCGAGACTT	hsa-miR-423-5p	TGAGGGGCAGAGAGCGAGACTTT	100	21	0	0	2	22	2	22	4e-07	39.2
t0009537::29::23	TGAGGGGCAGGGAGCGAGACTTC	hsa-miR-423-5p	TGAGGGGCAGAGAGCGAGACTTT	95.45	22	1	0	1	22	1	22	5e-06	35.6
t0009538::29::23	AGGGGTGCTATCTGTGATTGAGA	hsa-miR-342-5p	AGGGGTGCTATCTGTGATTGA	100	21	0	0	1	21	1	21	4e-07	39.2
t0009556::28::22	ACTGGCTAGGGAAAATGATTGG	hsa-miR-664a-5p	ACTGGCTAGGGAAAATGATTGGAT	100	22	0	0	1	22	1	22	1e-07	41
t0009592::28::23	TGAGAACTGAATTCCATGGGTTC	hsa-miR-146a-5p	TGAGAACTGAATTCCATGGGTT	100	22	0	0	1	22	1	22	1e-07	41
t0009596::28::21	CTAGACTGAAGCTCCTCGAGG	hsa-miR-151a-3p	CTAGACTGAAGCTCCTTGAGG	95.24	21	1	0	1	21	1	21	2e-05	33.7
t0009605::28::21	CTTTTTGCGGTCTGGGCTTGC	hsa-miR-129-5p	CTTTTTGCGGTCTGGGCTTGC	100	21	0	0	1	21	1	21	4e-07	39.2
t0009617::28::22	CAAATAATTCTCCTTTTGGGCT	hsa-miR-186-5p	CAAAGAATTCTCCTTTTGGGCT	95.45	22	1	0	1	22	1	22	5e-06	35.6
t0009620::28::23	GAAAAGCTGGGTTGAGAGGGCGC	hsa-miR-320a	AAAAGCTGGGTTGAGAGGGCGA	100	21	0	0	2	22	1	21	4e-07	39.2
t0009628::28::24	TGAGGGGCCGAGAGCGAGACTTTT	hsa-miR-423-5p	TGAGGGGCAGAGAGCGAGACTTT	95.65	23	1	0	1	23	1	23	2e-06	37.4
t0009636::28::22	TATTTCACTTGTCCCGGCCTGC	hsa-miR-92a-3p	TATTGCACTTGTCCCGGCCTGT	95.24	21	1	0	1	21	1	21	2e-05	33.7
t0009642::28::18	AAGCGGGGCTGGGCGCGC	hsa-miR-4508	GCGGGGCTGGGCGCGCG	100	16	0	0	3	18	1	16	0.0001	30.1
t0009644::28::22	TTTGTTCGTTCGGCTCGCGTGT	hsa-miR-375	TTTGTTCGTTCGGCTCGCGTGA	100	21	0	0	1	21	1	21	4e-07	39.2
t0009664::28::23	TGGATACGCGGCCCTGTTGGAGT	hsa-miR-139-3p	TGGAGACGCGGCCCTGTTGGAGT	95.65	23	1	0	1	23	1	23	2e-06	37.4
t0009674::28::25	AAAAGCTGGGTTGAGAGGGCGAAAC	hsa-miR-320a	AAAAGCTGGGTTGAGAGGGCGA	100	22	0	0	1	22	1	22	2e-07	41
t0009676::28::21	TAGCACCATCTGAAATCGGTT	hsa-miR-29a-3p	TAGCACCATCTGAAATCGGTTA	100	21	0	0	1	21	1	21	4e-07	39.2
t0009677::28::21	TCCTGTACTGAGCTGCCCTGA	hsa-miR-486-5p	TCCTGTACTGAGCTGCCCCGAG	95.24	21	1	0	1	21	1	21	2e-05	33.7
t0009687::28::23	CAACGGAATCCCAAAAGCAGCCG	hsa-miR-191-5p	CAACGGAATCCCAAAAGCAGCTG	100	21	0	0	1	21	1	21	4e-07	39.2
t0009696::28::23	TAGCTTACCAGACTGATGTTGAC	hsa-miR-21-5p	TAGCTTATCAGACTGATGTTGA	95.45	22	1	0	1	22	1	22	5e-06	35.6
t0009707::28::21	CTAGACTGAAGCCCCTTGAGG	hsa-miR-151a-3p	CTAGACTGAAGCTCCTTGAGG	95.24	21	1	0	1	21	1	21	2e-05	33.7
t0009724::28::24	CACTAGATTGTGAGCTCCTGGAGT	hsa-miR-28-3p	CACTAGATTGTGAGCTCCTGGA	100	22	0	0	1	22	1	22	1e-07	41
t0009725::28::22	AGGGCTGGCAGTGACATGGGTT	hsa-miR-4446-3p	CAGGGCTGGCAGTGACATGGGT	100	21	0	0	1	21	2	22	4e-07	39.2
t0009755::28::23	TACCTTATCAGACTGATGTTGAC	hsa-miR-21-5p	TAGCTTATCAGACTGATGTTGA	95.45	22	1	0	1	22	1	22	5e-06	35.6
t0009806::28::22	AAGACGGGAGGAAAGAAGGGAG	hsa-miR-483-5p	AAGACGGGAGGAAAGAAGGGAG	100	22	0	0	1	22	1	22	1e-07	41
t0009815::28::23	AAACATTCGCGGTGCACTTCTTT	hsa-miR-543	AAACATTCGCGGTGCACTTCTT	100	22	0	0	1	22	1	22	1e-07	41
t0009824::28::25	AAAAGCTGGGTTGAGAGGGCGAAAG	hsa-miR-320a	AAAAGCTGGGTTGAGAGGGCGA	100	22	0	0	1	22	1	22	2e-07	41
t0009832::28::24	AACCCGTAGATCCGATCTTGTGAA	hsa-miR-99a-5p	AACCCGTAGATCCGATCTTGTG	100	22	0	0	1	22	1	22	1e-07	41
t0009846::28::18	ACTGGACTTGGAGTCAGA	hsa-miR-378d	ACTGGACTTGGAGTCAGAAA	100	18	0	0	1	18	1	18	1e-05	33.7
t0009850::28::21	TGGGTCTTTGCGGGCGAGATT	hsa-miR-193a-5p	TGGGTCTTTGCGGGCGAGATGA	100	20	0	0	1	20	1	20	1e-06	37.4
t0009854::28::22	TCGGATCCGTCTGAGCTTGGCC	hsa-miR-127-3p	TCGGATCCGTCTGAGCTTGGCT	100	21	0	0	1	21	1	21	4e-07	39.2
t0009858::28::23	ACTAGACTGAAGCTCCTTGAGGT	hsa-miR-151a-3p	CTAGACTGAAGCTCCTTGAGG	100	21	0	0	2	22	1	21	4e-07	39.2
t0009869::28::22	TGGGGCTTTGCGGGCGAGATGA	hsa-miR-193a-5p	TGGGTCTTTGCGGGCGAGATGA	95.45	22	1	0	1	22	1	22	5e-06	35.6
t0009870::28::23	TCCTGTCCTGAGCTGCCCCGAGT	hsa-miR-486-5p	TCCTGTACTGAGCTGCCCCGAG	95.45	22	1	0	1	22	1	22	5e-06	35.6
t0009876::27::23	TAGCTTATCAGACCGATGTTGAC	hsa-miR-21-5p	TAGCTTATCAGACTGATGTTGA	95.45	22	1	0	1	22	1	22	5e-06	35.6
t0009893::27::22	TGAGTTAGTAGTTTGTACAGTT	hsa-let-7g-5p	TGAGGTAGTAGTTTGTACAGTT	95.45	22	1	0	1	22	1	22	5e-06	35.6
t0009931::27::25	ATCGGGAATGTCGTGTCCGCCCTTT	hsa-miR-425-3p	ATCGGGAATGTCGTGTCCGCCC	100	22	0	0	1	22	1	22	2e-07	41
t0009962::27::22	TGAGGTAGTAGTTTGTGCTTTT	hsa-let-7i-5p	TGAGGTAGTAGTTTGTGCTGTT	95.45	22	1	0	1	22	1	22	5e-06	35.6
t0009968::27::23	TCCTGTACTGAGCTGCCCCGGGT	hsa-miR-486-5p	TCCTGTACTGAGCTGCCCCGAG	100	20	0	0	1	20	1	20	2e-06	37.4
t0010009::27::22	ACTAGACTGAAGCTCCTTGAGA	hsa-miR-151a-3p	CTAGACTGAAGCTCCTTGAGG	100	20	0	0	2	21	1	20	1e-06	37.4
t0010020::27::21	CAAAACGTGAGGCGCTGCTAT	hsa-miR-424-3p	CAAAACGTGAGGCGCTGCTAT	100	21	0	0	1	21	1	21	4e-07	39.2
t0010021::27::22	GCCTGCTGGGGTGGAACCTGGG	hsa-miR-370-3p	GCCTGCTGGGGTGGAACCTGGT	100	21	0	0	1	21	1	21	4e-07	39.2
t0010022::27::21	AACATTCATTGCTGTCGGTGG	hsa-miR-181b-5p	AACATTCATTGCTGTCGGTGGGT	100	21	0	0	1	21	1	21	4e-07	39.2
t0010024::27::23	TGCAGTGTGACAATGGTGTTTGT	hsa-miR-122-5p	TGGAGTGTGACAATGGTGTTTG	95.45	22	1	0	1	22	1	22	5e-06	35.6
t0010031::27::23	TAGCTTATCGGACTGATGTTGAC	hsa-miR-21-5p	TAGCTTATCAGACTGATGTTGA	95.45	22	1	0	1	22	1	22	5e-06	35.6
t0010076::27::22	TGGGGTGTGACAATGGTGTTTG	hsa-miR-122-5p	TGGAGTGTGACAATGGTGTTTG	95.45	22	1	0	1	22	1	22	5e-06	35.6
t0010089::27::22	TGAGATGAAGCACTGTAGCTCG	hsa-miR-143-3p	TGAGATGAAGCACTGTAGCTC	100	21	0	0	1	21	1	21	4e-07	39.2
t0010096::27::21	TGGAGTGTGACAGTGGTGTTT	hsa-miR-122-5p	TGGAGTGTGACAATGGTGTTTG	95.24	21	1	0	1	21	1	21	2e-05	33.7
t0010103::27::18	CCTCTGGGCCCTTCCTCC	hsa-miR-326	CCTCTGGGCCCTTCCTCCAG	100	18	0	0	1	18	1	18	1e-05	33.7
t0010106::27::22	TTGGTTTACGTTGGGAGAACTT	hsa-miR-629-5p	TGGGTTTACGTTGGGAGAACT	100	19	0	0	3	21	3	21	5e-06	35.6
t0010108::27::24	AAGCTCGGTCTGAGGCCCCTCAGG	hsa-miR-423-3p	AGCTCGGTCTGAGGCCCCTCAGT	100	22	0	0	2	23	1	22	1e-07	41
t0010114::27::24	TGAGAACTGAATTCCATAGGCTGG	hsa-miR-146b-5p	TGAGAACTGAATTCCATAGGCT	100	22	0	0	1	22	1	22	1e-07	41
t0010161::27::21	CGGGGTTTTGAGGGCGAGATG	hsa-miR-193b-5p	CGGGGTTTTGAGGGCGAGATGA	100	21	0	0	1	21	1	21	4e-07	39.2
t0010175::27::22	AAAAGATGGGTTGAGAGGGCGA	hsa-miR-320a	AAAAGCTGGGTTGAGAGGGCGA	95.45	22	1	0	1	22	1	22	5e-06	35.6
t0010194::27::23	TCCCGTACTGAGCTGCCCCGAGA	hsa-miR-486-5p	TCCTGTACTGAGCTGCCCCGAG	95.45	22	1	0	1	22	1	22	5e-06	35.6
t0010195::27::23	TGAGTGGCAGGGAGCGAGACTTT	hsa-miR-423-5p	TGAGGGGCAGAGAGCGAGACTTT	91.3	23	2	0	1	23	1	23	2e-05	33.7
t0010200::27::21	TCTCTCGGCTCCTCGCGGCTT	hsa-miR-3615	TCTCTCGGCTCCTCGCGGCTC	100	20	0	0	1	20	1	20	1e-06	37.4
t0010208::27::21	CTAGACTGAAGCTCCCTGAGG	hsa-miR-151a-3p	CTAGACTGAAGCTCCTTGAGG	95.24	21	1	0	1	21	1	21	2e-05	33.7
t0010253::26::21	TGTGACTGGTTGACCAGAGGG	hsa-miR-134-5p	TGTGACTGGTTGACCAGAGGGG	100	21	0	0	1	21	1	21	4e-07	39.2
t0010254::26::25	AAAATCTGGGTTGAGAGGGCGAAGT	hsa-miR-320a	AAAAGCTGGGTTGAGAGGGCGA	95.45	22	1	0	1	22	1	22	6e-06	35.6
t0010264::26::23	TCATGTACTGAGCTGCCCCGAGT	hsa-miR-486-5p	TCCTGTACTGAGCTGCCCCGAG	95.45	22	1	0	1	22	1	22	5e-06	35.6
t0010280::26::22	TGTCAGTTTGTCAAATACCCCA	hsa-miR-223-3p	TGTCAGTTTGTCAAATACCCCA	100	22	0	0	1	22	1	22	1e-07	41
t0010285::26::23	TGTGACTGGTTGACCAGAGGGGA	hsa-miR-134-5p	TGTGACTGGTTGACCAGAGGGG	100	22	0	0	1	22	1	22	1e-07	41
t0010304::26::23	CACCCGTAGAACCGACCTTGCGG	hsa-miR-99b-5p	CACCCGTAGAACCGACCTTGCG	100	22	0	0	1	22	1	22	1e-07	41
t0010308::26::22	TCACAGTGAACCGGTCTCTTTC	hsa-miR-128-3p	TCACAGTGAACCGGTCTCTTT	100	21	0	0	1	21	1	21	4e-07	39.2
t0010309::26::22	AAACATTCGCGGTGCACTTCTC	hsa-miR-543	AAACATTCGCGGTGCACTTCTT	100	21	0	0	1	21	1	21	4e-07	39.2
t0010364::26::23	CAAAGTGCTGTTCGTGCAGGTAG	hsa-miR-93-5p	CAAAGTGCTGTTCGTGCAGGTAG	100	23	0	0	1	23	1	23	4e-08	42.8
t0010374::26::22	AAGCTGCCCGTTGAAGAACTGT	hsa-miR-22-3p	AAGCTGCCAGTTGAAGAACTGT	95.45	22	1	0	1	22	1	22	5e-06	35.6
t0010379::26::22	ACTGGACTTGGCGTCAGAAGGC	hsa-miR-378a-3p	ACTGGACTTGGAGTCAGAAGGC	95.45	22	1	0	1	22	1	22	5e-06	35.6
t0010387::26::21	ATTGCACTTGTCCCGGCCTGC	hsa-miR-92a-3p	TATTGCACTTGTCCCGGCCTGT	100	20	0	0	1	20	2	21	1e-06	37.4
t0010395::26::22	CAACGGAATCCCAAAAGCAGCG	hsa-miR-191-5p	CAACGGAATCCCAAAAGCAGCTG	100	21	0	0	1	21	1	21	4e-07	39.2
t0010425::26::20	TGAGATGAAGCACTGTAGCG	hsa-miR-143-3p	TGAGATGAAGCACTGTAGCTC	100	19	0	0	1	19	1	19	4e-06	35.6
t0010433::26::22	CTTTCAGTCGGATGTTTACAGT	hsa-miR-30e-3p	CTTTCAGTCGGATGTTTACAGC	100	21	0	0	1	21	1	21	4e-07	39.2
t0010449::26::24	TAGCTTATCAGCCTGATGTTGACA	hsa-miR-21-5p	TAGCTTATCAGACTGATGTTGA	95.45	22	1	0	1	22	1	22	6e-06	35.6
t0010461::26::24	CACTAGATTGTGAGCTCCTGGATT	hsa-miR-28-3p	CACTAGATTGTGAGCTCCTGGA	100	22	0	0	1	22	1	22	1e-07	41
t0010488::26::21	AGCTACATCTGGCTACTGGGC	hsa-miR-222-3p	AGCTACATCTGGCTACTGGGT	100	20	0	0	1	20	1	20	1e-06	37.4
t0010509::26::22	ATCACATTGCCAGGGATTTCCA	hsa-miR-23a-3p	ATCACATTGCCAGGGATTTCC	100	21	0	0	1	21	1	21	4e-07	39.2
t0010512::26::24	AGCTACATCTGGCTACTGGGTCTT	hsa-miR-222-3p	AGCTACATCTGGCTACTGGGT	100	21	0	0	1	21	1	21	5e-07	39.2
t0010528::26::24	TACCACAGGGTAGAACCACGGATT	hsa-miR-140-3p	TACCACAGGGTAGAACCACGG	100	21	0	0	1	21	1	21	5e-07	39.2
t0010549::26::22	TCAGTGCCCTACAGAACTTTGT	hsa-miR-148a-3p	TCAGTGCACTACAGAACTTTGT	95.45	22	1	0	1	22	1	22	5e-06	35.6
t0010562::26::22	ACTCTGCGTGGCGTCGGTCGTG	hsa-miR-1307-3p	ACTCGGCGTGGCGTCGGTCGTG	95.45	22	1	0	1	22	1	22	5e-06	35.6
t0010579::26::22	TGTTGCACTTGTCCCGGCCTGT	hsa-miR-92a-3p	TATTGCACTTGTCCCGGCCTGT	100	20	0	0	3	22	3	22	1e-06	37.4
t0010583::26::22	AATGGCGCCACTAGGGTTGTGT	hsa-miR-652-3p	AATGGCGCCACTAGGGTTGTG	100	21	0	0	1	21	1	21	4e-07	39.2
t0010595::26::22	AATGTTGCTCGGTGAACCCCTT	hsa-miR-409-3p	GAATGTTGCTCGGTGAACCCCT	100	21	0	0	1	21	2	22	4e-07	39.2
t0010598::26::22	TGGAAGACTAGTGATTTTGTTG	hsa-miR-7-5p	TGGAAGACTAGTGATTTTGTTGT	100	22	0	0	1	22	1	22	1e-07	41
t0010619::26::22	TGCGGGGCTAGGGCTAACAGCG	hsa-miR-744-5p	TGCGGGGCTAGGGCTAACAGCA	100	21	0	0	1	21	1	21	4e-07	39.2
t0010632::26::22	TGGTGGGCCGCAGAACATGTGT	hsa-miR-654-5p	TGGTGGGCCGCAGAACATGTGC	100	21	0	0	1	21	1	21	4e-07	39.2
t0010638::26::22	TACCCTGTAGACCCGAATTTGT	hsa-miR-10b-5p	TACCCTGTAGAACCGAATTTGTG	95.45	22	1	0	1	22	1	22	5e-06	35.6
t0010638::26::22	TACCCTGTAGACCCGAATTTGT	hsa-miR-10a-5p	TACCCTGTAGATCCGAATTTGTG	95.45	22	1	0	1	22	1	22	5e-06	35.6
t0010647::26::20	AGAGGCTGGCCGTGATGAAT	hsa-miR-485-5p	AGAGGCTGGCCGTGATGAATTC	100	20	0	0	1	20	1	20	1e-06	37.4
t0010652::26::22	TCCCCCAGGTGTGATTCTGATA	hsa-miR-361-3p	TCCCCCAGGTGTGATTCTGATTT	100	21	0	0	1	21	1	21	4e-07	39.2
t0010664::26::24	TGTAAACATCCTTGACTGGAAGCC	hsa-miR-30e-5p	TGTAAACATCCTTGACTGGAAG	100	22	0	0	1	22	1	22	1e-07	41
t0010713::25::22	ATCATGATGGGCTCCTCGGTGT	hsa-miR-433-3p	ATCATGATGGGCTCCTCGGTGT	100	22	0	0	1	22	1	22	1e-07	41
t0010775::25::23	TGAGGGCCAGAGAGCGAGACTTT	hsa-miR-423-5p	TGAGGGGCAGAGAGCGAGACTTT	95.65	23	1	0	1	23	1	23	2e-06	37.4
t0010786::25::23	CGAGTGGCAGAGAGCGAGACTTT	hsa-miR-423-5p	TGAGGGGCAGAGAGCGAGACTTT	95.45	22	1	0	2	23	2	23	5e-06	35.6
t0010790::25::22	TGGGTCTTTGCGGGCGAGATGG	hsa-miR-193a-5p	TGGGTCTTTGCGGGCGAGATGA	100	21	0	0	1	21	1	21	4e-07	39.2
t0010827::25::24	AGCTACATTGTCTGCTGGGTTTTT	hsa-miR-221-3p	AGCTACATTGTCTGCTGGGTTTC	100	22	0	0	1	22	1	22	1e-07	41
t0010842::25::23	TGAGGGGCAGAGGGCGAGACTTC	hsa-miR-423-5p	TGAGGGGCAGAGAGCGAGACTTT	95.45	22	1	0	1	22	1	22	5e-06	35.6
t0010862::25::21	ATGGCACTGGTAGAATTCACT	hsa-miR-183-5p	TATGGCACTGGTAGAATTCACT	100	21	0	0	1	21	2	22	4e-07	39.2
t0010864::25::21	TGGAGTGTGACAATGGTGGTT	hsa-miR-122-5p	TGGAGTGTGACAATGGTGTTTG	95.24	21	1	0	1	21	1	21	2e-05	33.7
t0010873::25::25	TGAGGGGCAGAGAGCGAGACTTTTC	hsa-miR-423-5p	TGAGGGGCAGAGAGCGAGACTTT	100	23	0	0	1	23	1	23	4e-08	42.8
t0010899::25::23	TGTGACTGGTTGACCAGAGGGGC	hsa-miR-134-5p	TGTGACTGGTTGACCAGAGGGG	100	22	0	0	1	22	1	22	1e-07	41
t0010927::25::21	TGAGGTAGTAGTTTGTGCTGC	hsa-let-7i-5p	TGAGGTAGTAGTTTGTGCTGTT	100	20	0	0	1	20	1	20	1e-06	37.4
t0010938::25::22	AAAAGCTGGGCTGAGAGGGCGT	hsa-miR-4429	AAAAGCTGGGCTGAGAGGCG	100	18	0	0	1	18	1	18	2e-05	33.7
t0010940::25::22	AAAAGCTGGGTTGAGGGGGCGA	hsa-miR-320a	AAAAGCTGGGTTGAGAGGGCGA	95.45	22	1	0	1	22	1	22	5e-06	35.6
t0010942::25::24	GGCTGGTCCGAGTGCAGTGGTGTT	hsa-miR-3135b	GGCTGGAGCGAGTGCAGTGGTG	90.91	22	2	0	1	22	1	22	7e-05	31.9
t0010946::25::24	TAGCGTATCAGACTGATGTTGACT	hsa-miR-21-5p	TAGCTTATCAGACTGATGTTGA	95.45	22	1	0	1	22	1	22	6e-06	35.6
t0010955::25::23	TGAGGGGCCGAGAGCGAGACTTG	hsa-miR-423-5p	TGAGGGGCAGAGAGCGAGACTTT	95.45	22	1	0	1	22	1	22	5e-06	35.6
t0010960::25::21	GAAAGCTGGGTTGAGAGGGCG	hsa-miR-320a	AAAAGCTGGGTTGAGAGGGCGA	100	20	0	0	2	21	2	21	1e-06	37.4
t0010974::25::21	AAAAGCTGGGTTGAGGGGGCG	hsa-miR-320a	AAAAGCTGGGTTGAGAGGGCGA	95.24	21	1	0	1	21	1	21	2e-05	33.7
t0010994::25::22	GCTGACTCCTAGTCCAGGGCTC	hsa-miR-345-5p	GCTGACTCCTAGTCCAGGGCTC	100	22	0	0	1	22	1	22	1e-07	41
t0011015::25::23	TCCGGTTCTCAGGGCTCCACCTT	hsa-miR-671-3p	TCCGGTTCTCAGGGCTCCACC	100	21	0	0	1	21	1	21	4e-07	39.2
t0011045::25::23	TCCTGTACTGGGCTGCCCCGAGT	hsa-miR-486-5p	TCCTGTACTGAGCTGCCCCGAG	95.45	22	1	0	1	22	1	22	5e-06	35.6
t0011097::24::22	TCAGTGCATCACAGAACTTTGG	hsa-miR-148b-3p	TCAGTGCATCACAGAACTTTGT	100	21	0	0	1	21	1	21	4e-07	39.2
t0011101::24::22	CTAGACTGAAGCTCCTTGATGA	hsa-miR-151a-3p	CTAGACTGAAGCTCCTTGAGG	100	19	0	0	1	19	1	19	5e-06	35.6
t0011108::24::23	TCCTGTACTGAGCTGCCCCGGGA	hsa-miR-486-5p	TCCTGTACTGAGCTGCCCCGAG	100	20	0	0	1	20	1	20	2e-06	37.4
t0011166::24::22	TGGCTCAGTTCCGCAGGAACAG	hsa-miR-24-3p	TGGCTCAGTTCAGCAGGAACAG	95.45	22	1	0	1	22	1	22	5e-06	35.6
t0011176::24::23	TGTAGACATCCCCGACTGGAAGT	hsa-miR-30d-5p	TGTAAACATCCCCGACTGGAAG	95.45	22	1	0	1	22	1	22	5e-06	35.6
t0011191::24::23	TTGGGGAAACGGCCGCTGAGTGC	hsa-miR-2110	TTGGGGAAACGGCCGCTGAGTG	100	22	0	0	1	22	1	22	1e-07	41
t0011206::24::23	TCCTGTACTGAGCCGCCCCGAGT	hsa-miR-486-5p	TCCTGTACTGAGCTGCCCCGAG	95.45	22	1	0	1	22	1	22	5e-06	35.6
t0011219::24::24	AGCTGGGTCTGAGGCCCCTCAGTT	hsa-miR-423-3p	AGCTCGGTCTGAGGCCCCTCAGT	95.65	23	1	0	1	23	1	23	2e-06	37.4
t0011220::24::22	AGCAGCATTGTACAGGGCTATG	hsa-miR-103a-3p	AGCAGCATTGTACAGGGCTATGA	100	22	0	0	1	22	1	22	1e-07	41
t0011233::24::20	TGAGATGAAGCACTGTAGCC	hsa-miR-143-3p	TGAGATGAAGCACTGTAGCTC	100	19	0	0	1	19	1	19	4e-06	35.6
t0011267::24::23	ACCACAGGGTAGAACCACGGACC	hsa-miR-140-3p	TACCACAGGGTAGAACCACGG	100	20	0	0	1	20	2	21	2e-06	37.4
t0011276::24::21	AAATGGATTTTTGGAGCCGGG	hsa-miR-1246	AATGGATTTTTGGAGCAGG	94.74	19	1	0	2	20	1	19	0.0002	30.1
t0011335::24::22	TGAGGTAGTAGTTCGTGCTGTT	hsa-let-7i-5p	TGAGGTAGTAGTTTGTGCTGTT	95.45	22	1	0	1	22	1	22	5e-06	35.6
t0011366::24::21	TTGGGGAAACGGCCGCTGAGG	hsa-miR-2110	TTGGGGAAACGGCCGCTGAGTG	100	20	0	0	1	20	1	20	1e-06	37.4
t0011375::24::25	TCCCCCAGGTGTGATTCTGATTTGG	hsa-miR-361-3p	TCCCCCAGGTGTGATTCTGATTT	100	23	0	0	1	23	1	23	4e-08	42.8
t0011380::24::21	TGGAGTGTGACAATGGCGTTT	hsa-miR-122-5p	TGGAGTGTGACAATGGTGTTTG	95.24	21	1	0	1	21	1	21	2e-05	33.7
t0011408::24::23	TGGATTGTGACAATGGTGTTTGG	hsa-miR-122-5p	TGGAGTGTGACAATGGTGTTTG	95.45	22	1	0	1	22	1	22	5e-06	35.6
t0011413::24::22	TGAGTTAGTAGGTTGTGTGGTG	hsa-let-7b-5p	TGAGGTAGTAGGTTGTGTGGTT	95.24	21	1	0	1	21	1	21	2e-05	33.7
t0011428::24::22	TAGCTTATCAGACTGATGTTGT	hsa-miR-21-5p	TAGCTTATCAGACTGATGTTGA	100	21	0	0	1	21	1	21	4e-07	39.2
t0011434::24::22	AACCCGTAGATCCGAACTTGTA	hsa-miR-100-5p	AACCCGTAGATCCGAACTTGTG	100	21	0	0	1	21	1	21	4e-07	39.2
t0011442::24::23	ATCTACATTGTCTGCTGGGTTTC	hsa-miR-221-3p	AGCTACATTGTCTGCTGGGTTTC	100	21	0	0	3	23	3	23	4e-07	39.2
t0011459::24::22	TCAGTGCACTACAGAACTCTGT	hsa-miR-148a-3p	TCAGTGCACTACAGAACTTTGT	95.45	22	1	0	1	22	1	22	5e-06	35.6
t0011479::24::22	TGAGATGAAGCACTGTAGCTCC	hsa-miR-143-3p	TGAGATGAAGCACTGTAGCTC	100	21	0	0	1	21	1	21	4e-07	39.2
t0011494::24::22	TCCTGTACTGAGCTGCCCCGCG	hsa-miR-486-5p	TCCTGTACTGAGCTGCCCCGAG	100	20	0	0	1	20	1	20	1e-06	37.4
t0011504::24::22	GGAGGGGCAGAGAGCGAGACTT	hsa-miR-423-5p	TGAGGGGCAGAGAGCGAGACTTT	100	21	0	0	2	22	2	22	4e-07	39.2
t0011536::24::24	AGAAGCTGGGTTGAGAGGGCGATT	hsa-miR-320a	AAAAGCTGGGTTGAGAGGGCGA	100	20	0	0	3	22	3	22	2e-06	37.4
t0011550::24::21	AAACCGTTAACATTACTGAGT	hsa-miR-451a	AAACCGTTACCATTACTGAGTT	95.24	21	1	0	1	21	1	21	2e-05	33.7
t0011556::23::20	TTGGGGAAACGGCCGCTGAG	hsa-miR-2110	TTGGGGAAACGGCCGCTGAGTG	100	20	0	0	1	20	1	20	1e-06	37.4
t0011583::23::24	AAAATCTGGGTTGAGAGGGCGAAC	hsa-miR-320a	AAAAGCTGGGTTGAGAGGGCGA	95.45	22	1	0	1	22	1	22	6e-06	35.6
t0011595::23::24	TACCACAGGGTCGAACCACGGACT	hsa-miR-140-3p	TACCACAGGGTAGAACCACGG	95.24	21	1	0	1	21	1	21	2e-05	33.7
t0011610::23::20	CTGGACTTGGAGTCAGAAGG	hsa-miR-378a-3p	ACTGGACTTGGAGTCAGAAGGC	100	20	0	0	1	20	2	21	1e-06	37.4
t0011614::23::23	TGTAAACATCCCCTACTGTAAGC	hsa-miR-30d-5p	TGTAAACATCCCCGACTGGAAG	90.91	22	2	0	1	22	1	22	7e-05	31.9
t0011626::23::23	AAGATGTGGAAAAATTGGAATCC	hsa-miR-576-3p	AAGATGTGGAAAAATTGGAATC	100	22	0	0	1	22	1	22	1e-07	41
t0011633::23::22	TTGAGAGAAAGGCAGTTCCTGA	hsa-miR-185-5p	TGGAGAGAAAGGCAGTTCCTGA	100	20	0	0	3	22	3	22	1e-06	37.4
t0011636::23::22	TCCTGCACTGAGCTGCCCCGAG	hsa-miR-486-5p	TCCTGTACTGAGCTGCCCCGAG	95.45	22	1	0	1	22	1	22	5e-06	35.6
t0011662::23::24	TGTAAACATCCTTGACTGGAAGCG	hsa-miR-30e-5p	TGTAAACATCCTTGACTGGAAG	100	22	0	0	1	22	1	22	1e-07	41
t0011669::23::24	TCCTGTACTGAGCTGCCCCGAGTG	hsa-miR-486-5p	TCCTGTACTGAGCTGCCCCGAG	100	22	0	0	1	22	1	22	1e-07	41
t0011678::23::23	CGAGACTGAAGCTCCTTGAGGAT	hsa-miR-151a-3p	CTAGACTGAAGCTCCTTGAGG	100	19	0	0	3	21	3	21	5e-06	35.6
t0011697::23::21	AAAAGCTGGGTTGAGAGGGAT	hsa-miR-320c	AAAAGCTGGGTTGAGAGGGT	100	19	0	0	1	19	1	19	4e-06	35.6
t0011701::23::21	ATGGGTGCTATCTGTGATTGA	hsa-miR-342-5p	AGGGGTGCTATCTGTGATTGA	100	19	0	0	3	21	3	21	4e-06	35.6
t0011704::23::22	TCTCCCAACCCTTGTACCAGTA	hsa-miR-150-5p	TCTCCCAACCCTTGTACCAGTG	100	21	0	0	1	21	1	21	4e-07	39.2
t0011708::23::21	CGGCTCTGGGTCTGTGGGGAG	hsa-miR-760	CGGCTCTGGGTCTGTGGGGA	100	20	0	0	1	20	1	20	1e-06	37.4
t0011716::23::22	TCCCCCAGGTGTGATTCTGATG	hsa-miR-361-3p	TCCCCCAGGTGTGATTCTGATTT	100	21	0	0	1	21	1	21	4e-07	39.2
t0011721::23::22	AGCTACATCTGGCTACTGGGTC	hsa-miR-222-3p	AGCTACATCTGGCTACTGGGT	100	21	0	0	1	21	1	21	4e-07	39.2
t0011740::23::22	TGGGGTTACGTTGGGAGAACTT	hsa-miR-629-5p	TGGGTTTACGTTGGGAGAACT	95.24	21	1	0	1	21	1	21	2e-05	33.7
t0011747::23::20	CCTCTGGGCCCTTCCTCCAG	hsa-miR-326	CCTCTGGGCCCTTCCTCCAG	100	20	0	0	1	20	1	20	1e-06	37.4
t0011749::23::22	AAAAGCTTGGTTGAGAGGGCGA	hsa-miR-320a	AAAAGCTGGGTTGAGAGGGCGA	95.45	22	1	0	1	22	1	22	5e-06	35.6
t0011777::23::22	CCAGACTGAAGCTCCTTGAGGT	hsa-miR-151a-3p	CTAGACTGAAGCTCCTTGAGG	100	19	0	0	3	21	3	21	5e-06	35.6
t0011792::23::21	CATAAAGTAGAAAGCACTACT	hsa-miR-142-5p	CATAAAGTAGAAAGCACTACT	100	21	0	0	1	21	1	21	4e-07	39.2
t0011802::23::21	AAACCGTTACCATTGCTGAGT	hsa-miR-451a	AAACCGTTACCATTACTGAGTT	95.24	21	1	0	1	21	1	21	2e-05	33.7
t0011815::23::22	ACTATATTGTGAGCTCCTGGAG	hsa-miR-28-3p	CACTAGATTGTGAGCTCCTGGA	95.24	21	1	0	1	21	2	22	2e-05	33.7
t0011831::23::23	TGGGATCCGTCTGAGCTTGGCTT	hsa-miR-127-3p	TCGGATCCGTCTGAGCTTGGCT	100	20	0	0	3	22	3	22	2e-06	37.4
t0011836::23::22	CAAAGCACACGGCCTGCAGAGA	hsa-miR-330-3p	GCAAAGCACACGGCCTGCAGAGA	100	22	0	0	1	22	2	23	1e-07	41
t0011867::23::21	TGGAGTGTGACAACGGTGTTT	hsa-miR-122-5p	TGGAGTGTGACAATGGTGTTTG	95.24	21	1	0	1	21	1	21	2e-05	33.7
t0011882::23::22	TCCTGTACTGAGCTGCTCCGAG	hsa-miR-486-5p	TCCTGTACTGAGCTGCCCCGAG	95.45	22	1	0	1	22	1	22	5e-06	35.6
t0011904::23::21	TGAGGTAGTAGTTTGTGCTGG	hsa-let-7i-5p	TGAGGTAGTAGTTTGTGCTGTT	100	20	0	0	1	20	1	20	1e-06	37.4
t0011913::23::23	GTGGGTGCTGGTGGGAGCCGTGT	hsa-miR-6741-5p	GTGGGTGCTGGTGGGAGCCGTG	100	22	0	0	1	22	1	22	1e-07	41
t0011915::23::24	TCTCTCGGCTCCTCGCGGCTCGCT	hsa-miR-3615	TCTCTCGGCTCCTCGCGGCTC	100	21	0	0	1	21	1	21	5e-07	39.2
t0011933::23::23	TAGCCTATCAGACTGATGTTGAC	hsa-miR-21-5p	TAGCTTATCAGACTGATGTTGA	95.45	22	1	0	1	22	1	22	5e-06	35.6
t0011937::23::23	TAGCTCATCAGACTGATGTTGAC	hsa-miR-21-5p	TAGCTTATCAGACTGATGTTGA	95.45	22	1	0	1	22	1	22	5e-06	35.6
t0011957::23::21	TGAGACCTGAATTCCATGGGT	hsa-miR-146a-5p	TGAGAACTGAATTCCATGGGTT	95.24	21	1	0	1	21	1	21	2e-05	33.7
t0011964::23::23	AGTCGGCGTGGCGTCGGTCGTGG	hsa-miR-1307-3p	ACTCGGCGTGGCGTCGGTCGTG	100	20	0	0	3	22	3	22	2e-06	37.4
t0011966::23::22	TCTTTGGTTATCTAGCTGTATG	hsa-miR-9-5p	TCTTTGGTTATCTAGCTGTATGA	100	22	0	0	1	22	1	22	1e-07	41
t0011967::23::21	TAGCTTATCAGACTGATGTTA	hsa-miR-21-5p	TAGCTTATCAGACTGATGTTGA	100	20	0	0	1	20	1	20	1e-06	37.4
t0011969::23::24	AAAAGCTGGGTTGAGAGGGCGTAG	hsa-miR-320a	AAAAGCTGGGTTGAGAGGGCGA	100	21	0	0	1	21	1	21	5e-07	39.2
t0011970::23::23	TCCTGTACTGAGCTGCCCCGAAA	hsa-miR-486-5p	TCCTGTACTGAGCTGCCCCGAG	100	21	0	0	1	21	1	21	4e-07	39.2
t0011972::23::24	TGAGTTAGTAGGTTGTGTGGTTAT	hsa-let-7b-5p	TGAGGTAGTAGGTTGTGTGGTT	95.45	22	1	0	1	22	1	22	6e-06	35.6
t0011981::23::22	CTGGACTGAAGCTCCTTGAGGA	hsa-miR-151a-3p	CTAGACTGAAGCTCCTTGAGG	95.24	21	1	0	1	21	1	21	2e-05	33.7
t0012009::23::22	CCTGGTACAGGCCTGGGGGACA	hsa-miR-150-3p	CTGGTACAGGCCTGGGGGACAG	100	21	0	0	2	22	1	21	4e-07	39.2
t0012036::23::24	TCTAAACATCCCCGACTGGAAGCT	hsa-miR-30d-5p	TGTAAACATCCCCGACTGGAAG	100	20	0	0	3	22	3	22	2e-06	37.4
t0012053::23::23	TGAGGGGCAGAGAGCGATACTTT	hsa-miR-423-5p	TGAGGGGCAGAGAGCGAGACTTT	95.65	23	1	0	1	23	1	23	2e-06	37.4
t0012072::23::21	AACCCGTAGCTCCGATCTTGT	hsa-miR-99a-5p	AACCCGTAGATCCGATCTTGTG	95.24	21	1	0	1	21	1	21	2e-05	33.7
t0012098::22::24	TAGCTTATCAGCCTGATGTTGACT	hsa-miR-21-5p	TAGCTTATCAGACTGATGTTGA	95.45	22	1	0	1	22	1	22	6e-06	35.6
t0012109::22::23	ACTGGACTTGGCGTCAGAAGGCT	hsa-miR-378a-3p	ACTGGACTTGGAGTCAGAAGGC	95.45	22	1	0	1	22	1	22	5e-06	35.6
t0012133::22::24	TCGGATCCGTCTGAGCTTGGCTTA	hsa-miR-127-3p	TCGGATCCGTCTGAGCTTGGCT	100	22	0	0	1	22	1	22	1e-07	41
t0012172::22::21	AAAAGCTGGGCTGAGAGGGCG	hsa-miR-4429	AAAAGCTGGGCTGAGAGGCG	100	18	0	0	1	18	1	18	2e-05	33.7
t0012183::22::18	TGGATTTTTGGAGCAGGA	hsa-miR-1246	AATGGATTTTTGGAGCAGG	100	17	0	0	1	17	3	19	4e-05	31.9
t0012193::22::22	AATGGATTTTTGGAGCAGGGAG	hsa-miR-1246	AATGGATTTTTGGAGCAGG	100	19	0	0	1	19	1	19	5e-06	35.6
t0012201::22::23	TGAGGTAGTAGTTTGTGCTGTTC	hsa-let-7i-5p	TGAGGTAGTAGTTTGTGCTGTT	100	22	0	0	1	22	1	22	1e-07	41
t0012209::22::21	GCCCTGACCTGTCCTGTTCTG	hsa-miR-4732-3p	GCCCTGACCTGTCCTGTTCTG	100	21	0	0	1	21	1	21	4e-07	39.2
t0012234::22::22	TTAGGTAGTAGGTTGTATAGTT	hsa-let-7a-5p	TGAGGTAGTAGGTTGTATAGTT	100	20	0	0	3	22	3	22	1e-06	37.4
t0012251::22::21	TGGGTCTTTGCGGGCGAGATA	hsa-miR-193a-5p	TGGGTCTTTGCGGGCGAGATGA	100	20	0	0	1	20	1	20	1e-06	37.4
t0012259::22::23	TCCTGTACTGAGCTGCCCCGACT	hsa-miR-486-5p	TCCTGTACTGAGCTGCCCCGAG	100	21	0	0	1	21	1	21	4e-07	39.2
t0012285::22::20	AAAGCTGGGTTGAGAGGGCA	hsa-miR-320b	AAAAGCTGGGTTGAGAGGGCAA	100	20	0	0	1	20	2	21	1e-06	37.4
t0012320::22::22	TTGGTCTTTGCGGGCGAGATGA	hsa-miR-193a-5p	TGGGTCTTTGCGGGCGAGATGA	100	20	0	0	3	22	3	22	1e-06	37.4
t0012333::22::22	AACATTCAACGCTGTCGGTGAG	hsa-miR-181a-5p	AACATTCAACGCTGTCGGTGAGT	100	22	0	0	1	22	1	22	1e-07	41
t0012342::22::21	ATCGGGAATGTCGTGTCCGCC	hsa-miR-425-3p	ATCGGGAATGTCGTGTCCGCCC	100	21	0	0	1	21	1	21	4e-07	39.2
t0012351::22::22	GAGGGGCAGAGAGCGAGACTTT	hsa-miR-423-5p	TGAGGGGCAGAGAGCGAGACTTT	100	22	0	0	1	22	2	23	1e-07	41
t0012381::22::23	CTAGACTGAAGCTCCTTGAGAAA	hsa-miR-151a-3p	CTAGACTGAAGCTCCTTGAGG	100	20	0	0	1	20	1	20	2e-06	37.4
t0012387::22::22	CTGCCCTGGCCCGAGGGACCGA	hsa-miR-874-3p	CTGCCCTGGCCCGAGGGACCGA	100	22	0	0	1	22	1	22	1e-07	41
t0012389::22::22	TGTAAACATCCTCGACTGGAAG	hsa-miR-30a-5p	TGTAAACATCCTCGACTGGAAG	100	22	0	0	1	22	1	22	1e-07	41
t0012411::22::23	AGCTCGGTCTGCGGCCCCTCAGA	hsa-miR-423-3p	AGCTCGGTCTGAGGCCCCTCAGT	95.45	22	1	0	1	22	1	22	5e-06	35.6
t0012424::22::25	AGCTCGGTCTGAGGCCCCTCAGTTT	hsa-miR-423-3p	AGCTCGGTCTGAGGCCCCTCAGT	100	23	0	0	1	23	1	23	4e-08	42.8
t0012431::22::22	TGGAGACGCGGCCCTGTTGGAG	hsa-miR-139-3p	TGGAGACGCGGCCCTGTTGGAGT	100	22	0	0	1	22	1	22	1e-07	41
t0012432::22::22	AGTGGACTTGGAGTCAGAAGGC	hsa-miR-378a-3p	ACTGGACTTGGAGTCAGAAGGC	100	20	0	0	3	22	3	22	1e-06	37.4
t0012434::22::22	GTAGTGTTTCCTACTTTATGGA	hsa-miR-142-3p	TGTAGTGTTTCCTACTTTATGGA	100	22	0	0	1	22	2	23	1e-07	41
t0012441::22::23	AACCCGTAGATCCGAACTTGTGA	hsa-miR-100-5p	AACCCGTAGATCCGAACTTGTG	100	22	0	0	1	22	1	22	1e-07	41
t0012444::22::22	GAATTTTGCTCGGTGAACCCCG	hsa-miR-409-3p	GAATGTTGCTCGGTGAACCCCT	95.24	21	1	0	1	21	1	21	2e-05	33.7
t0012465::22::22	TAGCAGCACGTAAATATTGGCG	hsa-miR-16-5p	TAGCAGCACGTAAATATTGGCG	100	22	0	0	1	22	1	22	1e-07	41
t0012475::22::21	AAAGGCTGGGTTGAGAGGGCG	hsa-miR-320a	AAAAGCTGGGTTGAGAGGGCGA	95.24	21	1	0	1	21	1	21	2e-05	33.7
t0012489::22::21	AGCGGTGCTATCTGTGATTGA	hsa-miR-342-5p	AGGGGTGCTATCTGTGATTGA	95.24	21	1	0	1	21	1	21	2e-05	33.7
t0012498::22::22	TCCTGTACTGCGCTGCCCCGAG	hsa-miR-486-5p	TCCTGTACTGAGCTGCCCCGAG	95.45	22	1	0	1	22	1	22	5e-06	35.6
t0012520::22::23	AAAGCTGGGTTGAGAGGGCGAAA	hsa-miR-320a	AAAAGCTGGGTTGAGAGGGCGA	100	21	0	0	1	21	2	22	4e-07	39.2
t0012551::22::22	TAGCACCATCTGAAATCGGTTA	hsa-miR-29a-3p	TAGCACCATCTGAAATCGGTTA	100	22	0	0	1	22	1	22	1e-07	41
t0012571::22::22	TTTCTCGGCTCCTCGCGGCTCG	hsa-miR-3615	TCTCTCGGCTCCTCGCGGCTC	100	19	0	0	3	21	3	21	5e-06	35.6
t0012599::22::23	TGTAAACATCCTCGACTGGAAGT	hsa-miR-30a-5p	TGTAAACATCCTCGACTGGAAG	100	22	0	0	1	22	1	22	1e-07	41
t0012603::22::21	AAATGGATTTTTGGAGCAGGT	hsa-miR-1246	AATGGATTTTTGGAGCAGG	100	19	0	0	2	20	1	19	4e-06	35.6
t0012608::22::21	AAAAGATGGGTTGAGAGGGCG	hsa-miR-320a	AAAAGCTGGGTTGAGAGGGCGA	95.24	21	1	0	1	21	1	21	2e-05	33.7
t0012632::21::24	TGAGGGGCAGAGAGCGAGACTTCT	hsa-miR-423-5p	TGAGGGGCAGAGAGCGAGACTTT	100	22	0	0	1	22	1	22	1e-07	41
t0012633::21::22	GAAGTTGTTCGTGGTGGATTCA	hsa-miR-382-5p	GAAGTTGTTCGTGGTGGATTCG	100	21	0	0	1	21	1	21	4e-07	39.2
t0012638::21::22	TGAGTTAGTAGGTTGTGTGGTA	hsa-let-7b-5p	TGAGGTAGTAGGTTGTGTGGTT	95.24	21	1	0	1	21	1	21	2e-05	33.7
t0012660::21::23	TGTAAACATCCTACACTCTCAGT	hsa-miR-30c-5p	TGTAAACATCCTACACTCTCAGC	100	22	0	0	1	22	1	22	1e-07	41
t0012678::21::23	TGAGGGTCAGAGAGCGAGACTTT	hsa-miR-423-5p	TGAGGGGCAGAGAGCGAGACTTT	95.65	23	1	0	1	23	1	23	2e-06	37.4
t0012694::21::23	CCCTGTACTGAGCTGCCCCGAGA	hsa-miR-486-5p	TCCTGTACTGAGCTGCCCCGAG	100	21	0	0	2	22	2	22	4e-07	39.2
t0012696::21::21	AGCTACATTGTCTGCTGGGTT	hsa-miR-221-3p	AGCTACATTGTCTGCTGGGTTTC	100	21	0	0	1	21	1	21	4e-07	39.2
t0012710::21::21	AACCCGTAGATCCGACCTTGT	hsa-miR-100-5p	AACCCGTAGATCCGAACTTGTG	95.24	21	1	0	1	21	1	21	2e-05	33.7
t0012710::21::21	AACCCGTAGATCCGACCTTGT	hsa-miR-99a-5p	AACCCGTAGATCCGATCTTGTG	95.24	21	1	0	1	21	1	21	2e-05	33.7
t0012731::21::23	TCACAGTGAACCGGTCTCTTTAT	hsa-miR-128-3p	TCACAGTGAACCGGTCTCTTT	100	21	0	0	1	21	1	21	4e-07	39.2
t0012747::21::22	CAGTGGTTTTACCCTATGGTAG	hsa-miR-140-5p	CAGTGGTTTTACCCTATGGTAG	100	22	0	0	1	22	1	22	1e-07	41
t0012761::21::22	ACTGTACTTGGAGTCAGAAGGT	hsa-miR-378a-3p	ACTGGACTTGGAGTCAGAAGGC	95.24	21	1	0	1	21	1	21	2e-05	33.7
t0012777::21::22	ACAGGAGTGGGGGGTGGGACGG	hsa-miR-4433b-3p	CAGGAGTGGGGGGTGGGACGT	100	20	0	0	2	21	1	20	1e-06	37.4
t0012803::21::22	AGACTGAAGCTCCTTGAGGATT	hsa-miR-151a-3p	CTAGACTGAAGCTCCTTGAGG	100	19	0	0	1	19	3	21	5e-06	35.6
t0012870::21::22	TGGGGTAGTAGGTTGTGTGGTT	hsa-let-7b-5p	TGAGGTAGTAGGTTGTGTGGTT	95.45	22	1	0	1	22	1	22	5e-06	35.6
t0012880::21::22	CAAGACTGAAGCTCCTTGAGGA	hsa-miR-151a-3p	CTAGACTGAAGCTCCTTGAGG	100	19	0	0	3	21	3	21	5e-06	35.6
t0012884::21::21	TCAGGCTCAGTCCCCTCCCGA	hsa-miR-484	TCAGGCTCAGTCCCCTCCCGAT	100	21	0	0	1	21	1	21	4e-07	39.2
t0012907::21::22	CCCCCAGGTGTGATTCTGATTT	hsa-miR-361-3p	TCCCCCAGGTGTGATTCTGATTT	100	22	0	0	1	22	2	23	1e-07	41
t0012913::21::22	GAAAAGCTGGGTTGAGAGGGCA	hsa-miR-320b	AAAAGCTGGGTTGAGAGGGCAA	100	21	0	0	2	22	1	21	4e-07	39.2
t0012924::21::22	TGAGGTAGTAGGTTGTATAGTG	hsa-let-7a-5p	TGAGGTAGTAGGTTGTATAGTT	100	21	0	0	1	21	1	21	4e-07	39.2
t0012947::21::22	ACAGTAGTGGGGGGTGGGACGT	hsa-miR-4433b-3p	CAGGAGTGGGGGGTGGGACGT	95.24	21	1	0	2	22	1	21	2e-05	33.7
t0012950::21::22	GGCTGCTGGGGTGGAACCTGGT	hsa-miR-370-3p	GCCTGCTGGGGTGGAACCTGGT	100	20	0	0	3	22	3	22	1e-06	37.4
t0012952::21::22	AAAGCTGGGTTGAGAGGGCGTT	hsa-miR-320a	AAAAGCTGGGTTGAGAGGGCGA	100	20	0	0	1	20	2	21	1e-06	37.4
t0012953::21::25	AAGCTCGGTCTGAGGCCCCTCAGTT	hsa-miR-423-3p	AGCTCGGTCTGAGGCCCCTCAGT	100	23	0	0	2	24	1	23	4e-08	42.8
t0012955::21::22	TGAGTTAGTAGGTTGTATAGTT	hsa-let-7a-5p	TGAGGTAGTAGGTTGTATAGTT	95.45	22	1	0	1	22	1	22	5e-06	35.6
t0012960::21::24	TGTAAACATCCCCGACTGGAGGCT	hsa-miR-30d-5p	TGTAAACATCCCCGACTGGAAG	100	20	0	0	1	20	1	20	2e-06	37.4
t0012986::21::21	AAAGCTGGGTTGAGAGGGCGG	hsa-miR-320a	AAAAGCTGGGTTGAGAGGGCGA	100	20	0	0	1	20	2	21	1e-06	37.4
t0012994::21::21	TCCTGTACTGAGCTGCCCAGA	hsa-miR-486-5p	TCCTGTACTGAGCTGCCCCGAG	95.24	21	1	0	1	21	1	21	2e-05	33.7
t0012997::21::24	CAAGTCACTAGTGGTTCCGTTTAG	hsa-miR-224-5p	CAAGTCACTAGTGGTTCCGTT	100	21	0	0	1	21	1	21	5e-07	39.2
t0013023::21::22	CACCCGTAGAACCGACCTTACG	hsa-miR-99b-5p	CACCCGTAGAACCGACCTTGCG	95.45	22	1	0	1	22	1	22	5e-06	35.6
t0013043::21::22	CATTATTACTTTTGGTACGCGT	hsa-miR-126-5p	CATTATTACTTTTGGTACGCG	100	21	0	0	1	21	1	21	4e-07	39.2
t0013047::21::22	TGAGGTAGTAGCTTGTATAGTT	hsa-let-7f-5p	TGAGGTAGTAGATTGTATAGTT	95.45	22	1	0	1	22	1	22	5e-06	35.6
t0013047::21::22	TGAGGTAGTAGCTTGTATAGTT	hsa-let-7a-5p	TGAGGTAGTAGGTTGTATAGTT	95.45	22	1	0	1	22	1	22	5e-06	35.6
t0013052::21::23	CATTGCACTTGTCTCGGTCTGAA	hsa-miR-25-3p	CATTGCACTTGTCTCGGTCTGA	100	22	0	0	1	22	1	22	1e-07	41
t0013053::21::24	TATAAACATCCCCGACTGGAAGCT	hsa-miR-30d-5p	TGTAAACATCCCCGACTGGAAG	100	20	0	0	3	22	3	22	2e-06	37.4
t0013073::21::22	AAAATATGGGTTGAGAGGGCGA	hsa-miR-320a	AAAAGCTGGGTTGAGAGGGCGA	90.91	22	2	0	1	22	1	22	6e-05	31.9
t0013102::21::23	TTTAAACATCCCCGACTGGAAGA	hsa-miR-30d-5p	TGTAAACATCCCCGACTGGAAG	100	20	0	0	3	22	3	22	2e-06	37.4
t0013113::21::24	TGTAAACATCCCCGACTGGAAGTT	hsa-miR-30d-5p	TGTAAACATCCCCGACTGGAAG	100	22	0	0	1	22	1	22	1e-07	41
t0013118::21::22	TCCTGTACTGAGCTGCCCAGAG	hsa-miR-486-5p	TCCTGTACTGAGCTGCCCCGAG	95.45	22	1	0	1	22	1	22	5e-06	35.6
t0013132::21::23	GCCTGCTGGGGTGGAACCTGGTT	hsa-miR-370-3p	GCCTGCTGGGGTGGAACCTGGT	100	22	0	0	1	22	1	22	1e-07	41
t0013154::21::22	TCCTGTACTGAGCTGCCCCTAG	hsa-miR-486-5p	TCCTGTACTGAGCTGCCCCGAG	95.45	22	1	0	1	22	1	22	5e-06	35.6
t0013185::21::22	AGCTCGGTCTGCGGCCCCTCAG	hsa-miR-423-3p	AGCTCGGTCTGAGGCCCCTCAGT	95.45	22	1	0	1	22	1	22	5e-06	35.6
t0013197::21::22	TCCTGTACTGAGCTGTCCCGAG	hsa-miR-486-5p	TCCTGTACTGAGCTGCCCCGAG	95.45	22	1	0	1	22	1	22	5e-06	35.6
t0013205::21::24	AAAAGCTGGGTTGAGAGGGCGACT	hsa-miR-320a	AAAAGCTGGGTTGAGAGGGCGA	100	22	0	0	1	22	1	22	1e-07	41
t0013216::21::23	TTGGATCCGTCTGAGCTTGGCTT	hsa-miR-127-3p	TCGGATCCGTCTGAGCTTGGCT	100	20	0	0	3	22	3	22	2e-06	37.4
t0013221::21::21	TGAGGTAGTAGGTTGTATGGT	hsa-let-7c-5p	TGAGGTAGTAGGTTGTATGGTT	100	21	0	0	1	21	1	21	4e-07	39.2
t0013222::21::20	TACCACAGGGTAGAACCACG	hsa-miR-140-3p	TACCACAGGGTAGAACCACGG	100	20	0	0	1	20	1	20	1e-06	37.4
t0013241::20::23	TGAGGGGCAGAGAGCGAGACTAC	hsa-miR-423-5p	TGAGGGGCAGAGAGCGAGACTTT	100	21	0	0	1	21	1	21	4e-07	39.2
t0013243::20::23	AGAGGCTGGCCGTGATGAATTCT	hsa-miR-485-5p	AGAGGCTGGCCGTGATGAATTC	100	22	0	0	1	22	1	22	1e-07	41
t0013251::20::22	TATTTCACTTGTCCCGGCCTGG	hsa-miR-92a-3p	TATTGCACTTGTCCCGGCCTGT	95.24	21	1	0	1	21	1	21	2e-05	33.7
t0013268::20::23	CGTGTATTTGACAAGCTGAGTCG	hsa-miR-223-5p	CGTGTATTTGACAAGCTGAGTT	100	21	0	0	1	21	1	21	4e-07	39.2
t0013288::20::20	AACCGTTACCATTACTGAGT	hsa-miR-451a	AAACCGTTACCATTACTGAGTT	100	20	0	0	1	20	2	21	1e-06	37.4
t0013297::20::23	AGCTCGGTCTGGGGCCCCTCAGT	hsa-miR-423-3p	AGCTCGGTCTGAGGCCCCTCAGT	95.65	23	1	0	1	23	1	23	2e-06	37.4
t0013320::20::23	CTAGGGGCAGAGAGCGAGACTTT	hsa-miR-423-5p	TGAGGGGCAGAGAGCGAGACTTT	100	21	0	0	3	23	3	23	4e-07	39.2
t0013322::20::22	AAATGGATTTTTGGAGCAGGGG	hsa-miR-1246	AATGGATTTTTGGAGCAGG	100	19	0	0	2	20	1	19	5e-06	35.6
t0013348::20::20	CTGACCTATGAATTGACAGC	hsa-miR-192-5p	CTGACCTATGAATTGACAGCC	100	20	0	0	1	20	1	20	1e-06	37.4
t0013362::20::22	ATGCTGCCAGTTGAAGAACTGT	hsa-miR-22-3p	AAGCTGCCAGTTGAAGAACTGT	100	20	0	0	3	22	3	22	1e-06	37.4
t0013365::20::22	ACTGGACTTGGAGTCAGAAGGG	hsa-miR-378a-3p	ACTGGACTTGGAGTCAGAAGGC	100	21	0	0	1	21	1	21	4e-07	39.2
t0013366::20::23	AAATGGATTTTTGGAGCAGGGAA	hsa-miR-1246	AATGGATTTTTGGAGCAGG	100	19	0	0	2	20	1	19	5e-06	35.6
t0013368::20::21	AGAGGCTGGCCGTGATGAATT	hsa-miR-485-5p	AGAGGCTGGCCGTGATGAATTC	100	21	0	0	1	21	1	21	4e-07	39.2
t0013372::20::22	TCCTGTACTGAGCTGCCCTGAG	hsa-miR-486-5p	TCCTGTACTGAGCTGCCCCGAG	95.45	22	1	0	1	22	1	22	5e-06	35.6
t0013375::20::22	CAGGAGTGGGGGGTGGGACGTA	hsa-miR-4433b-3p	CAGGAGTGGGGGGTGGGACGT	100	21	0	0	1	21	1	21	4e-07	39.2
t0013378::20::23	TTAGAACTGAATTCCATGGGTTG	hsa-miR-146a-5p	TGAGAACTGAATTCCATGGGTT	100	20	0	0	3	22	3	22	2e-06	37.4
t0013402::20::24	AGCTGCATTGTCTGCTGGGTTTCT	hsa-miR-221-3p	AGCTACATTGTCTGCTGGGTTTC	95.65	23	1	0	1	23	1	23	2e-06	37.4
t0013426::20::23	TGAGGGGCCGAGAGCGAGACTTA	hsa-miR-423-5p	TGAGGGGCAGAGAGCGAGACTTT	95.45	22	1	0	1	22	1	22	5e-06	35.6
t0013436::20::21	TCCTGTACTGAGCTGCCTCGA	hsa-miR-486-5p	TCCTGTACTGAGCTGCCCCGAG	95.24	21	1	0	1	21	1	21	2e-05	33.7
t0013447::20::24	TTTAAACATCCTTGACTGGAAGCT	hsa-miR-30e-5p	TGTAAACATCCTTGACTGGAAG	100	20	0	0	3	22	3	22	2e-06	37.4
t0013452::20::23	TACTAGACTGAAGCTCCTTGAGA	hsa-miR-151a-3p	CTAGACTGAAGCTCCTTGAGG	100	20	0	0	3	22	1	20	2e-06	37.4
t0013460::20::21	TCACGGTGAACCGGTCTCTTT	hsa-miR-128-3p	TCACAGTGAACCGGTCTCTTT	95.24	21	1	0	1	21	1	21	2e-05	33.7
t0013495::20::23	TTAGAACTGAATTCCATAGGCTG	hsa-miR-146b-5p	TGAGAACTGAATTCCATAGGCT	100	20	0	0	3	22	3	22	2e-06	37.4
t0013496::20::20	ACGTTGGCTCTGGTGGTGAT	hsa-miR-1306-3p	ACGTTGGCTCTGGTGGTG	100	18	0	0	1	18	1	18	1e-05	33.7
t0013523::20::22	AATGCACCCGGGCAAGGATTCT	hsa-miR-501-3p	AATGCACCCGGGCAAGGATTCT	100	22	0	0	1	22	1	22	1e-07	41
t0013526::20::23	AGCTCGGTCTGAGGCCCCTCGGT	hsa-miR-423-3p	AGCTCGGTCTGAGGCCCCTCAGT	95.65	23	1	0	1	23	1	23	2e-06	37.4
t0013536::20::21	ACTAGACTGAAGCTCCTTGAG	hsa-miR-151a-3p	CTAGACTGAAGCTCCTTGAGG	100	20	0	0	2	21	1	20	1e-06	37.4
t0013574::20::22	CCCAGTGTTCAGACTACCTGTT	hsa-miR-199a-5p	CCCAGTGTTCAGACTACCTGTTC	100	22	0	0	1	22	1	22	1e-07	41
t0013579::20::23	GGAGGGGCAGAGAGCGAGACTTC	hsa-miR-423-5p	TGAGGGGCAGAGAGCGAGACTTT	100	21	0	0	2	22	2	22	4e-07	39.2
t0013593::20::22	TGGGTTTACGTTGGGAGAACTC	hsa-miR-629-5p	TGGGTTTACGTTGGGAGAACT	100	21	0	0	1	21	1	21	4e-07	39.2
t0013626::20::22	ACTGGCCTTGGAGTCAGAAGGC	hsa-miR-378a-3p	ACTGGACTTGGAGTCAGAAGGC	95.45	22	1	0	1	22	1	22	5e-06	35.6
t0013648::20::23	TGGGCTGGTCTCTGCTCCGCAGT	hsa-miR-6842-3p	TTGGCTGGTCTCTGCTCCGCAG	100	20	0	0	3	22	3	22	2e-06	37.4
t0013657::20::21	AAAAGCTGGGTTGAGAGGGTG	hsa-miR-320c	AAAAGCTGGGTTGAGAGGGT	100	20	0	0	1	20	1	20	1e-06	37.4
t0013693::20::23	TGAGTTAGTAGTTTGTGCTGTTT	hsa-let-7i-5p	TGAGGTAGTAGTTTGTGCTGTT	95.45	22	1	0	1	22	1	22	5e-06	35.6
t0013697::20::22	AAAAGATGGGTTGAGAGGGCGT	hsa-miR-320a	AAAAGCTGGGTTGAGAGGGCGA	95.24	21	1	0	1	21	1	21	2e-05	33.7
t0013698::20::23	CGGCTCTGGGTCTGTGGGGAGTT	hsa-miR-760	CGGCTCTGGGTCTGTGGGGA	100	20	0	0	1	20	1	20	2e-06	37.4
t0013711::20::23	TTGGCTGGTCTCTGCTCCGCAGC	hsa-miR-6842-3p	TTGGCTGGTCTCTGCTCCGCAG	100	22	0	0	1	22	1	22	1e-07	41
t0013719::20::21	CTAGACTGAAGCTCCTTGAAG	hsa-miR-151a-3p	CTAGACTGAAGCTCCTTGAGG	100	19	0	0	1	19	1	19	4e-06	35.6
t0013721::20::24	AAAATCTGGGTTGAGAGGGCGTTT	hsa-miR-320a	AAAAGCTGGGTTGAGAGGGCGA	95.24	21	1	0	1	21	1	21	2e-05	33.7
t0013744::20::22	CAATAGATTGTGAGCTCCTGGA	hsa-miR-28-3p	CACTAGATTGTGAGCTCCTGGA	95.45	22	1	0	1	22	1	22	5e-06	35.6
t0013752::20::24	TCCCTGAGACCCTTTAACCTGTGA	hsa-miR-125a-5p	TCCCTGAGACCCTTTAACCTGTGA	100	24	0	0	1	24	1	24	1e-08	44.6
t0013780::20::23	TGCGGGGCTAGGGCTAACAGCAT	hsa-miR-744-5p	TGCGGGGCTAGGGCTAACAGCA	100	22	0	0	1	22	1	22	1e-07	41
t0013782::20::23	ATAGCTTATCAGACTGATGTTGA	hsa-miR-21-5p	TAGCTTATCAGACTGATGTTGA	100	22	0	0	2	23	1	22	1e-07	41
t0013795::20::24	AGCTCGGTCTGAGGCCCCTCAGTA	hsa-miR-423-3p	AGCTCGGTCTGAGGCCCCTCAGT	100	23	0	0	1	23	1	23	4e-08	42.8
t0013836::20::21	TGGCTCAGTTCAGCAGGAACT	hsa-miR-24-3p	TGGCTCAGTTCAGCAGGAACAG	100	20	0	0	1	20	1	20	1e-06	37.4
t0013873::20::22	TCTCTCGGATCCTCGCGGCTCG	hsa-miR-3615	TCTCTCGGCTCCTCGCGGCTC	95.24	21	1	0	1	21	1	21	2e-05	33.7
t0013878::20::23	TGTGACTGGTTGACCAGAGGGGG	hsa-miR-134-5p	TGTGACTGGTTGACCAGAGGGG	100	22	0	0	1	22	1	22	1e-07	41
t0013911::20::23	TCACAGTGAACCGGTCTCTTTTT	hsa-miR-128-3p	TCACAGTGAACCGGTCTCTTT	100	21	0	0	1	21	1	21	4e-07	39.2
t0013917::20::23	TGTCAGTTTGTCAAATACCCCAA	hsa-miR-223-3p	TGTCAGTTTGTCAAATACCCCA	100	22	0	0	1	22	1	22	1e-07	41
t0013918::19::21	TGGGGTTACGTTGGGAGAACT	hsa-miR-629-5p	TGGGTTTACGTTGGGAGAACT	95.24	21	1	0	1	21	1	21	2e-05	33.7
t0013926::19::22	TCCTGTGCTGAGCTGCCCCGAG	hsa-miR-486-5p	TCCTGTACTGAGCTGCCCCGAG	95.45	22	1	0	1	22	1	22	5e-06	35.6
t0013934::19::21	AAGAGCTGGGTTGAGAGGGCG	hsa-miR-320a	AAAAGCTGGGTTGAGAGGGCGA	95.24	21	1	0	1	21	1	21	2e-05	33.7
t0013946::19::23	CGAAGGTTGCTCGGTGAACCCCT	hsa-miR-409-3p	GAATGTTGCTCGGTGAACCCCT	95.45	22	1	0	2	23	1	22	5e-06	35.6
t0013983::19::23	CACCCGGCTGTGTGCACATGTGG	hsa-miR-941	CACCCGGCTGTGTGCACATGTGC	100	22	0	0	1	22	1	22	1e-07	41
t0014002::19::23	TGAGGGGCATAGAGCGAGACTTT	hsa-miR-423-5p	TGAGGGGCAGAGAGCGAGACTTT	95.65	23	1	0	1	23	1	23	2e-06	37.4
t0014015::19::21	ATTGCACTTGTCCCGGCCTGG	hsa-miR-92a-3p	TATTGCACTTGTCCCGGCCTGT	100	20	0	0	1	20	2	21	1e-06	37.4
t0014067::19::22	TCCTGTACTGAGCTGCCGCGAG	hsa-miR-486-5p	TCCTGTACTGAGCTGCCCCGAG	95.45	22	1	0	1	22	1	22	5e-06	35.6
t0014068::19::19	GGCTCCGGGACGGCTGGGA	hsa-miR-4497	CTCCGGGACGGCTGGGC	100	16	0	0	3	18	1	16	0.0001	30.1
t0014080::19::22	CACTGCACTTGTCTCGGTCTGA	hsa-miR-25-3p	CATTGCACTTGTCTCGGTCTGA	95.45	22	1	0	1	22	1	22	5e-06	35.6
t0014083::19::22	AAAAGCTGGGTTTAGCGGGCGA	hsa-miR-320a	AAAAGCTGGGTTGAGAGGGCGA	90.91	22	2	0	1	22	1	22	6e-05	31.9
t0014098::19::23	TGAGTAGCAGAGAGCGAGACTTT	hsa-miR-423-5p	TGAGGGGCAGAGAGCGAGACTTT	91.3	23	2	0	1	23	1	23	2e-05	33.7
t0014103::19::22	TCCTTTACTGAGCTGCCCCGAC	hsa-miR-486-5p	TCCTGTACTGAGCTGCCCCGAG	95.24	21	1	0	1	21	1	21	2e-05	33.7
t0014104::19::20	TTTTGCGATGTGTTCCTAAT	hsa-miR-450a-5p	TTTTGCGATGTGTTCCTAATAT	100	20	0	0	1	20	1	20	1e-06	37.4
t0014106::19::21	CTAGACTTAAGCTCCTTGAGG	hsa-miR-151a-3p	CTAGACTGAAGCTCCTTGAGG	95.24	21	1	0	1	21	1	21	2e-05	33.7
t0014110::19::22	CTCGTCGTGGCGTCGGTCGTGA	hsa-miR-1307-3p	ACTCGGCGTGGCGTCGGTCGTG	95.24	21	1	0	1	21	2	22	2e-05	33.7
t0014112::19::23	GCTGACTCCTAGTCCAGGGCTCT	hsa-miR-345-5p	GCTGACTCCTAGTCCAGGGCTC	100	22	0	0	1	22	1	22	1e-07	41
t0014126::19::25	TCCTGTACTGAGCTGCCCCGAGAAT	hsa-miR-486-5p	TCCTGTACTGAGCTGCCCCGAG	100	22	0	0	1	22	1	22	2e-07	41
t0014193::19::22	CATGCCTTGAGTGTAGGACCGA	hsa-miR-532-5p	CATGCCTTGAGTGTAGGACCGT	100	21	0	0	1	21	1	21	4e-07	39.2
t0014222::19::21	AAATTGATTTTTGGAGCAGGA	hsa-miR-1246	AATGGATTTTTGGAGCAGG	94.74	19	1	0	2	20	1	19	0.0002	30.1
t0014240::19::22	TCAGTGCACTACTGAACTTTGT	hsa-miR-148a-3p	TCAGTGCACTACAGAACTTTGT	95.45	22	1	0	1	22	1	22	5e-06	35.6
t0014250::19::25	TCCTGTACTGAGCTGCCCCGAGAAA	hsa-miR-486-5p	TCCTGTACTGAGCTGCCCCGAG	100	22	0	0	1	22	1	22	2e-07	41
t0014251::19::23	TGAGTGACAGAGAGCGAGACTTT	hsa-miR-423-5p	TGAGGGGCAGAGAGCGAGACTTT	91.3	23	2	0	1	23	1	23	2e-05	33.7
t0014300::19::23	TCCCTGTCCTCCAGGAGCTCACG	hsa-miR-339-5p	TCCCTGTCCTCCAGGAGCTCACG	100	23	0	0	1	23	1	23	4e-08	42.8
t0014304::19::22	TCAGTACACTACAGAACTTTGT	hsa-miR-148a-3p	TCAGTGCACTACAGAACTTTGT	95.45	22	1	0	1	22	1	22	5e-06	35.6
t0014311::19::23	AACCCGTAGATCCGATCTTGTGT	hsa-miR-99a-5p	AACCCGTAGATCCGATCTTGTG	100	22	0	0	1	22	1	22	1e-07	41
t0014344::19::24	TCCTGTACTGAGCTGCCCCGAGAG	hsa-miR-486-5p	TCCTGTACTGAGCTGCCCCGAG	100	22	0	0	1	22	1	22	1e-07	41
t0014345::19::22	CCGCACTGTGGGTACTTGCTGA	hsa-miR-106b-3p	CCGCACTGTGGGTACTTGCTGC	100	21	0	0	1	21	1	21	4e-07	39.2
t0014349::19::23	TCAGTCTCAGTCCCCTCCCGATT	hsa-miR-484	TCAGGCTCAGTCCCCTCCCGAT	95.45	22	1	0	1	22	1	22	5e-06	35.6
t0014354::19::22	TCCTTTACTGAGCTGCCCCGAT	hsa-miR-486-5p	TCCTGTACTGAGCTGCCCCGAG	95.24	21	1	0	1	21	1	21	2e-05	33.7
t0014428::19::21	AAATCGTTACCATTACTGAGT	hsa-miR-451a	AAACCGTTACCATTACTGAGTT	95.24	21	1	0	1	21	1	21	2e-05	33.7
t0014432::19::24	TGTCAGTTTGTCAAATACCCCATT	hsa-miR-223-3p	TGTCAGTTTGTCAAATACCCCA	100	22	0	0	1	22	1	22	1e-07	41
t0014441::19::22	CGGATGAGCAAAGAAAGTGGTT	hsa-miR-1255b-5p	CGGATGAGCAAAGAAAGTGGTT	100	22	0	0	1	22	1	22	1e-07	41
t0014455::19::22	TGTAACCATCCCCGACTGGAAG	hsa-miR-30d-5p	TGTAAACATCCCCGACTGGAAG	95.45	22	1	0	1	22	1	22	5e-06	35.6
t0014457::19::21	AAACCATTACCATTACTGAGT	hsa-miR-451a	AAACCGTTACCATTACTGAGTT	95.24	21	1	0	1	21	1	21	2e-05	33.7
t0014473::19::20	CGGCTCTGGGTCTGTGGGGA	hsa-miR-760	CGGCTCTGGGTCTGTGGGGA	100	20	0	0	1	20	1	20	1e-06	37.4
t0014474::19::22	ATGGGTGCTATCTGTGATTGAG	hsa-miR-342-5p	AGGGGTGCTATCTGTGATTGA	100	19	0	0	3	21	3	21	5e-06	35.6
t0014509::19::24	TCGGATCCGTCTGAGCTTGGCTCT	hsa-miR-127-3p	TCGGATCCGTCTGAGCTTGGCT	100	22	0	0	1	22	1	22	1e-07	41
t0014521::19::21	CTAGACTGAAGCTCCTTGACA	hsa-miR-151a-3p	CTAGACTGAAGCTCCTTGAGG	100	19	0	0	1	19	1	19	4e-06	35.6
t0014527::19::23	CGACGGAATCCCAAAAGCAGCTG	hsa-miR-191-5p	CAACGGAATCCCAAAAGCAGCTG	100	21	0	0	3	23	3	23	4e-07	39.2
t0014529::19::23	AACATTCAACGCTGTCGGTGAGG	hsa-miR-181a-5p	AACATTCAACGCTGTCGGTGAGT	100	22	0	0	1	22	1	22	1e-07	41
t0014530::19::22	TTGGTGAAACGGCCGCTGAGTG	hsa-miR-2110	TTGGGGAAACGGCCGCTGAGTG	95.45	22	1	0	1	22	1	22	5e-06	35.6
t0014557::19::19	AAATGGATTTTTGGAGCAG	hsa-miR-1246	AATGGATTTTTGGAGCAGG	100	18	0	0	2	19	1	18	1e-05	33.7
t0014611::19::22	GAATTTTGCTCGGTGAACCCCC	hsa-miR-409-3p	GAATGTTGCTCGGTGAACCCCT	95.24	21	1	0	1	21	1	21	2e-05	33.7
t0014647::19::23	CACCCGTAGAACCGACCTTGCGA	hsa-miR-99b-5p	CACCCGTAGAACCGACCTTGCG	100	22	0	0	1	22	1	22	1e-07	41
t0014650::18::23	GTAAACATCCTTGACTGGAAGCT	hsa-miR-30e-5p	TGTAAACATCCTTGACTGGAAG	100	21	0	0	1	21	2	22	4e-07	39.2
t0014665::18::22	TGTAGACATCCCCGACTGGAAG	hsa-miR-30d-5p	TGTAAACATCCCCGACTGGAAG	95.45	22	1	0	1	22	1	22	5e-06	35.6
t0014687::18::21	ACCACTGACCGTTGACTGTAC	hsa-miR-181a-2-3p	ACCACTGACCGTTGACTGTACC	100	21	0	0	1	21	1	21	4e-07	39.2
t0014731::18::22	TGGAGCGTGACAATGGTGTTTG	hsa-miR-122-5p	TGGAGTGTGACAATGGTGTTTG	95.45	22	1	0	1	22	1	22	5e-06	35.6
t0014745::18::22	TGAGGTAGTAGTTTGTGCTGCT	hsa-let-7i-5p	TGAGGTAGTAGTTTGTGCTGTT	100	20	0	0	1	20	1	20	1e-06	37.4
t0014752::18::22	TGAGGTAGTAGTTTGCGCTGTT	hsa-let-7i-5p	TGAGGTAGTAGTTTGTGCTGTT	95.45	22	1	0	1	22	1	22	5e-06	35.6
t0014758::18::22	ACAGGAGTGGGGGGTGGGACGC	hsa-miR-4433b-3p	CAGGAGTGGGGGGTGGGACGT	100	20	0	0	2	21	1	20	1e-06	37.4
t0014770::18::23	TCCCTGAGACCCTAACTTGTGAT	hsa-miR-125b-5p	TCCCTGAGACCCTAACTTGTGA	100	22	0	0	1	22	1	22	1e-07	41
t0014791::18::22	TCAGGTAGTAGTTTGTGCTGTT	hsa-let-7i-5p	TGAGGTAGTAGTTTGTGCTGTT	100	20	0	0	3	22	3	22	1e-06	37.4
t0014820::18::24	ACTGGACTTGGAGTCAGAAGGCGA	hsa-miR-378a-3p	ACTGGACTTGGAGTCAGAAGGC	100	22	0	0	1	22	1	22	1e-07	41
t0014838::18::22	CGCTAGATTGTGAGCTCCTGGA	hsa-miR-28-3p	CACTAGATTGTGAGCTCCTGGA	100	20	0	0	3	22	3	22	1e-06	37.4
t0014843::18::18	AAATGGATTTTTGGAGCA	hsa-miR-1246	AATGGATTTTTGGAGCAGG	100	17	0	0	2	18	1	17	4e-05	31.9
t0014856::18::21	CAGGGCTGGCAGTGACATGGG	hsa-miR-4446-3p	CAGGGCTGGCAGTGACATGGGT	100	21	0	0	1	21	1	21	4e-07	39.2
t0014858::18::24	TCCTGTACTGAGCTGCCCCGAGGT	hsa-miR-486-5p	TCCTGTACTGAGCTGCCCCGAG	100	22	0	0	1	22	1	22	1e-07	41
t0014864::18::22	CAAAGAATTCTCCTTTTGGGCC	hsa-miR-186-5p	CAAAGAATTCTCCTTTTGGGCT	100	21	0	0	1	21	1	21	4e-07	39.2
t0014865::18::24	TGTAAACATCCCCGACTGGGAGCT	hsa-miR-30d-5p	TGTAAACATCCCCGACTGGAAG	95.45	22	1	0	1	22	1	22	6e-06	35.6
t0014867::18::23	TCTCTCGGCTCCTCGCGGCTCTT	hsa-miR-3615	TCTCTCGGCTCCTCGCGGCTC	100	21	0	0	1	21	1	21	4e-07	39.2
t0014875::18::23	TGAGGGGCGGAGAGCGAGACTTG	hsa-miR-423-5p	TGAGGGGCAGAGAGCGAGACTTT	95.45	22	1	0	1	22	1	22	5e-06	35.6
t0014877::18::22	TCCTGTACTGAGCTGCCTCGAG	hsa-miR-486-5p	TCCTGTACTGAGCTGCCCCGAG	95.45	22	1	0	1	22	1	22	5e-06	35.6
t0014879::18::22	TCGGATCCGTCTGAGCTTGGCA	hsa-miR-127-3p	TCGGATCCGTCTGAGCTTGGCT	100	21	0	0	1	21	1	21	4e-07	39.2
t0014887::18::24	CGAGACTGAAGCTCCTTGAGGTTT	hsa-miR-151a-3p	CTAGACTGAAGCTCCTTGAGG	100	19	0	0	3	21	3	21	6e-06	35.6
t0014920::18::23	CTAGACTGAAGCTCCTTGAGGAC	hsa-miR-151a-3p	CTAGACTGAAGCTCCTTGAGG	100	21	0	0	1	21	1	21	4e-07	39.2
t0014936::18::22	TGAGGGGCAGCGAGCGAGACTT	hsa-miR-423-5p	TGAGGGGCAGAGAGCGAGACTTT	95.45	22	1	0	1	22	1	22	5e-06	35.6
t0014969::18::22	TGAGGCAGTAGTTTGTGCTGTT	hsa-let-7i-5p	TGAGGTAGTAGTTTGTGCTGTT	95.45	22	1	0	1	22	1	22	5e-06	35.6
t0015009::18::22	ATCCTGTACTGAGCTGCCCCGA	hsa-miR-486-5p	TCCTGTACTGAGCTGCCCCGAG	100	21	0	0	2	22	1	21	4e-07	39.2
t0015074::18::21	ACTGTACTTGGAGTCAGAAGG	hsa-miR-378a-3p	ACTGGACTTGGAGTCAGAAGGC	95.24	21	1	0	1	21	1	21	2e-05	33.7
t0015076::18::22	TCGAGTGTGACAATGGTGTTTG	hsa-miR-122-5p	TGGAGTGTGACAATGGTGTTTG	100	20	0	0	3	22	3	22	1e-06	37.4
t0015091::18::22	TCTACAGTGCACGTGTCTCCAG	hsa-miR-139-5p	TCTACAGTGCACGTGTCTCCAGT	100	22	0	0	1	22	1	22	1e-07	41
t0015093::18::24	CTAGACTGAAGCTCCTTGAGGAAG	hsa-miR-151a-3p	CTAGACTGAAGCTCCTTGAGG	100	21	0	0	1	21	1	21	5e-07	39.2
t0015111::18::21	AAAGCTGGGTTGAGAGGGCGC	hsa-miR-320a	AAAAGCTGGGTTGAGAGGGCGA	100	20	0	0	1	20	2	21	1e-06	37.4
t0015136::18::20	GAAGTTGTTCGTGGTGGATT	hsa-miR-382-5p	GAAGTTGTTCGTGGTGGATTCG	100	20	0	0	1	20	1	20	1e-06	37.4
t0015140::18::22	TCAGGTAGTAGGTTGTGTGGTT	hsa-let-7b-5p	TGAGGTAGTAGGTTGTGTGGTT	100	20	0	0	3	22	3	22	1e-06	37.4
t0015143::18::23	TGAGGGGCAGAGATCGAGACTTG	hsa-miR-423-5p	TGAGGGGCAGAGAGCGAGACTTT	95.45	22	1	0	1	22	1	22	5e-06	35.6
t0015147::18::21	TCCTGCACTGAGCTGCCCCGA	hsa-miR-486-5p	TCCTGTACTGAGCTGCCCCGAG	95.24	21	1	0	1	21	1	21	2e-05	33.7
t0015160::18::23	TGGATTGTGACAATGGTGTTTGC	hsa-miR-122-5p	TGGAGTGTGACAATGGTGTTTG	95.45	22	1	0	1	22	1	22	5e-06	35.6
t0015164::18::21	TGGTGGGCCGCAGAACATGTG	hsa-miR-654-5p	TGGTGGGCCGCAGAACATGTGC	100	21	0	0	1	21	1	21	4e-07	39.2
t0015169::18::23	AAAGTGCTGCGACATTTGAGCGT	hsa-miR-372-3p	AAAGTGCTGCGACATTTGAGCGT	100	23	0	0	1	23	1	23	4e-08	42.8
t0015178::18::22	CTCGGCGTGGCGTCGGTCTTGG	hsa-miR-1307-3p	ACTCGGCGTGGCGTCGGTCGTG	95.24	21	1	0	1	21	2	22	2e-05	33.7
t0015188::18::23	CTCGTACCGTGAGTAATAATGCA	hsa-miR-126-3p	TCGTACCGTGAGTAATAATGCG	100	21	0	0	2	22	1	21	4e-07	39.2
t0015195::18::24	AAAATCTGGGTTGAGAGGGCGAGA	hsa-miR-320a	AAAAGCTGGGTTGAGAGGGCGA	95.45	22	1	0	1	22	1	22	6e-06	35.6
t0015219::18::22	CATTGCACTTTTCTCGGTCTGA	hsa-miR-25-3p	CATTGCACTTGTCTCGGTCTGA	95.45	22	1	0	1	22	1	22	5e-06	35.6
t0015272::18::23	TGCGGTAGTAGGTTGTGTGGTTT	hsa-let-7b-5p	TGAGGTAGTAGGTTGTGTGGTT	95.45	22	1	0	1	22	1	22	5e-06	35.6
t0015273::18::22	TCTCTCGGCTCCTCGCGGCTCC	hsa-miR-3615	TCTCTCGGCTCCTCGCGGCTC	100	21	0	0	1	21	1	21	4e-07	39.2
t0015275::18::24	TGTAAACATCCTTGACTGGAAGCA	hsa-miR-30e-5p	TGTAAACATCCTTGACTGGAAG	100	22	0	0	1	22	1	22	1e-07	41
t0015279::18::24	TACCACAGGGTAGAACCACGGAGT	hsa-miR-140-3p	TACCACAGGGTAGAACCACGG	100	21	0	0	1	21	1	21	5e-07	39.2
t0015302::18::24	AAAATCTGGGTTGAGAGGGCGATC	hsa-miR-320a	AAAAGCTGGGTTGAGAGGGCGA	95.45	22	1	0	1	22	1	22	6e-06	35.6
t0015304::18::23	TGTAAACATCCCCGACTGGGAGC	hsa-miR-30d-5p	TGTAAACATCCCCGACTGGAAG	95.45	22	1	0	1	22	1	22	5e-06	35.6
t0015313::18::22	CATTTCACTTGTCTCGGTCTGG	hsa-miR-25-3p	CATTGCACTTGTCTCGGTCTGA	95.24	21	1	0	1	21	1	21	2e-05	33.7
t0015325::18::22	AAAAGCTTGGTTGAGAGGGCGT	hsa-miR-320a	AAAAGCTGGGTTGAGAGGGCGA	95.24	21	1	0	1	21	1	21	2e-05	33.7
t0015347::18::22	AAGCTGCCAGTTTAAGAACTGT	hsa-miR-22-3p	AAGCTGCCAGTTGAAGAACTGT	95.45	22	1	0	1	22	1	22	5e-06	35.6
t0015379::18::23	TGGAATGTAAAGAAGTATGTATT	hsa-miR-1-3p	TGGAATGTAAAGAAGTATGTAT	100	22	0	0	1	22	1	22	1e-07	41
t0015386::18::21	CTAGACTGAAGCTCCTTGCGG	hsa-miR-151a-3p	CTAGACTGAAGCTCCTTGAGG	95.24	21	1	0	1	21	1	21	2e-05	33.7
t0015400::18::23	TGAGGTAGTAGTTTGTACAGTTT	hsa-let-7g-5p	TGAGGTAGTAGTTTGTACAGTT	100	22	0	0	1	22	1	22	1e-07	41
t0015430::18::22	TTCACAGTGGCTAAGTTCTGCA	hsa-miR-27b-3p	TTCACAGTGGCTAAGTTCTGC	100	21	0	0	1	21	1	21	4e-07	39.2
t0015461::18::22	CTCGGCGTGGCGTCGGTCGTTT	hsa-miR-1307-3p	ACTCGGCGTGGCGTCGGTCGTG	100	20	0	0	1	20	2	21	1e-06	37.4
t0015503::18::23	TGTAACCATCCCCGACTGGAAGT	hsa-miR-30d-5p	TGTAAACATCCCCGACTGGAAG	95.45	22	1	0	1	22	1	22	5e-06	35.6
t0015513::17::22	TCAGTGCACTACAGACCTTTGT	hsa-miR-148a-3p	TCAGTGCACTACAGAACTTTGT	95.45	22	1	0	1	22	1	22	5e-06	35.6
t0015520::17::23	TGAGGGGCAGAGAGCGGGACTTG	hsa-miR-423-5p	TGAGGGGCAGAGAGCGAGACTTT	95.45	22	1	0	1	22	1	22	5e-06	35.6
t0015537::17::24	TAGCGTATCAGACTGATGTTGACA	hsa-miR-21-5p	TAGCTTATCAGACTGATGTTGA	95.45	22	1	0	1	22	1	22	6e-06	35.6
t0015542::17::22	TCAGGCTCAGTCCCCTCCCGTT	hsa-miR-484	TCAGGCTCAGTCCCCTCCCGAT	100	20	0	0	1	20	1	20	1e-06	37.4
t0015543::17::22	ACTGGACTGAAGCTCCTTGAGG	hsa-miR-151a-3p	CTAGACTGAAGCTCCTTGAGG	95.24	21	1	0	2	22	1	21	2e-05	33.7
t0015560::17::23	CTGGGGGACGCGTGAGCGCGAGT	hsa-miR-4665-5p	CTGGGGGACGCGTGAGCGCGAGC	100	22	0	0	1	22	1	22	1e-07	41
t0015586::17::23	TCCTGTACTGAGTTGCCCCGAGT	hsa-miR-486-5p	TCCTGTACTGAGCTGCCCCGAG	95.45	22	1	0	1	22	1	22	5e-06	35.6
t0015589::17::24	TGGAAGACTAGTGATTTTATTGTT	hsa-miR-7-5p	TGGAAGACTAGTGATTTTGTTGT	95.65	23	1	0	1	23	1	23	2e-06	37.4
t0015592::17::21	AGAGGTAGTAGGTTGCATAGT	hsa-let-7d-5p	AGAGGTAGTAGGTTGCATAGTT	100	21	0	0	1	21	1	21	4e-07	39.2
t0015612::17::23	TATTTCACTTGTCCCGGCCTGTT	hsa-miR-92a-3p	TATTGCACTTGTCCCGGCCTGT	95.45	22	1	0	1	22	1	22	5e-06	35.6
t0015642::17::24	TGGAGGACTAGTGATTTTGTTGTT	hsa-miR-7-5p	TGGAAGACTAGTGATTTTGTTGT	95.65	23	1	0	1	23	1	23	2e-06	37.4
t0015651::17::23	CCCAGTGTTCAGACTACCTGTTT	hsa-miR-199a-5p	CCCAGTGTTCAGACTACCTGTTC	100	22	0	0	1	22	1	22	1e-07	41
t0015658::17::24	TGGAGTGTGACAATGGTGTTTGAT	hsa-miR-122-5p	TGGAGTGTGACAATGGTGTTTG	100	22	0	0	1	22	1	22	1e-07	41
t0015692::17::21	ACAGTAGTCTGCACATTGGTC	hsa-miR-199b-3p	ACAGTAGTCTGCACATTGGTTA	100	20	0	0	1	20	1	20	1e-06	37.4
t0015692::17::21	ACAGTAGTCTGCACATTGGTC	hsa-miR-199a-3p	ACAGTAGTCTGCACATTGGTTA	100	20	0	0	1	20	1	20	1e-06	37.4
t0015731::17::20	TCTCCCAACCCTTGTACCAG	hsa-miR-150-5p	TCTCCCAACCCTTGTACCAGTG	100	20	0	0	1	20	1	20	1e-06	37.4
t0015788::17::22	TCGTACCGTGAGTAATAATACG	hsa-miR-126-3p	TCGTACCGTGAGTAATAATGCG	95.45	22	1	0	1	22	1	22	5e-06	35.6
t0015793::17::23	TCCTGTACCGAGCTGCCCCGAGA	hsa-miR-486-5p	TCCTGTACTGAGCTGCCCCGAG	95.45	22	1	0	1	22	1	22	5e-06	35.6
t0015797::17::22	CCGGCCCTCTCTGCCCTTCCGT	hsa-miR-328-3p	CTGGCCCTCTCTGCCCTTCCGT	100	20	0	0	3	22	3	22	1e-06	37.4
t0015801::17::21	AAACCGTTACCATTACTGCGT	hsa-miR-451a	AAACCGTTACCATTACTGAGTT	95.24	21	1	0	1	21	1	21	2e-05	33.7
t0015811::17::20	AGGGTTGCTATCTGTGATTG	hsa-miR-342-5p	AGGGGTGCTATCTGTGATTGA	95	20	1	0	1	20	1	20	5e-05	31.9
t0015815::17::22	TGGGTTTACGTTGGGAGAACTG	hsa-miR-629-5p	TGGGTTTACGTTGGGAGAACT	100	21	0	0	1	21	1	21	4e-07	39.2
t0015830::17::22	AACGGAATCCCAAAAGCAGCTA	hsa-miR-191-5p	CAACGGAATCCCAAAAGCAGCTG	100	21	0	0	1	21	2	22	4e-07	39.2
t0015856::17::23	TTCTGTACTGAGCTGCCCCGAGG	hsa-miR-486-5p	TCCTGTACTGAGCTGCCCCGAG	100	20	0	0	3	22	3	22	2e-06	37.4
t0015880::17::22	ACCTGTACTGAGCTGCCCCGAG	hsa-miR-486-5p	TCCTGTACTGAGCTGCCCCGAG	100	21	0	0	2	22	2	22	4e-07	39.2
t0015889::17::22	TGAGGTAGTAGGTTGTATGGTC	hsa-let-7c-5p	TGAGGTAGTAGGTTGTATGGTT	100	21	0	0	1	21	1	21	4e-07	39.2
t0015890::17::23	TGACGGGCAGAGAGCGAGACTTT	hsa-miR-423-5p	TGAGGGGCAGAGAGCGAGACTTT	95.65	23	1	0	1	23	1	23	2e-06	37.4
t0015898::17::23	TCAGTGCACTACAGAACTTTGTC	hsa-miR-148a-3p	TCAGTGCACTACAGAACTTTGT	100	22	0	0	1	22	1	22	1e-07	41
t0015911::17::23	TTAGAACTGAATTCCATGGGTTT	hsa-miR-146a-5p	TGAGAACTGAATTCCATGGGTT	100	20	0	0	3	22	3	22	2e-06	37.4
t0015918::17::23	AAAAGCTGGGTTGAGAGGGCGCC	hsa-miR-320a	AAAAGCTGGGTTGAGAGGGCGA	100	21	0	0	1	21	1	21	4e-07	39.2
t0015923::17::23	ATGACACGATCACTCCCGTTGAG	hsa-miR-425-5p	AATGACACGATCACTCCCGTTGA	100	22	0	0	1	22	2	23	1e-07	41
t0015924::17::24	TTGGATCCGTCTGAGCTTGGCTTT	hsa-miR-127-3p	TCGGATCCGTCTGAGCTTGGCT	100	20	0	0	3	22	3	22	2e-06	37.4
t0015950::17::21	AAAAGCTTGGTTGAGAGGGCG	hsa-miR-320a	AAAAGCTGGGTTGAGAGGGCGA	95.24	21	1	0	1	21	1	21	2e-05	33.7
t0015972::17::21	TTCACAGTGGCTAAGTTCTGA	hsa-miR-27b-3p	TTCACAGTGGCTAAGTTCTGC	100	20	0	0	1	20	1	20	1e-06	37.4
t0015974::17::21	CTAGACTGAAGCTCCTTGATT	hsa-miR-151a-3p	CTAGACTGAAGCTCCTTGAGG	100	19	0	0	1	19	1	19	4e-06	35.6
t0015975::17::23	AGCTCGGTCTGATGCCCCTCAGT	hsa-miR-423-3p	AGCTCGGTCTGAGGCCCCTCAGT	95.65	23	1	0	1	23	1	23	2e-06	37.4
t0015988::17::23	TGAGGTAGTAGGTTGTATAGTTT	hsa-let-7a-5p	TGAGGTAGTAGGTTGTATAGTT	100	22	0	0	1	22	1	22	1e-07	41
t0016022::17::21	TACAGTACTGTGATAACTGAA	hsa-miR-101-3p	TACAGTACTGTGATAACTGAA	100	21	0	0	1	21	1	21	4e-07	39.2
t0016030::17::25	TCAGTGCATCACAGAACTTTGTTTT	hsa-miR-148b-3p	TCAGTGCATCACAGAACTTTGT	100	22	0	0	1	22	1	22	2e-07	41
t0016033::17::22	CTGAGGGGCAGAGAGCGAGACT	hsa-miR-423-5p	TGAGGGGCAGAGAGCGAGACTTT	100	21	0	0	2	22	1	21	4e-07	39.2
t0016074::17::23	TGGGGGGCAGAGAGCGAGACTTG	hsa-miR-423-5p	TGAGGGGCAGAGAGCGAGACTTT	95.45	22	1	0	1	22	1	22	5e-06	35.6
t0016085::17::22	TAGAGTGTGACAATGGTGTTTG	hsa-miR-122-5p	TGGAGTGTGACAATGGTGTTTG	100	20	0	0	3	22	3	22	1e-06	37.4
t0016117::17::23	TAAAGTGCTTATAGTGCAGGTAA	hsa-miR-20a-5p	TAAAGTGCTTATAGTGCAGGTAG	100	22	0	0	1	22	1	22	1e-07	41
t0016152::17::22	TGGAGTGTGACAGTGGTGTTTG	hsa-miR-122-5p	TGGAGTGTGACAATGGTGTTTG	95.45	22	1	0	1	22	1	22	5e-06	35.6
t0016154::17::23	TGAGGGGCAGCGAGCGAGACTTG	hsa-miR-423-5p	TGAGGGGCAGAGAGCGAGACTTT	95.45	22	1	0	1	22	1	22	5e-06	35.6
t0016162::17::21	TCCTGTGCTGAGCTGCCCCGA	hsa-miR-486-5p	TCCTGTACTGAGCTGCCCCGAG	95.24	21	1	0	1	21	1	21	2e-05	33.7
t0016171::17::24	AAAAGCTGGGTTGAGAGGGCGTTA	hsa-miR-320a	AAAAGCTGGGTTGAGAGGGCGA	100	21	0	0	1	21	1	21	5e-07	39.2
t0016189::17::21	AATGTTGCTCGGTGAACCCCG	hsa-miR-409-3p	GAATGTTGCTCGGTGAACCCCT	100	20	0	0	1	20	2	21	1e-06	37.4
t0016219::17::23	CACCCGGCTGTGTGCACCTGTGC	hsa-miR-941	CACCCGGCTGTGTGCACATGTGC	95.65	23	1	0	1	23	1	23	2e-06	37.4
t0016255::17::23	ACTCTGCGTGGCGTCGGTCGTGA	hsa-miR-1307-3p	ACTCGGCGTGGCGTCGGTCGTG	95.45	22	1	0	1	22	1	22	5e-06	35.6
t0016262::17::23	TATTGCACTTGTCCCGGCCTGTC	hsa-miR-92a-3p	TATTGCACTTGTCCCGGCCTGT	100	22	0	0	1	22	1	22	1e-07	41
t0016266::17::24	TGAGGGGCAGAGAGCGAGACTTAT	hsa-miR-423-5p	TGAGGGGCAGAGAGCGAGACTTT	100	22	0	0	1	22	1	22	1e-07	41
t0016288::17::22	TGAGGAGCAGAGAGCGAGACTT	hsa-miR-423-5p	TGAGGGGCAGAGAGCGAGACTTT	95.45	22	1	0	1	22	1	22	5e-06	35.6
t0016318::17::22	TCAGTGAACTACAGAACTTTGT	hsa-miR-148a-3p	TCAGTGCACTACAGAACTTTGT	95.45	22	1	0	1	22	1	22	5e-06	35.6
t0016360::17::22	CGAGGTAGTAGTTTGTGCTGTT	hsa-let-7i-5p	TGAGGTAGTAGTTTGTGCTGTT	100	21	0	0	2	22	2	22	4e-07	39.2
t0016364::17::23	TCCTGTCCTGAGCTGCCCCGAGA	hsa-miR-486-5p	TCCTGTACTGAGCTGCCCCGAG	95.45	22	1	0	1	22	1	22	5e-06	35.6
t0016373::17::23	TGAGGGGCAGAGAGGGAGACTTT	hsa-miR-423-5p	TGAGGGGCAGAGAGCGAGACTTT	95.65	23	1	0	1	23	1	23	2e-06	37.4
t0016382::17::22	TCCCTCGGCTCCTCGCGGCTCG	hsa-miR-3615	TCTCTCGGCTCCTCGCGGCTC	95.24	21	1	0	1	21	1	21	2e-05	33.7
t0016388::17::22	AAGATGTGGAAAAATTGGAATC	hsa-miR-576-3p	AAGATGTGGAAAAATTGGAATC	100	22	0	0	1	22	1	22	1e-07	41
t0016391::17::23	TTGGGGAAACGGCCGCTGAGTGG	hsa-miR-2110	TTGGGGAAACGGCCGCTGAGTG	100	22	0	0	1	22	1	22	1e-07	41
t0016401::17::23	ATAAGCTGGGTTGAGAGGGCGAT	hsa-miR-320a	AAAAGCTGGGTTGAGAGGGCGA	100	20	0	0	3	22	3	22	2e-06	37.4
t0016403::17::22	CTAGACTGAAGCTCCTTGGGGA	hsa-miR-151a-3p	CTAGACTGAAGCTCCTTGAGG	95.24	21	1	0	1	21	1	21	2e-05	33.7
t0016495::16::23	TGGGGGAAACGGCCGCTGAGTGT	hsa-miR-2110	TTGGGGAAACGGCCGCTGAGTG	100	20	0	0	3	22	3	22	2e-06	37.4
t0016508::16::23	TGAGTGGCAGAGAGCGCGACTTT	hsa-miR-423-5p	TGAGGGGCAGAGAGCGAGACTTT	91.3	23	2	0	1	23	1	23	2e-05	33.7
t0016511::16::22	AAACCCGTAGATCCGATCTTGG	hsa-miR-99a-5p	AACCCGTAGATCCGATCTTGTG	100	20	0	0	2	21	1	20	1e-06	37.4
t0016529::16::22	CTAGACTGAAGCTCCTTGAGTT	hsa-miR-151a-3p	CTAGACTGAAGCTCCTTGAGG	100	20	0	0	1	20	1	20	1e-06	37.4
t0016575::16::23	AAAAGCTGGGTTGAGAGGGCGGT	hsa-miR-320a	AAAAGCTGGGTTGAGAGGGCGA	100	21	0	0	1	21	1	21	4e-07	39.2
t0016583::16::21	AAACCGTTACCTTTACTGAGT	hsa-miR-451a	AAACCGTTACCATTACTGAGTT	95.24	21	1	0	1	21	1	21	2e-05	33.7
t0016589::16::23	TTTGACTGGTTGACCAGAGGGGT	hsa-miR-134-5p	TGTGACTGGTTGACCAGAGGGG	100	20	0	0	3	22	3	22	2e-06	37.4
t0016590::16::23	TAGCGTATCAGACTGATGTTGAT	hsa-miR-21-5p	TAGCTTATCAGACTGATGTTGA	95.45	22	1	0	1	22	1	22	5e-06	35.6
t0016596::16::22	TCCTGTACTGAGCTACCCCGAG	hsa-miR-486-5p	TCCTGTACTGAGCTGCCCCGAG	95.45	22	1	0	1	22	1	22	5e-06	35.6
t0016636::16::22	TCAGTGCACTACAGAACTTCGT	hsa-miR-148a-3p	TCAGTGCACTACAGAACTTTGT	95.45	22	1	0	1	22	1	22	5e-06	35.6
t0016642::16::22	CGAGACTGAAGCTCCTTGAGGC	hsa-miR-151a-3p	CTAGACTGAAGCTCCTTGAGG	100	19	0	0	3	21	3	21	5e-06	35.6
t0016644::16::23	CAGCTTATCAGACTGATGTTGAC	hsa-miR-21-5p	TAGCTTATCAGACTGATGTTGA	100	21	0	0	2	22	2	22	4e-07	39.2
t0016645::16::22	TGAGGTAGTCGTTTGTGCTGTT	hsa-let-7i-5p	TGAGGTAGTAGTTTGTGCTGTT	95.45	22	1	0	1	22	1	22	5e-06	35.6
t0016663::16::23	AACCCGTAGATCCGAACTTGTGT	hsa-miR-100-5p	AACCCGTAGATCCGAACTTGTG	100	22	0	0	1	22	1	22	1e-07	41
t0016670::16::23	CTGGACTTGGAGTCAGAAGGCGT	hsa-miR-378a-3p	ACTGGACTTGGAGTCAGAAGGC	100	21	0	0	1	21	2	22	4e-07	39.2
t0016683::16::22	AGGGTTGCTATCTGTGATTGAG	hsa-miR-342-5p	AGGGGTGCTATCTGTGATTGA	95.24	21	1	0	1	21	1	21	2e-05	33.7
t0016712::16::23	CGCGTATTTGACAAGCTGAGTTG	hsa-miR-223-5p	CGTGTATTTGACAAGCTGAGTT	95.45	22	1	0	1	22	1	22	5e-06	35.6
t0016732::16::23	TCCTGTACTGGGCTGCCCCGAGA	hsa-miR-486-5p	TCCTGTACTGAGCTGCCCCGAG	95.45	22	1	0	1	22	1	22	5e-06	35.6
t0016743::16::20	TGAGATGAAGCACTGTAGCA	hsa-miR-143-3p	TGAGATGAAGCACTGTAGCTC	100	19	0	0	1	19	1	19	4e-06	35.6
t0016763::16::21	TTCACAGTGGCTAAGTTCCGC	hsa-miR-27a-3p	TTCACAGTGGCTAAGTTCCGC	100	21	0	0	1	21	1	21	4e-07	39.2
t0016772::16::20	AATGTATTTTTGGAGCAGGG	hsa-miR-1246	AATGGATTTTTGGAGCAGG	94.74	19	1	0	1	19	1	19	0.0002	30.1
t0016787::16::22	TAAGGTAGTAGGTTGTGTGGTT	hsa-let-7b-5p	TGAGGTAGTAGGTTGTGTGGTT	100	20	0	0	3	22	3	22	1e-06	37.4
t0016789::16::22	TCAGTGCATTACAGAACTTTGT	hsa-miR-148b-3p	TCAGTGCATCACAGAACTTTGT	95.45	22	1	0	1	22	1	22	5e-06	35.6
[truncated: 14,662 more rows]
