# Supplementary material for: Deep Sequencing of Plasma Exosomal microRNA Level in Psoriasis Vulgaris Patients
Source: Front Med (Lausanne). 2022 May 19;9:895564. doi: 10.3389/fmed.2022.895564 (PMC9160332; doi:10.3389/fmed.2022.895564)
Supplement: Supplementary file 2 [file Data_Sheet_2.XLS]

## Sheet: raw.predict.list
novel-id	sequence	read-number
xxx-m0001-5p	GUGGGAACUGCAGUGGUGACUUGC	11
xxx-m0005-5p	CAGCCCCACUGGAGACACCA	8
xxx-m0006-5p	CGCUGAGUCACGUCUGGAACC	3
xxx-m0007-5p	CGUUUCCUAGGGGAUGCUGAGG	3
xxx-m0010-5p	CCCGGUCCACACAUGUGGACG	4
xxx-m0013-5p	GGGCUGGGUCGACGCCAGGCU	3
xxx-m0015-5p	GGAGCUGAAGAUGUGGACUCU	5
xxx-m0017-5p	CAGGCUGGUGAAACCAUGUG	4
xxx-m0018-5p	UUGCUGGGUAGGGAUCAUUCA	4
xxx-m0020-5p	UGGGUUUCAGCUACAGGUACU	20
xxx-m0021-5p	AAGGCCCAGUGGUUGUGACG	3
xxx-m0023-5p	CGGGCGCAGCUGCUGUGACAGGU	4
xxx-m0026-5p	AUGUUUCCGUGCUGCCGUGCGU	6
xxx-m0030-5p	GGCCACUGAGUGCUUGGACCUGC	12
xxx-m0031-5p	CCGGGAGGGACCGAGCACUGG	3
xxx-m0032-5p	AAACCAUGCCAGGCUGACGCU	3
xxx-m0034-5p	GGCACAGUGGCAGACAGGUG	4
xxx-m0035-5p	UUCCCAUGUAGUCAGGUGGUU	4
xxx-m0036-5p	GUCUCAGAUCCCGGACUUUGGUGC	3
xxx-m0037-5p	CACUCUCGUGGCUUCGGUGAUG	1
xxx-m0038-5p	ACUGGGGCCUGUUGGGGGGUUG	3
xxx-m0039-5p	ACACGUGUACUUGUCAGGCC	13
xxx-m0040-5p	GAGUCUCUCUAAGAUCCUGC	3
xxx-m0042-5p	AGUCAGGGAACAAAGGCAGG	3
xxx-m0044-5p	GAGGAGGGGCGGCCGGCUGGC	3
xxx-m0045-5p	GGUGAACAUCCUCGGGGUGA	3
xxx-m0046-5p	GGGCGGACGUGGCUGGGUGG	6
xxx-m0047-5p	CAUGUUUGUGAGAGUGUGUG	21
xxx-m0051-5p	GUAUUGUACAUUUCAGGCCUGU	4
xxx-m0053-5p	CAUUGGCUUGAGGGUUGUUGAU	3
xxx-m0054-5p	CAGACUUGGCACGAUCUGGG	4
xxx-m0055-5p	CACGACCACACAGAGCUGGA	150
xxx-m0056-5p	UUCCUGGAUUGUGGUGAAUUAUA	3
xxx-m0058-5p	CCCUCUUGAAUGGCUUGGUG	3
xxx-m0060-5p	CCAGGCCAGGAGUGGAGGCCAGC	3
xxx-m0062-5p	AAUGUUGGGAGCAGGUGUUGGU	6
xxx-m0065-5p	GUCUGGAGGUGGGGGGGAGACUGG	46
xxx-m0067-5p	CAGAUUUGAGGAGGGCGGUCCC	6
xxx-m0068-5p	AGAAUGGCUUAAGACUGGAG	7
xxx-m0069-5p	CACCAGACUUUAGUGUG	2
xxx-m0071-5p	GACACUGUCAGGUUGGAAGU	4
xxx-m0072-5p	AAGGUGAGUCUGGCUGGAUCUUU	4
xxx-m0074-5p	UCCAUGGCCUGGGUCAUAGUCUGG	4
xxx-m0075-5p	UUGCGGAUUUGGGGAUGGCC	3
xxx-m0076-5p	UCUACGAGGCUCUGAAAUUGG	8
xxx-m0077-5p	CUUACUGAAGCUGUGGAAGGU	5
xxx-m0083-5p	AAGGGUAGUAGCUCAGGUGGUC	22
xxx-m0085-5p	UGAGGUGGGAGAGUGGCUGGAAC	151
xxx-m0086-5p	AGGCUGGGCAGAGACAGAGAAU	9
xxx-m0087-5p	ACAGGCCAGCAGCCUGAGGAGA	6
xxx-m0090-5p	UCCUGGACAUAGGAGCAAUCAC	6
xxx-m0091-5p	CUGGAUUUUGGAGGCAACACAAGC	3
xxx-m0094-5p	UUAGUGGUCUGCGAAGGGCUC	3
xxx-m0096-5p	CAAACUUAUGAAAAGUGACUGU	61
xxx-m0098-5p	UAAAGUAUUGGCUCUGCUGGCU	13
xxx-m0104-5p	AUUUCUGUAGGCAGCCCAGCA	5
xxx-m0106-5p	GGAUGCUCGGACACUGCGCCA	5
xxx-m0108-5p	AUUAAUAUGUACUGACAAAGCGU	16
xxx-m0109-5p	CCCUUCCUGGUAAAGUAACUGA	4
xxx-m0110-5p	AAUCUCAGAAAGCUUUUCUC	6
xxx-m0111-5p	CCCUACUACUCAAGAGGCUG	4
xxx-m0115-5p	AAAGGAGUCAGACCUGUGUGU	6
xxx-m0118-5p	AACGCUCUGUCGUCGUUUGC	7
xxx-m0120-5p	GCGGGGCUGCCGCUUGGACG	3
xxx-m0121-5p	UACAAACAUGUGGAAUCUAAAA	8
xxx-m0122-5p	GACCCGGAGCUGCUGGAGAGCU	8
xxx-m0125-5p	CUGGAACCAGGUUCAGGGCACC	1
xxx-m0130-5p	GUCUGGUGAGCAGUUGUGGUG	5
xxx-m0133-5p	UUUUACAGACAUUCCUCCAAUAG	3
xxx-m0134-5p	CUUCUUAUUUUUGGUCUUGGG	3
xxx-m0135-5p	UCUUUGUCUGCGAUUGUUGCU	3
xxx-m0137-5p	UUUGAGAGGAGGGAAUUUGUC	3
xxx-m0142-5p	AUCGUGUUGCAAUUGCCUGCA	3
xxx-m0144-5p	UUCUUAUCUUCCUUAUUUGUGCU	19
xxx-m0146-5p	GUAAGAAGCUCUGGGAGCUGG	3
xxx-m0148-5p	GCUCUGGUCGAGCUUGGUGG	4
xxx-m0149-5p	CUGCGGAGCCAGGGCUGCCAGC	3
xxx-m0153-5p	AAAGGCUCAAGUGGAGAAGGGU	13
xxx-m0158-5p	UAUUGAAAACAAUGGCAUUGA	5
xxx-m0159-5p	GGCGGCAACUUCUGAGUGUU	3
xxx-m0162-5p	UCUCUGAAGGCUGAGAGAGCUAAGGU	2
xxx-m0165-5p	CCUGACUCAUGGGGGCAGAGC	3
xxx-m0166-5p	ACUUGCUGGGUUGUUGAGUG	31
xxx-m0169-5p	CAGAUUGUCCCUGGAGUGCAAAG	4
xxx-m0170-5p	UGCUGAGAUGGGUCCAUUGAAA	3
xxx-m0174-5p	CUAAGGGCGGAUGAGUGUGG	3
xxx-m0175-5p	UCUUGUGCGCGUGUGUUUUCU	12
xxx-m0179-5p	UGAGUUCCGUGACGGAAGCCAUGG	8
xxx-m0180-5p	AAAUUAAAACACAGCACUCCGCA	17
xxx-m0181-5p	CAGGGACACUUCGGAAAGCAGGC	4
xxx-m0182-5p	AGAGCAGAAAGGGGAUUCCG	5
xxx-m0183-5p	GCGCCGUGGCGGGAGGGCCU	4
xxx-m0184-5p	UAAAUGGAUUUUUUACAUAGCAG	4
xxx-m0186-5p	UCCUGUCGUCUGUCGAUGGAC	3
xxx-m0187-5p	GCUGAGGUUUGAAAUCCGGC	11
xxx-m0189-5p	GAUGGGGAAGAUGGACAGACU	16
xxx-m0192-5p	GGACAGACCUCUGGUCUAGCAGU	25
xxx-m0193-5p	UCUACUCUCUUCAUAGGCACCA	5
xxx-m0195-5p	GCUGAGGCUGGACAGUCUCUU	4
xxx-m0198-5p	ACUUAGGGAGCAGUAGAGGA	6
xxx-m0199-5p	GAUAGUACUGCUAGGUUUGCA	11
xxx-m0203-5p	UUCGCCUUUGUGGAGCCAGGCA	3
xxx-m0206-5p	CUUUUCAAGGAUGCCAACACG	3
xxx-m0207-5p	CCCCCAGGCCCGUUACCCCCGC	16
xxx-m0209-5p	GAAUCGCUUGGCUGCCUGAGCUC	7
xxx-m0210-5p	ACGAGAAGUAGCCCAGGCCGG	9
xxx-m0212-5p	CAUUGGGCGACUUCUGGAAG	6
xxx-m0213-5p	CAGAAGUCCAAAUGCUGGCA	3
xxx-m0214-5p	GAGGCUGUAGGUUGGACCCU	4
xxx-m0215-5p	CUUGGUAGGCUGAGUGGGGAAGU	6
xxx-m0216-5p	AGAUGGGAUCGUCUAGUGGCAGGA	4
xxx-m0218-5p	AUGGGCUUGGAGCUAUCUAUAG	16
xxx-m0219-5p	GAUUCUGGGGACUCUAGUGG	12
xxx-m0220-5p	CAGUAGGGUAUCGUCAGGAG	43
xxx-m0222-5p	CUCUGGGUUGUGAUUGUAUC	3
xxx-m0223-5p	AGGAAGCGGGAUUUUUUUUUUU	11
xxx-m0229-5p	UCAGCCCAGGUGGGGUUGUGGG	3
xxx-m0231-5p	AGCUGUGUGACCAGGCUGGGC	3
xxx-m0235-5p	GGGUUGGAUGGGGACUGUGGU	3
xxx-m0236-5p	CUGCGGCGCCGGUGCGGGAU	20
xxx-m0237-5p	GGGUGAAUUAAUUGGCCUCUA	3
xxx-m0239-5p	CCCUGGUGCUCAUGUCCUGGCA	4
xxx-m0241-5p	GCCUGUGGUUCUGAACAGGC	5
xxx-m0242-5p	GAGGUUCUUUGAUUAUUCAUGA	3
xxx-m0246-5p	GGUGAAUCUGACAAUUGUGUCU	3
xxx-m0247-5p	UACUACUAAUUUCACUAGAAUUC	3
xxx-m0249-5p	AAUCGCUGCGCUCUCCCUCUCCC	44
xxx-m0254-5p	AUGGUGACAUGGUGGGUUCUC	4
xxx-m0255-5p	GCCCUGGUGGAGGCUUCGAAGAG	11
xxx-m0258-5p	GUCUUGCCUGGGUUCUUAGAGG	3
xxx-m0261-5p	AAACUGGUUGGGACAGGGGU	3
xxx-m0263-5p	AUGUUUCUUCUGCUAUUCACCUCC	4
xxx-m0266-5p	CGUGUCUUUUGCUCUGCAGUCA	11
xxx-m0267-5p	UGGGGUAAUCUUGUAAAGGUG	3
xxx-m0270-5p	CGUGUCUUUUGCUCUGCAGUCA	12
xxx-m0271-5p	AAUGUGAUUACGAGGCCAUUG	4
xxx-m0272-5p	CCCUGGUGUUUGAUCUGGGACUCC	12
xxx-m0273-5p	UGUUCUUAGGAAUCAGAUCUCU	3
xxx-m0274-5p	GAGGGAAGGCAUGGAGAGAA	4
xxx-m0277-5p	AGGUAGACUGUGAAGAAGGC	4
xxx-m0278-5p	CAUGGGGAUGGAGACUGCCAGG	7
xxx-m0279-5p	CUGGUUUCUUUGCUGAGAUU	6
xxx-m0281-5p	AGGGCAGCGAGGUAAAAGUAGA	7
xxx-m0283-5p	AUGGGCUGGAACUCAGGAGCAGGG	49
xxx-m0286-5p	ACAGGGCUGGACAUGAGGAUCA	4
xxx-m0289-5p	CAAAAUAGACUGGUUGCUUCC	3
xxx-m0291-5p	UCGGUGUCAUGCCCUCUGAACU	6
xxx-m0292-5p	GGAUACUGUUAAGCUACAGUG	10
xxx-m0296-5p	CAAGAAGGUUGAGACUGCAGUG	6
xxx-m0299-5p	UGGUGUAGGUUCUUUUAGACA	35
xxx-m0300-5p	CAGAGCAACUGGAGGUGGGUU	5
xxx-m0303-5p	UCGGGCGUCUUCGCGCCGCC	19
xxx-m0304-5p	GUGUGGGGUGGGCUCUAUGGC	10
xxx-m0305-5p	UUCCAGCGGAGUCUCUGGUGGU	5
xxx-m0306-5p	UUUGAGAAGAACUGUGCAGGAU	8
xxx-m0307-5p	CGUUCGCUCCCUGCCCGCGGAGG	3
xxx-m0309-5p	GUGUGCUGGGAGCUACGUGGA	4
xxx-m0311-5p	AGUGAAAGGCUUGAGUAGGAUU	7
xxx-m0312-5p	UUUGUAGUCAAGCUGGUUGGGAU	7
xxx-m0313-5p	CAGAGCCAGGCUGAACAGGGC	5
xxx-m0315-5p	UCGAGUUGCUCGGUUUGUCUG	109
xxx-m0316-5p	GGAUGGCUUGAGGCAGGAGGAU	7
xxx-m0318-5p	GCCGUGGGAAGUUGCCAAGAAG	3
xxx-m0319-5p	CUGACCUCGUGAUCCACCUGCCGU	3
xxx-m0320-5p	GCGCAGCGUGUGGGAUGAAUG	10
xxx-m0321-5p	UACAGUGAUGGACAGGCUAC	11
xxx-m0327-5p	GAGCCACCGUGCCAAGAAAA	8
xxx-m0328-5p	CUCCUCGGAACGCCGCGCAGCCC	4
xxx-m0329-5p	AGAAAAGUCUUGGGAAGCCCUGUG	3
xxx-m0330-5p	UUCUGUUGCCCAGGCUGUAUUGU	3
xxx-m0331-5p	AACUGCUUAUGAUAACUCUG	3
xxx-m0336-5p	UAAGGAGGCUCUGUGCUGCCUCU	3
xxx-m0338-5p	UUGCGAGGGGGUGGGACUGGG	4
xxx-m0339-5p	GUCAAGCCACCCAGCGAGUCU	3
xxx-m0340-5p	ACGGAGAAGACGAAGGAGGU	25
xxx-m0342-5p	CUGAGGGCGGGCUGCAGGCGGC	13
xxx-m0343-5p	UCCUCCCCGGGGCAGCGACCUG	3
xxx-m0344-5p	UCCGGGUGUCCUGGGCUUCU	12
xxx-m0345-5p	CAUAGGACAUGAGCUUGACC	4
xxx-m0346-5p	UCUUUGGGACUAGGAGGAUG	4
xxx-m0347-5p	CGCGGGGUAGCUCCGGGGUAGCU	23
xxx-m0350-5p	UUUGAUUUGGCUAGAUAGAGUCU	3
xxx-m0351-5p	AAGGAUGUGGAGUGGAGAAGAC	30
xxx-m0352-5p	GACCACCCUGUUGCCUUCUGUUG	8
xxx-m0353-5p	GUCGGAGUAAGCUGGGGAUG	7
xxx-m0355-5p	UCAAAAGCUGUGUUCUUGAGGGC	21
xxx-m0357-5p	CGGAAUCCGGUAAGAGACAUGU	6
xxx-m0358-5p	AAGAUGUGGGGGAUAGCUGGGC	4
xxx-m0363-5p	UACAAGGCAUUGCAGUGACG	20
xxx-m0365-5p	AGGGAGUGUGUAGUGUAGCG	5
xxx-m0367-5p	CUGAAUGAGGUGGUGAAAUCC	4
xxx-m0372-5p	UUCCAGUUUGCUGGGGACUA	12
xxx-m0373-5p	ACUCGUGCUUUCCGGACUGAUA	21
xxx-m0378-5p	UUGAUUGGUGGUUGUGGUGGU	1
xxx-m0383-5p	ACAGCUGCUGAGCUGGCCAGC	5
xxx-m0385-5p	UUGGAUGUGCCACUGGUGUUUA	152
xxx-m0386-5p	GAAGGGCAGCAGCAGCUGGC	9
xxx-m0387-5p	GAAAGGGUGAAGAACCGAGUG	3
xxx-m0388-5p	CCAGUAAUGGCUGUGGCCAAGGC	6
xxx-m0390-5p	CUUUUCCGUGACUUUAGCGG	4
xxx-m0391-5p	AAAGCUGACAGGUCACGAAAUGC	11
xxx-m0392-5p	GCAUGGAAUUAGCUAUAGGACU	6
xxx-m0393-5p	CAAUUGUGGUUGUGCCUGUAAUC	29
xxx-m0394-5p	GGUGCCGUCAGGUGCUGGGUU	3
xxx-m0395-5p	CAGGAGCUGAUGCUGAGAUGGGUU	3
xxx-m0396-5p	AUCCCAGCAGUUUAGGACUCUG	5
xxx-m0399-5p	AAGGUUCUGGAACUGGAGCC	6
xxx-m0401-5p	GUAGACGUGUGGUGCUAUUU	11
xxx-m0402-5p	GCGGGACGGGGCGGCCGCGGGUU	714
xxx-m0403-5p	GCAUGGCCCGAAUGAAGGUG	14
xxx-m0404-5p	AAGGAUUUGGCUGGGUGUGUG	6
xxx-m0406-5p	CUCGAGGUUGCUGGUGAAACGA	5
xxx-m0407-5p	AUUUGUUAGGACGGUCGGUGA	86
xxx-m0408-5p	CGCGUUCAUGGGUUGGGUGUGG	5
xxx-m0410-5p	CCACUGCCUGUGGCUCCGCCC	5
xxx-m0412-5p	AGGGGCCCUGGCGCAACUGUG	8
xxx-m0416-5p	CCUGCCUGUUUGAGAAGCUGUG	3
xxx-m0417-5p	UCAUGGAUCGGAAGAAUGGGCU	1
xxx-m0419-5p	CCGGUAGGGGUGUAAAAUUAC	4
xxx-m0421-5p	AAGCCAGACUGUGGGCCAGG	3
xxx-m0423-5p	UGUUCAAAAGAGGUCUAAGACA	7
xxx-m0424-5p	CCUGGAGUAAGGCGGUGACG	13
xxx-m0425-5p	GUUUUGUUGGUUUCCAGAGU	5
xxx-m0428-5p	UCAAGAAACAGAACUCUGAG	5
xxx-m0429-5p	ACCUAGGAUCGAUUGGCUGUUG	91
xxx-m0430-5p	GUGCUGGGGCGUGGGGUGGG	6
xxx-m0431-5p	AUGGGGGCUGCAGUGAACUG	3
xxx-m0433-5p	GGCCGUCGCCCGCUCGUCGCCG	4
xxx-m0434-5p	UUUUGAGUGGCGGUUCCAGG	5
xxx-m0437-5p	CAAGGUGGCAGAACAGAGAGAGG	3
xxx-m0438-5p	CUCAGAGGCAAGCGUAGAUG	15
xxx-m0439-5p	GUGUAGAUUCUGGGCUUCCC	21
xxx-m0440-5p	CCCUUGGGGGUUGUGGGGACU	3
xxx-m0441-5p	GUGGACGUGGAAGCCCCUGAGAGG	11
xxx-m0442-5p	CACGGUGAUCUCUUGGCAUG	10
xxx-m0443-5p	GUAAACCUCUGACGUGGCUUGU	13
xxx-m0447-5p	GCUGCUCGUGGAUAAUCUAUG	3
xxx-m0449-5p	GUGUGCUAUGUCGAUAGGGU	5
xxx-m0450-5p	CUUGCUGUGUCAGCUGGUGUC	32
xxx-m0453-5p	CCCCAGGUGCUCUGUCCCAGUA	3
xxx-m0454-5p	ACCUUGAUCCACAGCAAUGACC	3
xxx-m0455-5p	CUCUAAGAAGUUGGGAUUUUGGC	8
xxx-m0460-5p	CAAGGGCGCGCCUUCCGCGGCG	3
xxx-m0461-5p	AGUGAGGGAGUGAGGAAAGC	19
xxx-m0002-3p	GAUACGGAGUGCAUGUGUGGAG	3
xxx-m0003-3p	GAGAGGCGCCGGGCGGCGGGAAGG	859
xxx-m0004-3p	AGAUGGACCCCGUGGGAGCAGGC	9
xxx-m0008-3p	CAGCUGUGACGUGGAGACAG	3
xxx-m0009-3p	CUGAAAUUAGUUCAACGGCAGGC	4
xxx-m0011-3p	GCCCCGGCCCGGCGGGAGCGUC	3
xxx-m0012-3p	UCAUAGUUUCUGGAGAGGGCUG	5
xxx-m0014-3p	UCUGCAGGCGGGGACGGUGC	3
xxx-m0016-3p	AAUGGAUGCUAGGGGUUGGGG	13
xxx-m0019-3p	UAUUGGUCAUAGGUUCGGAU	7
xxx-m0022-3p	GUCAGACGUCUCGAGGCUCGCG	976
xxx-m0024-3p	AAUGUGUGCUGAUGGUGGGCGUGG	3
xxx-m0025-3p	GCGGGAAUGUUGUUCCUCAG	25
xxx-m0027-3p	GCGCAUGCAGGAUGAGGGCUU	11
xxx-m0028-3p	UGGCUGUGGCUGAGGCUGAGGC	7
xxx-m0029-3p	GGGAUCGGAAGCAGACAGGU	3
xxx-m0033-3p	UAUGCCGUCGGCUGUGUGGCC	4
xxx-m0037-3p	CACCGGACUCUGAUGUCGGAU	5
xxx-m0041-3p	GCCUCAGUUUACCCUGCCUUCC	21
xxx-m0043-3p	AGCUGUGAUGAGAGAGUCUCC	4
xxx-m0048-3p	GCCCCGAUCUGCCCAGGACCUGC	16
xxx-m0049-3p	GAGGCUGCUUCCUCCCAGUGUUC	4
xxx-m0050-3p	UCCCGAACCGAAGGAAGGUG	13
xxx-m0052-3p	AGGCGUGCUGCUGUCCUUGG	3
xxx-m0057-3p	UCGCUUAGGGAGCUAAGGGU	16
xxx-m0058-3p	CUGGCCGUGAUGAGAGAGU	1
xxx-m0059-3p	AGUAGGAAUCCCUGCUGAGCU	20
xxx-m0061-3p	UCUGAGUGGGAGACUGCAGGG	9
xxx-m0063-3p	AAAGGCGUGUUUGACUGCAGGA	3
xxx-m0064-3p	AGGUGAGCUGGGCCUUGGGGG	52
xxx-m0066-3p	GCUUCCUGGGUUUCUGUUGUGC	4
xxx-m0069-3p	UACUGAGGGUCUCGGGGUGGA	3
xxx-m0070-3p	ACGAGAGUGUGUAUGCGGAAU	3
xxx-m0073-3p	GAUUUGAGUGGGACGUGAGCUG	9
xxx-m0078-3p	GUGAGUUACUGAGAUUCAGAGAG	7
xxx-m0079-3p	AGGGUGGCCGAGGAACGGUGA	3
xxx-m0080-3p	GAGUAGGUUUUGGGUUCAAU	5
xxx-m0081-3p	CUCCUGUCCUGACCUGCAUCCA	5
xxx-m0082-3p	UCCCUUGUCCACAUGGCACUCAC	26
xxx-m0084-3p	GUUGAUUUGCUUGGGAAUGCA	3
xxx-m0088-3p	UACCUGCACCUGUGAAUCUGA	6
xxx-m0089-3p	CAGGACAAGUGAGCCUGUGGG	3
xxx-m0092-3p	UCCUGGAGAAGACAAGGAAGG	3
xxx-m0093-3p	GUUAGUAUUCAGUGGCAGAGGUG	22
xxx-m0095-3p	AGAAAUCUGGGUGCUGUCUUC	7
xxx-m0096-3p	AACAGUCCCUUUUAUAAGUUUGG	3
xxx-m0097-3p	AUCAGGGCCAAGUCUCUUGU	34
xxx-m0099-3p	UCUGCCUGGGGUUGUGGCAUC	11
xxx-m0100-3p	CUCAGUGCAGGGGGAUGGCU	4
xxx-m0101-3p	GCUGGCGUCAGCUCGAUUCG	3
xxx-m0102-3p	CCCAUCAGACUGGCUCAGGG	6
xxx-m0103-3p	ACCUGCCCCAGACCGAGGCCUG	4
xxx-m0105-3p	CGUGGUUCCCUGUGAACGCAUC	3
xxx-m0107-3p	CGCGAGCGCCGCGUGGACGCUGA	3
xxx-m0108-3p	CUUUUUGUCAGUACAUGUUAAUGG	2
xxx-m0112-3p	CCCUUGGACUUUGAGCGGGC	16
xxx-m0113-3p	GGCGCGAGGCUGGGCUCGGGCA	3
xxx-m0114-3p	GCGCAGCGUGUGGGUCCUCGGGG	11
xxx-m0115-3p	AUACGGUGAGCUUUGCC	1
xxx-m0116-3p	UGGAGUGGACAGGGAGUCAGGU	3
xxx-m0117-3p	GUGGGAUGGGAAGAUCGGUCC	18
xxx-m0119-3p	UCCUACUGGUUUGGUGGAGGU	4
xxx-m0123-3p	AUUGAGGUUGGACAUGGUGGCU	5
xxx-m0124-3p	GUGGGACGUGCUGGAGGGCA	4
xxx-m0125-3p	GGAGGGACAUGGUAGAUCCAGA	3
xxx-m0126-3p	GCUGUUGAAUGGAAUGUUUUC	9
xxx-m0127-3p	UGAUGGGGGACUGCAGCACUUG	3
xxx-m0128-3p	GUCUGGUGGGCUUGGCUGGCGG	5
xxx-m0129-3p	GGGUUGUCGGAGCAGAAGCC	8
xxx-m0131-3p	UGGGAGGGCUGCAGAAAUGUG	22
xxx-m0132-3p	GAGUGACCUGCCCGGGACUCUG	26
xxx-m0136-3p	ACUGAGGGAUGACUGUAUCUG	4
xxx-m0138-3p	CAACUGUAGUUGUUUUUAAGAUGC	79
xxx-m0139-3p	AGUACGGAUCAGGCUCUGGAUG	3
xxx-m0140-3p	GGAGCGAGAGUGUGGGGUUC	8
xxx-m0141-3p	CUGCCUGGCAAUAGGCUGUGGA	11
xxx-m0143-3p	CAGGUUCUGUUCAGUUUAUGA	9
xxx-m0145-3p	AGUUGGUUGGCGGGCCUUCA	8
xxx-m0147-3p	AGAUGAUGCAGUCAUGGGUGUGGG	5
xxx-m0150-3p	UCAGGUCUGCGGGAAGGCGC	17
xxx-m0151-3p	GAGGCUGGGCUCUCGGGGGCUCU	4
xxx-m0152-3p	UAUUUGUGGAAAUCUGAUUUCA	3
xxx-m0154-3p	GUAUGAUUCAUGGCUGGGGA	22
xxx-m0155-3p	GCUUUUCCUGGACUUCACAUGCA	16
xxx-m0156-3p	GAUGAAGGACGCAGUUCCUU	11
xxx-m0157-3p	GUCCUCGGUAGCUCCAUGCCAG	9
xxx-m0159-3p	AGCAAGUCUUAUGGAGAGGUA	1
xxx-m0160-3p	CAGCUGUAAGAUUCAAUGAUG	5
xxx-m0161-3p	CCCACUGGGAUGCCCUUCUA	9
xxx-m0162-3p	CUUGGUUCGUGAGGUUGAGGGAAA	3
xxx-m0163-3p	UGAAGGUGUUAGUUUUGGAUUAG	7
xxx-m0164-3p	AUUAAUGGCAGGUAUGGCAGCACA	54
xxx-m0167-3p	UUUUGCUGUGCCUGUGCUGAU	3
xxx-m0168-3p	UUAGUACUUUGGUCACUGGGC	4
xxx-m0171-3p	GGAGGAAACGCUCAUUUAGA	5
xxx-m0172-3p	UCUCUAGUUUGACAGGGUGA	4
xxx-m0173-3p	UUAAGUGAUUCUCCUGCCUCUG	3
xxx-m0176-3p	CUUUUGGAUUGAAAUCCACAGC	5
xxx-m0177-3p	CAUUUAUAGGGAUCGUCAGG	4
xxx-m0178-3p	CCUUGGGCUGAGAAUACUGGUU	9
xxx-m0185-3p	CGCCUGUGAAGCUUGGACUCC	6
xxx-m0188-3p	AGGUGAUUGUGUGAACUGCA	84
xxx-m0190-3p	CCUGCUGUGGGUGUAGGAAA	9
xxx-m0191-3p	CUCUGUUAAGAGCUCAGGGGGCAG	9
xxx-m0194-3p	GCUGGGAAGGACUGAGGACUG	7
xxx-m0196-3p	ACGGGGUGGCUGCCGGGCGGAGA	3
xxx-m0197-3p	GCAGAGGUCCUUGGUAUGUUGC	7
xxx-m0200-3p	GACACGAGCUGGGAUCAGGAU	3
xxx-m0201-3p	GCAGGCUGAUCGCUGGAGGU	7
xxx-m0202-3p	UCUCAGGAGUUGGAGCCGAGCGG	5
xxx-m0204-3p	GGAUGAAUCGUAGGUGGGAGG	4
xxx-m0205-3p	UCGUGGUAGUGAAUAAGUCUCAUG	4
xxx-m0208-3p	CGCUUGACCCGAGAGGAGGA	32
xxx-m0211-3p	CGGGGACUGGACGCGCCGGGC	3
xxx-m0217-3p	CAGGGGCUGGAUUGACGUCC	5
xxx-m0221-3p	GUGUGGUAGUUGGGUGUGUGGU	32
xxx-m0224-3p	GGUCGUAACAGCACAGCAGA	7
xxx-m0225-3p	AUGACUGGAAUCAGGGAGAGGGC	8
xxx-m0226-3p	GUAGGAUGAUGGGUGAUGGGUGA	6
xxx-m0227-3p	CGGGGAGGCUGCAGUCGAGC	8
xxx-m0228-3p	GUGGAAUCCUGAGUGUUGUAGUU	88
xxx-m0230-3p	AUUCACAGGUCCUGUACACCCU	3
xxx-m0232-3p	GGCGGCCGUGGCUGGUGACG	6
xxx-m0233-3p	AGCCGUCUCGGUGGCUGGGC	6
xxx-m0234-3p	GCAACCCAGGACCUGGAUGCAG	3
xxx-m0238-3p	UGCUGGUUUCAGAUUGUCGUG	14
xxx-m0240-3p	GUUCACAGGAACUCAGGGGGC	4
xxx-m0243-3p	CGAGAGGUUGGGUGAGGAAGAG	3
xxx-m0244-3p	UGUGGCUAAGGCAGGGGAUU	4
xxx-m0245-3p	GUCAUGCUUGUUGAAGAAUG	8
xxx-m0248-3p	CACUAAACUGUUACAGGAAGCC	5
xxx-m0250-3p	UUUCCAAUCUGGUUCUGGCAU	26
xxx-m0251-3p	AUUGAUGGCUGCCGGGCGUG	3
xxx-m0252-3p	CUGUCUCGUGGGGUCUGGUUUGU	14
xxx-m0253-3p	GGGGGAUGUAGAUCUGUGUU	6
xxx-m0256-3p	UUUAGGUCGAUGUAGUAGCCCA	3
xxx-m0257-3p	AUGUGAGCUGGAUGUAAGCACU	4
xxx-m0259-3p	CCUCGGCUUAGACCAUCGUG	3
xxx-m0260-3p	UCCGGCACUAGAACAGAUGC	6
xxx-m0262-3p	UUACGUGAAAGACUUGCUCAGUG	3
xxx-m0264-3p	UCCAGAGCUGAUGACGGGUU	81
xxx-m0265-3p	GAGACCAUUCCCAUAACUUAGU	12
xxx-m0268-3p	UCCAGAGCUGAUGACGGGUU	217
xxx-m0269-3p	GAGACCAUUCCCAUAACUUAGU	22
xxx-m0275-3p	GAGAAGCAGUGGUGAGAGGGCUC	12
xxx-m0276-3p	CAUCUGCUCACUGGAGGCCUGGU	3
xxx-m0280-3p	GGGGAGGGGCAGCCGAUGGGC	3
xxx-m0282-3p	GGGGCCUGACUCAACCAUGAGCU	20
xxx-m0284-3p	UAUUGGUCAAUGUAUUGGUCUGC	7
xxx-m0285-3p	UCUGGAACUGAGACAUAGUC	17
xxx-m0287-3p	UGGGGACAAUGUGUGGGGGGG	5
xxx-m0288-3p	AGCGACUUACUCAACCAUGGCA	16
xxx-m0290-3p	CUAUAUAGGCCAGGUGUGUA	9
xxx-m0293-3p	AGUCUAAGAUAUGGAAGAAAGC	3
xxx-m0294-3p	UGUGCAAAUGUGCAAAGGCAAGU	6
xxx-m0295-3p	UAAAAUGGGCUGUAUCUGUAC	3
xxx-m0297-3p	CCCGGGGACUCCCCUCUGGCGA	6
xxx-m0298-3p	CGGGGCGCGGGGGGUGUGGG	12
xxx-m0301-3p	UCUCGCGGCUCCCGGAAAAA	12
xxx-m0302-3p	CAGAGGUGACGGUACCUGGAG	11
xxx-m0307-3p	GUGGGUUGCGAGCGGGAGCCUGGG	2
xxx-m0308-3p	GACGAAAGGUCUGUUCCAUCU	3
xxx-m0309-3p	AGUGUGGAGCAAGGUAUGAU	1
xxx-m0310-3p	GUCUGUGGCCGGGGACUGGGGACC	51
xxx-m0314-3p	CAUGGAACUGGUGACAAGACAGUG	4
xxx-m0317-3p	UUCACGAUGUGAACCUGAGC	3
xxx-m0322-3p	AGAUGGAGGACACAAGCAGUUC	33
xxx-m0323-3p	ACUGGCUGCUGUAUGGAGAAC	35
xxx-m0324-3p	CAAGGACUGAAGUGGAGAAA	18
xxx-m0325-3p	GUAAGUGAGAAGCAAAAGUGGAU	13
xxx-m0326-3p	GAACCCGGAAGGUGGAGAUU	3
xxx-m0332-3p	GUGAGAGGACGCCCAGCCGCA	6
xxx-m0333-3p	CUGGGUAUUAGGGUGUGGGC	3
xxx-m0334-3p	UCAGACGGAAUCCACUCCUGGUG	17
xxx-m0335-3p	CAGAGGACCCAGUUGGGCUG	8
xxx-m0337-3p	AGUAAACGAACUUGAAAUGCCA	6
xxx-m0341-3p	ACGGGGGAGAGAGCAGUGGGC	3
xxx-m0348-3p	CAUUGCAUUCCAUCCUGGGA	17
xxx-m0349-3p	GGAUACUGUCGGGCCGGGCAC	4
xxx-m0354-3p	GCGCGUGCGCACGAAGGCCC	7
xxx-m0356-3p	GUUUUCGAUGCAGAGUCUGAACC	3
xxx-m0359-3p	UGGCUCUCGGCUGUUGCAGCA	6
xxx-m0360-3p	CAACCAGGCUGUUGGUUCUCG	5
xxx-m0361-3p	GCCUGGAUUUUGUGGAUCUGG	5
xxx-m0362-3p	AGACGAUGGUGUUCAUGGUGUCGG	5
xxx-m0364-3p	AGUCCGAUUCUGCUGGGUGC	3
xxx-m0366-3p	CUAUAAUCCCUACUGUCUGAUU	10
xxx-m0368-3p	CCGCCGCCGCCUGCGCGCCCGC	6
xxx-m0369-3p	UGGACCGUUAAGCUGGGCAAA	3
xxx-m0370-3p	UGAGAUGACUGGUGGAGAGCU	3
xxx-m0371-3p	CCCUGGGAGCUCCACGUGUGG	5
xxx-m0374-3p	AGGCGGCGGCCCCUAACCGA	3
xxx-m0375-3p	ACCUGAAGUGCUGUGGGGGCCCC	5
xxx-m0376-3p	AAUGGUUGACUCUGAAGCUGGC	5
xxx-m0377-3p	AAGUUACAUCAAGAGACGGUAUG	3
xxx-m0378-3p	CUCCCAGAUCCCCUGCUAAGG	8
xxx-m0379-3p	AUUCAGGAACUCGCAAAGUGACCC	4
xxx-m0380-3p	CCAGGUUUAAGGCGCCUCACC	3
xxx-m0381-3p	CAUGGAGUCGACACGGGUUCG	16
xxx-m0382-3p	GAAGUGGGUGGGAGCCGCGGC	3
xxx-m0384-3p	UGUGGCUGGAGCUCAGAUGGC	5
xxx-m0389-3p	GGGUGGAUGGUGGAAGGAUACU	65
xxx-m0397-3p	GGUAUGAGAGGAAGACGGGCUCUU	10
xxx-m0398-3p	GCCUUGUGGGGAGCCUGUGUG	4
xxx-m0400-3p	CUCGGCCCUGUGGUGUUCAAGC	8
xxx-m0405-3p	UCCAGGGCGGAGUGGGUGGGG	14
xxx-m0409-3p	UGCUGGGAGGAUGGAAAGGUUGAA	4
xxx-m0411-3p	UCAGUCGGAGCCUUGAAUGGG	9
xxx-m0413-3p	CCAAUGGAGUGGCUGCAGAACUG	5
xxx-m0414-3p	UAACUAACAGUGGCUGGACUAU	6
xxx-m0415-3p	GAGGUUGUAUGGCUUGGUGAUU	4
xxx-m0417-3p	CCCUCCUGUUCUGGCGCUGGGC	4
xxx-m0418-3p	CUCCUUUUCACAGCUGCCGCGA	7
xxx-m0420-3p	GCGCUGGUAAGCCCCUGGGAAGA	6
xxx-m0422-3p	CACCGUGUGAAGCCCUGCACU	3
xxx-m0426-3p	AUUUCCCGGCCUGCGCCCCC	13
xxx-m0427-3p	CUGGGCAUGAGGCAUGAGGAGA	3
xxx-m0432-3p	GAAAGCUGGGGUGAUCGUGGG	5
xxx-m0435-3p	GCUGUUGGCUCUGUGUGUUGCUG	8
xxx-m0436-3p	GGUGGGAUUUUGGGUGUAGGAC	3
xxx-m0439-3p	GAAGACAUGGUCUCUGCACUG	1
xxx-m0444-3p	GCGGGAGUCAGGCGAUACGGG	19
xxx-m0445-3p	CCUUUGACUCCUUCGGAUGUG	6
xxx-m0446-3p	CCUUUAAUGAGACUGCGGUGAG	4
xxx-m0448-3p	CAAGGGGGCUGUGUGUCUAGC	9
xxx-m0451-3p	CCGACAUGGGAUCCACUAGGCG	3
xxx-m0452-3p	UCUGCCGCCGCUGUCAAGGUCG	3
xxx-m0456-3p	CUGAGCUUCAAGCGUCUGAUU	5
xxx-m0457-3p	GCAGAAGGCAUAAGGGCUUG	3
xxx-m0458-3p	CUCAGAUCAGAAGUGUGACC	4
xxx-m0459-3p	UGGGACUGCAGGCGCAUGCUGC	10
