# Supplementary material for: Deep Sequencing of Plasma Exosomal microRNA Level in Psoriasis Vulgaris Patients
Source: Front Med (Lausanne). 2022 May 19;9:895564. doi: 10.3389/fmed.2022.895564 (PMC9160332; doi:10.3389/fmed.2022.895564)
Supplement: Supplementary file 4 [file Data_Sheet_4.XLS]

## Sheet: Data_Sheet_4.XLS
miRNA	ID	Gene	KEGGIDs	GOIDs
hsa-let-7b-3p	MIMAT0004482	CREB1	hsa04022;hsa04022;hsa04024;hsa04151;hsa04152;hsa04211;hsa04261;hsa04380;hsa04612;hsa04668;hsa04710;hsa04713;hsa04725;hsa04728;hsa04911;hsa04915;hsa04916;hsa04918;hsa04922;hsa04924;hsa04925;hsa04931;hsa04962;hsa05016;hsa05030;hsa05031;hsa05034;hsa05152;hsa05161;hsa05166;hsa05203;hsa05215	GO:0000902;GO:0000902;GO:0000904;GO:0001101;GO:0001666;GO:0001816;GO:0001817;GO:0001819;GO:0002376;GO:0002520;GO:0002521;GO:0002573;GO:0002682;GO:0002684;GO:0002761;GO:0002763;GO:0003008;GO:0006139;GO:0006351;GO:0006352;GO:0006355;GO:0006357;GO:0006366;GO:0006367;GO:0006461;GO:0006464;GO:0006468;GO:0006629;GO:0006725;GO:0006793;GO:0006796;GO:0006807;GO:0006810;GO:0006915;GO:0006928;GO:0006935;GO:…
hsa-let-7b-3p	MIMAT0004482	GABRG1	hsa04080;hsa04080;hsa04723;hsa04727;hsa05032;hsa05033	GO:0006810;GO:0006810;GO:0006811;GO:0006820;GO:0006821;GO:0007154;GO:0007165;GO:0007186;GO:0007214;GO:0007267;GO:0007268;GO:0009987;GO:0015698;GO:0023052;GO:0034220;GO:0044699;GO:0044700;GO:0044763;GO:0050789;GO:0050794;GO:0050896;GO:0051179;GO:0051234;GO:0051716;GO:0055085;GO:0065007;GO:0098656;GO:0098660;GO:0098661;GO:0098916;GO:0099536;GO:0099537;GO:1902476
hsa-let-7b-3p	MIMAT0004482	PPP1R10		GO:0006139;GO:0006139;GO:0006139;GO:0006351;GO:0006351;GO:0006605;GO:0006605;GO:0006606;GO:0006606;GO:0006725;GO:0006725;GO:0006807;GO:0006807;GO:0006810;GO:0006810;GO:0006886;GO:0006886;GO:0006913;GO:0006913;GO:0008104;GO:0008104;GO:0008152;GO:0008152;GO:0009058;GO:0009058;GO:0009059;GO:0009059;GO:0009987;GO:0009987;GO:0010467;GO:0010467;GO:0015031;GO:0015031;GO:0016070;GO:0016070;GO:0017038;GO:…
hsa-let-7b-3p	MIMAT0004482	PPIL4		GO:0000413;GO:0000413;GO:0006457;GO:0006457;GO:0006464;GO:0006464;GO:0008152;GO:0008152;GO:0009987;GO:0009987;GO:0018193;GO:0018193;GO:0018208;GO:0019538;GO:0019538;GO:0036211;GO:0036211;GO:0043170;GO:0043170;GO:0043412;GO:0043412;GO:0044237;GO:0044237;GO:0044238;GO:0044238;GO:0044260;GO:0044260;GO:0044267;GO:0044267;GO:0071704;GO:0071704
hsa-let-7b-3p	MIMAT0004482	ZNF652		GO:0006139;GO:0006139;GO:0006139;GO:0006139;GO:0006351;GO:0006351;GO:0006351;GO:0006355;GO:0006355;GO:0006355;GO:0006725;GO:0006725;GO:0006725;GO:0006807;GO:0006807;GO:0006807;GO:0008152;GO:0008152;GO:0008152;GO:0009058;GO:0009058;GO:0009058;GO:0009059;GO:0009059;GO:0009059;GO:0009889;GO:0009889;GO:0009889;GO:0009987;GO:0009987;GO:0009987;GO:0010467;GO:0010467;GO:0010467;GO:0010468;GO:0010468;GO:…
hsa-let-7b-3p	MIMAT0004482	RBM12B
hsa-let-7b-3p	MIMAT0004482	CREBRF		GO:0000003;GO:0000003;GO:0000003;GO:0000003;GO:0000122;GO:0000122;GO:0000122;GO:0001959;GO:0001959;GO:0001961;GO:0001961;GO:0006139;GO:0006139;GO:0006139;GO:0006351;GO:0006351;GO:0006351;GO:0006355;GO:0006355;GO:0006355;GO:0006357;GO:0006357;GO:0006357;GO:0006366;GO:0006366;GO:0006366;GO:0006725;GO:0006725;GO:0006725;GO:0006807;GO:0006807;GO:0006807;GO:0006810;GO:0006810;GO:0006810;GO:0006950;GO:…
hsa-let-7b-3p	MIMAT0004482	ACVR2B	hsa04060;hsa04060;hsa04350;hsa04550	GO:0000122;GO:0000122;GO:0001501;GO:0001503;GO:0001568;GO:0001649;GO:0001654;GO:0001655;GO:0001702;GO:0001822;GO:0001932;GO:0001934;GO:0001944;GO:0001945;GO:0001946;GO:0001974;GO:0002790;GO:0003002;GO:0003158;GO:0006139;GO:0006351;GO:0006355;GO:0006357;GO:0006366;GO:0006464;GO:0006468;GO:0006725;GO:0006793;GO:0006796;GO:0006807;GO:0006810;GO:0007154;GO:0007165;GO:0007166;GO:0007167;GO:0007178;GO:…
hsa-let-7b-3p	MIMAT0004482	MBNL1		GO:0001701;GO:0001701;GO:0001701;GO:0001701;GO:0006139;GO:0006139;GO:0006139;GO:0006396;GO:0006396;GO:0006396;GO:0006397;GO:0006397;GO:0006397;GO:0006725;GO:0006725;GO:0006725;GO:0006807;GO:0006807;GO:0006807;GO:0007275;GO:0007275;GO:0007275;GO:0007399;GO:0007399;GO:0007399;GO:0008152;GO:0008152;GO:0008152;GO:0008380;GO:0008380;GO:0008380;GO:0009653;GO:0009653;GO:0009653;GO:0009790;GO:0009790;GO:…
hsa-let-7b-3p	MIMAT0004482	HAT1	hsa05034;hsa05034	GO:0006139;GO:0006139;GO:0006323;GO:0006325;GO:0006333;GO:0006334;GO:0006335;GO:0006336;GO:0006342;GO:0006348;GO:0006351;GO:0006355;GO:0006461;GO:0006464;GO:0006473;GO:0006475;GO:0006725;GO:0006807;GO:0006996;GO:0007584;GO:0008152;GO:0009058;GO:0009059;GO:0009605;GO:0009889;GO:0009890;GO:0009892;GO:0009987;GO:0009991;GO:0010467;GO:0010468;GO:0010556;GO:0010558;GO:0010605;GO:0010629;GO:0016043;GO:…
hsa-let-7b-3p	MIMAT0004482	MSMO1	hsa00100;hsa00100;hsa01100	GO:0006066;GO:0006066;GO:0006082;GO:0006629;GO:0006631;GO:0006633;GO:0006694;GO:0006695;GO:0008152;GO:0008202;GO:0008203;GO:0008610;GO:0009058;GO:0009987;GO:0016053;GO:0016125;GO:0016126;GO:0019752;GO:0032787;GO:0043436;GO:0044237;GO:0044238;GO:0044249;GO:0044255;GO:0044281;GO:0044283;GO:0044699;GO:0044710;GO:0044711;GO:0044763;GO:0046165;GO:0046394;GO:0055114;GO:0071704;GO:0072330;GO:1901360;GO:…
hsa-let-7b-3p	MIMAT0004482	SYF2	hsa03040;hsa03040	GO:0000075;GO:0000075;GO:0000077;GO:0000086;GO:0000278;GO:0000375;GO:0000377;GO:0000398;GO:0001701;GO:0006139;GO:0006396;GO:0006397;GO:0006725;GO:0006807;GO:0006950;GO:0006974;GO:0007049;GO:0007093;GO:0007095;GO:0007275;GO:0007346;GO:0007369;GO:0008152;GO:0008283;GO:0008284;GO:0008380;GO:0009653;GO:0009790;GO:0009792;GO:0009987;GO:0010389;GO:0010467;GO:0010564;GO:0010948;GO:0010972;GO:0016070;GO:…
hsa-let-7b-3p	MIMAT0004482	UBXN2B		GO:0006508;GO:0006508;GO:0006508;GO:0006511;GO:0006511;GO:0006996;GO:0006996;GO:0006997;GO:0006997;GO:0006998;GO:0007030;GO:0007030;GO:0008152;GO:0008152;GO:0009056;GO:0009056;GO:0009057;GO:0009057;GO:0009987;GO:0009987;GO:0010256;GO:0010256;GO:0010498;GO:0010498;GO:0016043;GO:0016043;GO:0019538;GO:0019538;GO:0019941;GO:0019941;GO:0030163;GO:0030163;GO:0031468;GO:0043161;GO:0043161;GO:0043170;GO:…
hsa-let-7b-3p	MIMAT0004482	ALG10B	hsa00510;hsa00510;hsa01100	GO:0005975;GO:0005975;GO:0006464;GO:0006486;GO:0006488;GO:0006490;GO:0006629;GO:0008152;GO:0009058;GO:0009059;GO:0009100;GO:0009101;GO:0009987;GO:0019538;GO:0034645;GO:0036211;GO:0043170;GO:0043412;GO:0043413;GO:0044237;GO:0044238;GO:0044249;GO:0044255;GO:0044260;GO:0044267;GO:0044699;GO:0044710;GO:0044711;GO:0044723;GO:0044763;GO:0070085;GO:0071704;GO:1901135;GO:1901137;GO:1901576
hsa-let-7b-3p	MIMAT0004482	HBP1		GO:0006139;GO:0006139;GO:0006139;GO:0006351;GO:0006351;GO:0006355;GO:0006355;GO:0006725;GO:0006725;GO:0006807;GO:0006807;GO:0006810;GO:0006810;GO:0006811;GO:0006811;GO:0006812;GO:0006812;GO:0006813;GO:0006813;GO:0007049;GO:0007049;GO:0007050;GO:0007050;GO:0007154;GO:0007154;GO:0007165;GO:0007165;GO:0007166;GO:0007166;GO:0007267;GO:0007267;GO:0008152;GO:0008152;GO:0009058;GO:0009058;GO:0009059;GO:…
hsa-let-7b-3p	MIMAT0004482	RORA	hsa04710;hsa04710;hsa04710;hsa05321;hsa05321	GO:0001525;GO:0001525;GO:0001525;GO:0001525;GO:0001568;GO:0001568;GO:0001568;GO:0001666;GO:0001666;GO:0001666;GO:0001775;GO:0001775;GO:0001775;GO:0001816;GO:0001816;GO:0001816;GO:0001817;GO:0001817;GO:0001817;GO:0001819;GO:0001819;GO:0001819;GO:0001944;GO:0001944;GO:0001944;GO:0002250;GO:0002250;GO:0002250;GO:0002252;GO:0002252;GO:0002252;GO:0002263;GO:0002263;GO:0002274;GO:0002274;GO:0002274;GO:…
hsa-let-7b-3p	MIMAT0004482	WNK1		GO:0001932;GO:0001932;GO:0001932;GO:0001933;GO:0001933;GO:0003008;GO:0003008;GO:0003013;GO:0003013;GO:0003073;GO:0003073;GO:0003084;GO:0006464;GO:0006464;GO:0006468;GO:0006468;GO:0006469;GO:0006469;GO:0006793;GO:0006793;GO:0006796;GO:0006796;GO:0006810;GO:0006810;GO:0006811;GO:0006811;GO:0007154;GO:0007154;GO:0007165;GO:0007165;GO:0007275;GO:0007275;GO:0007399;GO:0007399;GO:0007586;GO:0007586;GO:…
hsa-let-7b-3p	MIMAT0004482	PAPOLG	hsa03015;hsa03015	GO:0006139;GO:0006139;GO:0006139;GO:0006139;GO:0006378;GO:0006378;GO:0006396;GO:0006396;GO:0006396;GO:0006397;GO:0006397;GO:0006397;GO:0006725;GO:0006725;GO:0006725;GO:0006807;GO:0006807;GO:0006807;GO:0008152;GO:0008152;GO:0008152;GO:0009987;GO:0009987;GO:0009987;GO:0010467;GO:0010467;GO:0010467;GO:0016070;GO:0016070;GO:0016070;GO:0016071;GO:0016071;GO:0016071;GO:0031123;GO:0031123;GO:0031124;GO:…
hsa-let-7b-3p	MIMAT0004482	VEZF1		GO:0001525;GO:0001525;GO:0001525;GO:0001568;GO:0001568;GO:0001885;GO:0001885;GO:0001944;GO:0001944;GO:0002064;GO:0002064;GO:0003158;GO:0003158;GO:0006139;GO:0006139;GO:0006351;GO:0006351;GO:0006355;GO:0006355;GO:0006357;GO:0006357;GO:0006366;GO:0006366;GO:0006725;GO:0006725;GO:0006807;GO:0006807;GO:0006950;GO:0006950;GO:0006952;GO:0006952;GO:0006968;GO:0006968;GO:0007275;GO:0007275;GO:0008152;GO:…
hsa-let-7b-3p	MIMAT0004482	GPRIN3
hsa-let-7b-3p	MIMAT0004482	HMGB2		GO:0000003;GO:0000003;GO:0000737;GO:0001816;GO:0001817;GO:0001819;GO:0001935;GO:0001936;GO:0001938;GO:0002200;GO:0002237;GO:0002262;GO:0002376;GO:0002437;GO:0002520;GO:0002562;GO:0002682;GO:0002684;GO:0003006;GO:0006139;GO:0006259;GO:0006265;GO:0006266;GO:0006281;GO:0006308;GO:0006309;GO:0006310;GO:0006323;GO:0006325;GO:0006333;GO:0006334;GO:0006351;GO:0006355;GO:0006357;GO:0006366;GO:0006461;GO:…
hsa-let-7b-3p	MIMAT0004482	KLHL15		GO:0006464;GO:0006464;GO:0006464;GO:0006464;GO:0006508;GO:0006508;GO:0006508;GO:0006511;GO:0006511;GO:0006511;GO:0008152;GO:0008152;GO:0008152;GO:0009056;GO:0009056;GO:0009056;GO:0009057;GO:0009057;GO:0009057;GO:0009987;GO:0009987;GO:0009987;GO:0016567;GO:0016567;GO:0016567;GO:0019538;GO:0019538;GO:0019538;GO:0019941;GO:0019941;GO:0019941;GO:0030163;GO:0030163;GO:0030163;GO:0032446;GO:0032446;GO:…
hsa-let-7b-3p	MIMAT0004482	RNF11		GO:0006464;GO:0006464;GO:0006464;GO:0006464;GO:0006508;GO:0006508;GO:0006508;GO:0006511;GO:0006511;GO:0006511;GO:0008152;GO:0008152;GO:0008152;GO:0009056;GO:0009056;GO:0009056;GO:0009057;GO:0009057;GO:0009057;GO:0009987;GO:0009987;GO:0009987;GO:0016567;GO:0016567;GO:0016567;GO:0019538;GO:0019538;GO:0019538;GO:0019941;GO:0019941;GO:0019941;GO:0030163;GO:0030163;GO:0030163;GO:0032446;GO:0032446;GO:…
hsa-let-7b-3p	MIMAT0004482	NOLC1		GO:0000278;GO:0000278;GO:0000278;GO:0000278;GO:0000280;GO:0000280;GO:0000280;GO:0006139;GO:0006139;GO:0006139;GO:0006364;GO:0006364;GO:0006396;GO:0006396;GO:0006396;GO:0006725;GO:0006725;GO:0006725;GO:0006807;GO:0006807;GO:0006807;GO:0006996;GO:0006996;GO:0006996;GO:0006997;GO:0006997;GO:0006997;GO:0007000;GO:0007049;GO:0007049;GO:0007049;GO:0007067;GO:0007067;GO:0007067;GO:0008152;GO:0008152;GO:…
hsa-let-7b-3p	MIMAT0004482	KLF10		GO:0000122;GO:0000122;GO:0000122;GO:0001501;GO:0001501;GO:0001503;GO:0001503;GO:0002376;GO:0002376;GO:0002520;GO:0002520;GO:0002521;GO:0002521;GO:0002573;GO:0002573;GO:0002682;GO:0002682;GO:0002684;GO:0002684;GO:0002761;GO:0002761;GO:0002763;GO:0002763;GO:0006139;GO:0006139;GO:0006351;GO:0006351;GO:0006355;GO:0006355;GO:0006357;GO:0006357;GO:0006366;GO:0006366;GO:0006725;GO:0006725;GO:0006807;GO:…
hsa-let-7b-3p	MIMAT0004482	CREBZF		GO:0006139;GO:0006139;GO:0006351;GO:0006355;GO:0006725;GO:0006807;GO:0008152;GO:0009058;GO:0009059;GO:0009605;GO:0009607;GO:0009615;GO:0009889;GO:0009890;GO:0009892;GO:0009987;GO:0010467;GO:0010468;GO:0010556;GO:0010558;GO:0010605;GO:0010629;GO:0016032;GO:0016070;GO:0018130;GO:0019219;GO:0019222;GO:0019438;GO:0031323;GO:0031324;GO:0031326;GO:0031327;GO:0032774;GO:0034641;GO:0034645;GO:0034654;GO:…
hsa-let-7b-3p	MIMAT0004482	ZNF800		GO:0006139;GO:0006139;GO:0006351;GO:0006355;GO:0006725;GO:0006807;GO:0008152;GO:0009058;GO:0009059;GO:0009889;GO:0009987;GO:0010467;GO:0010468;GO:0010556;GO:0016070;GO:0018130;GO:0019219;GO:0019222;GO:0019438;GO:0031323;GO:0031326;GO:0032774;GO:0034641;GO:0034645;GO:0034654;GO:0043170;GO:0044237;GO:0044238;GO:0044249;GO:0044260;GO:0044271;GO:0046483;GO:0050789;GO:0050794;GO:0051171;GO:0051252;GO:…
hsa-let-7b-3p	MIMAT0004482	ITGA3	hsa04151;hsa04151;hsa04510;hsa04512;hsa04640;hsa04810;hsa05200;hsa05222;hsa05410;hsa05412;hsa05414	GO:0000003;GO:0000003;GO:0001655;GO:0001667;GO:0001704;GO:0001707;GO:0001764;GO:0001822;GO:0002376;GO:0003008;GO:0003014;GO:0006139;GO:0006351;GO:0006355;GO:0006357;GO:0006366;GO:0006725;GO:0006807;GO:0006928;GO:0007009;GO:0007154;GO:0007155;GO:0007160;GO:0007165;GO:0007166;GO:0007167;GO:0007178;GO:0007179;GO:0007229;GO:0007264;GO:0007265;GO:0007266;GO:0007267;GO:0007275;GO:0007369;GO:0007399;GO:…
hsa-let-7b-3p	MIMAT0004482	ARAP2	hsa04144;hsa04144;hsa04144	GO:0007154;GO:0007154;GO:0007154;GO:0007165;GO:0007165;GO:0007264;GO:0007264;GO:0009966;GO:0009966;GO:0009987;GO:0009987;GO:0010646;GO:0010646;GO:0023051;GO:0023051;GO:0023052;GO:0023052;GO:0035556;GO:0035556;GO:0043085;GO:0043085;GO:0043087;GO:0043087;GO:0043547;GO:0043547;GO:0044093;GO:0044093;GO:0044699;GO:0044699;GO:0044700;GO:0044700;GO:0044763;GO:0044763;GO:0048583;GO:0048583;GO:0050789;GO:…
hsa-let-7b-3p	MIMAT0004482	SHOC2	hsa04014;hsa04014	GO:0007154;GO:0007154;GO:0007165;GO:0007166;GO:0007167;GO:0007169;GO:0007264;GO:0007265;GO:0008543;GO:0009719;GO:0009966;GO:0009967;GO:0009987;GO:0010033;GO:0010646;GO:0010647;GO:0023051;GO:0023052;GO:0023056;GO:0035556;GO:0042221;GO:0044344;GO:0044699;GO:0044700;GO:0044763;GO:0046578;GO:0046579;GO:0048518;GO:0048522;GO:0048583;GO:0048584;GO:0050789;GO:0050790;GO:0050794;GO:0050896;GO:0051056;GO:…
hsa-let-7b-3p	MIMAT0004482	E2F8		GO:0000003;GO:0000003;GO:0000122;GO:0000278;GO:0000910;GO:0001525;GO:0001568;GO:0001701;GO:0001889;GO:0001890;GO:0001892;GO:0001944;GO:0002040;GO:0003006;GO:0006139;GO:0006259;GO:0006260;GO:0006261;GO:0006275;GO:0006351;GO:0006355;GO:0006357;GO:0006366;GO:0006725;GO:0006807;GO:0007049;GO:0007275;GO:0008152;GO:0008283;GO:0009058;GO:0009059;GO:0009653;GO:0009790;GO:0009792;GO:0009888;GO:0009889;GO:…
hsa-let-7b-3p	MIMAT0004482	GSK3B	hsa01521;hsa01521;hsa04012;hsa04062;hsa04110;hsa04150;hsa04151;hsa04310;hsa04340;hsa04360;hsa04390;hsa04510;hsa04550;hsa04660;hsa04662;hsa04722;hsa04728;hsa04910;hsa04916;hsa04917;hsa04919;hsa04931;hsa04932;hsa05010;hsa05160;hsa05162;hsa05164;hsa05166;hsa05169;hsa05200;hsa05210;hsa05213;hsa05215;hsa05217	GO:0000165;GO:0000165;GO:0000271;GO:0000302;GO:0000768;GO:0000902;GO:0000904;GO:0001558;GO:0001764;GO:0001837;GO:0001932;GO:0001933;GO:0001934;GO:0001952;GO:0001954;GO:0002064;GO:0002065;GO:0002066;GO:0002067;GO:0002068;GO:0003008;GO:0003012;GO:0003300;GO:0003309;GO:0003323;GO:0005975;GO:0005976;GO:0005977;GO:0005978;GO:0005979;GO:0005996;GO:0006006;GO:0006073;GO:0006091;GO:0006109;GO:0006112;GO:…
hsa-let-7b-3p	MIMAT0004482	TM4SF1
hsa-let-7b-3p	MIMAT0004482	DSG2	hsa05412;hsa05412	GO:0000003;GO:0000003;GO:0001508;GO:0002027;GO:0002934;GO:0003008;GO:0003012;GO:0003013;GO:0003015;GO:0003161;GO:0003164;GO:0003229;GO:0006928;GO:0006936;GO:0006937;GO:0006941;GO:0006942;GO:0007154;GO:0007155;GO:0007156;GO:0007275;GO:0007507;GO:0007565;GO:0008015;GO:0008016;GO:0009719;GO:0009725;GO:0009888;GO:0009987;GO:0010033;GO:0014070;GO:0014706;GO:0016043;GO:0016337;GO:0022414;GO:0022610;GO:…
hsa-let-7b-3p	MIMAT0004482	DLX2		GO:0000122;GO:0000122;GO:0001501;GO:0001763;GO:0003002;GO:0006139;GO:0006351;GO:0006355;GO:0006357;GO:0006366;GO:0006725;GO:0006807;GO:0007154;GO:0007165;GO:0007166;GO:0007219;GO:0007275;GO:0007389;GO:0007399;GO:0007417;GO:0007420;GO:0008152;GO:0008593;GO:0009058;GO:0009059;GO:0009653;GO:0009790;GO:0009792;GO:0009887;GO:0009888;GO:0009889;GO:0009890;GO:0009891;GO:0009892;GO:0009893;GO:0009954;GO:…
hsa-let-7b-3p	MIMAT0004482	KIAA2018
hsa-let-7b-3p	MIMAT0004482	DUSP6	hsa04010;hsa04010;hsa04010;hsa04010;hsa05202;hsa05202;hsa05202	GO:0000165;GO:0000165;GO:0000165;GO:0000165;GO:0000187;GO:0000187;GO:0000188;GO:0000188;GO:0001704;GO:0001704;GO:0001704;GO:0001706;GO:0001706;GO:0001708;GO:0001708;GO:0001708;GO:0001711;GO:0001711;GO:0001714;GO:0001714;GO:0001932;GO:0001932;GO:0001932;GO:0001933;GO:0001933;GO:0001933;GO:0001934;GO:0001934;GO:0001934;GO:0003002;GO:0003002;GO:0003002;GO:0006464;GO:0006464;GO:0006464;GO:0006468;GO:…
hsa-let-7d-3p	MIMAT0004484	NOM1		GO:0007275;GO:0007275;GO:0007399;GO:0009987;GO:0022008;GO:0022613;GO:0030154;GO:0032501;GO:0032502;GO:0042254;GO:0042274;GO:0044085;GO:0044699;GO:0044707;GO:0044763;GO:0044767;GO:0048731;GO:0048856;GO:0048869;GO:0071840
hsa-let-7d-3p	MIMAT0004484	TBC1D5		GO:0000422;GO:0000422;GO:0000422;GO:0000423;GO:0000423;GO:0002090;GO:0002092;GO:0006810;GO:0006810;GO:0006886;GO:0006886;GO:0006897;GO:0006897;GO:0006898;GO:0006898;GO:0006906;GO:0006906;GO:0006914;GO:0006914;GO:0006950;GO:0006950;GO:0006996;GO:0006996;GO:0007005;GO:0007005;GO:0007034;GO:0007034;GO:0008104;GO:0008104;GO:0008152;GO:0008152;GO:0009605;GO:0009605;GO:0009893;GO:0009893;GO:0009987;GO:…
hsa-let-7d-3p	MIMAT0004484	SH3RF1		GO:0000165;GO:0000165;GO:0001932;GO:0006464;GO:0006468;GO:0006508;GO:0006793;GO:0006796;GO:0006915;GO:0006950;GO:0007154;GO:0007165;GO:0007166;GO:0007254;GO:0008152;GO:0008219;GO:0009892;GO:0009966;GO:0009968;GO:0009987;GO:0010466;GO:0010605;GO:0010646;GO:0010648;GO:0010941;GO:0010951;GO:0012501;GO:0016310;GO:0016567;GO:0019220;GO:0019222;GO:0019538;GO:0023014;GO:0023051;GO:0023052;GO:0023057;GO:…
hsa-let-7d-3p	MIMAT0004484	HMGA2	hsa05202;hsa05202;hsa05206;hsa05206	GO:0000075;GO:0000075;GO:0000075;GO:0000077;GO:0000077;GO:0000086;GO:0000086;GO:0000122;GO:0000122;GO:0000278;GO:0000278;GO:0000280;GO:0000280;GO:0000726;GO:0000902;GO:0000902;GO:0000904;GO:0000904;GO:0001501;GO:0001501;GO:0001704;GO:0001706;GO:0001707;GO:0001837;GO:0001837;GO:0002062;GO:0002062;GO:0006139;GO:0006139;GO:0006259;GO:0006259;GO:0006281;GO:0006281;GO:0006282;GO:0006282;GO:0006284;GO:…
hsa-let-7d-3p	MIMAT0004484	ZNF486		GO:0006139;GO:0006139;GO:0006351;GO:0006355;GO:0006725;GO:0006807;GO:0008152;GO:0009058;GO:0009059;GO:0009889;GO:0009987;GO:0010467;GO:0010468;GO:0010556;GO:0016070;GO:0018130;GO:0019219;GO:0019222;GO:0019438;GO:0031323;GO:0031326;GO:0032774;GO:0034641;GO:0034645;GO:0034654;GO:0043170;GO:0044237;GO:0044238;GO:0044249;GO:0044260;GO:0044271;GO:0046483;GO:0050789;GO:0050794;GO:0051171;GO:0051252;GO:…
hsa-let-7d-3p	MIMAT0004484	PIGN	hsa00563;hsa00563;hsa01100	GO:0006464;GO:0006464;GO:0006497;GO:0006505;GO:0006506;GO:0006629;GO:0006643;GO:0006644;GO:0006650;GO:0006661;GO:0006664;GO:0006793;GO:0006796;GO:0008152;GO:0008610;GO:0008654;GO:0009058;GO:0009059;GO:0009247;GO:0009987;GO:0016254;GO:0019538;GO:0019637;GO:0034645;GO:0036211;GO:0042157;GO:0042158;GO:0043170;GO:0043412;GO:0044237;GO:0044238;GO:0044249;GO:0044255;GO:0044260;GO:0044267;GO:0044699;GO:…
hsa-let-7d-3p	MIMAT0004484	EXOSC7	hsa03018;hsa03018	GO:0000288;GO:0000288;GO:0000291;GO:0000459;GO:0000460;GO:0000466;GO:0000467;GO:0000469;GO:0000956;GO:0006139;GO:0006364;GO:0006396;GO:0006399;GO:0006401;GO:0006402;GO:0006725;GO:0006807;GO:0008152;GO:0009056;GO:0009057;GO:0009987;GO:0010467;GO:0010468;GO:0010608;GO:0016070;GO:0016071;GO:0016072;GO:0016073;GO:0016075;GO:0016078;GO:0016180;GO:0019222;GO:0019439;GO:0022613;GO:0031123;GO:0031125;GO:…
hsa-let-7d-3p	MIMAT0004484	PHYHIPL
hsa-let-7d-3p	MIMAT0004484	CASD1
hsa-let-7d-3p	MIMAT0004484	CAMKK2	hsa04152;hsa04152;hsa04211;hsa04920;hsa04921;hsa05034	GO:0000165;GO:0000165;GO:0001932;GO:0006139;GO:0006351;GO:0006355;GO:0006464;GO:0006468;GO:0006725;GO:0006793;GO:0006796;GO:0006807;GO:0007154;GO:0007165;GO:0008152;GO:0009058;GO:0009059;GO:0009889;GO:0009891;GO:0009893;GO:0009987;GO:0010467;GO:0010468;GO:0010556;GO:0010557;GO:0010604;GO:0010628;GO:0016070;GO:0016310;GO:0018108;GO:0018130;GO:0018193;GO:0018212;GO:0019219;GO:0019220;GO:0019222;GO:…
hsa-let-7d-3p	MIMAT0004484	BEND2
hsa-let-7d-3p	MIMAT0004484	DSC1		GO:0007155;GO:0007155;GO:0007156;GO:0022610;GO:0098609;GO:0098742
hsa-let-7d-3p	MIMAT0004484	MEX3C		GO:0000422;GO:0000422;GO:0000423;GO:0001501;GO:0002062;GO:0002063;GO:0006914;GO:0006950;GO:0006996;GO:0007005;GO:0007275;GO:0009888;GO:0009987;GO:0016043;GO:0016049;GO:0016236;GO:0022411;GO:0030154;GO:0032501;GO:0032502;GO:0033554;GO:0040007;GO:0042592;GO:0044699;GO:0044707;GO:0044763;GO:0044767;GO:0045444;GO:0045595;GO:0045598;GO:0048468;GO:0048513;GO:0048588;GO:0048589;GO:0048731;GO:0048856;GO:…
hsa-let-7d-3p	MIMAT0004484	SNRPD3	hsa03040;hsa03040;hsa05322	GO:0000245;GO:0000245;GO:0000375;GO:0000377;GO:0000387;GO:0000398;GO:0006139;GO:0006351;GO:0006353;GO:0006366;GO:0006369;GO:0006396;GO:0006397;GO:0006464;GO:0006479;GO:0006725;GO:0006807;GO:0006810;GO:0006913;GO:0008152;GO:0008213;GO:0008334;GO:0008380;GO:0009058;GO:0009059;GO:0009987;GO:0010467;GO:0016043;GO:0016070;GO:0016071;GO:0018130;GO:0019438;GO:0019538;GO:0022607;GO:0022613;GO:0022618;GO:…
hsa-let-7d-3p	MIMAT0004484	TIMMDC1		GO:0006461;GO:0006461;GO:0006996;GO:0007005;GO:0009987;GO:0010257;GO:0016043;GO:0022607;GO:0032981;GO:0033108;GO:0034622;GO:0043623;GO:0043933;GO:0044085;GO:0065003;GO:0070271;GO:0071822;GO:0071840;GO:0097031
hsa-let-7d-3p	MIMAT0004484	SIGLEC6		GO:0007154;GO:0007154;GO:0007155;GO:0007267;GO:0009987;GO:0022610;GO:0023052;GO:0044699;GO:0044700;GO:0044763
hsa-let-7d-3p	MIMAT0004484	GSTK1	hsa00480;hsa00480;hsa00980;hsa00982;hsa04146;hsa05204	GO:0006518;GO:0006518;GO:0006575;GO:0006749;GO:0006790;GO:0006807;GO:0008152;GO:0009058;GO:0009636;GO:0009888;GO:0009987;GO:0030154;GO:0030855;GO:0032502;GO:0034641;GO:0042221;GO:0043603;GO:0044237;GO:0044249;GO:0044272;GO:0044699;GO:0044710;GO:0044711;GO:0044763;GO:0044767;GO:0048856;GO:0048869;GO:0050896;GO:0055114;GO:0060429;GO:0071704;GO:0098754;GO:0098869;GO:1901564;GO:1901566;GO:1901576;GO:…
hsa-let-7d-3p	MIMAT0004484	FAM20B		GO:0006605;GO:0006605;GO:0006626;GO:0006793;GO:0006796;GO:0006810;GO:0006839;GO:0006886;GO:0006996;GO:0007005;GO:0008104;GO:0008152;GO:0009987;GO:0010638;GO:0010821;GO:0010822;GO:0015031;GO:0016043;GO:0016310;GO:0032386;GO:0032388;GO:0032879;GO:0032880;GO:0033036;GO:0033043;GO:0033157;GO:0033365;GO:0034613;GO:0044237;GO:0045184;GO:0046907;GO:0048518;GO:0048522;GO:0050789;GO:0050794;GO:0051049;GO:…
hsa-let-7d-3p	MIMAT0004484	GTF3C4		GO:0006139;GO:0006139;GO:0006325;GO:0006351;GO:0006352;GO:0006383;GO:0006384;GO:0006399;GO:0006464;GO:0006473;GO:0006475;GO:0006725;GO:0006807;GO:0006996;GO:0008152;GO:0009058;GO:0009059;GO:0009303;GO:0009304;GO:0009987;GO:0010467;GO:0016043;GO:0016070;GO:0016569;GO:0016570;GO:0016573;GO:0018130;GO:0018193;GO:0018205;GO:0018393;GO:0018394;GO:0019438;GO:0019538;GO:0032774;GO:0034641;GO:0034645;GO:…
hsa-let-7d-3p	MIMAT0004484	SEC24D	hsa04141;hsa04141	GO:0001701;GO:0001701;GO:0002376;GO:0002474;GO:0002478;GO:0002495;GO:0002504;GO:0006461;GO:0006810;GO:0006886;GO:0006888;GO:0006900;GO:0006901;GO:0006903;GO:0006996;GO:0007275;GO:0008104;GO:0009790;GO:0009792;GO:0009987;GO:0015031;GO:0016043;GO:0016050;GO:0016192;GO:0019882;GO:0019884;GO:0019886;GO:0022607;GO:0032501;GO:0032502;GO:0033036;GO:0034613;GO:0043009;GO:0043933;GO:0044085;GO:0044699;GO:…
hsa-let-7d-3p	MIMAT0004484	SLC13A1		GO:0006810;GO:0006810;GO:0006811;GO:0006812;GO:0006814;GO:0006820;GO:0008272;GO:0015672;GO:0015698;GO:0030001;GO:0034220;GO:0035725;GO:0044699;GO:0044765;GO:0051179;GO:0051234;GO:0055085;GO:0072348;GO:0098655;GO:0098656;GO:0098660;GO:0098661;GO:0098662;GO:1902358;GO:1902578
hsa-let-7d-3p	MIMAT0004484	CLEC3A		GO:0001501;GO:0001501;GO:0007275;GO:0032501;GO:0032502;GO:0044699;GO:0044707;GO:0044767;GO:0048731;GO:0048856
hsa-let-7d-3p	MIMAT0004484	RCAN1	hsa04919;hsa04919;hsa04921	GO:0003008;GO:0003008;GO:0003013;GO:0006139;GO:0006351;GO:0006355;GO:0006725;GO:0006807;GO:0007154;GO:0007165;GO:0007275;GO:0007399;GO:0007417;GO:0008015;GO:0008152;GO:0009058;GO:0009059;GO:0009889;GO:0009966;GO:0009987;GO:0010467;GO:0010468;GO:0010556;GO:0010646;GO:0016070;GO:0018130;GO:0019219;GO:0019222;GO:0019438;GO:0019722;GO:0019932;GO:0023051;GO:0023052;GO:0031323;GO:0031326;GO:0032501;GO:…
hsa-let-7d-3p	MIMAT0004484	GLIPR1
hsa-let-7d-3p	MIMAT0004484	PTGIS	hsa00590;hsa00590;hsa01100	GO:0000003;GO:0000003;GO:0001516;GO:0001525;GO:0001568;GO:0001666;GO:0001676;GO:0001890;GO:0001893;GO:0001944;GO:0003006;GO:0006082;GO:0006139;GO:0006351;GO:0006355;GO:0006629;GO:0006631;GO:0006633;GO:0006636;GO:0006690;GO:0006692;GO:0006693;GO:0006725;GO:0006766;GO:0006767;GO:0006769;GO:0006807;GO:0006809;GO:0006915;GO:0006950;GO:0006952;GO:0006954;GO:0007154;GO:0007165;GO:0007275;GO:0007565;GO:…
hsa-let-7d-3p	MIMAT0004484	PRKACB	hsa01522;hsa01522;hsa04010;hsa04014;hsa04020;hsa04024;hsa04062;hsa04114;hsa04211;hsa04213;hsa04261;hsa04270;hsa04310;hsa04340;hsa04540;hsa04611;hsa04713;hsa04720;hsa04723;hsa04724;hsa04725;hsa04726;hsa04727;hsa04728;hsa04740;hsa04742;hsa04750;hsa04910;hsa04911;hsa04912;hsa04913;hsa04914;hsa04915;hsa04916;hsa04918;hsa04919;hsa04921;hsa04922;hsa04923;hsa04924;hsa04925;hsa04961;hsa04962;hsa04970;hsa…	GO:0000003;GO:0000003;GO:0001838;GO:0001841;GO:0001843;GO:0001932;GO:0001934;GO:0002009;GO:0002218;GO:0002220;GO:0002223;GO:0002253;GO:0002376;GO:0002429;GO:0002682;GO:0002684;GO:0002757;GO:0002758;GO:0002764;GO:0002768;GO:0003002;GO:0003008;GO:0003014;GO:0003091;GO:0006464;GO:0006468;GO:0006508;GO:0006793;GO:0006796;GO:0006950;GO:0006952;GO:0006955;GO:0007049;GO:0007154;GO:0007165;GO:0007166;GO:…
hsa-let-7d-3p	MIMAT0004484	HOOK3		GO:0000226;GO:0000226;GO:0000226;GO:0006810;GO:0006810;GO:0006996;GO:0006996;GO:0007010;GO:0007010;GO:0007017;GO:0007017;GO:0007032;GO:0007033;GO:0007034;GO:0007034;GO:0007040;GO:0007041;GO:0007275;GO:0007275;GO:0007399;GO:0007399;GO:0007417;GO:0007417;GO:0007420;GO:0007420;GO:0008104;GO:0008104;GO:0008283;GO:0008283;GO:0008333;GO:0009987;GO:0009987;GO:0010256;GO:0010256;GO:0010721;GO:0010721;GO:…
hsa-let-7d-3p	MIMAT0004484	PARP11		GO:0000003;GO:0000003;GO:0006403;GO:0006810;GO:0006996;GO:0006997;GO:0006998;GO:0007276;GO:0007283;GO:0008104;GO:0009987;GO:0010256;GO:0015031;GO:0015931;GO:0016043;GO:0019953;GO:0022414;GO:0030154;GO:0032501;GO:0032502;GO:0032504;GO:0033036;GO:0044699;GO:0044702;GO:0044703;GO:0044763;GO:0044767;GO:0044802;GO:0045184;GO:0048232;GO:0048609;GO:0048869;GO:0050657;GO:0050658;GO:0051028;GO:0051179;GO:…
hsa-let-7d-3p	MIMAT0004484	ABCA8	hsa02010;hsa02010	GO:0006810;GO:0006810;GO:0006855;GO:0006869;GO:0010876;GO:0015893;GO:0033036;GO:0042221;GO:0042493;GO:0042908;GO:0044699;GO:0044765;GO:0050896;GO:0051179;GO:0051234;GO:0055085;GO:0071702;GO:1902578
hsa-let-7d-3p	MIMAT0004484	PHF14		GO:0000122;GO:0000122;GO:0006139;GO:0006351;GO:0006355;GO:0006357;GO:0006366;GO:0006725;GO:0006807;GO:0007154;GO:0007165;GO:0007166;GO:0007167;GO:0007169;GO:0007275;GO:0008152;GO:0008283;GO:0008285;GO:0009058;GO:0009059;GO:0009889;GO:0009890;GO:0009892;GO:0009966;GO:0009968;GO:0009987;GO:0010463;GO:0010464;GO:0010467;GO:0010468;GO:0010556;GO:0010558;GO:0010605;GO:0010629;GO:0010640;GO:0010642;GO:…
hsa-let-7d-3p	MIMAT0004484	TMEM117
hsa-let-7d-3p	MIMAT0004484	QKI		GO:0000003;GO:0000003;GO:0001568;GO:0001570;GO:0001676;GO:0001944;GO:0003006;GO:0006082;GO:0006139;GO:0006396;GO:0006397;GO:0006403;GO:0006412;GO:0006417;GO:0006518;GO:0006629;GO:0006631;GO:0006633;GO:0006725;GO:0006807;GO:0006810;GO:0007272;GO:0007275;GO:0007276;GO:0007281;GO:0007283;GO:0007286;GO:0007399;GO:0008152;GO:0008366;GO:0008380;GO:0008610;GO:0009058;GO:0009059;GO:0009653;GO:0009889;GO:…
hsa-miR-125a-5p	MIMAT0000443	PCTP		GO:0006810;GO:0006810;GO:0006869;GO:0010876;GO:0015748;GO:0015914;GO:0033036;GO:0044699;GO:0044765;GO:0051179;GO:0051234;GO:0071702;GO:1902578
hsa-miR-125a-5p	MIMAT0000443	BTG2	hsa03018;hsa03018	GO:0000075;GO:0000075;GO:0000077;GO:0000082;GO:0000122;GO:0000278;GO:0000288;GO:0000289;GO:0000956;GO:0003002;GO:0003008;GO:0006139;GO:0006259;GO:0006281;GO:0006351;GO:0006355;GO:0006357;GO:0006366;GO:0006401;GO:0006402;GO:0006412;GO:0006417;GO:0006464;GO:0006479;GO:0006518;GO:0006725;GO:0006807;GO:0006915;GO:0006950;GO:0006974;GO:0006977;GO:0007049;GO:0007050;GO:0007093;GO:0007154;GO:0007165;GO:…
hsa-miR-125a-5p	MIMAT0000443	SCARB2	hsa04142;hsa04142	GO:0006605;GO:0006605;GO:0006622;GO:0006623;GO:0006810;GO:0006886;GO:0007034;GO:0007041;GO:0008104;GO:0009987;GO:0015031;GO:0016032;GO:0019058;GO:0030260;GO:0033036;GO:0033365;GO:0034613;GO:0044403;GO:0044409;GO:0044419;GO:0044764;GO:0045184;GO:0046718;GO:0046907;GO:0051179;GO:0051234;GO:0051641;GO:0051649;GO:0051701;GO:0051704;GO:0051806;GO:0051828;GO:0061462;GO:0070727;GO:0071702;GO:0072594;GO:…
hsa-miR-125a-5p	MIMAT0000443	TP53INP1	hsa05166;hsa05166;hsa05166;hsa05166	GO:0000045;GO:0000045;GO:0000045;GO:0000045;GO:0006139;GO:0006139;GO:0006139;GO:0006351;GO:0006351;GO:0006351;GO:0006355;GO:0006355;GO:0006355;GO:0006725;GO:0006725;GO:0006725;GO:0006807;GO:0006807;GO:0006807;GO:0006914;GO:0006914;GO:0006914;GO:0006915;GO:0006915;GO:0006915;GO:0006928;GO:0006928;GO:0006928;GO:0006950;GO:0006950;GO:0006950;GO:0006979;GO:0006979;GO:0006979;GO:0006996;GO:0006996;GO:…
hsa-miR-125a-5p	MIMAT0000443	ZNF385A		GO:0000075;GO:0000075;GO:0000077;GO:0000082;GO:0000278;GO:0000902;GO:0000904;GO:0001501;GO:0002181;GO:0002376;GO:0002520;GO:0003008;GO:0006139;GO:0006351;GO:0006355;GO:0006403;GO:0006412;GO:0006417;GO:0006518;GO:0006725;GO:0006807;GO:0006915;GO:0006950;GO:0006974;GO:0006977;GO:0006978;GO:0006996;GO:0007049;GO:0007050;GO:0007093;GO:0007154;GO:0007165;GO:0007275;GO:0007346;GO:0007599;GO:0007610;GO:…
hsa-miR-125a-5p	MIMAT0000443	TRPS1		GO:0000122;GO:0000122;GO:0000122;GO:0000122;GO:0001501;GO:0001501;GO:0001501;GO:0002062;GO:0002062;GO:0006139;GO:0006139;GO:0006139;GO:0006351;GO:0006351;GO:0006351;GO:0006355;GO:0006355;GO:0006355;GO:0006357;GO:0006357;GO:0006357;GO:0006366;GO:0006366;GO:0006366;GO:0006605;GO:0006605;GO:0006605;GO:0006606;GO:0006606;GO:0006606;GO:0006607;GO:0006607;GO:0006725;GO:0006725;GO:0006725;GO:0006807;GO:…
hsa-miR-125a-5p	MIMAT0000443	MTUS1
hsa-miR-125a-5p	MIMAT0000443	EIF4EBP1	hsa01521;hsa01521;hsa03013;hsa04012;hsa04066;hsa04150;hsa04151;hsa04152;hsa04211;hsa04910;hsa05221;hsa05231	GO:0000082;GO:0000082;GO:0000278;GO:0001666;GO:0002181;GO:0002183;GO:0002190;GO:0002192;GO:0002931;GO:0006412;GO:0006413;GO:0006417;GO:0006446;GO:0006461;GO:0006518;GO:0006807;GO:0006950;GO:0007049;GO:0007154;GO:0007165;GO:0007166;GO:0007167;GO:0007169;GO:0007275;GO:0007346;GO:0008152;GO:0008286;GO:0009058;GO:0009059;GO:0009628;GO:0009719;GO:0009725;GO:0009889;GO:0009890;GO:0009892;GO:0009987;GO:…
hsa-miR-125a-5p	MIMAT0000443	LFNG	hsa00514;hsa00514;hsa04330	GO:0000003;GO:0000003;GO:0000280;GO:0001541;GO:0001756;GO:0001775;GO:0002252;GO:0002263;GO:0002285;GO:0002312;GO:0002313;GO:0002315;GO:0002335;GO:0002366;GO:0002376;GO:0002520;GO:0002521;GO:0003002;GO:0003006;GO:0006955;GO:0006996;GO:0007049;GO:0007126;GO:0007143;GO:0007154;GO:0007155;GO:0007159;GO:0007165;GO:0007166;GO:0007219;GO:0007275;GO:0007386;GO:0007389;GO:0007548;GO:0008406;GO:0008585;GO:…
hsa-miR-125a-5p	MIMAT0000443	REST	hsa04550;hsa04550;hsa05016	GO:0000122;GO:0000122;GO:0000122;GO:0002244;GO:0002244;GO:0002376;GO:0002376;GO:0002520;GO:0002520;GO:0002790;GO:0002791;GO:0002792;GO:0006081;GO:0006139;GO:0006139;GO:0006325;GO:0006325;GO:0006351;GO:0006351;GO:0006355;GO:0006355;GO:0006357;GO:0006357;GO:0006366;GO:0006366;GO:0006464;GO:0006464;GO:0006476;GO:0006508;GO:0006508;GO:0006629;GO:0006694;GO:0006700;GO:0006704;GO:0006705;GO:0006725;GO:…
hsa-miR-125a-5p	MIMAT0000443	DIP2A		GO:0006915;GO:0006915;GO:0007275;GO:0008152;GO:0008219;GO:0009892;GO:0009987;GO:0010467;GO:0010468;GO:0010605;GO:0010629;GO:0010941;GO:0012501;GO:0019222;GO:0032501;GO:0032502;GO:0042981;GO:0043067;GO:0043170;GO:0044699;GO:0044707;GO:0044763;GO:0044767;GO:0048519;GO:0048856;GO:0050789;GO:0050794;GO:0060255;GO:0065007;GO:0071704
hsa-miR-125a-5p	MIMAT0000443	ESRRA		GO:0000122;GO:0000122;GO:0001501;GO:0001503;GO:0001649;GO:0002376;GO:0002520;GO:0002521;GO:0002573;GO:0002682;GO:0002761;GO:0006139;GO:0006351;GO:0006352;GO:0006355;GO:0006357;GO:0006366;GO:0006367;GO:0006725;GO:0006807;GO:0006996;GO:0007005;GO:0007154;GO:0007165;GO:0007275;GO:0008152;GO:0008283;GO:0009058;GO:0009059;GO:0009719;GO:0009725;GO:0009755;GO:0009888;GO:0009889;GO:0009890;GO:0009891;GO:…
hsa-miR-125a-5p	MIMAT0000443	ZSWIM6		GO:0000902;GO:0000902;GO:0000902;GO:0001764;GO:0001764;GO:0006928;GO:0006928;GO:0007275;GO:0007275;GO:0007399;GO:0007399;GO:0009653;GO:0009653;GO:0009987;GO:0009987;GO:0016043;GO:0016043;GO:0016477;GO:0016477;GO:0022008;GO:0022008;GO:0030030;GO:0030030;GO:0030154;GO:0030154;GO:0030182;GO:0030182;GO:0030334;GO:0030334;GO:0031175;GO:0031175;GO:0032501;GO:0032501;GO:0032502;GO:0032502;GO:0032879;GO:…
hsa-miR-125a-5p	MIMAT0000443	ANKRD33B
hsa-miR-125a-5p	MIMAT0000443	ANAPC16		GO:0000278;GO:0000278;GO:0000278;GO:0000280;GO:0000280;GO:0006464;GO:0006464;GO:0006508;GO:0006508;GO:0006511;GO:0006511;GO:0006996;GO:0006996;GO:0007049;GO:0007049;GO:0007067;GO:0007067;GO:0007346;GO:0007346;GO:0008152;GO:0008152;GO:0009056;GO:0009056;GO:0009057;GO:0009057;GO:0009892;GO:0009892;GO:0009893;GO:0009893;GO:0009894;GO:0009894;GO:0009896;GO:0009896;GO:0009987;GO:0009987;GO:0010498;GO:…
hsa-miR-125a-5p	MIMAT0000443	SEMA4C	hsa04360;hsa04360	GO:0000165;GO:0000165;GO:0000902;GO:0000904;GO:0001558;GO:0001667;GO:0001755;GO:0001838;GO:0001841;GO:0001843;GO:0001932;GO:0001934;GO:0002009;GO:0006464;GO:0006468;GO:0006793;GO:0006796;GO:0006928;GO:0006935;GO:0006950;GO:0007154;GO:0007165;GO:0007166;GO:0007275;GO:0007399;GO:0007409;GO:0007411;GO:0007417;GO:0007420;GO:0008152;GO:0008361;GO:0009605;GO:0009653;GO:0009790;GO:0009792;GO:0009888;GO:…
hsa-miR-125a-5p	MIMAT0000443	TMEM136
hsa-miR-1278	MIMAT0005936	LAMC1	hsa04151;hsa04151;hsa04151;hsa04510;hsa04510;hsa04512;hsa05020;hsa05145;hsa05145;hsa05146;hsa05146;hsa05200;hsa05200;hsa05222;hsa05222	GO:0000902;GO:0000902;GO:0000902;GO:0000904;GO:0000904;GO:0006461;GO:0006461;GO:0006928;GO:0006928;GO:0007044;GO:0007044;GO:0007155;GO:0007155;GO:0007492;GO:0007492;GO:0008283;GO:0008283;GO:0008284;GO:0008284;GO:0009653;GO:0009653;GO:0009888;GO:0009888;GO:0009987;GO:0009987;GO:0016043;GO:0016043;GO:0016477;GO:0016477;GO:0022411;GO:0022411;GO:0022607;GO:0022607;GO:0022610;GO:0022610;GO:0022617;GO:…
hsa-miR-1278	MIMAT0005936	CCDC14		GO:0007275;GO:0007275;GO:0007399;GO:0007417;GO:0007420;GO:0008104;GO:0021762;GO:0030901;GO:0032501;GO:0032502;GO:0033036;GO:0033365;GO:0034613;GO:0044380;GO:0044699;GO:0044707;GO:0044767;GO:0048513;GO:0048731;GO:0048856;GO:0048857;GO:0051179;GO:0051641;GO:0060322;GO:0070727;GO:0071539;GO:0072698
hsa-miR-1278	MIMAT0005936	RILPL1		GO:0000902;GO:0000902;GO:0000904;GO:0002064;GO:0003382;GO:0006810;GO:0006886;GO:0007009;GO:0008104;GO:0008219;GO:0009653;GO:0009888;GO:0009987;GO:0010256;GO:0010941;GO:0015031;GO:0016043;GO:0030154;GO:0030855;GO:0032502;GO:0032594;GO:0032989;GO:0033036;GO:0034613;GO:0044699;GO:0044763;GO:0044765;GO:0044767;GO:0044802;GO:0045184;GO:0046907;GO:0048468;GO:0048856;GO:0048869;GO:0050789;GO:0050794;GO:…
hsa-miR-1278	MIMAT0005936	RBM12B
hsa-miR-1278	MIMAT0005936	HOXA5		GO:0001501;GO:0001501;GO:0001525;GO:0001568;GO:0001763;GO:0001944;GO:0002009;GO:0002064;GO:0002065;GO:0002066;GO:0002067;GO:0002069;GO:0002070;GO:0002262;GO:0002376;GO:0002520;GO:0002682;GO:0002683;GO:0002684;GO:0003002;GO:0003008;GO:0003016;GO:0006139;GO:0006351;GO:0006355;GO:0006357;GO:0006366;GO:0006725;GO:0006807;GO:0006915;GO:0006928;GO:0007154;GO:0007267;GO:0007275;GO:0007389;GO:0007585;GO:…
hsa-miR-1278	MIMAT0005936	SERBP1		GO:0006915;GO:0006915;GO:0008152;GO:0008219;GO:0009987;GO:0010467;GO:0010468;GO:0010608;GO:0010941;GO:0012501;GO:0019222;GO:0042981;GO:0043067;GO:0043170;GO:0043487;GO:0043488;GO:0044699;GO:0044763;GO:0050789;GO:0050794;GO:0060255;GO:0065007;GO:0065008;GO:0071704
hsa-miR-1278	MIMAT0005936	TOP1MT		GO:0006139;GO:0006139;GO:0006259;GO:0006260;GO:0006265;GO:0006725;GO:0006807;GO:0006996;GO:0008152;GO:0009058;GO:0009059;GO:0009987;GO:0016043;GO:0034641;GO:0034645;GO:0043170;GO:0044237;GO:0044238;GO:0044249;GO:0044260;GO:0046483;GO:0051276;GO:0071103;GO:0071704;GO:0071840;GO:0090304;GO:1901360;GO:1901576
hsa-miR-1278	MIMAT0005936	RBM22	hsa03040;hsa03040	GO:0000060;GO:0000060;GO:0000375;GO:0000377;GO:0000387;GO:0000398;GO:0006139;GO:0006396;GO:0006397;GO:0006605;GO:0006606;GO:0006725;GO:0006807;GO:0006810;GO:0006886;GO:0006913;GO:0008104;GO:0008152;GO:0008380;GO:0009893;GO:0009987;GO:0010467;GO:0010468;GO:0010604;GO:0010628;GO:0015031;GO:0016043;GO:0016070;GO:0016071;GO:0017038;GO:0019219;GO:0019222;GO:0022607;GO:0022613;GO:0022618;GO:0031323;GO:…
hsa-miR-1278	MIMAT0005936	YAF2		GO:0006139;GO:0006139;GO:0006351;GO:0006355;GO:0006725;GO:0006807;GO:0008152;GO:0009058;GO:0009059;GO:0009889;GO:0009890;GO:0009891;GO:0009892;GO:0009893;GO:0009987;GO:0010467;GO:0010468;GO:0010556;GO:0010557;GO:0010558;GO:0010604;GO:0010605;GO:0010628;GO:0010629;GO:0016070;GO:0018130;GO:0019219;GO:0019222;GO:0019438;GO:0031323;GO:0031324;GO:0031325;GO:0031326;GO:0031327;GO:0031328;GO:0032774;GO:…
hsa-miR-1278	MIMAT0005936	ZNF2		GO:0006139;GO:0006139;GO:0006351;GO:0006355;GO:0006725;GO:0006807;GO:0008152;GO:0009058;GO:0009059;GO:0009889;GO:0009987;GO:0010467;GO:0010468;GO:0010556;GO:0016070;GO:0018130;GO:0019219;GO:0019222;GO:0019438;GO:0031323;GO:0031326;GO:0032774;GO:0034641;GO:0034645;GO:0034654;GO:0043170;GO:0044237;GO:0044238;GO:0044249;GO:0044260;GO:0044271;GO:0046483;GO:0050789;GO:0050794;GO:0051171;GO:0051252;GO:…
hsa-miR-1278	MIMAT0005936	RBM8A	hsa03013;hsa03013;hsa03015;hsa03040	GO:0000184;GO:0000184;GO:0000375;GO:0000377;GO:0000380;GO:0000381;GO:0000398;GO:0000956;GO:0006139;GO:0006351;GO:0006353;GO:0006366;GO:0006369;GO:0006396;GO:0006397;GO:0006401;GO:0006402;GO:0006403;GO:0006405;GO:0006406;GO:0006412;GO:0006417;GO:0006518;GO:0006725;GO:0006807;GO:0006810;GO:0006913;GO:0008152;GO:0008380;GO:0009056;GO:0009057;GO:0009058;GO:0009059;GO:0009889;GO:0009987;GO:0010467;GO:…
hsa-miR-1278	MIMAT0005936	SMIM13
hsa-miR-1278	MIMAT0005936	LSM14A		GO:0001816;GO:0001816;GO:0001817;GO:0001819;GO:0001959;GO:0001961;GO:0002218;GO:0002221;GO:0002252;GO:0002253;GO:0002376;GO:0002682;GO:0002684;GO:0002753;GO:0002757;GO:0002758;GO:0002764;GO:0006412;GO:0006417;GO:0006518;GO:0006807;GO:0006950;GO:0006952;GO:0006955;GO:0006996;GO:0007154;GO:0007165;GO:0007166;GO:0007275;GO:0008152;GO:0009058;GO:0009059;GO:0009605;GO:0009607;GO:0009615;GO:0009889;GO:…
hsa-miR-1278	MIMAT0005936	CCDC178
hsa-miR-1278	MIMAT0005936	USP38		GO:0006464;GO:0006464;GO:0006508;GO:0006511;GO:0008152;GO:0009056;GO:0009057;GO:0009987;GO:0016579;GO:0019538;GO:0019941;GO:0030163;GO:0036211;GO:0043170;GO:0043412;GO:0043632;GO:0044237;GO:0044238;GO:0044248;GO:0044257;GO:0044260;GO:0044265;GO:0044267;GO:0051603;GO:0070646;GO:0070647;GO:0071704;GO:1901575
hsa-miR-1278	MIMAT0005936	ZDHHC11
hsa-miR-1278	MIMAT0005936	IQCJ-SCHIP1
hsa-miR-1278	MIMAT0005936	RUNX2	hsa05202;hsa05202;hsa05202	GO:0001501;GO:0001501;GO:0001501;GO:0001503;GO:0001503;GO:0001649;GO:0001649;GO:0001775;GO:0001775;GO:0001958;GO:0001958;GO:0002062;GO:0002062;GO:0002063;GO:0002063;GO:0002076;GO:0002376;GO:0002376;GO:0002520;GO:0002520;GO:0002521;GO:0002521;GO:0006139;GO:0006139;GO:0006351;GO:0006351;GO:0006355;GO:0006355;GO:0006357;GO:0006357;GO:0006366;GO:0006366;GO:0006725;GO:0006725;GO:0006807;GO:0006807;GO:…
hsa-miR-1278	MIMAT0005936	BTBD7		GO:0001763;GO:0001763;GO:0001763;GO:0002009;GO:0002009;GO:0007275;GO:0007275;GO:0007431;GO:0007431;GO:0007435;GO:0007435;GO:0009653;GO:0009653;GO:0009887;GO:0009887;GO:0009888;GO:0009888;GO:0022603;GO:0022603;GO:0022612;GO:0022612;GO:0032501;GO:0032501;GO:0032502;GO:0032502;GO:0035272;GO:0035272;GO:0044699;GO:0044699;GO:0044707;GO:0044707;GO:0044767;GO:0044767;GO:0048513;GO:0048513;GO:0048729;GO:…
hsa-miR-1278	MIMAT0005936	TMEM56
hsa-miR-1278	MIMAT0005936	A1CF		GO:0006139;GO:0006139;GO:0006396;GO:0006397;GO:0006725;GO:0006807;GO:0008152;GO:0009451;GO:0009987;GO:0010467;GO:0016070;GO:0016071;GO:0016553;GO:0016556;GO:0031647;GO:0034641;GO:0043170;GO:0043412;GO:0044237;GO:0044238;GO:0044260;GO:0046483;GO:0050821;GO:0065007;GO:0065008;GO:0071704;GO:0090304;GO:1901360
hsa-miR-1278	MIMAT0005936	SAMD8		GO:0006629;GO:0006629;GO:0006643;GO:0006644;GO:0006665;GO:0006672;GO:0006684;GO:0006686;GO:0006793;GO:0006796;GO:0006807;GO:0008152;GO:0008610;GO:0008654;GO:0009058;GO:0009059;GO:0009889;GO:0009987;GO:0010556;GO:0019216;GO:0019222;GO:0019637;GO:0030148;GO:0031323;GO:0031326;GO:0034248;GO:0034641;GO:0043170;GO:0043603;GO:0043604;GO:0044085;GO:0044087;GO:0044237;GO:0044238;GO:0044249;GO:0044255;GO:…
hsa-miR-1278	MIMAT0005936	HSP90AA1	hsa04141;hsa04141;hsa04141;hsa04151;hsa04151;hsa04612;hsa04621;hsa04621;hsa04914;hsa04914;hsa04915;hsa04915;hsa05200;hsa05200;hsa05215;hsa05215	GO:0000060;GO:0000060;GO:0000060;GO:0000086;GO:0000086;GO:0000278;GO:0000278;GO:0001764;GO:0001764;GO:0002252;GO:0002252;GO:0002253;GO:0002253;GO:0002376;GO:0002376;GO:0002429;GO:0002429;GO:0002431;GO:0002431;GO:0002433;GO:0002433;GO:0002682;GO:0002682;GO:0002684;GO:0002684;GO:0002757;GO:0002757;GO:0002764;GO:0002764;GO:0002768;GO:0002768;GO:0003008;GO:0003008;GO:0003009;GO:0003009;GO:0003012;GO:…
hsa-miR-1278	MIMAT0005936	PHTF1		GO:0006139;GO:0006139;GO:0006351;GO:0006355;GO:0006725;GO:0006807;GO:0008152;GO:0009058;GO:0009059;GO:0009889;GO:0009987;GO:0010467;GO:0010468;GO:0010556;GO:0016070;GO:0018130;GO:0019219;GO:0019222;GO:0019438;GO:0031323;GO:0031326;GO:0032774;GO:0034641;GO:0034645;GO:0034654;GO:0043170;GO:0044237;GO:0044238;GO:0044249;GO:0044260;GO:0044271;GO:0046483;GO:0050789;GO:0050794;GO:0051171;GO:0051252;GO:…
hsa-miR-1278	MIMAT0005936	ZNF417		GO:0006139;GO:0006139;GO:0006139;GO:0006351;GO:0006351;GO:0006355;GO:0006355;GO:0006725;GO:0006725;GO:0006807;GO:0006807;GO:0008152;GO:0008152;GO:0009058;GO:0009058;GO:0009059;GO:0009059;GO:0009889;GO:0009889;GO:0009987;GO:0009987;GO:0010467;GO:0010467;GO:0010468;GO:0010468;GO:0010556;GO:0010556;GO:0016070;GO:0016070;GO:0018130;GO:0018130;GO:0019219;GO:0019219;GO:0019222;GO:0019222;GO:0019438;GO:…
hsa-miR-1278	MIMAT0005936	TAPT1		GO:0001501;GO:0001501;GO:0001501;GO:0001701;GO:0001701;GO:0007154;GO:0007154;GO:0007165;GO:0007165;GO:0007186;GO:0007186;GO:0007275;GO:0007275;GO:0009790;GO:0009790;GO:0009791;GO:0009791;GO:0009792;GO:0009792;GO:0009987;GO:0009987;GO:0023052;GO:0023052;GO:0032501;GO:0032501;GO:0032502;GO:0032502;GO:0043009;GO:0043009;GO:0044699;GO:0044699;GO:0044700;GO:0044700;GO:0044707;GO:0044707;GO:0044763;GO:…
hsa-miR-1278	MIMAT0005936	PLXDC2
hsa-miR-1278	MIMAT0005936	ATP8A2		GO:0000902;GO:0000902;GO:0000904;GO:0001654;GO:0003008;GO:0003009;GO:0003012;GO:0003407;GO:0006810;GO:0006869;GO:0006900;GO:0006936;GO:0006941;GO:0006996;GO:0007010;GO:0007275;GO:0007399;GO:0007409;GO:0007423;GO:0007568;GO:0007600;GO:0007601;GO:0007610;GO:0007631;GO:0008283;GO:0008285;GO:0009314;GO:0009416;GO:0009581;GO:0009582;GO:0009583;GO:0009584;GO:0009605;GO:0009612;GO:0009628;GO:0009653;GO:…
hsa-miR-1278	MIMAT0005936	STEAP2	hsa04978;hsa04978	GO:0000041;GO:0000041;GO:0006810;GO:0006811;GO:0006812;GO:0006825;GO:0006826;GO:0006887;GO:0006892;GO:0006893;GO:0006897;GO:0008152;GO:0009719;GO:0009725;GO:0009987;GO:0010033;GO:0015677;GO:0015682;GO:0016192;GO:0030001;GO:0032940;GO:0042221;GO:0042592;GO:0044699;GO:0044710;GO:0044763;GO:0044765;GO:0045055;GO:0046903;GO:0048193;GO:0048878;GO:0050801;GO:0050896;GO:0051179;GO:0051234;GO:0055065;GO:…
hsa-miR-1278	MIMAT0005936	PAPD5	hsa03018;hsa03018;hsa03018;hsa03018	GO:0000278;GO:0000278;GO:0000278;GO:0000278;GO:0000280;GO:0000280;GO:0000280;GO:0000956;GO:0000956;GO:0000956;GO:0006139;GO:0006139;GO:0006139;GO:0006259;GO:0006259;GO:0006259;GO:0006364;GO:0006364;GO:0006364;GO:0006396;GO:0006396;GO:0006396;GO:0006397;GO:0006397;GO:0006397;GO:0006401;GO:0006401;GO:0006401;GO:0006402;GO:0006402;GO:0006402;GO:0006725;GO:0006725;GO:0006725;GO:0006807;GO:0006807;GO:…
hsa-miR-1278	MIMAT0005936	BMPR1A	hsa04060;hsa04060;hsa04350;hsa04390;hsa04550	GO:0000003;GO:0000003;GO:0001501;GO:0001503;GO:0001649;GO:0001701;GO:0001704;GO:0001707;GO:0001708;GO:0001710;GO:0001756;GO:0001932;GO:0001934;GO:0002053;GO:0002062;GO:0002376;GO:0003002;GO:0003006;GO:0003007;GO:0003197;GO:0003203;GO:0003272;GO:0006139;GO:0006351;GO:0006355;GO:0006357;GO:0006366;GO:0006464;GO:0006468;GO:0006605;GO:0006606;GO:0006725;GO:0006793;GO:0006796;GO:0006807;GO:0006810;GO:…
hsa-miR-1278	MIMAT0005936	ZBTB43		GO:0006139;GO:0006139;GO:0006351;GO:0006355;GO:0006725;GO:0006807;GO:0008152;GO:0009058;GO:0009059;GO:0009889;GO:0009987;GO:0010467;GO:0010468;GO:0010556;GO:0016070;GO:0018130;GO:0019219;GO:0019222;GO:0019438;GO:0031323;GO:0031326;GO:0032774;GO:0034641;GO:0034645;GO:0034654;GO:0043170;GO:0044237;GO:0044238;GO:0044249;GO:0044260;GO:0044271;GO:0046483;GO:0050789;GO:0050794;GO:0051171;GO:0051252;GO:…
hsa-miR-1278	MIMAT0005936	PSMB5	hsa03050;hsa03050	GO:0000165;GO:0000165;GO:0000209;GO:0000278;GO:0001736;GO:0001738;GO:0002009;GO:0002218;GO:0002220;GO:0002223;GO:0002253;GO:0002376;GO:0002429;GO:0002474;GO:0002478;GO:0002479;GO:0002682;GO:0002684;GO:0002757;GO:0002758;GO:0002764;GO:0002768;GO:0006082;GO:0006464;GO:0006468;GO:0006508;GO:0006511;GO:0006520;GO:0006521;GO:0006793;GO:0006796;GO:0006807;GO:0006950;GO:0006952;GO:0006955;GO:0006979;GO:…
hsa-miR-1278	MIMAT0005936	SEMA6D	hsa04360;hsa04360	GO:0000902;GO:0000902;GO:0000904;GO:0001558;GO:0001667;GO:0001755;GO:0006928;GO:0006935;GO:0007154;GO:0007165;GO:0007166;GO:0007275;GO:0007399;GO:0007409;GO:0007411;GO:0007417;GO:0007420;GO:0008361;GO:0009605;GO:0009653;GO:0009888;GO:0009987;GO:0010721;GO:0010769;GO:0010771;GO:0010975;GO:0010977;GO:0014031;GO:0014032;GO:0014033;GO:0014812;GO:0014909;GO:0014910;GO:0014911;GO:0014912;GO:0016043;GO:…
hsa-miR-1278	MIMAT0005936	ZMYM5		GO:0006139;GO:0006139;GO:0006351;GO:0006355;GO:0006357;GO:0006366;GO:0006725;GO:0006807;GO:0007275;GO:0008152;GO:0009058;GO:0009059;GO:0009889;GO:0009987;GO:0010467;GO:0010468;GO:0010556;GO:0016070;GO:0018130;GO:0019219;GO:0019222;GO:0019438;GO:0031323;GO:0031326;GO:0032501;GO:0032502;GO:0032774;GO:0034641;GO:0034645;GO:0034654;GO:0043170;GO:0044237;GO:0044238;GO:0044249;GO:0044260;GO:0044271;GO:…
hsa-miR-1278	MIMAT0005936	MDM2	hsa01522;hsa01522;hsa01522;hsa01524;hsa04068;hsa04068;hsa04110;hsa04110;hsa04115;hsa04115;hsa04120;hsa04120;hsa04144;hsa04144;hsa04151;hsa04151;hsa04919;hsa04919;hsa05169;hsa05169;hsa05200;hsa05200;hsa05202;hsa05202;hsa05203;hsa05203;hsa05205;hsa05205;hsa05206;hsa05206;hsa05214;hsa05214;hsa05215;hsa05215;hsa05218;hsa05218;hsa05219;hsa05219;hsa05220;hsa05220	GO:0000075;GO:0000075;GO:0000075;GO:0000077;GO:0000077;GO:0000082;GO:0000082;GO:0000122;GO:0000122;GO:0000278;GO:0000278;GO:0000302;GO:0000302;GO:0001568;GO:0001568;GO:0001666;GO:0001666;GO:0001944;GO:0001944;GO:0001974;GO:0001974;GO:0002027;GO:0003007;GO:0003007;GO:0003008;GO:0003008;GO:0003013;GO:0003013;GO:0003015;GO:0003015;GO:0003170;GO:0003170;GO:0003171;GO:0003179;GO:0003179;GO:0003181;GO:…
hsa-miR-1278	MIMAT0005936	RUFY2
hsa-miR-1278	MIMAT0005936	TRIM73
hsa-miR-1278	MIMAT0005936	CAPN6		GO:0000226;GO:0000226;GO:0001578;GO:0006508;GO:0006996;GO:0007010;GO:0007017;GO:0008152;GO:0009987;GO:0016043;GO:0019538;GO:0033043;GO:0043170;GO:0044238;GO:0044699;GO:0044763;GO:0050789;GO:0050794;GO:0051128;GO:0051493;GO:0065007;GO:0071704;GO:0071840;GO:1902589
hsa-miR-1278	MIMAT0005936	ERLIN2		GO:0006066;GO:0006066;GO:0006082;GO:0006139;GO:0006351;GO:0006355;GO:0006357;GO:0006366;GO:0006464;GO:0006468;GO:0006508;GO:0006511;GO:0006629;GO:0006631;GO:0006633;GO:0006694;GO:0006695;GO:0006725;GO:0006793;GO:0006796;GO:0006807;GO:0006950;GO:0006984;GO:0006991;GO:0007154;GO:0007165;GO:0008152;GO:0008202;GO:0008203;GO:0008610;GO:0009056;GO:0009057;GO:0009058;GO:0009059;GO:0009889;GO:0009890;GO:…
hsa-miR-1278	MIMAT0005936	SH3BGRL		GO:0007154;GO:0007154;GO:0007165;GO:0009966;GO:0009967;GO:0009987;GO:0010646;GO:0010647;GO:0023051;GO:0023052;GO:0023056;GO:0044699;GO:0044700;GO:0044763;GO:0048518;GO:0048522;GO:0048583;GO:0048584;GO:0050789;GO:0050794;GO:0050896;GO:0051716;GO:0065007
hsa-miR-1278	MIMAT0005936	ARID4B		GO:0000003;GO:0000003;GO:0002064;GO:0003006;GO:0006139;GO:0006325;GO:0006349;GO:0006351;GO:0006355;GO:0006357;GO:0006366;GO:0006464;GO:0006476;GO:0006479;GO:0006725;GO:0006807;GO:0006996;GO:0007275;GO:0007276;GO:0007283;GO:0007548;GO:0008152;GO:0008213;GO:0008406;GO:0008584;GO:0009058;GO:0009059;GO:0009888;GO:0009889;GO:0009891;GO:0009893;GO:0009987;GO:0010467;GO:0010468;GO:0010556;GO:0010557;GO:…
hsa-miR-1278	MIMAT0005936	ASXL1		GO:0000122;GO:0000122;GO:0001101;GO:0001501;GO:0003007;GO:0006139;GO:0006325;GO:0006351;GO:0006355;GO:0006357;GO:0006366;GO:0006464;GO:0006508;GO:0006725;GO:0006807;GO:0006996;GO:0007154;GO:0007165;GO:0007275;GO:0007507;GO:0008152;GO:0009058;GO:0009059;GO:0009653;GO:0009887;GO:0009889;GO:0009890;GO:0009891;GO:0009892;GO:0009893;GO:0009966;GO:0009967;GO:0009968;GO:0009987;GO:0010033;GO:0010467;GO:…
hsa-miR-1278	MIMAT0005936	KLHL9	hsa04120;hsa04120	GO:0000278;GO:0000278;GO:0000280;GO:0000910;GO:0006464;GO:0006996;GO:0007049;GO:0007067;GO:0008152;GO:0009987;GO:0016043;GO:0016567;GO:0019538;GO:0022402;GO:0032446;GO:0036211;GO:0043170;GO:0043412;GO:0044237;GO:0044238;GO:0044260;GO:0044267;GO:0044699;GO:0044763;GO:0048285;GO:0051301;GO:0070647;GO:0071704;GO:0071840;GO:1903047
hsa-miR-1278	MIMAT0005936	CNTN4		GO:0000902;GO:0000902;GO:0000902;GO:0000904;GO:0000904;GO:0006928;GO:0006928;GO:0006935;GO:0006935;GO:0007154;GO:0007154;GO:0007155;GO:0007155;GO:0007158;GO:0007267;GO:0007267;GO:0007268;GO:0007268;GO:0007275;GO:0007275;GO:0007399;GO:0007399;GO:0007409;GO:0007409;GO:0007411;GO:0007411;GO:0007413;GO:0007417;GO:0007417;GO:0007420;GO:0007420;GO:0008037;GO:0008038;GO:0009605;GO:0009605;GO:0009653;GO:…
hsa-miR-1278	MIMAT0005936	JAK1	hsa01521;hsa01521;hsa04151;hsa04380;hsa04550;hsa04630;hsa05140;hsa05145;hsa05152;hsa05160;hsa05161;hsa05162;hsa05164;hsa05166;hsa05168;hsa05169;hsa05200;hsa05203;hsa05212	GO:0000165;GO:0000165;GO:0001525;GO:0001568;GO:0001944;GO:0001959;GO:0002040;GO:0002376;GO:0002682;GO:0006464;GO:0006468;GO:0006793;GO:0006796;GO:0006928;GO:0006950;GO:0006952;GO:0006955;GO:0007154;GO:0007165;GO:0007166;GO:0007167;GO:0007169;GO:0007275;GO:0008152;GO:0008283;GO:0009653;GO:0009966;GO:0009987;GO:0010033;GO:0010646;GO:0016310;GO:0016477;GO:0018108;GO:0018193;GO:0018212;GO:0019221;GO:…
hsa-miR-1278	MIMAT0005936	MRPL9	hsa03010;hsa03010	GO:0006412;GO:0006412;GO:0006414;GO:0006415;GO:0006518;GO:0006807;GO:0006996;GO:0007005;GO:0008152;GO:0009058;GO:0009059;GO:0009987;GO:0010467;GO:0016043;GO:0019538;GO:0022411;GO:0032543;GO:0032984;GO:0034641;GO:0034645;GO:0043043;GO:0043170;GO:0043241;GO:0043603;GO:0043604;GO:0043624;GO:0043933;GO:0044237;GO:0044238;GO:0044249;GO:0044260;GO:0044267;GO:0044271;GO:0044699;GO:0044763;GO:0070125;GO:…
hsa-miR-1278	MIMAT0005936	DNAJC6	hsa04144;hsa04144	GO:0006464;GO:0006464;GO:0006470;GO:0006793;GO:0006796;GO:0006810;GO:0006897;GO:0006898;GO:0008152;GO:0009987;GO:0016043;GO:0016192;GO:0016311;GO:0019538;GO:0022411;GO:0030100;GO:0032879;GO:0032984;GO:0035335;GO:0036211;GO:0043170;GO:0043241;GO:0043412;GO:0043624;GO:0043933;GO:0044237;GO:0044238;GO:0044260;GO:0044267;GO:0044699;GO:0044763;GO:0048259;GO:0050789;GO:0050794;GO:0051049;GO:0051128;GO:…
hsa-miR-1278	MIMAT0005936	ZNF84		GO:0006139;GO:0006139;GO:0006351;GO:0006355;GO:0006725;GO:0006807;GO:0008152;GO:0009058;GO:0009059;GO:0009889;GO:0009987;GO:0010467;GO:0010468;GO:0010556;GO:0016070;GO:0018130;GO:0019219;GO:0019222;GO:0019438;GO:0031323;GO:0031326;GO:0032774;GO:0034641;GO:0034645;GO:0034654;GO:0043170;GO:0044237;GO:0044238;GO:0044249;GO:0044260;GO:0044271;GO:0046483;GO:0050789;GO:0050794;GO:0051171;GO:0051252;GO:…
hsa-miR-1278	MIMAT0005936	AGAP9		GO:0043085;GO:0043085;GO:0043087;GO:0043547;GO:0044093;GO:0050790;GO:0051336;GO:0051345;GO:0065007;GO:0065009
hsa-miR-1278	MIMAT0005936	PPP1R15B
hsa-miR-1278	MIMAT0005936	TM4SF1
hsa-miR-1278	MIMAT0005936	GUCY1A3	hsa00230;hsa00230;hsa04022;hsa04270;hsa04540;hsa04611;hsa04713;hsa04730;hsa04921;hsa04924;hsa04970	GO:0003008;GO:0003008;GO:0003012;GO:0003013;GO:0003018;GO:0006139;GO:0006140;GO:0006163;GO:0006164;GO:0006182;GO:0006725;GO:0006753;GO:0006793;GO:0006796;GO:0006807;GO:0006936;GO:0006937;GO:0006939;GO:0006940;GO:0006950;GO:0007154;GO:0007165;GO:0007263;GO:0008015;GO:0008152;GO:0008217;GO:0009058;GO:0009117;GO:0009150;GO:0009152;GO:0009165;GO:0009187;GO:0009190;GO:0009259;GO:0009260;GO:0009605;GO:…
hsa-miR-1278	MIMAT0005936	SAR1A	hsa04141;hsa04141;hsa04141;hsa05134;hsa05134	GO:0006810;GO:0006810;GO:0006810;GO:0006886;GO:0006886;GO:0008104;GO:0008104;GO:0015031;GO:0015031;GO:0016192;GO:0016192;GO:0033036;GO:0033036;GO:0034613;GO:0034613;GO:0045184;GO:0045184;GO:0046907;GO:0046907;GO:0051179;GO:0051179;GO:0051234;GO:0051234;GO:0051641;GO:0051641;GO:0051649;GO:0051649;GO:0070727;GO:0070727;GO:0071702;GO:0071702
hsa-miR-1278	MIMAT0005936	CTAGE1
hsa-miR-1278	MIMAT0005936	RAPH1		GO:0000902;GO:0000902;GO:0000902;GO:0000904;GO:0000904;GO:0007154;GO:0007154;GO:0007165;GO:0007165;GO:0007275;GO:0007275;GO:0007399;GO:0007399;GO:0007409;GO:0007409;GO:0009653;GO:0009653;GO:0009987;GO:0009987;GO:0016043;GO:0016043;GO:0016049;GO:0016049;GO:0022008;GO:0022008;GO:0023052;GO:0023052;GO:0030030;GO:0030030;GO:0030154;GO:0030154;GO:0030182;GO:0030182;GO:0031175;GO:0031175;GO:0032501;GO:…
hsa-miR-1278	MIMAT0005936	FXR1	hsa03013;hsa03013	GO:0006412;GO:0006412;GO:0006417;GO:0006518;GO:0006807;GO:0006915;GO:0007275;GO:0007517;GO:0008152;GO:0008219;GO:0009058;GO:0009059;GO:0009889;GO:0009890;GO:0009892;GO:0009987;GO:0010467;GO:0010468;GO:0010556;GO:0010558;GO:0010605;GO:0010608;GO:0010629;GO:0012501;GO:0016441;GO:0016458;GO:0017148;GO:0019222;GO:0019538;GO:0030154;GO:0031047;GO:0031323;GO:0031324;GO:0031326;GO:0031327;GO:0032268;GO:…
hsa-miR-1278	MIMAT0005936	TFDP2	hsa04110;hsa04110	GO:0000075;GO:0000075;GO:0000077;GO:0000082;GO:0000278;GO:0006139;GO:0006351;GO:0006355;GO:0006357;GO:0006366;GO:0006725;GO:0006807;GO:0006950;GO:0006974;GO:0006977;GO:0007049;GO:0007050;GO:0007093;GO:0007154;GO:0007165;GO:0007346;GO:0008152;GO:0009058;GO:0009059;GO:0009889;GO:0009890;GO:0009891;GO:0009892;GO:0009893;GO:0009987;GO:0010467;GO:0010468;GO:0010556;GO:0010557;GO:0010558;GO:0010564;GO:…
hsa-miR-1278	MIMAT0005936	KCNH7		GO:0006810;GO:0006810;GO:0006811;GO:0006812;GO:0006813;GO:0009987;GO:0015672;GO:0030001;GO:0032879;GO:0034220;GO:0034762;GO:0034765;GO:0042391;GO:0043269;GO:0044699;GO:0044763;GO:0044765;GO:0050789;GO:0051049;GO:0051179;GO:0051234;GO:0055085;GO:0065007;GO:0065008;GO:0071804;GO:0071805;GO:0098655;GO:0098660;GO:0098662;GO:1902578
hsa-miR-1278	MIMAT0005936	ARHGEF6	hsa04810;hsa04810;hsa04810;hsa05212;hsa05212	GO:0000165;GO:0000165;GO:0000165;GO:0006464;GO:0006464;GO:0006468;GO:0006468;GO:0006793;GO:0006793;GO:0006796;GO:0006796;GO:0006915;GO:0006915;GO:0006950;GO:0006950;GO:0007154;GO:0007154;GO:0007165;GO:0007165;GO:0007254;GO:0007254;GO:0007264;GO:0007264;GO:0007265;GO:0007265;GO:0007266;GO:0007266;GO:0008152;GO:0008152;GO:0008219;GO:0008219;GO:0009966;GO:0009966;GO:0009987;GO:0009987;GO:0010646;GO:…
hsa-miR-1278	MIMAT0005936	SEMA3E	hsa04360;hsa04360;hsa04360	GO:0000902;GO:0000902;GO:0000902;GO:0000904;GO:0000904;GO:0001525;GO:0001525;GO:0001558;GO:0001558;GO:0001568;GO:0001568;GO:0001569;GO:0001569;GO:0001667;GO:0001667;GO:0001755;GO:0001755;GO:0001763;GO:0001763;GO:0001944;GO:0001944;GO:0001952;GO:0001952;GO:0001953;GO:0001953;GO:0002009;GO:0002009;GO:0002040;GO:0002040;GO:0006928;GO:0006928;GO:0006935;GO:0006935;GO:0006996;GO:0006996;GO:0007010;GO:…
hsa-miR-1278	MIMAT0005936	LDHAL6A	hsa00010;hsa00010;hsa00270;hsa00620;hsa00640;hsa01100;hsa04922	GO:0005975;GO:0005975;GO:0006082;GO:0008152;GO:0009987;GO:0019752;GO:0043436;GO:0044237;GO:0044238;GO:0044281;GO:0044699;GO:0044710;GO:0044763;GO:0055114;GO:0071704
hsa-miR-1278	MIMAT0005936	KIAA0368		GO:0006461;GO:0006461;GO:0009987;GO:0016043;GO:0022607;GO:0034622;GO:0043248;GO:0043623;GO:0043933;GO:0044085;GO:0065003;GO:0070271;GO:0071822;GO:0071840
hsa-miR-1278	MIMAT0005936	LGSN		GO:0006082;GO:0006082;GO:0006520;GO:0006541;GO:0006807;GO:0008152;GO:0008652;GO:0009058;GO:0009064;GO:0009084;GO:0009987;GO:0016053;GO:0019752;GO:0043436;GO:0044237;GO:0044238;GO:0044249;GO:0044281;GO:0044283;GO:0044699;GO:0044710;GO:0044711;GO:0044763;GO:0046394;GO:0071704;GO:1901564;GO:1901566;GO:1901576;GO:1901605;GO:1901607
hsa-miR-1278	MIMAT0005936	TMEM66		GO:0002115;GO:0002115;GO:0006810;GO:0006811;GO:0006812;GO:0006816;GO:0010959;GO:0030001;GO:0032879;GO:0043269;GO:0050789;GO:0051049;GO:0051179;GO:0051234;GO:0051924;GO:0065007;GO:0070838;GO:0072511;GO:2001256
hsa-miR-1278	MIMAT0005936	TP53INP2		GO:0000045;GO:0000045;GO:0001503;GO:0001649;GO:0001894;GO:0006139;GO:0006351;GO:0006355;GO:0006508;GO:0006511;GO:0006725;GO:0006807;GO:0006914;GO:0006996;GO:0007033;GO:0008104;GO:0008152;GO:0009056;GO:0009057;GO:0009058;GO:0009059;GO:0009889;GO:0009891;GO:0009893;GO:0009987;GO:0010467;GO:0010468;GO:0010506;GO:0010508;GO:0010556;GO:0010557;GO:0010604;GO:0010628;GO:0016043;GO:0016070;GO:0016236;GO:…
hsa-miR-1278	MIMAT0005936	DOCK10		GO:0006928;GO:0006928;GO:0007154;GO:0007165;GO:0007264;GO:0009987;GO:0016477;GO:0023052;GO:0030334;GO:0032879;GO:0035556;GO:0040011;GO:0040012;GO:0043085;GO:0043087;GO:0043547;GO:0044093;GO:0044699;GO:0044700;GO:0044763;GO:0048870;GO:0050789;GO:0050790;GO:0050794;GO:0050896;GO:0051179;GO:0051270;GO:0051336;GO:0051345;GO:0051674;GO:0051716;GO:0065007;GO:0065009;GO:2000145
hsa-miR-1278	MIMAT0005936	PHF6		GO:0006139;GO:0006139;GO:0006139;GO:0006351;GO:0006351;GO:0006355;GO:0006355;GO:0006725;GO:0006725;GO:0006807;GO:0006807;GO:0008152;GO:0008152;GO:0009058;GO:0009058;GO:0009059;GO:0009059;GO:0009889;GO:0009889;GO:0009987;GO:0009987;GO:0010467;GO:0010467;GO:0010468;GO:0010468;GO:0010556;GO:0010556;GO:0016070;GO:0016070;GO:0018130;GO:0018130;GO:0019219;GO:0019219;GO:0019222;GO:0019222;GO:0019438;GO:…
hsa-miR-1278	MIMAT0005936	TLE4		GO:0000122;GO:0000122;GO:0000122;GO:0006139;GO:0006139;GO:0006351;GO:0006351;GO:0006355;GO:0006355;GO:0006357;GO:0006357;GO:0006366;GO:0006366;GO:0006461;GO:0006461;GO:0006725;GO:0006725;GO:0006807;GO:0006807;GO:0007154;GO:0007154;GO:0007165;GO:0007165;GO:0007166;GO:0007166;GO:0007267;GO:0007267;GO:0008152;GO:0008152;GO:0009058;GO:0009058;GO:0009059;GO:0009059;GO:0009889;GO:0009889;GO:0009890;GO:…
hsa-miR-1278	MIMAT0005936	FAM126A		GO:0006629;GO:0006629;GO:0006644;GO:0006650;GO:0006793;GO:0006796;GO:0007009;GO:0007154;GO:0007165;GO:0007272;GO:0007275;GO:0007399;GO:0008104;GO:0008152;GO:0008366;GO:0009987;GO:0010256;GO:0016043;GO:0016310;GO:0019637;GO:0023052;GO:0030258;GO:0032501;GO:0032502;GO:0033036;GO:0034613;GO:0042552;GO:0044237;GO:0044238;GO:0044255;GO:0044699;GO:0044700;GO:0044707;GO:0044710;GO:0044763;GO:0044767;GO:…
hsa-miR-1278	MIMAT0005936	RTN1		GO:0007275;GO:0007275;GO:0007399;GO:0009987;GO:0022008;GO:0030154;GO:0030182;GO:0032501;GO:0032502;GO:0044699;GO:0044707;GO:0044763;GO:0044767;GO:0048699;GO:0048731;GO:0048856;GO:0048869
hsa-miR-1278	MIMAT0005936	RGS2	hsa04022;hsa04022;hsa04740;hsa04921	GO:0000003;GO:0000003;GO:0000165;GO:0000226;GO:0001932;GO:0001933;GO:0003008;GO:0003012;GO:0003013;GO:0003015;GO:0003018;GO:0003300;GO:0006412;GO:0006417;GO:0006461;GO:0006464;GO:0006468;GO:0006469;GO:0006518;GO:0006793;GO:0006796;GO:0006807;GO:0006936;GO:0006937;GO:0006939;GO:0006940;GO:0006941;GO:0006942;GO:0006996;GO:0007010;GO:0007017;GO:0007049;GO:0007154;GO:0007165;GO:0007186;GO:0007276;GO:…
hsa-miR-1278	MIMAT0005936	RNPS1	hsa03013;hsa03013;hsa03013;hsa03015;hsa03015	GO:0000184;GO:0000184;GO:0000184;GO:0000375;GO:0000375;GO:0000377;GO:0000377;GO:0000380;GO:0000380;GO:0000381;GO:0000381;GO:0000398;GO:0000398;GO:0000956;GO:0000956;GO:0006139;GO:0006139;GO:0006351;GO:0006351;GO:0006353;GO:0006353;GO:0006366;GO:0006366;GO:0006369;GO:0006369;GO:0006396;GO:0006396;GO:0006397;GO:0006397;GO:0006401;GO:0006401;GO:0006402;GO:0006402;GO:0006403;GO:0006403;GO:0006405;GO:…
hsa-miR-1278	MIMAT0005936	ATP1B1	hsa04022;hsa04022;hsa04024;hsa04260;hsa04261;hsa04911;hsa04918;hsa04919;hsa04960;hsa04961;hsa04964;hsa04970;hsa04971;hsa04972;hsa04973;hsa04974;hsa04976;hsa04978	GO:0000422;GO:0000422;GO:0000423;GO:0001508;GO:0001666;GO:0002028;GO:0002230;GO:0002252;GO:0002376;GO:0002682;GO:0002697;GO:0002831;GO:0003008;GO:0003012;GO:0003013;GO:0003015;GO:0006139;GO:0006163;GO:0006725;GO:0006753;GO:0006793;GO:0006796;GO:0006807;GO:0006810;GO:0006811;GO:0006812;GO:0006813;GO:0006814;GO:0006816;GO:0006873;GO:0006874;GO:0006875;GO:0006883;GO:0006886;GO:0006914;GO:0006928;GO:…
hsa-miR-1278	MIMAT0005936	ATRX		GO:0000003;GO:0000003;GO:0000003;GO:0000070;GO:0000070;GO:0000122;GO:0000122;GO:0000278;GO:0000278;GO:0000280;GO:0000280;GO:0000723;GO:0000723;GO:0000819;GO:0000819;GO:0002064;GO:0002064;GO:0003006;GO:0003006;GO:0006139;GO:0006139;GO:0006259;GO:0006259;GO:0006260;GO:0006260;GO:0006261;GO:0006261;GO:0006275;GO:0006275;GO:0006281;GO:0006281;GO:0006304;GO:0006304;GO:0006305;GO:0006305;GO:0006306;GO:…
hsa-miR-1278	MIMAT0005936	IL22	hsa04060;hsa04060;hsa04630;hsa05321	GO:0002376;GO:0002376;GO:0002526;GO:0006950;GO:0006952;GO:0006953;GO:0006954;GO:0006955;GO:0007154;GO:0007165;GO:0007259;GO:0007267;GO:0009719;GO:0009725;GO:0009966;GO:0009967;GO:0009987;GO:0010033;GO:0010646;GO:0010647;GO:0014070;GO:0023051;GO:0023052;GO:0023056;GO:0031960;GO:0033993;GO:0035556;GO:0042221;GO:0044699;GO:0044700;GO:0044763;GO:0046425;GO:0046427;GO:0048518;GO:0048522;GO:0048545;GO:…
hsa-miR-1278	MIMAT0005936	KIAA1549L		GO:0000422;GO:0000422;GO:0000422;GO:0000422;GO:0000423;GO:0000423;GO:0000423;GO:0002230;GO:0002230;GO:0002230;GO:0002252;GO:0002252;GO:0002252;GO:0002376;GO:0002376;GO:0002376;GO:0002682;GO:0002682;GO:0002682;GO:0002697;GO:0002697;GO:0002697;GO:0002831;GO:0002831;GO:0002831;GO:0006914;GO:0006914;GO:0006914;GO:0006950;GO:0006950;GO:0006950;GO:0006952;GO:0006952;GO:0006952;GO:0006996;GO:0006996;GO:…
hsa-miR-1278	MIMAT0005936	USP15		GO:0006139;GO:0006139;GO:0006325;GO:0006351;GO:0006355;GO:0006357;GO:0006366;GO:0006464;GO:0006468;GO:0006508;GO:0006511;GO:0006725;GO:0006793;GO:0006796;GO:0006807;GO:0006996;GO:0007154;GO:0007165;GO:0007166;GO:0007167;GO:0007178;GO:0007179;GO:0008152;GO:0009056;GO:0009057;GO:0009058;GO:0009059;GO:0009719;GO:0009889;GO:0009987;GO:0010033;GO:0010467;GO:0010468;GO:0010556;GO:0016043;GO:0016070;GO:…
hsa-miR-1278	MIMAT0005936	ELMOD2		GO:0002252;GO:0002252;GO:0002376;GO:0002682;GO:0002697;GO:0002831;GO:0006950;GO:0006952;GO:0009605;GO:0009607;GO:0009615;GO:0009987;GO:0016032;GO:0031347;GO:0032101;GO:0043085;GO:0043087;GO:0043207;GO:0043547;GO:0043900;GO:0043903;GO:0044093;GO:0044403;GO:0044419;GO:0044764;GO:0048583;GO:0050688;GO:0050789;GO:0050790;GO:0050792;GO:0050794;GO:0050896;GO:0051336;GO:0051345;GO:0051607;GO:0051704;GO:…
hsa-miR-1278	MIMAT0005936	SMAD2	hsa04068;hsa04068;hsa04068;hsa04068;hsa04110;hsa04110;hsa04110;hsa04144;hsa04144;hsa04144;hsa04350;hsa04350;hsa04350;hsa04390;hsa04390;hsa04390;hsa04520;hsa04520;hsa04520;hsa04550;hsa04550;hsa04550;hsa04933;hsa04933;hsa04933;hsa05142;hsa05142;hsa05166;hsa05166;hsa05166;hsa05200;hsa05200;hsa05200;hsa05205;hsa05205;hsa05205;hsa05210;hsa05210;hsa05210;hsa05212;hsa05212;hsa05212;hsa05321;hsa05321;hsa…	GO:0000122;GO:0000122;GO:0000122;GO:0000122;GO:0000578;GO:0000902;GO:0000902;GO:0000902;GO:0000904;GO:0000904;GO:0000904;GO:0001501;GO:0001501;GO:0001501;GO:0001655;GO:0001655;GO:0001655;GO:0001657;GO:0001657;GO:0001657;GO:0001701;GO:0001701;GO:0001701;GO:0001704;GO:0001704;GO:0001704;GO:0001706;GO:0001706;GO:0001706;GO:0001707;GO:0001707;GO:0001822;GO:0001822;GO:0001822;GO:0001823;GO:0001823;GO:…
hsa-miR-1278	MIMAT0005936	LRP2	hsa04340;hsa04340;hsa04918	GO:0001523;GO:0001523;GO:0001568;GO:0001944;GO:0003205;GO:0003231;GO:0003279;GO:0003281;GO:0005975;GO:0006464;GO:0006486;GO:0006629;GO:0006720;GO:0006721;GO:0006766;GO:0006775;GO:0006810;GO:0006897;GO:0006898;GO:0007275;GO:0007399;GO:0007417;GO:0007420;GO:0007507;GO:0008104;GO:0008152;GO:0008202;GO:0008283;GO:0009058;GO:0009059;GO:0009100;GO:0009101;GO:0009987;GO:0016101;GO:0016192;GO:0019538;GO:…
hsa-miR-1278	MIMAT0005936	GEN1		GO:0000070;GO:0000070;GO:0000075;GO:0000226;GO:0000278;GO:0000280;GO:0000724;GO:0000725;GO:0000819;GO:0006139;GO:0006259;GO:0006281;GO:0006302;GO:0006310;GO:0006312;GO:0006725;GO:0006807;GO:0006950;GO:0006974;GO:0006996;GO:0007010;GO:0007017;GO:0007049;GO:0007059;GO:0007067;GO:0007088;GO:0007091;GO:0007093;GO:0007094;GO:0007098;GO:0007346;GO:0008152;GO:0009987;GO:0010564;GO:0010639;GO:0010824;GO:…
hsa-miR-1278	MIMAT0005936	RPS6KB1	hsa01521;hsa01521;hsa01521;hsa01522;hsa01522;hsa04012;hsa04012;hsa04066;hsa04066;hsa04150;hsa04150;hsa04151;hsa04151;hsa04152;hsa04152;hsa04211;hsa04211;hsa04213;hsa04213;hsa04350;hsa04350;hsa04666;hsa04666;hsa04910;hsa04910;hsa04931;hsa04931;hsa05205;hsa05205;hsa05221;hsa05221;hsa05231;hsa05231	GO:0000003;GO:0000003;GO:0000003;GO:0000082;GO:0000082;GO:0000278;GO:0000278;GO:0001101;GO:0001101;GO:0001662;GO:0002209;GO:0002237;GO:0002237;GO:0003006;GO:0003006;GO:0003008;GO:0003008;GO:0003009;GO:0003009;GO:0003012;GO:0003012;GO:0006412;GO:0006412;GO:0006413;GO:0006413;GO:0006417;GO:0006417;GO:0006446;GO:0006446;GO:0006464;GO:0006464;GO:0006468;GO:0006468;GO:0006518;GO:0006518;GO:0006793;GO:…
hsa-miR-1278	MIMAT0005936	SPTLC1	hsa00600;hsa00600;hsa01100;hsa04071	GO:0006066;GO:0006066;GO:0006629;GO:0006643;GO:0006644;GO:0006665;GO:0006670;GO:0006672;GO:0006684;GO:0006686;GO:0006793;GO:0006796;GO:0006807;GO:0006914;GO:0008152;GO:0008610;GO:0008654;GO:0009056;GO:0009058;GO:0009893;GO:0009894;GO:0009896;GO:0009987;GO:0010506;GO:0010508;GO:0016042;GO:0016236;GO:0016239;GO:0016241;GO:0019216;GO:0019222;GO:0019637;GO:0019751;GO:0030148;GO:0031323;GO:0031325;GO:…
hsa-miR-1278	MIMAT0005936	CLCN5		GO:0003008;GO:0003008;GO:0006810;GO:0006811;GO:0006820;GO:0006821;GO:0007588;GO:0015698;GO:0032501;GO:0032879;GO:0034220;GO:0034762;GO:0034765;GO:0043269;GO:0044070;GO:0050789;GO:0051049;GO:0051179;GO:0051234;GO:0055085;GO:0065007;GO:0098656;GO:0098660;GO:0098661;GO:1902476;GO:1903959
hsa-miR-1278	MIMAT0005936	RTF1		GO:0000122;GO:0000122;GO:0001701;GO:0001704;GO:0001706;GO:0001711;GO:0001824;GO:0001832;GO:0006139;GO:0006325;GO:0006351;GO:0006354;GO:0006355;GO:0006357;GO:0006366;GO:0006368;GO:0006464;GO:0006479;GO:0006725;GO:0006807;GO:0006996;GO:0007154;GO:0007165;GO:0007166;GO:0007267;GO:0007275;GO:0007369;GO:0007492;GO:0008152;GO:0008213;GO:0009058;GO:0009059;GO:0009653;GO:0009790;GO:0009792;GO:0009888;GO:…
hsa-miR-1278	MIMAT0005936	ALG9	hsa00510;hsa00510;hsa01100	GO:0005975;GO:0005975;GO:0006464;GO:0006486;GO:0006488;GO:0006490;GO:0006629;GO:0008152;GO:0009058;GO:0009059;GO:0009100;GO:0009101;GO:0009987;GO:0019538;GO:0034645;GO:0036211;GO:0043170;GO:0043412;GO:0043413;GO:0044237;GO:0044238;GO:0044249;GO:0044255;GO:0044260;GO:0044267;GO:0044699;GO:0044710;GO:0044711;GO:0044723;GO:0044763;GO:0070085;GO:0071704;GO:0097502;GO:1901135;GO:1901137;GO:1901576
hsa-miR-1278	MIMAT0005936	TMEM164
hsa-miR-1278	MIMAT0005936	LPPR5		GO:0006629;GO:0006629;GO:0006644;GO:0006793;GO:0006796;GO:0007154;GO:0007165;GO:0007275;GO:0007399;GO:0008152;GO:0009987;GO:0010720;GO:0010975;GO:0010976;GO:0016043;GO:0016311;GO:0019637;GO:0022008;GO:0022607;GO:0023052;GO:0030030;GO:0030031;GO:0030154;GO:0030182;GO:0030258;GO:0031175;GO:0031344;GO:0031346;GO:0032501;GO:0032502;GO:0044085;GO:0044087;GO:0044089;GO:0044237;GO:0044238;GO:0044255;GO:…
hsa-miR-1278	MIMAT0005936	MED21		GO:0001701;GO:0001701;GO:0001824;GO:0006139;GO:0006351;GO:0006355;GO:0006357;GO:0006366;GO:0006464;GO:0006725;GO:0006807;GO:0007275;GO:0008152;GO:0009058;GO:0009059;GO:0009790;GO:0009792;GO:0009889;GO:0009891;GO:0009893;GO:0009987;GO:0010467;GO:0010468;GO:0010556;GO:0010557;GO:0010604;GO:0010628;GO:0016070;GO:0016567;GO:0018130;GO:0019219;GO:0019222;GO:0019438;GO:0019538;GO:0019827;GO:0031323;GO:…
hsa-miR-1278	MIMAT0005936	TRIM33		GO:0000122;GO:0000122;GO:0006139;GO:0006351;GO:0006355;GO:0006357;GO:0006366;GO:0006464;GO:0006725;GO:0006807;GO:0007154;GO:0007165;GO:0007166;GO:0007167;GO:0007178;GO:0007179;GO:0008152;GO:0009058;GO:0009059;GO:0009719;GO:0009889;GO:0009890;GO:0009892;GO:0009966;GO:0009968;GO:0009987;GO:0010033;GO:0010467;GO:0010468;GO:0010556;GO:0010558;GO:0010605;GO:0010629;GO:0010646;GO:0010648;GO:0016070;GO:…
hsa-miR-1278	MIMAT0005936	AGAP6		GO:0043085;GO:0043085;GO:0043087;GO:0043547;GO:0044093;GO:0050790;GO:0051336;GO:0051345;GO:0065007;GO:0065009
hsa-miR-1278	MIMAT0005936	TFPI	hsa04610;hsa04610	GO:0006508;GO:0006508;GO:0006950;GO:0007596;GO:0007598;GO:0007599;GO:0008152;GO:0009611;GO:0009892;GO:0009987;GO:0010466;GO:0010605;GO:0010951;GO:0019222;GO:0019538;GO:0030162;GO:0031323;GO:0031324;GO:0032268;GO:0032269;GO:0032501;GO:0042060;GO:0043086;GO:0043170;GO:0044092;GO:0044237;GO:0044238;GO:0044260;GO:0044267;GO:0044699;GO:0044707;GO:0045861;GO:0048519;GO:0048523;GO:0050789;GO:0050790;GO:…
hsa-miR-1278	MIMAT0005936	KLHL2		GO:0006464;GO:0006464;GO:0008152;GO:0009987;GO:0016567;GO:0019538;GO:0032446;GO:0036211;GO:0043170;GO:0043412;GO:0044237;GO:0044238;GO:0044260;GO:0044267;GO:0070647;GO:0071704
hsa-miR-1278	MIMAT0005936	SMG1	hsa03015;hsa03015;hsa03015	GO:0000184;GO:0000184;GO:0000184;GO:0000723;GO:0000723;GO:0000956;GO:0000956;GO:0006139;GO:0006139;GO:0006259;GO:0006259;GO:0006281;GO:0006281;GO:0006401;GO:0006401;GO:0006402;GO:0006402;GO:0006403;GO:0006403;GO:0006405;GO:0006405;GO:0006406;GO:0006406;GO:0006464;GO:0006464;GO:0006468;GO:0006468;GO:0006629;GO:0006629;GO:0006644;GO:0006644;GO:0006650;GO:0006650;GO:0006725;GO:0006725;GO:0006793;GO:…
hsa-miR-1278	MIMAT0005936	EEF1A1	hsa03013;hsa03013;hsa05134	GO:0006139;GO:0006139;GO:0006351;GO:0006355;GO:0006412;GO:0006414;GO:0006518;GO:0006725;GO:0006807;GO:0006914;GO:0008152;GO:0009058;GO:0009059;GO:0009719;GO:0009889;GO:0009987;GO:0010033;GO:0010467;GO:0010468;GO:0010506;GO:0010556;GO:0016070;GO:0018130;GO:0019219;GO:0019222;GO:0019438;GO:0019538;GO:0031323;GO:0031326;GO:0032774;GO:0034641;GO:0034645;GO:0034654;GO:0042221;GO:0043043;GO:0043170;GO:…
hsa-miR-1278	MIMAT0005936	ARG2	hsa00220;hsa00220;hsa00330;hsa01100;hsa01230;hsa05146	GO:0000050;GO:0000050;GO:0001655;GO:0001657;GO:0001822;GO:0001823;GO:0003008;GO:0003012;GO:0006082;GO:0006520;GO:0006525;GO:0006807;GO:0006809;GO:0006936;GO:0006941;GO:0007275;GO:0008152;GO:0009058;GO:0009064;GO:0009888;GO:0009987;GO:0019627;GO:0019752;GO:0032501;GO:0032502;GO:0034641;GO:0035295;GO:0043436;GO:0043603;GO:0043604;GO:0044237;GO:0044238;GO:0044249;GO:0044271;GO:0044281;GO:0044699;GO:…
hsa-miR-1278	MIMAT0005936	DDIT4	hsa04150;hsa04150;hsa04151;hsa05206	GO:0001666;GO:0001666;GO:0001764;GO:0001932;GO:0001933;GO:0002252;GO:0002376;GO:0005975;GO:0006082;GO:0006090;GO:0006091;GO:0006096;GO:0006109;GO:0006110;GO:0006139;GO:0006140;GO:0006163;GO:0006165;GO:0006464;GO:0006468;GO:0006725;GO:0006732;GO:0006733;GO:0006753;GO:0006757;GO:0006793;GO:0006796;GO:0006807;GO:0006915;GO:0006928;GO:0006950;GO:0006952;GO:0006974;GO:0007154;GO:0007165;GO:0007166;GO:…
hsa-miR-1278	MIMAT0005936	ZNF292		GO:0006139;GO:0006139;GO:0006351;GO:0006355;GO:0006357;GO:0006366;GO:0006725;GO:0006807;GO:0008152;GO:0009058;GO:0009059;GO:0009889;GO:0009891;GO:0009893;GO:0009987;GO:0010467;GO:0010468;GO:0010556;GO:0010557;GO:0010604;GO:0010628;GO:0016070;GO:0018130;GO:0019219;GO:0019222;GO:0019438;GO:0031323;GO:0031325;GO:0031326;GO:0031328;GO:0032774;GO:0034641;GO:0034645;GO:0034654;GO:0043170;GO:0044237;GO:…
hsa-miR-1278	MIMAT0005936	ERCC4	hsa03420;hsa03420;hsa03460	GO:0000003;GO:0000003;GO:0000280;GO:0000712;GO:0000723;GO:0000724;GO:0000725;GO:0006139;GO:0006259;GO:0006281;GO:0006283;GO:0006289;GO:0006293;GO:0006295;GO:0006296;GO:0006302;GO:0006310;GO:0006461;GO:0006725;GO:0006807;GO:0006950;GO:0006974;GO:0006996;GO:0007049;GO:0007059;GO:0007126;GO:0007127;GO:0007131;GO:0008152;GO:0009314;GO:0009411;GO:0009416;GO:0009628;GO:0009650;GO:0009892;GO:0009987;GO:…
hsa-miR-1278	MIMAT0005936	TAOK1	hsa04010;hsa04010	GO:0000075;GO:0000075;GO:0000077;GO:0000165;GO:0000819;GO:0001932;GO:0001934;GO:0006139;GO:0006259;GO:0006281;GO:0006464;GO:0006468;GO:0006725;GO:0006793;GO:0006796;GO:0006807;GO:0006915;GO:0006950;GO:0006974;GO:0006996;GO:0007010;GO:0007049;GO:0007059;GO:0007062;GO:0007154;GO:0007165;GO:0007254;GO:0008152;GO:0008219;GO:0009893;GO:0009966;GO:0009967;GO:0009987;GO:0010562;GO:0010604;GO:0010646;GO:…
hsa-miR-1278	MIMAT0005936	CNOT7	hsa03018;hsa03018	GO:0000075;GO:0000075;GO:0000077;GO:0000082;GO:0000278;GO:0000288;GO:0000289;GO:0000290;GO:0000291;GO:0000956;GO:0005975;GO:0006139;GO:0006351;GO:0006355;GO:0006357;GO:0006366;GO:0006401;GO:0006402;GO:0006412;GO:0006417;GO:0006518;GO:0006725;GO:0006807;GO:0006950;GO:0006974;GO:0006977;GO:0006996;GO:0007049;GO:0007050;GO:0007093;GO:0007154;GO:0007165;GO:0007346;GO:0008152;GO:0008283;GO:0008284;GO:…
hsa-miR-1278	MIMAT0005936	ZFX		GO:0006139;GO:0006139;GO:0006351;GO:0006355;GO:0006725;GO:0006807;GO:0007275;GO:0008152;GO:0009058;GO:0009059;GO:0009889;GO:0009987;GO:0010467;GO:0010468;GO:0010556;GO:0016070;GO:0018130;GO:0019219;GO:0019222;GO:0019438;GO:0031323;GO:0031326;GO:0032501;GO:0032502;GO:0032774;GO:0034641;GO:0034645;GO:0034654;GO:0043170;GO:0044237;GO:0044238;GO:0044249;GO:0044260;GO:0044271;GO:0044699;GO:0044707;GO:…
hsa-miR-1278	MIMAT0005936	DISC1		GO:0000226;GO:0000226;GO:0000902;GO:0000904;GO:0001558;GO:0001764;GO:0001952;GO:0001954;GO:0002052;GO:0006464;GO:0006508;GO:0006511;GO:0006873;GO:0006874;GO:0006875;GO:0006928;GO:0006996;GO:0007010;GO:0007017;GO:0007154;GO:0007155;GO:0007160;GO:0007165;GO:0007166;GO:0007267;GO:0007275;GO:0007399;GO:0007405;GO:0007409;GO:0007417;GO:0007420;GO:0008104;GO:0008152;GO:0008283;GO:0008284;GO:0008347;GO:…
hsa-miR-1278	MIMAT0005936	DPY19L3		GO:0005975;GO:0005975;GO:0006464;GO:0006486;GO:0008152;GO:0009058;GO:0009059;GO:0009100;GO:0009101;GO:0009987;GO:0018103;GO:0018193;GO:0018211;GO:0018317;GO:0018406;GO:0019538;GO:0034645;GO:0035268;GO:0036211;GO:0043170;GO:0043412;GO:0043413;GO:0044237;GO:0044238;GO:0044249;GO:0044260;GO:0044267;GO:0044699;GO:0044710;GO:0044723;GO:0044763;GO:0070085;GO:0071704;GO:0097502;GO:1901135;GO:1901137;GO:…
hsa-miR-1278	MIMAT0005936	PALLD		GO:0000902;GO:0000902;GO:0000904;GO:0002064;GO:0003334;GO:0003382;GO:0006928;GO:0006996;GO:0007010;GO:0007275;GO:0008544;GO:0009653;GO:0009888;GO:0009913;GO:0009987;GO:0016043;GO:0016477;GO:0030029;GO:0030036;GO:0030154;GO:0030216;GO:0030855;GO:0032501;GO:0032502;GO:0032989;GO:0040011;GO:0043588;GO:0044699;GO:0044707;GO:0044763;GO:0044767;GO:0048468;GO:0048513;GO:0048731;GO:0048856;GO:0048869;GO:…
hsa-miR-1278	MIMAT0005936	QSER1
hsa-miR-1278	MIMAT0005936	PRRC2C		GO:0002244;GO:0002244;GO:0002376;GO:0002520;GO:0007275;GO:0009987;GO:0030097;GO:0030154;GO:0032501;GO:0032502;GO:0044699;GO:0044707;GO:0044763;GO:0044767;GO:0048513;GO:0048534;GO:0048731;GO:0048856;GO:0048869
hsa-miR-1278	MIMAT0005936	AKTIP		GO:0001932;GO:0001932;GO:0001934;GO:0006464;GO:0006468;GO:0006793;GO:0006796;GO:0006810;GO:0006915;GO:0006996;GO:0007032;GO:0007033;GO:0007034;GO:0007040;GO:0007041;GO:0008104;GO:0008152;GO:0008219;GO:0008333;GO:0009893;GO:0009987;GO:0010256;GO:0010562;GO:0010604;GO:0012501;GO:0015031;GO:0016043;GO:0016192;GO:0016197;GO:0016310;GO:0016482;GO:0016567;GO:0019220;GO:0019222;GO:0019538;GO:0031323;GO:…
hsa-miR-1278	MIMAT0005936	SNX18		GO:0000278;GO:0000278;GO:0000280;GO:0000281;GO:0000910;GO:0006810;GO:0006886;GO:0006897;GO:0006996;GO:0007034;GO:0007049;GO:0007067;GO:0008104;GO:0009987;GO:0010324;GO:0015031;GO:0016043;GO:0016050;GO:0016192;GO:0016197;GO:0022402;GO:0032506;GO:0033036;GO:0034613;GO:0036089;GO:0043085;GO:0043087;GO:0043547;GO:0044093;GO:0044699;GO:0044763;GO:0045184;GO:0046907;GO:0048285;GO:0050790;GO:0051179;GO:…
hsa-miR-1278	MIMAT0005936	AGAP11		GO:0043085;GO:0043085;GO:0043087;GO:0043547;GO:0044093;GO:0050790;GO:0051336;GO:0051345;GO:0065007;GO:0065009
hsa-miR-1278	MIMAT0005936	RCE1	hsa00900;hsa00900	GO:0006508;GO:0006508;GO:0008152;GO:0009987;GO:0010467;GO:0016485;GO:0019538;GO:0043170;GO:0044237;GO:0044238;GO:0044260;GO:0044267;GO:0051604;GO:0071704
hsa-miR-1278	MIMAT0005936	NARS2	hsa00970;hsa00970	GO:0006082;GO:0006082;GO:0006139;GO:0006399;GO:0006412;GO:0006418;GO:0006518;GO:0006520;GO:0006725;GO:0006807;GO:0008152;GO:0009058;GO:0009059;GO:0009987;GO:0010467;GO:0016070;GO:0019538;GO:0019752;GO:0034641;GO:0034645;GO:0034660;GO:0043038;GO:0043039;GO:0043043;GO:0043170;GO:0043436;GO:0043603;GO:0043604;GO:0044237;GO:0044238;GO:0044249;GO:0044260;GO:0044267;GO:0044271;GO:0044281;GO:0044699;GO:…
hsa-miR-1278	MIMAT0005936	TRIM74
hsa-miR-1278	MIMAT0005936	RFX7		GO:0006139;GO:0006139;GO:0006139;GO:0006351;GO:0006351;GO:0006355;GO:0006355;GO:0006357;GO:0006357;GO:0006366;GO:0006366;GO:0006725;GO:0006725;GO:0006807;GO:0006807;GO:0008152;GO:0008152;GO:0009058;GO:0009058;GO:0009059;GO:0009059;GO:0009889;GO:0009889;GO:0009987;GO:0009987;GO:0010467;GO:0010467;GO:0010468;GO:0010468;GO:0010556;GO:0010556;GO:0016070;GO:0016070;GO:0018130;GO:0018130;GO:0019219;GO:…
hsa-miR-1278	MIMAT0005936	ZNF750		GO:0006139;GO:0006139;GO:0006351;GO:0006355;GO:0006357;GO:0006366;GO:0006725;GO:0006807;GO:0008152;GO:0008544;GO:0009058;GO:0009059;GO:0009888;GO:0009889;GO:0009891;GO:0009893;GO:0009987;GO:0010467;GO:0010468;GO:0010556;GO:0010557;GO:0010604;GO:0010628;GO:0016070;GO:0018130;GO:0019219;GO:0019222;GO:0019438;GO:0030154;GO:0031323;GO:0031325;GO:0031326;GO:0031328;GO:0032502;GO:0032774;GO:0034641;GO:…
hsa-miR-1278	MIMAT0005936	ACADSB	hsa00071;hsa00071;hsa00280;hsa01100;hsa01212	GO:0006082;GO:0006082;GO:0006629;GO:0006631;GO:0006635;GO:0006807;GO:0008152;GO:0009056;GO:0009062;GO:0009081;GO:0009083;GO:0009987;GO:0016042;GO:0016054;GO:0019395;GO:0019752;GO:0030258;GO:0032787;GO:0033539;GO:0034440;GO:0042592;GO:0043436;GO:0044237;GO:0044238;GO:0044242;GO:0044248;GO:0044255;GO:0044281;GO:0044282;GO:0044699;GO:0044710;GO:0044712;GO:0044763;GO:0046395;GO:0048878;GO:0055088;GO:…
hsa-miR-1278	MIMAT0005936	NUP50	hsa03013;hsa03013;hsa03013	GO:0000278;GO:0000278;GO:0000278;GO:0000278;GO:0006139;GO:0006139;GO:0006139;GO:0006403;GO:0006403;GO:0006403;GO:0006405;GO:0006405;GO:0006406;GO:0006406;GO:0006409;GO:0006464;GO:0006464;GO:0006464;GO:0006605;GO:0006605;GO:0006605;GO:0006606;GO:0006606;GO:0006606;GO:0006725;GO:0006725;GO:0006725;GO:0006807;GO:0006807;GO:0006807;GO:0006810;GO:0006810;GO:0006810;GO:0006886;GO:0006886;GO:0006886;GO:…
hsa-miR-1278	MIMAT0005936	TAF5	hsa03022;hsa03022;hsa05168	GO:0006139;GO:0006139;GO:0006325;GO:0006351;GO:0006352;GO:0006354;GO:0006355;GO:0006366;GO:0006367;GO:0006368;GO:0006464;GO:0006473;GO:0006475;GO:0006725;GO:0006807;GO:0006996;GO:0007154;GO:0007165;GO:0008152;GO:0009058;GO:0009059;GO:0009301;GO:0009889;GO:0009966;GO:0009987;GO:0010467;GO:0010468;GO:0010556;GO:0010646;GO:0016032;GO:0016043;GO:0016070;GO:0016073;GO:0016568;GO:0016569;GO:0016570;GO:…
hsa-miR-1278	MIMAT0005936	TMEM63A		GO:0006810;GO:0006810;GO:0006810;GO:0006810;GO:0006811;GO:0006811;GO:0006811;GO:0051179;GO:0051179;GO:0051179;GO:0051234;GO:0051234;GO:0051234
hsa-miR-1278	MIMAT0005936	TACC2		GO:0000226;GO:0000226;GO:0006996;GO:0007010;GO:0007017;GO:0007275;GO:0007399;GO:0007417;GO:0007420;GO:0008283;GO:0009987;GO:0016043;GO:0021537;GO:0021543;GO:0021987;GO:0030900;GO:0032501;GO:0032502;GO:0044699;GO:0044707;GO:0044763;GO:0044767;GO:0048513;GO:0048731;GO:0048856;GO:0060322;GO:0071840;GO:1902589
hsa-miR-1278	MIMAT0005936	CCNG2	hsa04068;hsa04068;hsa04115	GO:0000075;GO:0000075;GO:0000278;GO:0000280;GO:0006996;GO:0007049;GO:0007067;GO:0009987;GO:0016043;GO:0022402;GO:0044699;GO:0044763;GO:0048285;GO:0050789;GO:0050794;GO:0051301;GO:0051726;GO:0065007;GO:0071840;GO:1903047
hsa-miR-1278	MIMAT0005936	ERBB2IP	hsa04621;hsa04621	GO:0001816;GO:0001816;GO:0001817;GO:0001818;GO:0002218;GO:0002221;GO:0002237;GO:0002253;GO:0002376;GO:0002682;GO:0002683;GO:0002684;GO:0002753;GO:0002757;GO:0002758;GO:0002764;GO:0006139;GO:0006351;GO:0006355;GO:0006605;GO:0006725;GO:0006807;GO:0006810;GO:0006886;GO:0006950;GO:0006952;GO:0006955;GO:0006996;GO:0007010;GO:0007049;GO:0007154;GO:0007155;GO:0007163;GO:0007165;GO:0007166;GO:0007167;GO:…
hsa-miR-1278	MIMAT0005936	ENPEP	hsa04614;hsa04614	GO:0001525;GO:0001525;GO:0001568;GO:0001655;GO:0001822;GO:0001944;GO:0001990;GO:0001991;GO:0002002;GO:0002003;GO:0003008;GO:0003013;GO:0003044;GO:0003073;GO:0003081;GO:0006508;GO:0006518;GO:0006807;GO:0006928;GO:0007154;GO:0007267;GO:0007275;GO:0007586;GO:0008015;GO:0008152;GO:0008217;GO:0008283;GO:0009056;GO:0009057;GO:0009653;GO:0009987;GO:0010467;GO:0010817;GO:0016477;GO:0016485;GO:0016486;GO:…
hsa-miR-1278	MIMAT0005936	C12orf65		GO:0006412;GO:0006412;GO:0006414;GO:0006415;GO:0006417;GO:0006518;GO:0006807;GO:0006996;GO:0007005;GO:0008152;GO:0009058;GO:0009059;GO:0009889;GO:0009987;GO:0010467;GO:0010468;GO:0010556;GO:0010608;GO:0016043;GO:0019222;GO:0019538;GO:0022411;GO:0031323;GO:0031326;GO:0032268;GO:0032543;GO:0032984;GO:0034248;GO:0034641;GO:0034645;GO:0043043;GO:0043170;GO:0043241;GO:0043603;GO:0043604;GO:0043624;GO:…
hsa-miR-1278	MIMAT0005936	FEM1C		GO:0006464;GO:0006464;GO:0008152;GO:0009987;GO:0016567;GO:0019538;GO:0032446;GO:0036211;GO:0043170;GO:0043412;GO:0044237;GO:0044238;GO:0044260;GO:0044267;GO:0070647;GO:0071704
hsa-miR-1278	MIMAT0005936	KLHL13	hsa04120;hsa04120	GO:0000278;GO:0000278;GO:0000280;GO:0000910;GO:0006464;GO:0006996;GO:0007049;GO:0007067;GO:0008152;GO:0009987;GO:0016043;GO:0016567;GO:0019538;GO:0022402;GO:0032446;GO:0036211;GO:0043170;GO:0043412;GO:0044237;GO:0044238;GO:0044260;GO:0044267;GO:0044699;GO:0044763;GO:0048285;GO:0051301;GO:0070647;GO:0071704;GO:0071840;GO:1903047
hsa-miR-1278	MIMAT0005936	DENND1B		GO:0001816;GO:0001816;GO:0002250;GO:0002252;GO:0002253;GO:0002367;GO:0002369;GO:0002376;GO:0002429;GO:0002440;GO:0002443;GO:0002449;GO:0002456;GO:0002460;GO:0002682;GO:0002684;GO:0002757;GO:0002764;GO:0002768;GO:0006810;GO:0006955;GO:0007034;GO:0007154;GO:0007165;GO:0007166;GO:0008104;GO:0009987;GO:0015031;GO:0016192;GO:0016197;GO:0023052;GO:0032456;GO:0032501;GO:0033036;GO:0035743;GO:0035745;GO:…
hsa-miR-1278	MIMAT0005936	CEP135		GO:0000086;GO:0000086;GO:0000226;GO:0000278;GO:0000902;GO:0006996;GO:0007010;GO:0007017;GO:0007049;GO:0007098;GO:0007099;GO:0009653;GO:0009987;GO:0010457;GO:0010638;GO:0010927;GO:0016043;GO:0022402;GO:0022603;GO:0022604;GO:0022607;GO:0030030;GO:0030031;GO:0031023;GO:0031344;GO:0031346;GO:0032502;GO:0032989;GO:0032990;GO:0033043;GO:0035058;GO:0042384;GO:0044085;GO:0044087;GO:0044089;GO:0044699;GO:…
hsa-miR-1278	MIMAT0005936	HERPUD2		GO:0000003;GO:0000003;GO:0006950;GO:0006986;GO:0007276;GO:0007283;GO:0010033;GO:0019953;GO:0022414;GO:0032501;GO:0032504;GO:0035966;GO:0042221;GO:0044699;GO:0044702;GO:0044703;GO:0048232;GO:0048609;GO:0050896;GO:0051704
hsa-miR-1278	MIMAT0005936	FAM193A
hsa-miR-1278	MIMAT0005936	EIF5B	hsa03013;hsa03013	GO:0006412;GO:0006412;GO:0006413;GO:0006417;GO:0006446;GO:0006518;GO:0006807;GO:0008152;GO:0009058;GO:0009059;GO:0009889;GO:0009987;GO:0010467;GO:0010468;GO:0010556;GO:0010608;GO:0019222;GO:0019538;GO:0031323;GO:0031326;GO:0032268;GO:0034248;GO:0034641;GO:0034645;GO:0043043;GO:0043170;GO:0043603;GO:0043604;GO:0044237;GO:0044238;GO:0044249;GO:0044260;GO:0044267;GO:0044271;GO:0050789;GO:0050794;GO:…
hsa-miR-1278	MIMAT0005936	OLA1		GO:0006139;GO:0006139;GO:0006139;GO:0006163;GO:0006163;GO:0006725;GO:0006725;GO:0006753;GO:0006753;GO:0006793;GO:0006793;GO:0006796;GO:0006796;GO:0006807;GO:0006807;GO:0008152;GO:0008152;GO:0009116;GO:0009116;GO:0009117;GO:0009117;GO:0009119;GO:0009119;GO:0009123;GO:0009123;GO:0009126;GO:0009126;GO:0009141;GO:0009141;GO:0009144;GO:0009144;GO:0009150;GO:0009150;GO:0009161;GO:0009161;GO:0009167;GO:…
hsa-miR-1278	MIMAT0005936	AGAP4		GO:0043085;GO:0043085;GO:0043087;GO:0043547;GO:0044093;GO:0050790;GO:0051336;GO:0051345;GO:0065007;GO:0065009
hsa-miR-1278	MIMAT0005936	PLEKHA1		GO:0000003;GO:0000003;GO:0000302;GO:0001501;GO:0001553;GO:0002253;GO:0002376;GO:0002429;GO:0002682;GO:0002684;GO:0002757;GO:0002764;GO:0002768;GO:0003006;GO:0006950;GO:0006955;GO:0006979;GO:0007154;GO:0007165;GO:0007166;GO:0007167;GO:0007169;GO:0007275;GO:0007276;GO:0007283;GO:0007548;GO:0008104;GO:0008152;GO:0008209;GO:0008210;GO:0008406;GO:0008584;GO:0008585;GO:0009653;GO:0009791;GO:0009887;GO:…
hsa-miR-1278	MIMAT0005936	SERAC1		GO:0006629;GO:0006629;GO:0006644;GO:0006793;GO:0006796;GO:0008152;GO:0008610;GO:0008654;GO:0009058;GO:0009987;GO:0016043;GO:0019637;GO:0030198;GO:0043062;GO:0044237;GO:0044238;GO:0044249;GO:0044255;GO:0044699;GO:0044710;GO:0044711;GO:0044763;GO:0071704;GO:0071840;GO:0090407;GO:1901576
hsa-miR-1278	MIMAT0005936	C10orf32
hsa-miR-1278	MIMAT0005936	PGM3	hsa00520;hsa00520;hsa01100	GO:0000003;GO:0000003;GO:0002376;GO:0002520;GO:0005975;GO:0006040;GO:0006041;GO:0006047;GO:0006048;GO:0006139;GO:0006464;GO:0006486;GO:0006487;GO:0006493;GO:0006725;GO:0006793;GO:0006796;GO:0006807;GO:0007275;GO:0007276;GO:0007283;GO:0008152;GO:0009058;GO:0009059;GO:0009100;GO:0009101;GO:0009225;GO:0009226;GO:0009987;GO:0018130;GO:0019438;GO:0019538;GO:0019637;GO:0019953;GO:0022414;GO:0030097;GO:…
hsa-miR-1278	MIMAT0005936	ZNF823		GO:0006139;GO:0006139;GO:0006351;GO:0006355;GO:0006725;GO:0006807;GO:0008152;GO:0009058;GO:0009059;GO:0009889;GO:0009987;GO:0010467;GO:0010468;GO:0010556;GO:0016070;GO:0018130;GO:0019219;GO:0019222;GO:0019438;GO:0031323;GO:0031326;GO:0032774;GO:0034641;GO:0034645;GO:0034654;GO:0043170;GO:0044237;GO:0044238;GO:0044249;GO:0044260;GO:0044271;GO:0046483;GO:0050789;GO:0050794;GO:0051171;GO:0051252;GO:…
hsa-miR-1278	MIMAT0005936	CCNB1	hsa04068;hsa04068;hsa04110;hsa04114;hsa04115;hsa04914	GO:0000003;GO:0000003;GO:0000070;GO:0000075;GO:0000077;GO:0000082;GO:0000086;GO:0000278;GO:0000280;GO:0000819;GO:0001101;GO:0001556;GO:0001666;GO:0001701;GO:0001932;GO:0001933;GO:0001934;GO:0003006;GO:0006139;GO:0006323;GO:0006325;GO:0006396;GO:0006397;GO:0006461;GO:0006464;GO:0006468;GO:0006508;GO:0006511;GO:0006725;GO:0006793;GO:0006796;GO:0006807;GO:0006950;GO:0006974;GO:0006977;GO:0006996;GO:…
hsa-miR-1278	MIMAT0005936	THG1L		GO:0006139;GO:0006139;GO:0006396;GO:0006399;GO:0006400;GO:0006461;GO:0006725;GO:0006807;GO:0008033;GO:0008152;GO:0009451;GO:0009987;GO:0010467;GO:0016043;GO:0016070;GO:0022607;GO:0034470;GO:0034641;GO:0034660;GO:0043170;GO:0043412;GO:0043933;GO:0044085;GO:0044237;GO:0044238;GO:0044260;GO:0046483;GO:0051259;GO:0051260;GO:0051262;GO:0051289;GO:0065003;GO:0070271;GO:0071704;GO:0071822;GO:0071840;GO:…
hsa-miR-1278	MIMAT0005936	ZNF711		GO:0006139;GO:0006139;GO:0006351;GO:0006355;GO:0006725;GO:0006807;GO:0008152;GO:0009058;GO:0009059;GO:0009889;GO:0009891;GO:0009893;GO:0009987;GO:0010467;GO:0010468;GO:0010556;GO:0010557;GO:0010604;GO:0010628;GO:0016070;GO:0018130;GO:0019219;GO:0019222;GO:0019438;GO:0031323;GO:0031325;GO:0031326;GO:0031328;GO:0032774;GO:0034641;GO:0034645;GO:0034654;GO:0043170;GO:0044237;GO:0044238;GO:0044249;GO:…
hsa-miR-1278	MIMAT0005936	TP53INP1	hsa05166;hsa05166;hsa05166;hsa05166	GO:0000045;GO:0000045;GO:0000045;GO:0000045;GO:0006139;GO:0006139;GO:0006139;GO:0006351;GO:0006351;GO:0006351;GO:0006355;GO:0006355;GO:0006355;GO:0006725;GO:0006725;GO:0006725;GO:0006807;GO:0006807;GO:0006807;GO:0006914;GO:0006914;GO:0006914;GO:0006915;GO:0006915;GO:0006915;GO:0006928;GO:0006928;GO:0006928;GO:0006950;GO:0006950;GO:0006950;GO:0006979;GO:0006979;GO:0006979;GO:0006996;GO:0006996;GO:…
hsa-miR-1278	MIMAT0005936	NEK7		GO:0000226;GO:0000226;GO:0000278;GO:0000723;GO:0000910;GO:0006139;GO:0006259;GO:0006278;GO:0006464;GO:0006468;GO:0006725;GO:0006793;GO:0006796;GO:0006807;GO:0006996;GO:0007004;GO:0007010;GO:0007017;GO:0007049;GO:0007051;GO:0007346;GO:0008152;GO:0009058;GO:0009059;GO:0009889;GO:0009891;GO:0009893;GO:0009987;GO:0010556;GO:0010557;GO:0010604;GO:0010638;GO:0010833;GO:0016043;GO:0016233;GO:0016310;GO:…
hsa-miR-1278	MIMAT0005936	RSBN1
hsa-miR-1278	MIMAT0005936	HOXB13		GO:0000003;GO:0000003;GO:0001525;GO:0001568;GO:0001655;GO:0001763;GO:0001944;GO:0002009;GO:0002064;GO:0002070;GO:0003006;GO:0006139;GO:0006351;GO:0006355;GO:0006725;GO:0006807;GO:0006950;GO:0007275;GO:0008152;GO:0008544;GO:0009058;GO:0009059;GO:0009611;GO:0009653;GO:0009887;GO:0009888;GO:0009889;GO:0009987;GO:0010033;GO:0010467;GO:0010468;GO:0010556;GO:0014070;GO:0016070;GO:0018130;GO:0019219;GO:…
hsa-miR-1278	MIMAT0005936	YWHAZ	hsa04110;hsa04110;hsa04110;hsa04110;hsa04110;hsa04114;hsa04114;hsa04114;hsa04114;hsa04151;hsa04151;hsa04151;hsa04151;hsa04390;hsa04390;hsa04390;hsa04390;hsa05130;hsa05130;hsa05130;hsa05161;hsa05161;hsa05161;hsa05161;hsa05169;hsa05169;hsa05169;hsa05169;hsa05203;hsa05203;hsa05203;hsa05203	GO:0001775;GO:0001775;GO:0001775;GO:0001775;GO:0001775;GO:0001844;GO:0001844;GO:0001844;GO:0006605;GO:0006605;GO:0006605;GO:0006605;GO:0006810;GO:0006810;GO:0006810;GO:0006810;GO:0006839;GO:0006839;GO:0006839;GO:0006839;GO:0006886;GO:0006886;GO:0006886;GO:0006886;GO:0006915;GO:0006915;GO:0006915;GO:0006915;GO:0006950;GO:0006950;GO:0006950;GO:0006950;GO:0006996;GO:0006996;GO:0006996;GO:0006996;GO:…
hsa-miR-1278	MIMAT0005936	ZCCHC14
hsa-miR-1278	MIMAT0005936	AGAP5		GO:0043085;GO:0043085;GO:0043087;GO:0043547;GO:0044093;GO:0050790;GO:0051336;GO:0051345;GO:0065007;GO:0065009
hsa-miR-1278	MIMAT0005936	NAA30		GO:0006464;GO:0006464;GO:0006464;GO:0006464;GO:0006473;GO:0006473;GO:0006473;GO:0006474;GO:0006474;GO:0008152;GO:0008152;GO:0008152;GO:0009987;GO:0009987;GO:0009987;GO:0017196;GO:0018193;GO:0018193;GO:0018193;GO:0018206;GO:0019538;GO:0019538;GO:0019538;GO:0031365;GO:0031365;GO:0036211;GO:0036211;GO:0036211;GO:0043170;GO:0043170;GO:0043170;GO:0043412;GO:0043412;GO:0043412;GO:0043543;GO:0043543;GO:…
hsa-miR-1278	MIMAT0005936	ZNF146		GO:0006139;GO:0006139;GO:0006351;GO:0006355;GO:0006725;GO:0006807;GO:0008152;GO:0009058;GO:0009059;GO:0009889;GO:0009987;GO:0010467;GO:0010468;GO:0010556;GO:0016070;GO:0018130;GO:0019219;GO:0019222;GO:0019438;GO:0031323;GO:0031326;GO:0032774;GO:0034641;GO:0034645;GO:0034654;GO:0043170;GO:0044237;GO:0044238;GO:0044249;GO:0044260;GO:0044271;GO:0046483;GO:0050789;GO:0050794;GO:0051171;GO:0051252;GO:…
hsa-miR-1278	MIMAT0005936	EXOSC1	hsa03018;hsa03018	GO:0000288;GO:0000288;GO:0000291;GO:0000956;GO:0006139;GO:0006364;GO:0006396;GO:0006401;GO:0006402;GO:0006725;GO:0006807;GO:0008152;GO:0009056;GO:0009057;GO:0009987;GO:0010467;GO:0010468;GO:0010608;GO:0016070;GO:0016071;GO:0016072;GO:0019222;GO:0019439;GO:0022613;GO:0034470;GO:0034641;GO:0034655;GO:0034660;GO:0042254;GO:0043170;GO:0043487;GO:0043488;GO:0043928;GO:0044085;GO:0044237;GO:0044238;GO:…
hsa-miR-1278	MIMAT0005936	TRIB2		GO:0000165;GO:0000165;GO:0001816;GO:0001817;GO:0001818;GO:0001932;GO:0001933;GO:0006464;GO:0006468;GO:0006469;GO:0006508;GO:0006511;GO:0006793;GO:0006796;GO:0007154;GO:0007165;GO:0008152;GO:0009056;GO:0009057;GO:0009058;GO:0009059;GO:0009889;GO:0009890;GO:0009892;GO:0009893;GO:0009894;GO:0009896;GO:0009966;GO:0009987;GO:0010498;GO:0010556;GO:0010558;GO:0010563;GO:0010604;GO:0010605;GO:0010646;GO:…
hsa-miR-1278	MIMAT0005936	IQCA1
hsa-miR-1278	MIMAT0005936	CYP24A1	hsa00100;hsa00100;hsa01100;hsa05206	GO:0001503;GO:0001503;GO:0001649;GO:0006629;GO:0006706;GO:0006766;GO:0006775;GO:0007154;GO:0007165;GO:0007584;GO:0008152;GO:0008202;GO:0009056;GO:0009111;GO:0009605;GO:0009987;GO:0009991;GO:0010033;GO:0014070;GO:0016042;GO:0023052;GO:0030154;GO:0030522;GO:0031667;GO:0031668;GO:0031669;GO:0031670;GO:0032501;GO:0032502;GO:0033273;GO:0033280;GO:0033993;GO:0042221;GO:0042359;GO:0042363;GO:0044237;GO:…
hsa-miR-1278	MIMAT0005936	KIF5B	hsa04144;hsa04144;hsa04728	GO:0000902;GO:0000902;GO:0000904;GO:0006810;GO:0006811;GO:0006812;GO:0006813;GO:0006928;GO:0006935;GO:0006996;GO:0007009;GO:0007017;GO:0007018;GO:0007028;GO:0007154;GO:0007267;GO:0007268;GO:0007270;GO:0007275;GO:0007399;GO:0007409;GO:0007411;GO:0008104;GO:0009605;GO:0009653;GO:0009987;GO:0010256;GO:0010646;GO:0010647;GO:0010959;GO:0010970;GO:0015672;GO:0016043;GO:0022008;GO:0022411;GO:0023051;GO:…
hsa-miR-1278	MIMAT0005936	PANK3	hsa00770;hsa00770;hsa01100;hsa01100	GO:0006139;GO:0006139;GO:0006139;GO:0006163;GO:0006163;GO:0006164;GO:0006164;GO:0006725;GO:0006725;GO:0006732;GO:0006732;GO:0006753;GO:0006753;GO:0006793;GO:0006793;GO:0006796;GO:0006796;GO:0006807;GO:0006807;GO:0008152;GO:0008152;GO:0009058;GO:0009058;GO:0009108;GO:0009116;GO:0009116;GO:0009117;GO:0009117;GO:0009119;GO:0009119;GO:0009150;GO:0009150;GO:0009152;GO:0009152;GO:0009163;GO:0009165;GO:…
hsa-miR-1278	MIMAT0005936	ZNF704
hsa-miR-1278	MIMAT0005936	RUNX1T1	hsa05200;hsa05200;hsa05200;hsa05202;hsa05202;hsa05221;hsa05221	GO:0006091;GO:0006091;GO:0006091;GO:0006139;GO:0006139;GO:0006351;GO:0006351;GO:0006355;GO:0006355;GO:0006725;GO:0006725;GO:0006807;GO:0006807;GO:0008152;GO:0008152;GO:0009058;GO:0009058;GO:0009059;GO:0009059;GO:0009889;GO:0009889;GO:0009890;GO:0009890;GO:0009892;GO:0009892;GO:0009987;GO:0009987;GO:0010467;GO:0010467;GO:0010468;GO:0010468;GO:0010556;GO:0010556;GO:0010558;GO:0010558;GO:0010605;GO:…
hsa-miR-1278	MIMAT0005936	LBR		GO:0006066;GO:0006066;GO:0006629;GO:0006694;GO:0006695;GO:0008152;GO:0008202;GO:0008203;GO:0008610;GO:0009058;GO:0016125;GO:0016126;GO:0044238;GO:0044281;GO:0044283;GO:0044699;GO:0044710;GO:0044711;GO:0046165;GO:0055114;GO:0071704;GO:1901360;GO:1901362;GO:1901576;GO:1901615;GO:1901617;GO:1902652;GO:1902653
hsa-miR-1278	MIMAT0005936	MTF1		GO:0006139;GO:0006139;GO:0006351;GO:0006355;GO:0006357;GO:0006366;GO:0006725;GO:0006807;GO:0006950;GO:0006979;GO:0008152;GO:0009058;GO:0009059;GO:0009889;GO:0009891;GO:0009893;GO:0009987;GO:0010035;GO:0010038;GO:0010467;GO:0010468;GO:0010556;GO:0010557;GO:0010604;GO:0010628;GO:0016070;GO:0018130;GO:0019219;GO:0019222;GO:0019438;GO:0031323;GO:0031325;GO:0031326;GO:0031328;GO:0032774;GO:0034641;GO:…
hsa-miR-1278	MIMAT0005936	SCN3A	hsa04742;hsa04742	GO:0001508;GO:0001508;GO:0003008;GO:0006810;GO:0006811;GO:0006812;GO:0006814;GO:0006950;GO:0007154;GO:0007275;GO:0007399;GO:0007600;GO:0009611;GO:0009636;GO:0009987;GO:0015672;GO:0017085;GO:0019226;GO:0019228;GO:0019233;GO:0023052;GO:0030001;GO:0032501;GO:0032502;GO:0032879;GO:0034220;GO:0034762;GO:0034765;GO:0035637;GO:0035725;GO:0042221;GO:0042391;GO:0043269;GO:0044699;GO:0044700;GO:0044707;GO:…
hsa-miR-1278	MIMAT0005936	STARD9		GO:0000226;GO:0000226;GO:0006810;GO:0006928;GO:0006996;GO:0007010;GO:0007017;GO:0007018;GO:0007049;GO:0007051;GO:0008152;GO:0009987;GO:0016043;GO:0022402;GO:0022607;GO:0030705;GO:0044085;GO:0044699;GO:0044763;GO:0046907;GO:0051179;GO:0051225;GO:0051234;GO:0051641;GO:0051649;GO:0070925;GO:0071840;GO:1902589
hsa-miR-1278	MIMAT0005936	MYH10	hsa04530;hsa04530;hsa04810;hsa05132	GO:0000278;GO:0000278;GO:0000281;GO:0000902;GO:0000904;GO:0000910;GO:0001568;GO:0001654;GO:0001701;GO:0001764;GO:0001778;GO:0001944;GO:0003008;GO:0003205;GO:0003279;GO:0006810;GO:0006887;GO:0006928;GO:0006929;GO:0006930;GO:0006935;GO:0006950;GO:0006996;GO:0007009;GO:0007010;GO:0007049;GO:0007097;GO:0007155;GO:0007275;GO:0007399;GO:0007409;GO:0007411;GO:0007417;GO:0007420;GO:0007423;GO:0007507;GO:…
hsa-miR-1278	MIMAT0005936	TMEM133
hsa-miR-1278	MIMAT0005936	KLF3	hsa05202;hsa05202	GO:0006139;GO:0006139;GO:0006351;GO:0006355;GO:0006725;GO:0006807;GO:0007275;GO:0008152;GO:0009058;GO:0009059;GO:0009719;GO:0009889;GO:0009987;GO:0010033;GO:0010243;GO:0010467;GO:0010468;GO:0010556;GO:0016070;GO:0018130;GO:0019219;GO:0019222;GO:0019438;GO:0031323;GO:0031326;GO:0032501;GO:0032502;GO:0032774;GO:0034641;GO:0034645;GO:0034654;GO:0042221;GO:0043170;GO:0044237;GO:0044238;GO:0044249;GO:…
hsa-miR-1278	MIMAT0005936	PDE8A	hsa00230;hsa00230;hsa05032	GO:0006139;GO:0006139;GO:0006163;GO:0006195;GO:0006198;GO:0006351;GO:0006355;GO:0006725;GO:0006753;GO:0006793;GO:0006796;GO:0006807;GO:0007154;GO:0007165;GO:0008152;GO:0009056;GO:0009058;GO:0009059;GO:0009117;GO:0009150;GO:0009154;GO:0009166;GO:0009187;GO:0009214;GO:0009259;GO:0009261;GO:0009889;GO:0009987;GO:0010467;GO:0010468;GO:0010556;GO:0016070;GO:0018130;GO:0019219;GO:0019222;GO:0019438;GO:…
hsa-miR-1278	MIMAT0005936	ABCF2		GO:0006810;GO:0006810;GO:0051179;GO:0051234
hsa-miR-1278	MIMAT0005936	KIAA1429		GO:0001510;GO:0001510;GO:0006139;GO:0006396;GO:0006397;GO:0006725;GO:0006807;GO:0008152;GO:0008380;GO:0009451;GO:0009987;GO:0010467;GO:0016070;GO:0016071;GO:0016556;GO:0032259;GO:0034641;GO:0043170;GO:0043412;GO:0043414;GO:0044237;GO:0044238;GO:0044260;GO:0046483;GO:0071704;GO:0080009;GO:0090304;GO:1901360
hsa-miR-1278	MIMAT0005936	APPBP2		GO:0006810;GO:0006810;GO:0006886;GO:0008104;GO:0015031;GO:0033036;GO:0034613;GO:0045184;GO:0046907;GO:0051179;GO:0051234;GO:0051641;GO:0051649;GO:0070727;GO:0071702
hsa-miR-1278	MIMAT0005936	POLK	hsa03460;hsa03460	GO:0000731;GO:0000731;GO:0006139;GO:0006259;GO:0006260;GO:0006281;GO:0006283;GO:0006289;GO:0006296;GO:0006297;GO:0006301;GO:0006725;GO:0006807;GO:0006950;GO:0006974;GO:0008152;GO:0009058;GO:0009059;GO:0009987;GO:0018130;GO:0019438;GO:0019985;GO:0033554;GO:0033683;GO:0034641;GO:0034645;GO:0034654;GO:0042276;GO:0043170;GO:0044237;GO:0044238;GO:0044249;GO:0044260;GO:0044271;GO:0046483;GO:0050896;GO:…
hsa-miR-1278	MIMAT0005936	BEND6		GO:0000122;GO:0000122;GO:0006139;GO:0006351;GO:0006355;GO:0006357;GO:0006366;GO:0006725;GO:0006807;GO:0007154;GO:0007165;GO:0007166;GO:0007219;GO:0007275;GO:0007399;GO:0008152;GO:0008593;GO:0009058;GO:0009059;GO:0009889;GO:0009890;GO:0009892;GO:0009966;GO:0009968;GO:0009987;GO:0010467;GO:0010468;GO:0010556;GO:0010558;GO:0010605;GO:0010629;GO:0010646;GO:0010648;GO:0010720;GO:0016070;GO:0018130;GO:…
hsa-miR-1278	MIMAT0005936	FAM110C		GO:0006928;GO:0006928;GO:0007154;GO:0007165;GO:0009966;GO:0009967;GO:0009987;GO:0010646;GO:0010647;GO:0016043;GO:0016477;GO:0022607;GO:0023051;GO:0023052;GO:0023056;GO:0030030;GO:0030031;GO:0030334;GO:0030335;GO:0031344;GO:0032879;GO:0035556;GO:0040011;GO:0040012;GO:0040017;GO:0043491;GO:0044085;GO:0044087;GO:0044699;GO:0044700;GO:0044763;GO:0048518;GO:0048522;GO:0048583;GO:0048584;GO:0048870;GO:…
hsa-miR-1278	MIMAT0005936	RNF144B		GO:0000209;GO:0000209;GO:0006464;GO:0006508;GO:0006511;GO:0006915;GO:0008152;GO:0008219;GO:0009056;GO:0009057;GO:0009893;GO:0009894;GO:0009896;GO:0009987;GO:0010498;GO:0010604;GO:0012501;GO:0016567;GO:0019222;GO:0019538;GO:0019941;GO:0030162;GO:0030163;GO:0031323;GO:0031325;GO:0031329;GO:0031331;GO:0032268;GO:0032270;GO:0032434;GO:0032436;GO:0032446;GO:0036211;GO:0042176;GO:0042787;GO:0043161;GO:…
hsa-miR-1278	MIMAT0005936	TBL1XR1	hsa04310;hsa04310;hsa04310	GO:0000122;GO:0000122;GO:0000122;GO:0002021;GO:0006139;GO:0006139;GO:0006140;GO:0006140;GO:0006163;GO:0006163;GO:0006325;GO:0006325;GO:0006351;GO:0006351;GO:0006355;GO:0006355;GO:0006357;GO:0006357;GO:0006366;GO:0006366;GO:0006464;GO:0006464;GO:0006476;GO:0006476;GO:0006508;GO:0006508;GO:0006511;GO:0006511;GO:0006629;GO:0006629;GO:0006638;GO:0006639;GO:0006641;GO:0006725;GO:0006725;GO:0006753;GO:…
hsa-miR-1278	MIMAT0005936	WHAMM		GO:0006461;GO:0006461;GO:0006810;GO:0006888;GO:0006996;GO:0007009;GO:0007010;GO:0007015;GO:0007044;GO:0007045;GO:0007155;GO:0007160;GO:0008064;GO:0008154;GO:0009987;GO:0010256;GO:0010638;GO:0016043;GO:0016192;GO:0022607;GO:0022610;GO:0030029;GO:0030030;GO:0030031;GO:0030032;GO:0030036;GO:0030041;GO:0030832;GO:0030833;GO:0030838;GO:0031334;GO:0031532;GO:0031589;GO:0032271;GO:0032273;GO:0032535;GO:…
hsa-miR-1278	MIMAT0005936	SLC35A5		GO:0006810;GO:0006810;GO:0006811;GO:0006812;GO:0006818;GO:0008643;GO:0015672;GO:0015992;GO:0044699;GO:0044765;GO:0051179;GO:0051234;GO:0071702;GO:1902578
hsa-miR-1284	MIMAT0005941	TOR1AIP2		GO:0006996;GO:0006996;GO:0006996;GO:0006997;GO:0006997;GO:0006998;GO:0006998;GO:0007029;GO:0008104;GO:0008104;GO:0009987;GO:0009987;GO:0010256;GO:0010256;GO:0016043;GO:0016043;GO:0032781;GO:0033036;GO:0033036;GO:0033365;GO:0033365;GO:0034504;GO:0034504;GO:0034613;GO:0034613;GO:0043085;GO:0043085;GO:0043462;GO:0043462;GO:0044093;GO:0044093;GO:0044699;GO:0044699;GO:0044763;GO:0044763;GO:0044802;GO:…
hsa-miR-1284	MIMAT0005941	KIF13A		GO:0000910;GO:0000910;GO:0000910;GO:0006810;GO:0006810;GO:0006886;GO:0006886;GO:0006928;GO:0006928;GO:0006996;GO:0006996;GO:0007009;GO:0007009;GO:0007017;GO:0007017;GO:0007018;GO:0007034;GO:0007034;GO:0007041;GO:0007049;GO:0007049;GO:0008104;GO:0008104;GO:0008333;GO:0009987;GO:0009987;GO:0010256;GO:0010256;GO:0010970;GO:0015031;GO:0015031;GO:0016043;GO:0016043;GO:0016050;GO:0016050;GO:0016192;GO:…
hsa-miR-1284	MIMAT0005941	DNAJB4		GO:0006457;GO:0006457;GO:0006950;GO:0006986;GO:0009266;GO:0009408;GO:0009628;GO:0009987;GO:0010033;GO:0035966;GO:0042221;GO:0050896
hsa-miR-1284	MIMAT0005941	PRR23A
hsa-miR-1284	MIMAT0005941	SIPA1L2	hsa04015;hsa04015	GO:0007154;GO:0007154;GO:0007165;GO:0007264;GO:0009966;GO:0009987;GO:0010646;GO:0023051;GO:0023052;GO:0035556;GO:0043085;GO:0043087;GO:0043547;GO:0044093;GO:0044699;GO:0044700;GO:0044763;GO:0048583;GO:0050789;GO:0050790;GO:0050794;GO:0050896;GO:0051056;GO:0051336;GO:0051345;GO:0051716;GO:0065007;GO:0065009;GO:1902531
hsa-miR-1284	MIMAT0005941	TSPAN2		GO:0002376;GO:0002376;GO:0002520;GO:0002521;GO:0002573;GO:0006950;GO:0006952;GO:0006954;GO:0007154;GO:0007165;GO:0007166;GO:0007272;GO:0007275;GO:0007399;GO:0007417;GO:0007420;GO:0008366;GO:0009987;GO:0010001;GO:0014002;GO:0016043;GO:0021782;GO:0022008;GO:0023052;GO:0030030;GO:0030097;GO:0030099;GO:0030154;GO:0030182;GO:0030225;GO:0031175;GO:0032501;GO:0032502;GO:0042063;GO:0042552;GO:0044699;GO:…
hsa-miR-1303	MIMAT0005891	ZNF485		GO:0006139;GO:0006139;GO:0006351;GO:0006355;GO:0006725;GO:0006807;GO:0008152;GO:0009058;GO:0009059;GO:0009889;GO:0009987;GO:0010467;GO:0010468;GO:0010556;GO:0016070;GO:0018130;GO:0019219;GO:0019222;GO:0019438;GO:0031323;GO:0031326;GO:0032774;GO:0034641;GO:0034645;GO:0034654;GO:0043170;GO:0044237;GO:0044238;GO:0044249;GO:0044260;GO:0044271;GO:0046483;GO:0050789;GO:0050794;GO:0051171;GO:0051252;GO:…
hsa-miR-1303	MIMAT0005891	CLDN18	hsa04514;hsa04514;hsa04530;hsa04670;hsa05160	GO:0001501;GO:0001501;GO:0001894;GO:0002376;GO:0002520;GO:0002521;GO:0002573;GO:0002682;GO:0002683;GO:0002761;GO:0002762;GO:0007154;GO:0007155;GO:0007165;GO:0007166;GO:0007275;GO:0008104;GO:0009987;GO:0010033;GO:0010721;GO:0016338;GO:0019221;GO:0022610;GO:0023052;GO:0030097;GO:0030099;GO:0030154;GO:0030316;GO:0032501;GO:0032502;GO:0032844;GO:0032845;GO:0032879;GO:0032880;GO:0033036;GO:0033209;GO:…
hsa-miR-1303	MIMAT0005891	NRAS	hsa01521;hsa01521;hsa01521;hsa01522;hsa01522;hsa04010;hsa04010;hsa04012;hsa04012;hsa04014;hsa04014;hsa04015;hsa04015;hsa04062;hsa04068;hsa04068;hsa04071;hsa04072;hsa04072;hsa04150;hsa04150;hsa04151;hsa04151;hsa04210;hsa04210;hsa04211;hsa04211;hsa04213;hsa04213;hsa04360;hsa04360;hsa04370;hsa04370;hsa04530;hsa04530;hsa04540;hsa04540;hsa04550;hsa04550;hsa04650;hsa04650;hsa04660;hsa04660;hsa04662;hsa…	GO:0000165;GO:0000165;GO:0000165;GO:0000902;GO:0000902;GO:0000904;GO:0000904;GO:0002218;GO:0002218;GO:0002220;GO:0002223;GO:0002253;GO:0002253;GO:0002376;GO:0002376;GO:0002429;GO:0002429;GO:0002682;GO:0002682;GO:0002684;GO:0002684;GO:0002757;GO:0002757;GO:0002758;GO:0002758;GO:0002764;GO:0002764;GO:0002768;GO:0002768;GO:0006464;GO:0006464;GO:0006468;GO:0006468;GO:0006793;GO:0006793;GO:0006796;GO:…
hsa-miR-1303	MIMAT0005891	ATP5G1	hsa00190;hsa00190;hsa01100;hsa05010;hsa05012;hsa05016	GO:0006139;GO:0006139;GO:0006163;GO:0006164;GO:0006725;GO:0006753;GO:0006754;GO:0006793;GO:0006796;GO:0006807;GO:0006810;GO:0006811;GO:0006812;GO:0006818;GO:0006839;GO:0008152;GO:0009058;GO:0009116;GO:0009117;GO:0009119;GO:0009123;GO:0009124;GO:0009126;GO:0009127;GO:0009141;GO:0009142;GO:0009144;GO:0009145;GO:0009150;GO:0009152;GO:0009156;GO:0009161;GO:0009163;GO:0009165;GO:0009167;GO:0009168;GO:…
hsa-miR-1303	MIMAT0005891	DAZAP1	hsa03015;hsa03015	GO:0000003;GO:0000003;GO:0000375;GO:0000377;GO:0000398;GO:0001890;GO:0001893;GO:0003006;GO:0006139;GO:0006396;GO:0006397;GO:0006725;GO:0006807;GO:0007275;GO:0007276;GO:0007283;GO:0007565;GO:0008152;GO:0008283;GO:0008380;GO:0009893;GO:0009987;GO:0010467;GO:0010468;GO:0010604;GO:0010628;GO:0016070;GO:0016071;GO:0019219;GO:0019222;GO:0019953;GO:0022414;GO:0030154;GO:0031323;GO:0031325;GO:0032501;GO:…
hsa-miR-1303	MIMAT0005891	FRS2	hsa04722;hsa04722;hsa04722;hsa05205;hsa05205	GO:0000003;GO:0000003;GO:0000003;GO:0000165;GO:0000165;GO:0000186;GO:0000187;GO:0000187;GO:0000578;GO:0001654;GO:0001654;GO:0001655;GO:0001655;GO:0001702;GO:0001759;GO:0001763;GO:0001763;GO:0001932;GO:0001932;GO:0001934;GO:0001934;GO:0002009;GO:0002009;GO:0002064;GO:0002088;GO:0002088;GO:0003002;GO:0003002;GO:0003006;GO:0003006;GO:0003156;GO:0003205;GO:0003231;GO:0003279;GO:0003281;GO:0006464;GO:…
hsa-miR-1303	MIMAT0005891	SON		GO:0000226;GO:0000226;GO:0000910;GO:0006139;GO:0006396;GO:0006397;GO:0006725;GO:0006807;GO:0006915;GO:0006996;GO:0007010;GO:0007017;GO:0007049;GO:0008152;GO:0008219;GO:0008380;GO:0009987;GO:0010467;GO:0010468;GO:0010941;GO:0012501;GO:0016043;GO:0016070;GO:0016071;GO:0019219;GO:0019222;GO:0022402;GO:0031323;GO:0034641;GO:0042981;GO:0043066;GO:0043067;GO:0043069;GO:0043170;GO:0043484;GO:0044237;GO:…
hsa-miR-1303	MIMAT0005891	CHRNB1	hsa04080;hsa04080	GO:0001941;GO:0001941;GO:0003008;GO:0003009;GO:0003012;GO:0006810;GO:0006811;GO:0006812;GO:0006936;GO:0006941;GO:0007154;GO:0007165;GO:0007166;GO:0007267;GO:0007268;GO:0007271;GO:0007274;GO:0007610;GO:0009719;GO:0009987;GO:0010033;GO:0010243;GO:0014070;GO:0016043;GO:0023052;GO:0030154;GO:0030534;GO:0032501;GO:0032502;GO:0034220;GO:0035094;GO:0035095;GO:0042221;GO:0042391;GO:0042692;GO:0043279;GO:…
hsa-miR-133a-3p	MIMAT0000427	FTL	hsa04978;hsa04978	GO:0000041;GO:0000041;GO:0006810;GO:0006811;GO:0006812;GO:0006826;GO:0006873;GO:0006875;GO:0006879;GO:0009987;GO:0019725;GO:0030001;GO:0030003;GO:0042592;GO:0044699;GO:0044763;GO:0046916;GO:0048878;GO:0050801;GO:0051179;GO:0051234;GO:0055065;GO:0055072;GO:0055076;GO:0055080;GO:0055082;GO:0065007;GO:0065008;GO:0098771
hsa-miR-133a-3p	MIMAT0000427	VKORC1	hsa00130;hsa00130	GO:0001501;GO:0001501;GO:0006464;GO:0006766;GO:0006775;GO:0006950;GO:0007275;GO:0007596;GO:0007599;GO:0008152;GO:0009611;GO:0009987;GO:0017144;GO:0017187;GO:0018193;GO:0018200;GO:0018214;GO:0019538;GO:0032501;GO:0032502;GO:0036211;GO:0042060;GO:0042180;GO:0042373;GO:0043170;GO:0043412;GO:0044237;GO:0044238;GO:0044260;GO:0044267;GO:0044281;GO:0044699;GO:0044707;GO:0044710;GO:0044763;GO:0044767;GO:…
hsa-miR-133a-3p	MIMAT0000427	ZFP28		GO:0006139;GO:0006139;GO:0006351;GO:0006355;GO:0006725;GO:0006807;GO:0008152;GO:0009058;GO:0009059;GO:0009889;GO:0009987;GO:0010467;GO:0010468;GO:0010556;GO:0016070;GO:0018130;GO:0019219;GO:0019222;GO:0019438;GO:0031323;GO:0031326;GO:0032774;GO:0034641;GO:0034645;GO:0034654;GO:0043170;GO:0044237;GO:0044238;GO:0044249;GO:0044260;GO:0044271;GO:0046483;GO:0050789;GO:0050794;GO:0051171;GO:0051252;GO:…
hsa-miR-133a-3p	MIMAT0000427	RFFL		GO:0000209;GO:0000209;GO:0001667;GO:0001959;GO:0001960;GO:0006464;GO:0006508;GO:0006511;GO:0006915;GO:0006928;GO:0007154;GO:0007165;GO:0007166;GO:0008152;GO:0008219;GO:0008625;GO:0009056;GO:0009057;GO:0009892;GO:0009966;GO:0009968;GO:0009987;GO:0010033;GO:0010466;GO:0010498;GO:0010605;GO:0010646;GO:0010648;GO:0010761;GO:0010762;GO:0010803;GO:0010804;GO:0010941;GO:0010951;GO:0012501;GO:0016477;GO:…
hsa-miR-133a-3p	MIMAT0000427	SGMS2	hsa00600;hsa00600;hsa00600;hsa01100;hsa01100;hsa04071;hsa04071	GO:0006629;GO:0006629;GO:0006629;GO:0006643;GO:0006643;GO:0006644;GO:0006644;GO:0006665;GO:0006665;GO:0006684;GO:0006686;GO:0006793;GO:0006793;GO:0006796;GO:0006796;GO:0006807;GO:0006807;GO:0008152;GO:0008152;GO:0008610;GO:0008610;GO:0008654;GO:0008654;GO:0009058;GO:0009058;GO:0009987;GO:0009987;GO:0016310;GO:0016310;GO:0019637;GO:0019637;GO:0030148;GO:0030148;GO:0034641;GO:0034641;GO:0043603;GO:…
hsa-miR-133a-3p	MIMAT0000427	EGFR	hsa01521;hsa01521;hsa01521;hsa01522;hsa01522;hsa04010;hsa04010;hsa04012;hsa04012;hsa04014;hsa04014;hsa04015;hsa04015;hsa04020;hsa04020;hsa04060;hsa04060;hsa04066;hsa04068;hsa04068;hsa04072;hsa04072;hsa04144;hsa04144;hsa04151;hsa04151;hsa04320;hsa04320;hsa04510;hsa04510;hsa04520;hsa04520;hsa04540;hsa04540;hsa04810;hsa04810;hsa04912;hsa04912;hsa04915;hsa04915;hsa04921;hsa04921;hsa05120;hsa05120;hsa…	GO:0000003;GO:0000003;GO:0000003;GO:0000079;GO:0000079;GO:0000082;GO:0000082;GO:0000165;GO:0000165;GO:0000186;GO:0000186;GO:0000278;GO:0000278;GO:0000902;GO:0000902;GO:0001101;GO:0001101;GO:0001503;GO:0001503;GO:0001558;GO:0001558;GO:0001654;GO:0001654;GO:0001701;GO:0001701;GO:0001890;GO:0001890;GO:0001892;GO:0001892;GO:0001932;GO:0001932;GO:0001934;GO:0001934;GO:0001942;GO:0001942;GO:0002009;GO:…
hsa-miR-133a-3p	MIMAT0000427	LASP1		GO:0006810;GO:0006810;GO:0006811;GO:0007154;GO:0007165;GO:0009966;GO:0009967;GO:0009987;GO:0010646;GO:0010647;GO:0023051;GO:0023052;GO:0023056;GO:0034220;GO:0044699;GO:0044700;GO:0044763;GO:0048518;GO:0048522;GO:0048583;GO:0048584;GO:0050789;GO:0050794;GO:0050896;GO:0051179;GO:0051234;GO:0051716;GO:0055085;GO:0065007
hsa-miR-133a-3p	MIMAT0000427	UBA2	hsa04120;hsa04120	GO:0006464;GO:0006464;GO:0008152;GO:0009987;GO:0016925;GO:0018193;GO:0018205;GO:0019538;GO:0032446;GO:0036211;GO:0043085;GO:0043170;GO:0043412;GO:0044093;GO:0044237;GO:0044238;GO:0044260;GO:0044267;GO:0050790;GO:0065007;GO:0065009;GO:0070647;GO:0071704
hsa-miR-133a-3p	MIMAT0000427	RBMXL1	hsa03040;hsa03040	GO:0000245;GO:0000245;GO:0000375;GO:0000377;GO:0000398;GO:0006139;GO:0006351;GO:0006355;GO:0006376;GO:0006396;GO:0006397;GO:0006725;GO:0006807;GO:0008152;GO:0008380;GO:0009058;GO:0009059;GO:0009889;GO:0009891;GO:0009893;GO:0009987;GO:0010467;GO:0010468;GO:0010556;GO:0010557;GO:0010604;GO:0010628;GO:0016043;GO:0016070;GO:0016071;GO:0018130;GO:0019219;GO:0019222;GO:0019438;GO:0022607;GO:0022613;GO:…
hsa-miR-133a-3p	MIMAT0000427	MSN	hsa04670;hsa04670;hsa04670;hsa04810;hsa04810;hsa05162;hsa05162;hsa05205;hsa05205	GO:0000902;GO:0000902;GO:0000902;GO:0001738;GO:0001738;GO:0001885;GO:0001885;GO:0002009;GO:0002009;GO:0002064;GO:0002064;GO:0002376;GO:0002376;GO:0002682;GO:0002682;GO:0002685;GO:0002685;GO:0003158;GO:0003158;GO:0006461;GO:0006461;GO:0006810;GO:0006810;GO:0006928;GO:0006928;GO:0006996;GO:0006996;GO:0007034;GO:0007034;GO:0007155;GO:0007155;GO:0007159;GO:0007159;GO:0007163;GO:0007163;GO:0007275;GO:…
hsa-miR-133a-3p	MIMAT0000427	FAM160B1
hsa-miR-133a-3p	MIMAT0000427	PRRT2		GO:0003008;GO:0003008;GO:0009607;GO:0032501;GO:0050877;GO:0050884;GO:0050896;GO:0050905
hsa-miR-133a-3p	MIMAT0000427	SEC61B	hsa03060;hsa03060;hsa04141;hsa04145;hsa05110	GO:0000060;GO:0000060;GO:0006508;GO:0006511;GO:0006605;GO:0006606;GO:0006810;GO:0006886;GO:0006913;GO:0006950;GO:0006986;GO:0007154;GO:0007165;GO:0008104;GO:0008152;GO:0009056;GO:0009057;GO:0009987;GO:0010033;GO:0010498;GO:0015031;GO:0017038;GO:0019538;GO:0019941;GO:0023052;GO:0030163;GO:0030433;GO:0030968;GO:0030970;GO:0032527;GO:0033036;GO:0033365;GO:0033554;GO:0034504;GO:0034613;GO:0034620;GO:…
hsa-miR-133a-3p	MIMAT0000427	CNN2		GO:0006996;GO:0006996;GO:0007010;GO:0009605;GO:0009612;GO:0009628;GO:0009987;GO:0016043;GO:0030029;GO:0030036;GO:0031032;GO:0032970;GO:0044699;GO:0044763;GO:0050789;GO:0050794;GO:0050896;GO:0051716;GO:0065007;GO:0071214;GO:0071260;GO:0071496;GO:0071840;GO:1902589
hsa-miR-133a-3p	MIMAT0000427	SUPT16H		GO:0006139;GO:0006139;GO:0006259;GO:0006260;GO:0006281;GO:0006325;GO:0006333;GO:0006337;GO:0006351;GO:0006354;GO:0006355;GO:0006366;GO:0006368;GO:0006725;GO:0006807;GO:0006950;GO:0006974;GO:0006996;GO:0007154;GO:0007165;GO:0008152;GO:0009058;GO:0009059;GO:0009889;GO:0009891;GO:0009893;GO:0009966;GO:0009987;GO:0010467;GO:0010468;GO:0010556;GO:0010557;GO:0010604;GO:0010628;GO:0010646;GO:0016043;GO:…
hsa-miR-133a-3p	MIMAT0000427	SNX30		GO:0006810;GO:0006810;GO:0006897;GO:0006996;GO:0008104;GO:0009987;GO:0015031;GO:0016043;GO:0016050;GO:0016192;GO:0033036;GO:0045184;GO:0051179;GO:0051234;GO:0071702;GO:0071840
hsa-miR-145-5p	MIMAT0000437	PARP8
hsa-miR-145-5p	MIMAT0000437	ABHD17C
hsa-miR-145-5p	MIMAT0000437	PLAGL2		GO:0006139;GO:0006139;GO:0006351;GO:0006355;GO:0006357;GO:0006366;GO:0006605;GO:0006626;GO:0006629;GO:0006725;GO:0006807;GO:0006810;GO:0006839;GO:0006886;GO:0006915;GO:0006996;GO:0007005;GO:0007154;GO:0007165;GO:0007275;GO:0008104;GO:0008152;GO:0008219;GO:0009058;GO:0009059;GO:0009791;GO:0009889;GO:0009891;GO:0009893;GO:0009966;GO:0009967;GO:0009987;GO:0010467;GO:0010468;GO:0010556;GO:0010557;GO:…
hsa-miR-145-5p	MIMAT0000437	TMEM9B		GO:0007154;GO:0007154;GO:0007165;GO:0007249;GO:0009966;GO:0009967;GO:0009987;GO:0010646;GO:0010647;GO:0023051;GO:0023052;GO:0023056;GO:0035556;GO:0043122;GO:0043123;GO:0044699;GO:0044700;GO:0044763;GO:0048518;GO:0048522;GO:0048583;GO:0048584;GO:0050789;GO:0050794;GO:0050896;GO:0051716;GO:0065007;GO:1902531;GO:1902533
hsa-miR-145-5p	MIMAT0000437	MYRF		GO:0003008;GO:0003008;GO:0006139;GO:0006351;GO:0006355;GO:0006508;GO:0006725;GO:0006807;GO:0007009;GO:0007272;GO:0007275;GO:0007399;GO:0007417;GO:0008152;GO:0008366;GO:0009058;GO:0009059;GO:0009889;GO:0009891;GO:0009893;GO:0009987;GO:0010001;GO:0010256;GO:0010467;GO:0010468;GO:0010556;GO:0010557;GO:0010604;GO:0010628;GO:0014003;GO:0016043;GO:0016070;GO:0018130;GO:0019219;GO:0019222;GO:0019438;GO:…
hsa-miR-145-5p	MIMAT0000437	PTP4A2		GO:0006464;GO:0006464;GO:0006464;GO:0006470;GO:0006470;GO:0006793;GO:0006793;GO:0006796;GO:0006796;GO:0008152;GO:0008152;GO:0009987;GO:0009987;GO:0016311;GO:0016311;GO:0019538;GO:0019538;GO:0035335;GO:0035335;GO:0036211;GO:0036211;GO:0043170;GO:0043170;GO:0043412;GO:0043412;GO:0044237;GO:0044237;GO:0044238;GO:0044238;GO:0044260;GO:0044260;GO:0044267;GO:0044267;GO:0071704;GO:0071704
hsa-miR-145-5p	MIMAT0000437	TPM3	hsa04260;hsa04260;hsa04260;hsa04261;hsa04261;hsa05200;hsa05200;hsa05216;hsa05216;hsa05410;hsa05410;hsa05414;hsa05414	GO:0003008;GO:0003008;GO:0003008;GO:0003012;GO:0003012;GO:0006928;GO:0006928;GO:0006936;GO:0006936;GO:0009987;GO:0009987;GO:0030029;GO:0030029;GO:0030048;GO:0030048;GO:0030049;GO:0032501;GO:0032501;GO:0033275;GO:0044699;GO:0044699;GO:0044763;GO:0044763;GO:0070252;GO:0070252
hsa-miR-145-5p	MIMAT0000437	FSCN1	hsa05206;hsa05206	GO:0006461;GO:0006461;GO:0006928;GO:0006996;GO:0007010;GO:0007015;GO:0007043;GO:0007163;GO:0008283;GO:0009987;GO:0010591;GO:0010592;GO:0010638;GO:0010715;GO:0016043;GO:0016477;GO:0022411;GO:0022607;GO:0022617;GO:0030010;GO:0030029;GO:0030030;GO:0030031;GO:0030032;GO:0030033;GO:0030036;GO:0030198;GO:0031334;GO:0031344;GO:0031346;GO:0032528;GO:0032530;GO:0032534;GO:0032956;GO:0032970;GO:0033043;GO:…
hsa-miR-145-5p	MIMAT0000437	PPP3CA	hsa04010;hsa04010;hsa04020;hsa04022;hsa04114;hsa04310;hsa04360;hsa04370;hsa04380;hsa04650;hsa04660;hsa04662;hsa04720;hsa04724;hsa04728;hsa04921;hsa04922;hsa04924;hsa05010;hsa05014;hsa05031;hsa05152;hsa05166	GO:0000082;GO:0000082;GO:0000278;GO:0000902;GO:0000904;GO:0001678;GO:0001775;GO:0001975;GO:0002376;GO:0002682;GO:0002764;GO:0002768;GO:0002790;GO:0002791;GO:0002792;GO:0003008;GO:0003012;GO:0003299;GO:0003300;GO:0006139;GO:0006351;GO:0006355;GO:0006357;GO:0006366;GO:0006464;GO:0006470;GO:0006605;GO:0006606;GO:0006725;GO:0006793;GO:0006796;GO:0006807;GO:0006810;GO:0006811;GO:0006812;GO:0006816;GO:…
hsa-miR-145-5p	MIMAT0000437	MEST		GO:0007498;GO:0007498;GO:0009888;GO:0010876;GO:0010883;GO:0019915;GO:0032502;GO:0032879;GO:0033036;GO:0048856;GO:0050789;GO:0051179;GO:0051235;GO:0065007;GO:0065008
hsa-miR-145-5p	MIMAT0000437	ARL6IP5		GO:0000165;GO:0000165;GO:0000165;GO:0001932;GO:0001932;GO:0001934;GO:0001934;GO:0006464;GO:0006464;GO:0006468;GO:0006468;GO:0006508;GO:0006508;GO:0006793;GO:0006793;GO:0006796;GO:0006796;GO:0006810;GO:0006810;GO:0006811;GO:0006811;GO:0006820;GO:0006820;GO:0006835;GO:0006865;GO:0006865;GO:0006915;GO:0006915;GO:0006950;GO:0006950;GO:0006979;GO:0006979;GO:0007154;GO:0007154;GO:0007165;GO:0007165;GO:…
hsa-miR-145-5p	MIMAT0000437	ERG	hsa05202;hsa05202;hsa05202	GO:0000902;GO:0000902;GO:0000902;GO:0000904;GO:0000904;GO:0001837;GO:0001837;GO:0001974;GO:0001974;GO:0003007;GO:0003007;GO:0003170;GO:0003170;GO:0003179;GO:0003179;GO:0003188;GO:0003197;GO:0003197;GO:0006139;GO:0006139;GO:0006351;GO:0006351;GO:0006355;GO:0006355;GO:0006357;GO:0006357;GO:0006366;GO:0006366;GO:0006464;GO:0006464;GO:0006468;GO:0006468;GO:0006725;GO:0006725;GO:0006793;GO:0006793;GO:…
hsa-miR-145-5p	MIMAT0000437	TIRAP	hsa04064;hsa04064;hsa04620;hsa05133;hsa05152;hsa05161	GO:0000165;GO:0000165;GO:0001775;GO:0001816;GO:0001817;GO:0001819;GO:0001932;GO:0001934;GO:0002218;GO:0002221;GO:0002224;GO:0002237;GO:0002253;GO:0002376;GO:0002520;GO:0002682;GO:0002684;GO:0002685;GO:0002687;GO:0002688;GO:0002690;GO:0002694;GO:0002696;GO:0002755;GO:0002757;GO:0002758;GO:0002764;GO:0006139;GO:0006351;GO:0006355;GO:0006464;GO:0006468;GO:0006725;GO:0006793;GO:0006796;GO:0006807;GO:…
hsa-miR-145-5p	MIMAT0000437	CLINT1		GO:0006810;GO:0006810;GO:0006897;GO:0016192;GO:0051179;GO:0051234
hsa-miR-145-5p	MIMAT0000437	CBFB		GO:0000209;GO:0000209;GO:0001503;GO:0001649;GO:0001775;GO:0002376;GO:0002520;GO:0002521;GO:0006139;GO:0006351;GO:0006355;GO:0006357;GO:0006366;GO:0006464;GO:0006725;GO:0006807;GO:0007275;GO:0008152;GO:0009058;GO:0009059;GO:0009889;GO:0009891;GO:0009893;GO:0009987;GO:0010467;GO:0010468;GO:0010556;GO:0010557;GO:0010604;GO:0010628;GO:0016070;GO:0016567;GO:0018130;GO:0019219;GO:0019222;GO:0019438;GO:…
hsa-miR-145-5p	MIMAT0000437	ADD3		GO:0006810;GO:0006810;GO:0006810;GO:0042221;GO:0042221;GO:0042493;GO:0042493;GO:0050896;GO:0050896;GO:0051179;GO:0051179;GO:0051234;GO:0051234;GO:0055085;GO:0055085
hsa-miR-145-5p	MIMAT0000437	ITGB8	hsa04151;hsa04151;hsa04510;hsa04512;hsa04514;hsa04810;hsa05410;hsa05412;hsa05414	GO:0000003;GO:0000003;GO:0001501;GO:0001568;GO:0001573;GO:0001890;GO:0001944;GO:0003006;GO:0006629;GO:0006643;GO:0006664;GO:0006665;GO:0006672;GO:0006687;GO:0006807;GO:0007154;GO:0007155;GO:0007165;GO:0007166;GO:0007229;GO:0007275;GO:0008152;GO:0009888;GO:0009892;GO:0009893;GO:0009987;GO:0010467;GO:0010468;GO:0010604;GO:0010605;GO:0010628;GO:0010629;GO:0016043;GO:0019222;GO:0022414;GO:0022610;GO:…
hsa-miR-145-5p	MIMAT0000437	DDC	hsa00340;hsa00340;hsa00350;hsa00360;hsa00380;hsa01100;hsa04726;hsa04728;hsa05030;hsa05031;hsa05034	GO:0006082;GO:0006082;GO:0006520;GO:0006576;GO:0006584;GO:0006586;GO:0006725;GO:0006807;GO:0006810;GO:0006836;GO:0007275;GO:0007568;GO:0007623;GO:0008152;GO:0009058;GO:0009308;GO:0009309;GO:0009404;GO:0009636;GO:0009712;GO:0009713;GO:0009719;GO:0009820;GO:0009987;GO:0010033;GO:0010243;GO:0010259;GO:0015837;GO:0017085;GO:0018130;GO:0018958;GO:0019438;GO:0019748;GO:0019752;GO:0032501;GO:0032502;GO:…
hsa-miR-145-5p	MIMAT0000437	NRAS	hsa01521;hsa01521;hsa01521;hsa01522;hsa01522;hsa04010;hsa04010;hsa04012;hsa04012;hsa04014;hsa04014;hsa04015;hsa04015;hsa04062;hsa04068;hsa04068;hsa04071;hsa04072;hsa04072;hsa04150;hsa04150;hsa04151;hsa04151;hsa04210;hsa04210;hsa04211;hsa04211;hsa04213;hsa04213;hsa04360;hsa04360;hsa04370;hsa04370;hsa04530;hsa04530;hsa04540;hsa04540;hsa04550;hsa04550;hsa04650;hsa04650;hsa04660;hsa04660;hsa04662;hsa…	GO:0000165;GO:0000165;GO:0000165;GO:0000902;GO:0000902;GO:0000904;GO:0000904;GO:0002218;GO:0002218;GO:0002220;GO:0002223;GO:0002253;GO:0002253;GO:0002376;GO:0002376;GO:0002429;GO:0002429;GO:0002682;GO:0002682;GO:0002684;GO:0002684;GO:0002757;GO:0002757;GO:0002758;GO:0002758;GO:0002764;GO:0002764;GO:0002768;GO:0002768;GO:0006464;GO:0006464;GO:0006468;GO:0006468;GO:0006793;GO:0006793;GO:0006796;GO:…
hsa-miR-145-5p	MIMAT0000437	RPS6KB1	hsa01521;hsa01521;hsa01521;hsa01522;hsa01522;hsa04012;hsa04012;hsa04066;hsa04066;hsa04150;hsa04150;hsa04151;hsa04151;hsa04152;hsa04152;hsa04211;hsa04211;hsa04213;hsa04213;hsa04350;hsa04350;hsa04666;hsa04666;hsa04910;hsa04910;hsa04931;hsa04931;hsa05205;hsa05205;hsa05221;hsa05221;hsa05231;hsa05231	GO:0000003;GO:0000003;GO:0000003;GO:0000082;GO:0000082;GO:0000278;GO:0000278;GO:0001101;GO:0001101;GO:0001662;GO:0002209;GO:0002237;GO:0002237;GO:0003006;GO:0003006;GO:0003008;GO:0003008;GO:0003009;GO:0003009;GO:0003012;GO:0003012;GO:0006412;GO:0006412;GO:0006413;GO:0006413;GO:0006417;GO:0006417;GO:0006446;GO:0006446;GO:0006464;GO:0006464;GO:0006468;GO:0006468;GO:0006518;GO:0006518;GO:0006793;GO:…
hsa-miR-145-5p	MIMAT0000437	CTNNBIP1	hsa04310;hsa04310	GO:0000122;GO:0000122;GO:0001503;GO:0001649;GO:0001655;GO:0001657;GO:0001658;GO:0001763;GO:0001822;GO:0001823;GO:0002009;GO:0002376;GO:0002520;GO:0002521;GO:0002526;GO:0002573;GO:0002682;GO:0002684;GO:0002761;GO:0002763;GO:0003002;GO:0003008;GO:0003013;GO:0003018;GO:0006139;GO:0006351;GO:0006352;GO:0006355;GO:0006357;GO:0006366;GO:0006367;GO:0006461;GO:0006725;GO:0006807;GO:0006950;GO:0006952;GO:…
hsa-miR-145-5p	MIMAT0000437	MDM2	hsa01522;hsa01522;hsa01522;hsa01524;hsa04068;hsa04068;hsa04110;hsa04110;hsa04115;hsa04115;hsa04120;hsa04120;hsa04144;hsa04144;hsa04151;hsa04151;hsa04919;hsa04919;hsa05169;hsa05169;hsa05200;hsa05200;hsa05202;hsa05202;hsa05203;hsa05203;hsa05205;hsa05205;hsa05206;hsa05206;hsa05214;hsa05214;hsa05215;hsa05215;hsa05218;hsa05218;hsa05219;hsa05219;hsa05220;hsa05220	GO:0000075;GO:0000075;GO:0000075;GO:0000077;GO:0000077;GO:0000082;GO:0000082;GO:0000122;GO:0000122;GO:0000278;GO:0000278;GO:0000302;GO:0000302;GO:0001568;GO:0001568;GO:0001666;GO:0001666;GO:0001944;GO:0001944;GO:0001974;GO:0001974;GO:0002027;GO:0003007;GO:0003007;GO:0003008;GO:0003008;GO:0003013;GO:0003013;GO:0003015;GO:0003015;GO:0003170;GO:0003170;GO:0003171;GO:0003179;GO:0003179;GO:0003181;GO:…
hsa-miR-145-5p	MIMAT0000437	BNIP3	hsa04068;hsa04068;hsa05134	GO:0000266;GO:0000266;GO:0000302;GO:0000422;GO:0001666;GO:0001836;GO:0002252;GO:0002376;GO:0006091;GO:0006810;GO:0006839;GO:0006914;GO:0006915;GO:0006950;GO:0006952;GO:0006979;GO:0006996;GO:0007005;GO:0007006;GO:0007154;GO:0007165;GO:0008053;GO:0008152;GO:0008219;GO:0008637;GO:0009056;GO:0009057;GO:0009060;GO:0009605;GO:0009607;GO:0009612;GO:0009615;GO:0009628;GO:0009653;GO:0009892;GO:0009966;GO:…
hsa-miR-145-5p	MIMAT0000437	SERINC5		GO:0002252;GO:0002252;GO:0002376;GO:0006575;GO:0006629;GO:0006643;GO:0006644;GO:0006650;GO:0006658;GO:0006665;GO:0006793;GO:0006796;GO:0006807;GO:0006810;GO:0006811;GO:0006820;GO:0006865;GO:0006950;GO:0006952;GO:0006955;GO:0007272;GO:0007275;GO:0007399;GO:0008152;GO:0008366;GO:0008610;GO:0008654;GO:0009058;GO:0009597;GO:0009605;GO:0009607;GO:0009615;GO:0009987;GO:0015711;GO:0015807;GO:0015825;GO:…
hsa-miR-145-5p	MIMAT0000437	MYO5A		GO:0001676;GO:0001676;GO:0002790;GO:0003008;GO:0006082;GO:0006582;GO:0006629;GO:0006631;GO:0006633;GO:0006725;GO:0006810;GO:0006811;GO:0006812;GO:0006816;GO:0006873;GO:0006874;GO:0006875;GO:0006887;GO:0006892;GO:0006928;GO:0007009;GO:0007154;GO:0007165;GO:0007204;GO:0007267;GO:0007268;GO:0007272;GO:0007275;GO:0007399;GO:0007600;GO:0007601;GO:0007610;GO:0007626;GO:0008104;GO:0008152;GO:0008366;GO:…
hsa-miR-145-5p	MIMAT0000437	ADAM17	hsa04330;hsa04330;hsa05010;hsa05120	GO:0000079;GO:0000079;GO:0000082;GO:0000278;GO:0001558;GO:0001666;GO:0001775;GO:0001776;GO:0001816;GO:0001817;GO:0001819;GO:0001932;GO:0001934;GO:0002009;GO:0002011;GO:0002237;GO:0002250;GO:0002252;GO:0002262;GO:0002376;GO:0002443;GO:0002444;GO:0002446;GO:0002460;GO:0002467;GO:0002520;GO:0002521;GO:0002682;GO:0002684;GO:0002685;GO:0002687;GO:0002688;GO:0002690;GO:0006464;GO:0006468;GO:0006508;GO:…
hsa-miR-145-5p	MIMAT0000437	ANKRD28		GO:0006461;GO:0006461;GO:0006810;GO:0006888;GO:0006900;GO:0006901;GO:0006903;GO:0006996;GO:0009987;GO:0016043;GO:0016050;GO:0016192;GO:0022607;GO:0043933;GO:0044085;GO:0044699;GO:0044763;GO:0046907;GO:0048193;GO:0048199;GO:0048207;GO:0048208;GO:0051179;GO:0051234;GO:0051640;GO:0051641;GO:0051648;GO:0051649;GO:0051650;GO:0051656;GO:0061024;GO:0065003;GO:0070271;GO:0071822;GO:0071840;GO:0090114
hsa-miR-145-5p	MIMAT0000437	IRS1	hsa04022;hsa04022;hsa04068;hsa04150;hsa04151;hsa04152;hsa04211;hsa04213;hsa04722;hsa04910;hsa04920;hsa04923;hsa04930;hsa04931;hsa04932;hsa04960;hsa05206	GO:0000165;GO:0000165;GO:0000271;GO:0002790;GO:0002791;GO:0002792;GO:0005975;GO:0005976;GO:0005977;GO:0005978;GO:0005979;GO:0005996;GO:0006006;GO:0006073;GO:0006082;GO:0006091;GO:0006109;GO:0006112;GO:0006464;GO:0006468;GO:0006629;GO:0006631;GO:0006635;GO:0006644;GO:0006650;GO:0006661;GO:0006793;GO:0006796;GO:0006810;GO:0007154;GO:0007165;GO:0007166;GO:0007167;GO:0007169;GO:0007267;GO:0008104;GO:…
hsa-miR-145-5p	MIMAT0000437	ANGPT2	hsa04014;hsa04014;hsa04015;hsa04066;hsa04151	GO:0000003;GO:0000003;GO:0001525;GO:0001568;GO:0001655;GO:0001666;GO:0001667;GO:0001822;GO:0001944;GO:0002376;GO:0003006;GO:0006928;GO:0006935;GO:0006950;GO:0007154;GO:0007155;GO:0007162;GO:0007165;GO:0007166;GO:0007167;GO:0007169;GO:0007275;GO:0007276;GO:0007281;GO:0007565;GO:0009314;GO:0009605;GO:0009612;GO:0009628;GO:0009653;GO:0009743;GO:0009746;GO:0009749;GO:0009987;GO:0010033;GO:0010594;GO:…
hsa-miR-145-5p	MIMAT0000437	IVNS1ABP	hsa05164;hsa05164	GO:0006139;GO:0006139;GO:0006351;GO:0006383;GO:0006396;GO:0006725;GO:0006807;GO:0006915;GO:0007154;GO:0007165;GO:0008152;GO:0008219;GO:0008380;GO:0009058;GO:0009059;GO:0009605;GO:0009607;GO:0009615;GO:0009966;GO:0009968;GO:0009987;GO:0010467;GO:0010646;GO:0010648;GO:0010941;GO:0012501;GO:0016032;GO:0016070;GO:0018130;GO:0019438;GO:0023051;GO:0023052;GO:0023057;GO:0032774;GO:0034641;GO:0034645;GO:…
hsa-miR-145-5p	MIMAT0000437	SERPINE1	hsa04066;hsa04066;hsa04115;hsa04390;hsa04610;hsa04933;hsa05142	GO:0001525;GO:0001525;GO:0001568;GO:0001816;GO:0001817;GO:0001819;GO:0001944;GO:0001952;GO:0001953;GO:0002237;GO:0002376;GO:0002532;GO:0002548;GO:0002576;GO:0002682;GO:0002684;GO:0002685;GO:0002687;GO:0002688;GO:0002690;GO:0006139;GO:0006351;GO:0006355;GO:0006357;GO:0006366;GO:0006508;GO:0006725;GO:0006807;GO:0006810;GO:0006887;GO:0006897;GO:0006898;GO:0006915;GO:0006928;GO:0006935;GO:0006950;GO:…
hsa-miR-145-5p	MIMAT0000437	KLF5		GO:0000122;GO:0000122;GO:0001525;GO:0001568;GO:0001944;GO:0002064;GO:0002065;GO:0002066;GO:0006139;GO:0006351;GO:0006355;GO:0006357;GO:0006366;GO:0006725;GO:0006807;GO:0007275;GO:0007517;GO:0007519;GO:0008152;GO:0009058;GO:0009059;GO:0009653;GO:0009888;GO:0009889;GO:0009890;GO:0009891;GO:0009892;GO:0009893;GO:0009987;GO:0010467;GO:0010468;GO:0010556;GO:0010557;GO:0010558;GO:0010604;GO:0010605;GO:…
hsa-miR-145-5p	MIMAT0000437	UBR7		GO:0006464;GO:0006464;GO:0008152;GO:0009987;GO:0016567;GO:0019538;GO:0032446;GO:0036211;GO:0043170;GO:0043412;GO:0044237;GO:0044238;GO:0044260;GO:0044267;GO:0070647;GO:0071704
hsa-miR-145-5p	MIMAT0000437	KIF21A		GO:0006928;GO:0006928;GO:0007017;GO:0007018;GO:0009987;GO:0044699;GO:0044763
hsa-miR-145-5p	MIMAT0000437	MAP3K3	hsa04010;hsa04010;hsa04722;hsa04912;hsa05166	GO:0000165;GO:0000165;GO:0000186;GO:0001568;GO:0001932;GO:0001934;GO:0001944;GO:0006464;GO:0006468;GO:0006793;GO:0006796;GO:0006950;GO:0007154;GO:0007165;GO:0007249;GO:0007275;GO:0008152;GO:0009893;GO:0009966;GO:0009967;GO:0009987;GO:0010562;GO:0010604;GO:0010646;GO:0010647;GO:0016310;GO:0019220;GO:0019222;GO:0019538;GO:0023014;GO:0023051;GO:0023052;GO:0023056;GO:0031098;GO:0031323;GO:0031325;GO:…
hsa-miR-145-5p	MIMAT0000437	ARF6	hsa04014;hsa04014;hsa04014;hsa04072;hsa04072;hsa04144;hsa04144;hsa04666;hsa04666	GO:0001889;GO:0001889;GO:0001889;GO:0006461;GO:0006461;GO:0006810;GO:0006810;GO:0006897;GO:0006897;GO:0006898;GO:0006898;GO:0006915;GO:0006915;GO:0006928;GO:0006928;GO:0006996;GO:0006996;GO:0007009;GO:0007009;GO:0007010;GO:0007010;GO:0007015;GO:0007015;GO:0007049;GO:0007049;GO:0007154;GO:0007154;GO:0007155;GO:0007155;GO:0007163;GO:0007163;GO:0007165;GO:0007165;GO:0007264;GO:0007264;GO:0007265;GO:…
hsa-miR-145-5p	MIMAT0000437	FLI1	hsa05202;hsa05202	GO:0001501;GO:0001501;GO:0002376;GO:0002520;GO:0003008;GO:0003013;GO:0006139;GO:0006351;GO:0006355;GO:0006357;GO:0006366;GO:0006725;GO:0006807;GO:0007275;GO:0007599;GO:0008015;GO:0008152;GO:0009058;GO:0009059;GO:0009653;GO:0009887;GO:0009889;GO:0009891;GO:0009893;GO:0009987;GO:0010467;GO:0010468;GO:0010556;GO:0010557;GO:0010604;GO:0010628;GO:0016070;GO:0018130;GO:0019219;GO:0019222;GO:0019438;GO:…
hsa-miR-145-5p	MIMAT0000437	ACTB	hsa04015;hsa04015;hsa04015;hsa04145;hsa04145;hsa04210;hsa04210;hsa04390;hsa04390;hsa04510;hsa04510;hsa04520;hsa04520;hsa04530;hsa04530;hsa04611;hsa04670;hsa04810;hsa04810;hsa04919;hsa04919;hsa04921;hsa04921;hsa04971;hsa04971;hsa05100;hsa05110;hsa05130;hsa05131;hsa05132;hsa05132;hsa05164;hsa05164;hsa05205;hsa05205;hsa05410;hsa05410;hsa05412;hsa05412;hsa05414;hsa05414;hsa05416	GO:0001775;GO:0001775;GO:0001775;GO:0001894;GO:0001895;GO:0002252;GO:0002252;GO:0002253;GO:0002253;GO:0002376;GO:0002376;GO:0002429;GO:0002429;GO:0002431;GO:0002433;GO:0002682;GO:0002682;GO:0002684;GO:0002684;GO:0002757;GO:0002757;GO:0002764;GO:0002764;GO:0002768;GO:0002768;GO:0006325;GO:0006325;GO:0006338;GO:0006338;GO:0006810;GO:0006810;GO:0006897;GO:0006897;GO:0006909;GO:0006928;GO:0006928;GO:…
hsa-miR-145-5p	MIMAT0000437	RREB1		GO:0000122;GO:0000122;GO:0000122;GO:0000122;GO:0000902;GO:0000902;GO:0000902;GO:0000904;GO:0000904;GO:0000904;GO:0001667;GO:0001667;GO:0001667;GO:0002009;GO:0002009;GO:0002009;GO:0002011;GO:0002011;GO:0002011;GO:0006139;GO:0006139;GO:0006139;GO:0006351;GO:0006351;GO:0006351;GO:0006355;GO:0006355;GO:0006355;GO:0006357;GO:0006357;GO:0006357;GO:0006366;GO:0006366;GO:0006366;GO:0006725;GO:0006725;GO:…
hsa-miR-145-5p	MIMAT0000437	GOLM1		GO:0006629;GO:0006629;GO:0006996;GO:0006997;GO:0008152;GO:0009987;GO:0016043;GO:0019216;GO:0019222;GO:0044238;GO:0044699;GO:0044710;GO:0050789;GO:0065007;GO:0071704;GO:0071840;GO:0080090
hsa-miR-145-5p	MIMAT0000437	SMAD3	hsa04068;hsa04068;hsa04110;hsa04144;hsa04310;hsa04350;hsa04390;hsa04520;hsa04550;hsa04933;hsa05142;hsa05161;hsa05166;hsa05200;hsa05210;hsa05212;hsa05220;hsa05321	GO:0000122;GO:0000122;GO:0000278;GO:0000902;GO:0000904;GO:0001501;GO:0001503;GO:0001558;GO:0001649;GO:0001654;GO:0001655;GO:0001657;GO:0001666;GO:0001701;GO:0001704;GO:0001707;GO:0001756;GO:0001775;GO:0001816;GO:0001817;GO:0001819;GO:0001822;GO:0001823;GO:0001837;GO:0001889;GO:0001947;GO:0001952;GO:0001954;GO:0002009;GO:0002062;GO:0002076;GO:0002088;GO:0002376;GO:0002520;GO:0002682;GO:0003002;GO:…
hsa-miR-145-5p	MIMAT0000437	PRDM2		GO:0006139;GO:0006139;GO:0006139;GO:0006325;GO:0006325;GO:0006351;GO:0006351;GO:0006355;GO:0006355;GO:0006464;GO:0006464;GO:0006479;GO:0006479;GO:0006725;GO:0006725;GO:0006807;GO:0006807;GO:0006996;GO:0006996;GO:0007275;GO:0007275;GO:0007568;GO:0007568;GO:0008152;GO:0008152;GO:0008213;GO:0008213;GO:0008340;GO:0009058;GO:0009058;GO:0009059;GO:0009059;GO:0009889;GO:0009889;GO:0009987;GO:0009987;GO:…
hsa-miR-145-5p	MIMAT0000437	TGFBR2	hsa04010;hsa04010;hsa04010;hsa04060;hsa04060;hsa04068;hsa04068;hsa04144;hsa04144;hsa04350;hsa04350;hsa04380;hsa04380;hsa04390;hsa04390;hsa04520;hsa04520;hsa04933;hsa04933;hsa05142;hsa05142;hsa05166;hsa05166;hsa05200;hsa05200;hsa05202;hsa05202;hsa05210;hsa05210;hsa05212;hsa05212;hsa05220;hsa05220	GO:0000003;GO:0000003;GO:0000003;GO:0000902;GO:0000902;GO:0000904;GO:0000904;GO:0001501;GO:0001501;GO:0001525;GO:0001525;GO:0001568;GO:0001568;GO:0001569;GO:0001570;GO:0001570;GO:0001654;GO:0001654;GO:0001667;GO:0001667;GO:0001701;GO:0001701;GO:0001763;GO:0001763;GO:0001773;GO:0001775;GO:0001775;GO:0001837;GO:0001837;GO:0001865;GO:0001932;GO:0001932;GO:0001934;GO:0001934;GO:0001944;GO:0001944;GO:…
hsa-miR-145-5p	MIMAT0000437	PDGFD	hsa01521;hsa01521;hsa04014;hsa04015;hsa04072;hsa04151;hsa04510;hsa04540;hsa04810;hsa05215;hsa05218;hsa05231	GO:0000165;GO:0000165;GO:0000302;GO:0001101;GO:0001568;GO:0001655;GO:0001822;GO:0001932;GO:0001934;GO:0001944;GO:0002376;GO:0002682;GO:0002684;GO:0002685;GO:0002687;GO:0002691;GO:0002693;GO:0006464;GO:0006468;GO:0006793;GO:0006796;GO:0006928;GO:0006935;GO:0006950;GO:0006979;GO:0007154;GO:0007165;GO:0007166;GO:0007167;GO:0007169;GO:0007275;GO:0007596;GO:0007599;GO:0008152;GO:0008283;GO:0008284;GO:…
hsa-miR-145-5p	MIMAT0000437	NEDD9		GO:0000278;GO:0000278;GO:0000278;GO:0000280;GO:0006996;GO:0006996;GO:0007010;GO:0007010;GO:0007015;GO:0007015;GO:0007049;GO:0007049;GO:0007067;GO:0007154;GO:0007154;GO:0007155;GO:0007155;GO:0007165;GO:0007165;GO:0007166;GO:0007166;GO:0007229;GO:0007229;GO:0009987;GO:0009987;GO:0016043;GO:0016043;GO:0022402;GO:0022402;GO:0022607;GO:0022607;GO:0022610;GO:0022610;GO:0023052;GO:0023052;GO:0030029;GO:…
hsa-miR-145-5p	MIMAT0000437	DUSP6	hsa04010;hsa04010;hsa04010;hsa04010;hsa05202;hsa05202;hsa05202	GO:0000165;GO:0000165;GO:0000165;GO:0000165;GO:0000187;GO:0000187;GO:0000188;GO:0000188;GO:0001704;GO:0001704;GO:0001704;GO:0001706;GO:0001706;GO:0001708;GO:0001708;GO:0001708;GO:0001711;GO:0001711;GO:0001714;GO:0001714;GO:0001932;GO:0001932;GO:0001932;GO:0001933;GO:0001933;GO:0001933;GO:0001934;GO:0001934;GO:0001934;GO:0003002;GO:0003002;GO:0003002;GO:0006464;GO:0006464;GO:0006464;GO:0006468;GO:…
hsa-miR-145-5p	MIMAT0000437	FAM45A
hsa-miR-145-5p	MIMAT0000437	FZD7	hsa04150;hsa04150;hsa04310;hsa04390;hsa04550;hsa04916;hsa05166;hsa05200;hsa05205;hsa05217	GO:0000165;GO:0000165;GO:0000902;GO:0000904;GO:0001101;GO:0001704;GO:0001708;GO:0001736;GO:0001738;GO:0001775;GO:0001932;GO:0001934;GO:0002009;GO:0002064;GO:0002376;GO:0002520;GO:0002521;GO:0003382;GO:0006139;GO:0006351;GO:0006355;GO:0006464;GO:0006468;GO:0006605;GO:0006606;GO:0006725;GO:0006793;GO:0006796;GO:0006807;GO:0006810;GO:0006886;GO:0006913;GO:0006950;GO:0007154;GO:0007155;GO:0007159;GO:…
hsa-miR-145-5p	MIMAT0000437	ABRACL
hsa-miR-145-5p	MIMAT0000437	AP1G1	hsa04142;hsa04142	GO:0001775;GO:0001775;GO:0001906;GO:0001909;GO:0001910;GO:0001912;GO:0002228;GO:0002252;GO:0002263;GO:0002285;GO:0002323;GO:0002366;GO:0002376;GO:0002443;GO:0002449;GO:0002478;GO:0002495;GO:0002504;GO:0002682;GO:0002684;GO:0002694;GO:0002696;GO:0002697;GO:0002699;GO:0002703;GO:0002705;GO:0002706;GO:0002708;GO:0002715;GO:0002717;GO:0002831;GO:0006810;GO:0006886;GO:0006887;GO:0006892;GO:0006896;GO:…
hsa-miR-145-5p	MIMAT0000437	RTKN		GO:0006915;GO:0006915;GO:0007154;GO:0007165;GO:0007264;GO:0007265;GO:0007266;GO:0008219;GO:0009987;GO:0012501;GO:0023052;GO:0034260;GO:0035556;GO:0043086;GO:0043087;GO:0044092;GO:0044699;GO:0044700;GO:0044763;GO:0048519;GO:0050789;GO:0050790;GO:0050794;GO:0050896;GO:0051336;GO:0051346;GO:0051716;GO:0065007;GO:0065009
hsa-miR-145-5p	MIMAT0000437	ZFYVE9	hsa04144;hsa04144;hsa04350	GO:0006461;GO:0006461;GO:0006508;GO:0006605;GO:0006606;GO:0006810;GO:0006886;GO:0006897;GO:0006913;GO:0007154;GO:0007165;GO:0007166;GO:0007167;GO:0007178;GO:0007179;GO:0007183;GO:0007184;GO:0008104;GO:0008152;GO:0009719;GO:0009987;GO:0010033;GO:0015031;GO:0016043;GO:0016192;GO:0017038;GO:0019538;GO:0022607;GO:0023052;GO:0033036;GO:0033365;GO:0034504;GO:0034613;GO:0034622;GO:0042221;GO:0043170;GO:…
hsa-miR-145-5p	MIMAT0000437	MYO6		GO:0003008;GO:0003008;GO:0006139;GO:0006351;GO:0006355;GO:0006357;GO:0006366;GO:0006725;GO:0006807;GO:0006810;GO:0006886;GO:0006897;GO:0006928;GO:0006950;GO:0006974;GO:0007154;GO:0007165;GO:0007600;GO:0007605;GO:0008104;GO:0008152;GO:0009058;GO:0009059;GO:0009889;GO:0009891;GO:0009893;GO:0009987;GO:0010467;GO:0010468;GO:0010556;GO:0010557;GO:0010604;GO:0010628;GO:0015031;GO:0016070;GO:0016192;GO:…
hsa-miR-145-5p	MIMAT0000437	SRGAP1	hsa04360;hsa04360	GO:0006928;GO:0006928;GO:0007154;GO:0007165;GO:0007264;GO:0009966;GO:0009987;GO:0010646;GO:0016477;GO:0023051;GO:0023052;GO:0030334;GO:0030336;GO:0032879;GO:0035556;GO:0040011;GO:0040012;GO:0040013;GO:0043085;GO:0043087;GO:0043547;GO:0044093;GO:0044699;GO:0044700;GO:0044763;GO:0048519;GO:0048523;GO:0048583;GO:0048870;GO:0050789;GO:0050790;GO:0050794;GO:0050896;GO:0051056;GO:0051179;GO:0051270;GO:…
hsa-miR-145-5p	MIMAT0000437	PHACTR2		GO:0002576;GO:0002576;GO:0002576;GO:0006810;GO:0006810;GO:0006810;GO:0006887;GO:0006887;GO:0006887;GO:0009987;GO:0009987;GO:0009987;GO:0016192;GO:0016192;GO:0016192;GO:0032940;GO:0032940;GO:0032940;GO:0043086;GO:0043086;GO:0043086;GO:0044092;GO:0044092;GO:0044092;GO:0044699;GO:0044699;GO:0044699;GO:0044763;GO:0044763;GO:0044763;GO:0044765;GO:0044765;GO:0044765;GO:0045055;GO:0045055;GO:0045055;GO:…
hsa-miR-145-5p	MIMAT0000437	NUFIP2
hsa-miR-145-5p	MIMAT0000437	SMAD5	hsa04350;hsa04350;hsa04350;hsa04550;hsa04550	GO:0000003;GO:0000003;GO:0000003;GO:0001501;GO:0001501;GO:0001503;GO:0001503;GO:0001649;GO:0001649;GO:0001655;GO:0001655;GO:0001657;GO:0001657;GO:0001822;GO:0001822;GO:0001823;GO:0001823;GO:0002262;GO:0002262;GO:0002376;GO:0002376;GO:0002520;GO:0002520;GO:0003006;GO:0003006;GO:0003008;GO:0003008;GO:0003012;GO:0003012;GO:0003013;GO:0003013;GO:0003015;GO:0003015;GO:0006139;GO:0006139;GO:0006351;GO:…
hsa-miR-155-5p	MIMAT0000646	TRPS1		GO:0000122;GO:0000122;GO:0000122;GO:0000122;GO:0001501;GO:0001501;GO:0001501;GO:0002062;GO:0002062;GO:0006139;GO:0006139;GO:0006139;GO:0006351;GO:0006351;GO:0006351;GO:0006355;GO:0006355;GO:0006355;GO:0006357;GO:0006357;GO:0006357;GO:0006366;GO:0006366;GO:0006366;GO:0006605;GO:0006605;GO:0006605;GO:0006606;GO:0006606;GO:0006606;GO:0006607;GO:0006607;GO:0006725;GO:0006725;GO:0006725;GO:0006807;GO:…
hsa-miR-155-5p	MIMAT0000646	RCN2
hsa-miR-155-5p	MIMAT0000646	MYBL1	hsa05166;hsa05166;hsa05166;hsa05166;hsa05166	GO:0006139;GO:0006139;GO:0006139;GO:0006139;GO:0006139;GO:0006351;GO:0006351;GO:0006351;GO:0006351;GO:0006355;GO:0006355;GO:0006355;GO:0006355;GO:0006357;GO:0006357;GO:0006357;GO:0006357;GO:0006366;GO:0006366;GO:0006366;GO:0006366;GO:0006725;GO:0006725;GO:0006725;GO:0006725;GO:0006807;GO:0006807;GO:0006807;GO:0006807;GO:0008152;GO:0008152;GO:0008152;GO:0008152;GO:0009058;GO:0009058;GO:0009058;GO:…
hsa-miR-155-5p	MIMAT0000646	SWSAP1		GO:0000724;GO:0000724;GO:0000725;GO:0006139;GO:0006259;GO:0006281;GO:0006302;GO:0006310;GO:0006725;GO:0006807;GO:0006950;GO:0006974;GO:0008152;GO:0009987;GO:0031647;GO:0033554;GO:0034641;GO:0043170;GO:0044237;GO:0044238;GO:0044260;GO:0046483;GO:0050821;GO:0050896;GO:0051716;GO:0065007;GO:0065008;GO:0071704;GO:0090304;GO:1901360
hsa-miR-155-5p	MIMAT0000646	CREBRF		GO:0000003;GO:0000003;GO:0000003;GO:0000003;GO:0000122;GO:0000122;GO:0000122;GO:0001959;GO:0001959;GO:0001961;GO:0001961;GO:0006139;GO:0006139;GO:0006139;GO:0006351;GO:0006351;GO:0006351;GO:0006355;GO:0006355;GO:0006355;GO:0006357;GO:0006357;GO:0006357;GO:0006366;GO:0006366;GO:0006366;GO:0006725;GO:0006725;GO:0006725;GO:0006807;GO:0006807;GO:0006807;GO:0006810;GO:0006810;GO:0006810;GO:0006950;GO:…
hsa-miR-155-5p	MIMAT0000646	WEE1	hsa04110;hsa04110	GO:0000086;GO:0000086;GO:0000226;GO:0000278;GO:0000280;GO:0000902;GO:0006464;GO:0006468;GO:0006793;GO:0006796;GO:0006996;GO:0007010;GO:0007017;GO:0007049;GO:0007067;GO:0007163;GO:0007275;GO:0007399;GO:0008152;GO:0009653;GO:0009987;GO:0016043;GO:0016310;GO:0018108;GO:0018193;GO:0018212;GO:0019538;GO:0022008;GO:0022402;GO:0030010;GO:0030030;GO:0030154;GO:0030182;GO:0031175;GO:0032501;GO:0032502;GO:…
hsa-miR-155-5p	MIMAT0000646	BACH1		GO:0000082;GO:0000082;GO:0000082;GO:0000083;GO:0000086;GO:0000086;GO:0000122;GO:0000122;GO:0000278;GO:0000278;GO:0001666;GO:0001666;GO:0006139;GO:0006139;GO:0006259;GO:0006259;GO:0006281;GO:0006281;GO:0006351;GO:0006351;GO:0006355;GO:0006355;GO:0006357;GO:0006357;GO:0006366;GO:0006366;GO:0006464;GO:0006464;GO:0006725;GO:0006725;GO:0006807;GO:0006807;GO:0006950;GO:0006950;GO:0006974;GO:0006974;GO:…
hsa-miR-155-5p	MIMAT0000646	CAMTA1		GO:0003008;GO:0003008;GO:0006139;GO:0006351;GO:0006355;GO:0006357;GO:0006366;GO:0006725;GO:0006807;GO:0008152;GO:0009058;GO:0009059;GO:0009889;GO:0009891;GO:0009893;GO:0009987;GO:0010467;GO:0010468;GO:0010556;GO:0010557;GO:0010604;GO:0010628;GO:0016070;GO:0018130;GO:0019219;GO:0019222;GO:0019438;GO:0031323;GO:0031325;GO:0031326;GO:0031328;GO:0032501;GO:0032774;GO:0034641;GO:0034645;GO:0034654;GO:…
hsa-miR-155-5p	MIMAT0000646	ZNF652		GO:0006139;GO:0006139;GO:0006139;GO:0006139;GO:0006351;GO:0006351;GO:0006351;GO:0006355;GO:0006355;GO:0006355;GO:0006725;GO:0006725;GO:0006725;GO:0006807;GO:0006807;GO:0006807;GO:0008152;GO:0008152;GO:0008152;GO:0009058;GO:0009058;GO:0009058;GO:0009059;GO:0009059;GO:0009059;GO:0009889;GO:0009889;GO:0009889;GO:0009987;GO:0009987;GO:0009987;GO:0010467;GO:0010467;GO:0010467;GO:0010468;GO:0010468;GO:…
hsa-miR-155-5p	MIMAT0000646	TAF5L	hsa03022;hsa03022;hsa05168	GO:0006139;GO:0006139;GO:0006325;GO:0006351;GO:0006355;GO:0006366;GO:0006464;GO:0006473;GO:0006475;GO:0006725;GO:0006807;GO:0006996;GO:0008152;GO:0009058;GO:0009059;GO:0009889;GO:0009987;GO:0010467;GO:0010468;GO:0010556;GO:0016043;GO:0016070;GO:0016569;GO:0016570;GO:0016573;GO:0018130;GO:0018193;GO:0018205;GO:0018393;GO:0018394;GO:0019219;GO:0019222;GO:0019438;GO:0019538;GO:0031323;GO:0031326;GO:…
hsa-miR-155-5p	MIMAT0000646	ETS1	hsa04014;hsa04014;hsa04014;hsa04320;hsa04320;hsa05166;hsa05166;hsa05200;hsa05200;hsa05211;hsa05211	GO:0000003;GO:0000003;GO:0000003;GO:0000302;GO:0000302;GO:0001525;GO:0001525;GO:0001568;GO:0001568;GO:0001666;GO:0001666;GO:0001667;GO:0001667;GO:0001944;GO:0001944;GO:0002262;GO:0002262;GO:0002376;GO:0002376;GO:0002520;GO:0002520;GO:0002682;GO:0002682;GO:0002684;GO:0002684;GO:0006139;GO:0006139;GO:0006351;GO:0006351;GO:0006355;GO:0006355;GO:0006357;GO:0006357;GO:0006366;GO:0006366;GO:0006725;GO:…
hsa-miR-155-5p	MIMAT0000646	VPS36	hsa04144;hsa04144	GO:0006139;GO:0006139;GO:0006351;GO:0006355;GO:0006508;GO:0006511;GO:0006605;GO:0006623;GO:0006725;GO:0006807;GO:0006810;GO:0006886;GO:0006914;GO:0006996;GO:0007032;GO:0007033;GO:0007034;GO:0008104;GO:0008152;GO:0009056;GO:0009057;GO:0009058;GO:0009059;GO:0009889;GO:0009987;GO:0010256;GO:0010467;GO:0010468;GO:0010556;GO:0015031;GO:0016043;GO:0016070;GO:0016197;GO:0018130;GO:0019219;GO:0019222;GO:…
hsa-miR-155-5p	MIMAT0000646	ANKFY1		GO:0006810;GO:0006810;GO:0006810;GO:0006892;GO:0006892;GO:0006896;GO:0006897;GO:0006897;GO:0006906;GO:0006907;GO:0006996;GO:0006996;GO:0007034;GO:0007034;GO:0007041;GO:0009987;GO:0009987;GO:0016043;GO:0016043;GO:0016050;GO:0016050;GO:0016192;GO:0016192;GO:0016197;GO:0016197;GO:0016482;GO:0016482;GO:0030100;GO:0030100;GO:0032879;GO:0032879;GO:0034058;GO:0042147;GO:0042147;GO:0044699;GO:0044699;GO:…
hsa-miR-155-5p	MIMAT0000646	HIVEP2		GO:0006139;GO:0006139;GO:0006351;GO:0006355;GO:0006366;GO:0006725;GO:0006807;GO:0007154;GO:0007165;GO:0007275;GO:0008152;GO:0009058;GO:0009059;GO:0009889;GO:0009987;GO:0010467;GO:0010468;GO:0010556;GO:0016070;GO:0018130;GO:0019219;GO:0019222;GO:0019438;GO:0023052;GO:0031323;GO:0031326;GO:0032501;GO:0032502;GO:0032774;GO:0034641;GO:0034645;GO:0034654;GO:0043170;GO:0044237;GO:0044238;GO:0044249;GO:…
hsa-miR-155-5p	MIMAT0000646	TERF1		GO:0000003;GO:0000003;GO:0000070;GO:0000075;GO:0000086;GO:0000226;GO:0000278;GO:0000280;GO:0000723;GO:0000819;GO:0006139;GO:0006259;GO:0006260;GO:0006261;GO:0006275;GO:0006278;GO:0006403;GO:0006461;GO:0006725;GO:0006807;GO:0006915;GO:0006996;GO:0007004;GO:0007010;GO:0007017;GO:0007049;GO:0007059;GO:0007067;GO:0007088;GO:0007091;GO:0007093;GO:0007094;GO:0007126;GO:0007127;GO:0007346;GO:0008104;GO:…
hsa-miR-155-5p	MIMAT0000646	MPP5	hsa04390;hsa04390;hsa04390;hsa04530;hsa04530	GO:0002009;GO:0002009;GO:0002009;GO:0002011;GO:0002011;GO:0007009;GO:0007009;GO:0007043;GO:0007043;GO:0007163;GO:0007163;GO:0007272;GO:0007272;GO:0007275;GO:0007275;GO:0007399;GO:0007399;GO:0007422;GO:0007422;GO:0008104;GO:0008104;GO:0008105;GO:0008366;GO:0008366;GO:0009653;GO:0009653;GO:0009888;GO:0009888;GO:0009987;GO:0009987;GO:0010001;GO:0010001;GO:0010256;GO:0010256;GO:0010927;GO:0010927;GO:…
hsa-miR-155-5p	MIMAT0000646	CD36	hsa03320;hsa03320;hsa04145;hsa04145;hsa04152;hsa04152;hsa04512;hsa04512;hsa04640;hsa04640;hsa04920;hsa04920;hsa04931;hsa04931;hsa04975;hsa04975;hsa05144;hsa05144	GO:0000122;GO:0000122;GO:0000122;GO:0000165;GO:0000165;GO:0000302;GO:0000302;GO:0000303;GO:0000303;GO:0000305;GO:0000305;GO:0001101;GO:0001101;GO:0001816;GO:0001816;GO:0001817;GO:0001817;GO:0001819;GO:0001819;GO:0001932;GO:0001932;GO:0001934;GO:0001934;GO:0001952;GO:0001952;GO:0001954;GO:0001954;GO:0002218;GO:0002218;GO:0002221;GO:0002221;GO:0002224;GO:0002224;GO:0002237;GO:0002237;GO:0002252;GO:…
hsa-miR-155-5p	MIMAT0000646	ZSWIM6		GO:0000902;GO:0000902;GO:0000902;GO:0001764;GO:0001764;GO:0006928;GO:0006928;GO:0007275;GO:0007275;GO:0007399;GO:0007399;GO:0009653;GO:0009653;GO:0009987;GO:0009987;GO:0016043;GO:0016043;GO:0016477;GO:0016477;GO:0022008;GO:0022008;GO:0030030;GO:0030030;GO:0030154;GO:0030154;GO:0030182;GO:0030182;GO:0030334;GO:0030334;GO:0031175;GO:0031175;GO:0032501;GO:0032501;GO:0032502;GO:0032502;GO:0032879;GO:…
hsa-miR-155-5p	MIMAT0000646	DHX40		GO:0006139;GO:0006139;GO:0006396;GO:0006725;GO:0006807;GO:0008152;GO:0009987;GO:0010467;GO:0016070;GO:0034641;GO:0043170;GO:0044237;GO:0044238;GO:0044260;GO:0046483;GO:0071704;GO:0090304;GO:1901360
hsa-miR-155-5p	MIMAT0000646	RAB11FIP2	hsa04144;hsa04144	GO:0001678;GO:0001678;GO:0002790;GO:0003008;GO:0003014;GO:0003091;GO:0006810;GO:0006887;GO:0007154;GO:0007163;GO:0007267;GO:0008104;GO:0009306;GO:0009743;GO:0009746;GO:0009749;GO:0009914;GO:0009987;GO:0010033;GO:0010817;GO:0015031;GO:0015833;GO:0016192;GO:0019725;GO:0023052;GO:0023061;GO:0030010;GO:0030072;GO:0030073;GO:0030104;GO:0032501;GO:0032940;GO:0033036;GO:0033500;GO:0034284;GO:0035773;GO:…
hsa-miR-155-5p	MIMAT0000646	LRIF1		GO:0006139;GO:0006139;GO:0006351;GO:0006355;GO:0006725;GO:0006807;GO:0008152;GO:0009058;GO:0009059;GO:0009889;GO:0009987;GO:0010467;GO:0010468;GO:0010556;GO:0016070;GO:0018130;GO:0019219;GO:0019222;GO:0019438;GO:0031323;GO:0031326;GO:0032774;GO:0034641;GO:0034645;GO:0034654;GO:0043170;GO:0044237;GO:0044238;GO:0044249;GO:0044260;GO:0044271;GO:0046483;GO:0050789;GO:0050794;GO:0051171;GO:0051252;GO:…
hsa-miR-155-5p	MIMAT0000646	PDLIM5		GO:0000902;GO:0000902;GO:0000904;GO:0003008;GO:0003012;GO:0003298;GO:0003300;GO:0003301;GO:0007275;GO:0007399;GO:0007416;GO:0007507;GO:0009653;GO:0009888;GO:0009987;GO:0010769;GO:0010975;GO:0014706;GO:0014896;GO:0014897;GO:0016043;GO:0016049;GO:0016358;GO:0022008;GO:0022603;GO:0022604;GO:0022607;GO:0030030;GO:0030154;GO:0030182;GO:0031175;GO:0031344;GO:0032501;GO:0032502;GO:0032989;GO:0032990;GO:…
hsa-miR-155-5p	MIMAT0000646	ZBTB38		GO:0006139;GO:0006139;GO:0006259;GO:0006260;GO:0006275;GO:0006351;GO:0006355;GO:0006357;GO:0006366;GO:0006725;GO:0006807;GO:0006950;GO:0006974;GO:0008152;GO:0009058;GO:0009059;GO:0009889;GO:0009890;GO:0009891;GO:0009892;GO:0009893;GO:0009987;GO:0010467;GO:0010468;GO:0010556;GO:0010557;GO:0010558;GO:0010604;GO:0010605;GO:0010628;GO:0010629;GO:0016070;GO:0018130;GO:0019219;GO:0019222;GO:0019438;GO:…
hsa-miR-155-5p	MIMAT0000646	IKBIP		GO:0009314;GO:0009314;GO:0009314;GO:0009628;GO:0009628;GO:0010165;GO:0010212;GO:0050896;GO:0050896
hsa-miR-155-5p	MIMAT0000646	ZNF98		GO:0006139;GO:0006139;GO:0006351;GO:0006355;GO:0006725;GO:0006807;GO:0008152;GO:0009058;GO:0009059;GO:0009889;GO:0009987;GO:0010467;GO:0010468;GO:0010556;GO:0016070;GO:0018130;GO:0019219;GO:0019222;GO:0019438;GO:0031323;GO:0031326;GO:0032774;GO:0034641;GO:0034645;GO:0034654;GO:0043170;GO:0044237;GO:0044238;GO:0044249;GO:0044260;GO:0044271;GO:0046483;GO:0050789;GO:0050794;GO:0051171;GO:0051252;GO:…
hsa-miR-155-5p	MIMAT0000646	VCPIP1		GO:0000278;GO:0000278;GO:0000280;GO:0006464;GO:0006508;GO:0006996;GO:0007030;GO:0007049;GO:0007067;GO:0008152;GO:0009987;GO:0010256;GO:0016043;GO:0016567;GO:0016579;GO:0019538;GO:0022402;GO:0022607;GO:0032446;GO:0035871;GO:0036211;GO:0043170;GO:0043412;GO:0044085;GO:0044237;GO:0044238;GO:0044260;GO:0044267;GO:0044699;GO:0044763;GO:0044801;GO:0044802;GO:0048284;GO:0048285;GO:0048308;GO:0048313;GO:…
hsa-miR-155-5p	MIMAT0000646	IGJ		GO:0001894;GO:0001894;GO:0001895;GO:0002250;GO:0002376;GO:0003008;GO:0003014;GO:0003094;GO:0006461;GO:0006810;GO:0006897;GO:0006898;GO:0006950;GO:0006952;GO:0006955;GO:0006959;GO:0008152;GO:0009605;GO:0009607;GO:0009617;GO:0009893;GO:0009987;GO:0016043;GO:0016192;GO:0019222;GO:0019730;GO:0019731;GO:0022607;GO:0031334;GO:0032459;GO:0032461;GO:0032501;GO:0042592;GO:0042742;GO:0043207;GO:0043254;GO:…
hsa-miR-155-5p	MIMAT0000646	SYPL1		GO:0006810;GO:0006810;GO:0007154;GO:0007267;GO:0007268;GO:0009987;GO:0023052;GO:0044699;GO:0044700;GO:0044763;GO:0051179;GO:0051234;GO:0098916;GO:0099536;GO:0099537
hsa-miR-155-5p	MIMAT0000646	MIDN		GO:0002790;GO:0002790;GO:0002790;GO:0002791;GO:0002791;GO:0002792;GO:0005975;GO:0005975;GO:0005996;GO:0005996;GO:0006006;GO:0006006;GO:0006109;GO:0006109;GO:0006793;GO:0006793;GO:0006796;GO:0006796;GO:0006810;GO:0006810;GO:0007154;GO:0007154;GO:0007267;GO:0007267;GO:0008104;GO:0008104;GO:0008152;GO:0008152;GO:0009306;GO:0009306;GO:0009892;GO:0009892;GO:0009914;GO:0009914;GO:0009987;GO:0009987;GO:…
hsa-miR-155-5p	MIMAT0000646	MAP3K14	hsa04010;hsa04010;hsa04064;hsa04210;hsa04380;hsa04660;hsa04668;hsa04672;hsa05120;hsa05166;hsa05169	GO:0000165;GO:0000165;GO:0000186;GO:0001775;GO:0001932;GO:0001934;GO:0002376;GO:0002682;GO:0002684;GO:0002694;GO:0002696;GO:0006464;GO:0006468;GO:0006793;GO:0006796;GO:0006955;GO:0007154;GO:0007155;GO:0007159;GO:0007165;GO:0007166;GO:0007249;GO:0008152;GO:0009605;GO:0009612;GO:0009628;GO:0009893;GO:0009966;GO:0009967;GO:0009987;GO:0010033;GO:0010562;GO:0010604;GO:0010646;GO:0010647;GO:0016310;GO:…
hsa-miR-155-5p	MIMAT0000646	TRIP13		GO:0000003;GO:0000003;GO:0000280;GO:0001556;GO:0003006;GO:0006139;GO:0006259;GO:0006281;GO:0006302;GO:0006310;GO:0006351;GO:0006366;GO:0006725;GO:0006807;GO:0006950;GO:0006974;GO:0006996;GO:0007049;GO:0007059;GO:0007126;GO:0007127;GO:0007129;GO:0007130;GO:0007131;GO:0007140;GO:0007141;GO:0007143;GO:0007144;GO:0007276;GO:0007281;GO:0007283;GO:0007286;GO:0007292;GO:0008152;GO:0009058;GO:0009059;GO:…
hsa-miR-155-5p	MIMAT0000646	TOMM20		GO:0006403;GO:0006403;GO:0006461;GO:0006605;GO:0006626;GO:0006810;GO:0006839;GO:0006886;GO:0006914;GO:0006996;GO:0007005;GO:0007006;GO:0007008;GO:0008104;GO:0009987;GO:0015031;GO:0015931;GO:0016043;GO:0016236;GO:0017038;GO:0022607;GO:0030150;GO:0033036;GO:0033365;GO:0034613;GO:0034622;GO:0035927;GO:0043623;GO:0043933;GO:0044085;GO:0044699;GO:0044743;GO:0044763;GO:0044765;GO:0044802;GO:0045184;GO:…
hsa-miR-155-5p	MIMAT0000646	SPI1	hsa04380;hsa04380;hsa05166;hsa05169;hsa05200;hsa05202;hsa05221	GO:0000122;GO:0000122;GO:0001525;GO:0001568;GO:0001569;GO:0001763;GO:0001773;GO:0001775;GO:0001944;GO:0002009;GO:0002244;GO:0002262;GO:0002274;GO:0002320;GO:0002376;GO:0002520;GO:0002521;GO:0002573;GO:0002682;GO:0006139;GO:0006259;GO:0006304;GO:0006305;GO:0006306;GO:0006325;GO:0006351;GO:0006355;GO:0006357;GO:0006366;GO:0006464;GO:0006473;GO:0006475;GO:0006725;GO:0006807;GO:0006915;GO:0006996;GO:…
hsa-miR-155-5p	MIMAT0000646	MASTL		GO:0000003;GO:0000003;GO:0000086;GO:0000278;GO:0000280;GO:0006464;GO:0006468;GO:0006470;GO:0006793;GO:0006796;GO:0006950;GO:0006974;GO:0006996;GO:0007049;GO:0007067;GO:0007126;GO:0007135;GO:0007143;GO:0007154;GO:0007165;GO:0008152;GO:0009892;GO:0009987;GO:0010563;GO:0010605;GO:0010921;GO:0010923;GO:0016043;GO:0016310;GO:0016311;GO:0018105;GO:0018193;GO:0018209;GO:0019220;GO:0019222;GO:0019538;GO:…
hsa-miR-155-5p	MIMAT0000646	TLE4		GO:0000122;GO:0000122;GO:0000122;GO:0006139;GO:0006139;GO:0006351;GO:0006351;GO:0006355;GO:0006355;GO:0006357;GO:0006357;GO:0006366;GO:0006366;GO:0006461;GO:0006461;GO:0006725;GO:0006725;GO:0006807;GO:0006807;GO:0007154;GO:0007154;GO:0007165;GO:0007165;GO:0007166;GO:0007166;GO:0007267;GO:0007267;GO:0008152;GO:0008152;GO:0009058;GO:0009058;GO:0009059;GO:0009059;GO:0009889;GO:0009889;GO:0009890;GO:…
hsa-miR-155-5p	MIMAT0000646	SMAD2	hsa04068;hsa04068;hsa04068;hsa04068;hsa04110;hsa04110;hsa04110;hsa04144;hsa04144;hsa04144;hsa04350;hsa04350;hsa04350;hsa04390;hsa04390;hsa04390;hsa04520;hsa04520;hsa04520;hsa04550;hsa04550;hsa04550;hsa04933;hsa04933;hsa04933;hsa05142;hsa05142;hsa05166;hsa05166;hsa05166;hsa05200;hsa05200;hsa05200;hsa05205;hsa05205;hsa05205;hsa05210;hsa05210;hsa05210;hsa05212;hsa05212;hsa05212;hsa05321;hsa05321;hsa…	GO:0000122;GO:0000122;GO:0000122;GO:0000122;GO:0000578;GO:0000902;GO:0000902;GO:0000902;GO:0000904;GO:0000904;GO:0000904;GO:0001501;GO:0001501;GO:0001501;GO:0001655;GO:0001655;GO:0001655;GO:0001657;GO:0001657;GO:0001657;GO:0001701;GO:0001701;GO:0001701;GO:0001704;GO:0001704;GO:0001704;GO:0001706;GO:0001706;GO:0001706;GO:0001707;GO:0001707;GO:0001822;GO:0001822;GO:0001822;GO:0001823;GO:0001823;GO:…
hsa-miR-155-5p	MIMAT0000646	TAB2	hsa04010;hsa04010;hsa04064;hsa04380;hsa04620;hsa04621;hsa04668;hsa05140;hsa05145;hsa05162;hsa05168;hsa05169	GO:0000165;GO:0000165;GO:0000187;GO:0001932;GO:0001934;GO:0002218;GO:0002220;GO:0002221;GO:0002223;GO:0002224;GO:0002253;GO:0002376;GO:0002429;GO:0002682;GO:0002684;GO:0002753;GO:0002755;GO:0002757;GO:0002758;GO:0002764;GO:0002768;GO:0006139;GO:0006351;GO:0006355;GO:0006464;GO:0006468;GO:0006725;GO:0006793;GO:0006796;GO:0006807;GO:0006914;GO:0006950;GO:0006952;GO:0006955;GO:0007154;GO:0007165;GO:…
hsa-miR-155-5p	MIMAT0000646	RAC1	hsa04010;hsa04010;hsa04010;hsa04014;hsa04014;hsa04014;hsa04015;hsa04015;hsa04015;hsa04024;hsa04024;hsa04062;hsa04062;hsa04071;hsa04071;hsa04145;hsa04145;hsa04145;hsa04151;hsa04151;hsa04151;hsa04310;hsa04310;hsa04360;hsa04360;hsa04370;hsa04370;hsa04370;hsa04380;hsa04380;hsa04510;hsa04510;hsa04510;hsa04520;hsa04520;hsa04520;hsa04620;hsa04620;hsa04650;hsa04650;hsa04662;hsa04662;hsa04664;hsa04664;hsa…	GO:0000902;GO:0000902;GO:0000902;GO:0000902;GO:0000904;GO:0000904;GO:0000904;GO:0001667;GO:0001667;GO:0001667;GO:0001736;GO:0001736;GO:0001738;GO:0001738;GO:0001775;GO:0001775;GO:0001775;GO:0001816;GO:0001816;GO:0001816;GO:0001817;GO:0001817;GO:0001817;GO:0001818;GO:0001818;GO:0001894;GO:0001894;GO:0001894;GO:0001932;GO:0001932;GO:0001932;GO:0001934;GO:0001934;GO:0001934;GO:0001952;GO:0001952;GO:…
hsa-miR-155-5p	MIMAT0000646	ZNF431		GO:0000122;GO:0000122;GO:0000122;GO:0006139;GO:0006139;GO:0006351;GO:0006351;GO:0006355;GO:0006355;GO:0006357;GO:0006357;GO:0006366;GO:0006366;GO:0006725;GO:0006725;GO:0006807;GO:0006807;GO:0008152;GO:0008152;GO:0009058;GO:0009058;GO:0009059;GO:0009059;GO:0009889;GO:0009889;GO:0009890;GO:0009890;GO:0009892;GO:0009892;GO:0009987;GO:0009987;GO:0010467;GO:0010467;GO:0010468;GO:0010468;GO:0010556;GO:…
hsa-miR-155-5p	MIMAT0000646	ERMP1		GO:0006508;GO:0006508;GO:0006508;GO:0008152;GO:0008152;GO:0019538;GO:0019538;GO:0043170;GO:0043170;GO:0044238;GO:0044238;GO:0071704;GO:0071704
hsa-miR-155-5p	MIMAT0000646	ARL6IP5		GO:0000165;GO:0000165;GO:0000165;GO:0001932;GO:0001932;GO:0001934;GO:0001934;GO:0006464;GO:0006464;GO:0006468;GO:0006468;GO:0006508;GO:0006508;GO:0006793;GO:0006793;GO:0006796;GO:0006796;GO:0006810;GO:0006810;GO:0006811;GO:0006811;GO:0006820;GO:0006820;GO:0006835;GO:0006865;GO:0006865;GO:0006915;GO:0006915;GO:0006950;GO:0006950;GO:0006979;GO:0006979;GO:0007154;GO:0007154;GO:0007165;GO:0007165;GO:…
hsa-miR-155-5p	MIMAT0000646	UBQLN1	hsa04141;hsa04141;hsa04141;hsa04141	GO:0000045;GO:0000045;GO:0000045;GO:0000045;GO:0001666;GO:0001666;GO:0001666;GO:0002218;GO:0002218;GO:0002218;GO:0002221;GO:0002221;GO:0002221;GO:0002224;GO:0002224;GO:0002224;GO:0002253;GO:0002253;GO:0002253;GO:0002376;GO:0002376;GO:0002376;GO:0002682;GO:0002682;GO:0002682;GO:0002683;GO:0002683;GO:0002683;GO:0002684;GO:0002684;GO:0002684;GO:0002757;GO:0002757;GO:0002757;GO:0002758;GO:0002758;GO:…
hsa-miR-155-5p	MIMAT0000646	CEBPB	hsa04668;hsa04668;hsa04668;hsa05152;hsa05152;hsa05202;hsa05202	GO:0000003;GO:0000003;GO:0000003;GO:0001101;GO:0001101;GO:0001503;GO:0001503;GO:0001541;GO:0001649;GO:0001701;GO:0001701;GO:0001775;GO:0001775;GO:0001816;GO:0001816;GO:0001817;GO:0001817;GO:0001819;GO:0001819;GO:0001889;GO:0001889;GO:0001890;GO:0001890;GO:0001892;GO:0001892;GO:0002237;GO:0002237;GO:0002252;GO:0002252;GO:0002376;GO:0002376;GO:0002520;GO:0002520;GO:0002521;GO:0002521;GO:0002526;GO:…
hsa-miR-155-5p	MIMAT0000646	RAPGEF2	hsa04010;hsa04010;hsa04010;hsa04015;hsa04015	GO:0000165;GO:0000165;GO:0000165;GO:0000902;GO:0000902;GO:0000904;GO:0000904;GO:0001568;GO:0001568;GO:0001570;GO:0001570;GO:0001764;GO:0001764;GO:0001885;GO:0001885;GO:0001932;GO:0001932;GO:0001934;GO:0001934;GO:0001944;GO:0001944;GO:0002064;GO:0002064;GO:0003158;GO:0003158;GO:0006464;GO:0006464;GO:0006468;GO:0006468;GO:0006582;GO:0006582;GO:0006725;GO:0006725;GO:0006793;GO:0006793;GO:0006796;GO:…
hsa-miR-155-5p	MIMAT0000646	GABARAPL1	hsa04068;hsa04068;hsa04140;hsa04727	GO:0000045;GO:0000045;GO:0000422;GO:0006914;GO:0006950;GO:0006995;GO:0006996;GO:0007005;GO:0007033;GO:0007154;GO:0009267;GO:0009605;GO:0009987;GO:0009991;GO:0016043;GO:0016236;GO:0022411;GO:0022607;GO:0031667;GO:0031668;GO:0031669;GO:0033554;GO:0042594;GO:0043562;GO:0044085;GO:0044699;GO:0044763;GO:0050896;GO:0051716;GO:0061726;GO:0070925;GO:0071496;GO:0071840;GO:1902589;GO:1903008;GO:1905037
hsa-miR-155-5p	MIMAT0000646	CHAF1A		GO:0006139;GO:0006139;GO:0006259;GO:0006260;GO:0006281;GO:0006323;GO:0006325;GO:0006333;GO:0006334;GO:0006335;GO:0006461;GO:0006725;GO:0006807;GO:0006950;GO:0006974;GO:0006996;GO:0007049;GO:0008152;GO:0009058;GO:0009059;GO:0009987;GO:0016043;GO:0022607;GO:0031497;GO:0033554;GO:0034622;GO:0034641;GO:0034645;GO:0034723;GO:0034728;GO:0043170;GO:0043933;GO:0044085;GO:0044237;GO:0044238;GO:0044249;GO:…
hsa-miR-155-5p	MIMAT0000646	CARHSP1		GO:0006139;GO:0006139;GO:0006351;GO:0006355;GO:0006725;GO:0006807;GO:0007154;GO:0007165;GO:0008152;GO:0009058;GO:0009059;GO:0009889;GO:0009987;GO:0010467;GO:0010468;GO:0010556;GO:0010608;GO:0016070;GO:0018130;GO:0019219;GO:0019222;GO:0019438;GO:0023052;GO:0031323;GO:0031326;GO:0032774;GO:0034641;GO:0034645;GO:0034654;GO:0035556;GO:0043170;GO:0043487;GO:0043488;GO:0044237;GO:0044238;GO:0044249;GO:…
hsa-miR-155-5p	MIMAT0000646	VEZF1		GO:0001525;GO:0001525;GO:0001525;GO:0001568;GO:0001568;GO:0001885;GO:0001885;GO:0001944;GO:0001944;GO:0002064;GO:0002064;GO:0003158;GO:0003158;GO:0006139;GO:0006139;GO:0006351;GO:0006351;GO:0006355;GO:0006355;GO:0006357;GO:0006357;GO:0006366;GO:0006366;GO:0006725;GO:0006725;GO:0006807;GO:0006807;GO:0006950;GO:0006950;GO:0006952;GO:0006952;GO:0006968;GO:0006968;GO:0007275;GO:0007275;GO:0008152;GO:…
hsa-miR-155-5p	MIMAT0000646	WBP1L
hsa-miR-155-5p	MIMAT0000646	FAM135A		GO:0006629;GO:0006629;GO:0008152;GO:0009987;GO:0044237;GO:0044238;GO:0044255;GO:0044699;GO:0044710;GO:0044763;GO:0071704
hsa-miR-155-5p	MIMAT0000646	TP53INP1	hsa05166;hsa05166;hsa05166;hsa05166	GO:0000045;GO:0000045;GO:0000045;GO:0000045;GO:0006139;GO:0006139;GO:0006139;GO:0006351;GO:0006351;GO:0006351;GO:0006355;GO:0006355;GO:0006355;GO:0006725;GO:0006725;GO:0006725;GO:0006807;GO:0006807;GO:0006807;GO:0006914;GO:0006914;GO:0006914;GO:0006915;GO:0006915;GO:0006915;GO:0006928;GO:0006928;GO:0006928;GO:0006950;GO:0006950;GO:0006950;GO:0006979;GO:0006979;GO:0006979;GO:0006996;GO:0006996;GO:…
hsa-miR-155-5p	MIMAT0000646	MITF	hsa04380;hsa04380;hsa04916;hsa05200;hsa05218	GO:0000122;GO:0000122;GO:0002376;GO:0002520;GO:0002521;GO:0002573;GO:0002682;GO:0002761;GO:0006139;GO:0006351;GO:0006352;GO:0006355;GO:0006357;GO:0006366;GO:0006461;GO:0006464;GO:0006725;GO:0006807;GO:0006915;GO:0006928;GO:0007275;GO:0008152;GO:0008219;GO:0009058;GO:0009059;GO:0009889;GO:0009890;GO:0009891;GO:0009892;GO:0009893;GO:0009987;GO:0010467;GO:0010468;GO:0010556;GO:0010557;GO:0010558;GO:…
hsa-miR-155-5p	MIMAT0000646	ARL5B		GO:0007154;GO:0007154;GO:0007154;GO:0007165;GO:0007165;GO:0007264;GO:0007264;GO:0009987;GO:0009987;GO:0023052;GO:0023052;GO:0035556;GO:0035556;GO:0044699;GO:0044699;GO:0044700;GO:0044700;GO:0044763;GO:0044763;GO:0050789;GO:0050789;GO:0050794;GO:0050794;GO:0050896;GO:0050896;GO:0051716;GO:0051716;GO:0065007;GO:0065007
hsa-miR-155-5p	MIMAT0000646	RORA	hsa04710;hsa04710;hsa04710;hsa05321;hsa05321	GO:0001525;GO:0001525;GO:0001525;GO:0001525;GO:0001568;GO:0001568;GO:0001568;GO:0001666;GO:0001666;GO:0001666;GO:0001775;GO:0001775;GO:0001775;GO:0001816;GO:0001816;GO:0001816;GO:0001817;GO:0001817;GO:0001817;GO:0001819;GO:0001819;GO:0001819;GO:0001944;GO:0001944;GO:0001944;GO:0002250;GO:0002250;GO:0002250;GO:0002252;GO:0002252;GO:0002252;GO:0002263;GO:0002263;GO:0002274;GO:0002274;GO:0002274;GO:…
hsa-miR-155-5p	MIMAT0000646	RNF123		GO:0006464;GO:0006464;GO:0008152;GO:0009987;GO:0016567;GO:0019538;GO:0032446;GO:0036211;GO:0043170;GO:0043412;GO:0044237;GO:0044238;GO:0044260;GO:0044267;GO:0070647;GO:0071704
hsa-miR-155-5p	MIMAT0000646	NKX3-1	hsa05200;hsa05200;hsa05215	GO:0000003;GO:0000003;GO:0000278;GO:0001568;GO:0001655;GO:0001656;GO:0001666;GO:0001756;GO:0001763;GO:0001822;GO:0001932;GO:0001934;GO:0001944;GO:0002009;GO:0003002;GO:0003006;GO:0003008;GO:0006139;GO:0006351;GO:0006355;GO:0006357;GO:0006366;GO:0006464;GO:0006468;GO:0006508;GO:0006725;GO:0006793;GO:0006796;GO:0006807;GO:0006810;GO:0006869;GO:0006915;GO:0006919;GO:0006950;GO:0006974;GO:0007049;GO:…
hsa-miR-155-5p	MIMAT0000646	BTBD1		GO:0006464;GO:0006464;GO:0006464;GO:0008152;GO:0008152;GO:0009987;GO:0009987;GO:0016567;GO:0016567;GO:0019538;GO:0019538;GO:0032446;GO:0032446;GO:0036211;GO:0036211;GO:0043170;GO:0043170;GO:0043393;GO:0043393;GO:0043412;GO:0043412;GO:0044237;GO:0044237;GO:0044238;GO:0044238;GO:0044260;GO:0044260;GO:0044267;GO:0044267;GO:0051098;GO:0051098;GO:0065007;GO:0065007;GO:0065009;GO:0065009;GO:0070647;GO:…
hsa-miR-155-5p	MIMAT0000646	GNAS	hsa01522;hsa01522;hsa04015;hsa04020;hsa04024;hsa04072;hsa04261;hsa04270;hsa04540;hsa04611;hsa04713;hsa04724;hsa04726;hsa04728;hsa04730;hsa04750;hsa04911;hsa04912;hsa04913;hsa04915;hsa04916;hsa04918;hsa04921;hsa04922;hsa04923;hsa04924;hsa04925;hsa04961;hsa04962;hsa04970;hsa04971;hsa04972;hsa04976;hsa05030;hsa05031;hsa05032;hsa05034;hsa05110;hsa05142;hsa05146;hsa05200;hsa05414	GO:0000003;GO:0000003;GO:0001501;GO:0001775;GO:0001942;GO:0002790;GO:0002791;GO:0003008;GO:0003014;GO:0003091;GO:0006139;GO:0006140;GO:0006163;GO:0006164;GO:0006171;GO:0006725;GO:0006753;GO:0006793;GO:0006796;GO:0006807;GO:0006810;GO:0006950;GO:0007154;GO:0007155;GO:0007165;GO:0007186;GO:0007187;GO:0007188;GO:0007189;GO:0007190;GO:0007191;GO:0007212;GO:0007267;GO:0007275;GO:0007565;GO:0007596;GO:…
hsa-miR-155-5p	MIMAT0000646	HBP1		GO:0006139;GO:0006139;GO:0006139;GO:0006351;GO:0006351;GO:0006355;GO:0006355;GO:0006725;GO:0006725;GO:0006807;GO:0006807;GO:0006810;GO:0006810;GO:0006811;GO:0006811;GO:0006812;GO:0006812;GO:0006813;GO:0006813;GO:0007049;GO:0007049;GO:0007050;GO:0007050;GO:0007154;GO:0007154;GO:0007165;GO:0007165;GO:0007166;GO:0007166;GO:0007267;GO:0007267;GO:0008152;GO:0008152;GO:0009058;GO:0009058;GO:0009059;GO:…
hsa-miR-155-5p	MIMAT0000646	STRN3		GO:0000122;GO:0000122;GO:0006139;GO:0006351;GO:0006355;GO:0006357;GO:0006366;GO:0006725;GO:0006807;GO:0007154;GO:0007165;GO:0008152;GO:0009058;GO:0009059;GO:0009719;GO:0009725;GO:0009755;GO:0009889;GO:0009890;GO:0009891;GO:0009892;GO:0009893;GO:0009966;GO:0009968;GO:0009987;GO:0010033;GO:0010467;GO:0010468;GO:0010556;GO:0010557;GO:0010558;GO:0010604;GO:0010605;GO:0010628;GO:0010629;GO:0010646;GO:…
hsa-miR-155-5p	MIMAT0000646	EGFR	hsa01521;hsa01521;hsa01521;hsa01522;hsa01522;hsa04010;hsa04010;hsa04012;hsa04012;hsa04014;hsa04014;hsa04015;hsa04015;hsa04020;hsa04020;hsa04060;hsa04060;hsa04066;hsa04068;hsa04068;hsa04072;hsa04072;hsa04144;hsa04144;hsa04151;hsa04151;hsa04320;hsa04320;hsa04510;hsa04510;hsa04520;hsa04520;hsa04540;hsa04540;hsa04810;hsa04810;hsa04912;hsa04912;hsa04915;hsa04915;hsa04921;hsa04921;hsa05120;hsa05120;hsa…	GO:0000003;GO:0000003;GO:0000003;GO:0000079;GO:0000079;GO:0000082;GO:0000082;GO:0000165;GO:0000165;GO:0000186;GO:0000186;GO:0000278;GO:0000278;GO:0000902;GO:0000902;GO:0001101;GO:0001101;GO:0001503;GO:0001503;GO:0001558;GO:0001558;GO:0001654;GO:0001654;GO:0001701;GO:0001701;GO:0001890;GO:0001890;GO:0001892;GO:0001892;GO:0001932;GO:0001932;GO:0001934;GO:0001934;GO:0001942;GO:0001942;GO:0002009;GO:…
hsa-miR-155-5p	MIMAT0000646	CDC73		GO:0000082;GO:0000082;GO:0000082;GO:0000082;GO:0000122;GO:0000122;GO:0000122;GO:0000278;GO:0000278;GO:0000278;GO:0001704;GO:0001704;GO:0001704;GO:0001706;GO:0001706;GO:0001706;GO:0001711;GO:0001711;GO:0002237;GO:0002237;GO:0002237;GO:0002376;GO:0002376;GO:0002376;GO:0002520;GO:0002520;GO:0002520;GO:0002682;GO:0002682;GO:0002682;GO:0002683;GO:0002683;GO:0002683;GO:0006139;GO:0006139;GO:0006139;GO:…
hsa-miR-155-5p	MIMAT0000646	DNAJB1	hsa04141;hsa04141;hsa05164	GO:0006457;GO:0006457;GO:0006458;GO:0006950;GO:0006986;GO:0009266;GO:0009408;GO:0009628;GO:0009987;GO:0010033;GO:0016043;GO:0022607;GO:0032781;GO:0033554;GO:0034605;GO:0035966;GO:0042026;GO:0042221;GO:0043085;GO:0043462;GO:0044085;GO:0044087;GO:0044093;GO:0048519;GO:0048523;GO:0048583;GO:0050789;GO:0050790;GO:0050794;GO:0050896;GO:0051084;GO:0051085;GO:0051128;GO:0051129;GO:0051336;GO:0051345;GO:…
hsa-miR-155-5p	MIMAT0000646	LRRC59
hsa-miR-155-5p	MIMAT0000646	FAR1	hsa04146;hsa04146	GO:0006629;GO:0006629;GO:0006637;GO:0006644;GO:0006650;GO:0006662;GO:0006732;GO:0006790;GO:0006793;GO:0006796;GO:0008152;GO:0008610;GO:0008654;GO:0009058;GO:0009987;GO:0018904;GO:0019637;GO:0035336;GO:0035337;GO:0035383;GO:0044237;GO:0044238;GO:0044249;GO:0044255;GO:0044281;GO:0044699;GO:0044710;GO:0044711;GO:0044763;GO:0045017;GO:0046474;GO:0046485;GO:0046486;GO:0051186;GO:0055114;GO:0071704;GO:…
hsa-miR-155-5p	MIMAT0000646	TRIM32	hsa04120;hsa04120	GO:0000209;GO:0000209;GO:0001558;GO:0001816;GO:0001817;GO:0001819;GO:0001894;GO:0001959;GO:0001961;GO:0002376;GO:0006139;GO:0006351;GO:0006355;GO:0006464;GO:0006508;GO:0006511;GO:0006725;GO:0006807;GO:0006915;GO:0006928;GO:0006950;GO:0006952;GO:0006955;GO:0006974;GO:0006996;GO:0007010;GO:0007049;GO:0007154;GO:0007165;GO:0007166;GO:0007249;GO:0007275;GO:0007399;GO:0008152;GO:0008219;GO:0008283;GO:…
hsa-miR-155-5p	MIMAT0000646	ZNF260		GO:0006139;GO:0006139;GO:0006351;GO:0006355;GO:0006725;GO:0006807;GO:0007275;GO:0008152;GO:0009058;GO:0009059;GO:0009889;GO:0009987;GO:0010467;GO:0010468;GO:0010556;GO:0016070;GO:0018130;GO:0019219;GO:0019222;GO:0019438;GO:0031323;GO:0031326;GO:0032501;GO:0032502;GO:0032774;GO:0034641;GO:0034645;GO:0034654;GO:0043170;GO:0044237;GO:0044238;GO:0044249;GO:0044260;GO:0044271;GO:0044699;GO:0044707;GO:…
hsa-miR-155-5p	MIMAT0000646	SMARCA4		GO:0000003;GO:0000003;GO:0000082;GO:0000122;GO:0000278;GO:0000280;GO:0001558;GO:0001654;GO:0001678;GO:0003006;GO:0003407;GO:0006139;GO:0006325;GO:0006333;GO:0006337;GO:0006338;GO:0006351;GO:0006355;GO:0006356;GO:0006357;GO:0006360;GO:0006366;GO:0006461;GO:0006725;GO:0006807;GO:0006996;GO:0007049;GO:0007067;GO:0007154;GO:0007165;GO:0007166;GO:0007267;GO:0007275;GO:0007276;GO:0007281;GO:0007283;GO:…
hsa-miR-155-5p	MIMAT0000646	S1PR1	hsa04068;hsa04068;hsa04071;hsa04080	GO:0001503;GO:0001503;GO:0001525;GO:0001568;GO:0001894;GO:0001944;GO:0001955;GO:0002376;GO:0003007;GO:0003008;GO:0003158;GO:0003376;GO:0006139;GO:0006351;GO:0006355;GO:0006357;GO:0006366;GO:0006725;GO:0006807;GO:0006873;GO:0006874;GO:0006875;GO:0006928;GO:0006935;GO:0006996;GO:0007010;GO:0007015;GO:0007154;GO:0007155;GO:0007165;GO:0007186;GO:0007187;GO:0007188;GO:0007193;GO:0007200;GO:0007204;GO:…
hsa-miR-155-5p	MIMAT0000646	SDCBP		GO:0000165;GO:0000165;GO:0000278;GO:0000902;GO:0000904;GO:0001558;GO:0001837;GO:0001932;GO:0001934;GO:0002090;GO:0002091;GO:0006464;GO:0006468;GO:0006508;GO:0006511;GO:0006605;GO:0006612;GO:0006793;GO:0006796;GO:0006810;GO:0006886;GO:0006887;GO:0006897;GO:0006898;GO:0006928;GO:0006929;GO:0006930;GO:0006950;GO:0006996;GO:0007010;GO:0007049;GO:0007154;GO:0007165;GO:0007166;GO:0007167;GO:0007169;GO:…
hsa-miR-155-5p	MIMAT0000646	DPY19L1		GO:0005975;GO:0005975;GO:0005975;GO:0006464;GO:0006464;GO:0006486;GO:0006486;GO:0008152;GO:0008152;GO:0009058;GO:0009058;GO:0009059;GO:0009059;GO:0009100;GO:0009100;GO:0009101;GO:0009101;GO:0009987;GO:0009987;GO:0018103;GO:0018193;GO:0018193;GO:0018211;GO:0018317;GO:0018406;GO:0019538;GO:0019538;GO:0034645;GO:0034645;GO:0035268;GO:0036211;GO:0036211;GO:0043170;GO:0043170;GO:0043412;GO:0043412;GO:…
hsa-miR-155-5p	MIMAT0000646	LCORL		GO:0006139;GO:0006139;GO:0006351;GO:0006355;GO:0006357;GO:0006366;GO:0006725;GO:0006807;GO:0008152;GO:0009058;GO:0009059;GO:0009889;GO:0009987;GO:0010467;GO:0010468;GO:0010556;GO:0016070;GO:0018130;GO:0019219;GO:0019222;GO:0019438;GO:0031323;GO:0031326;GO:0032774;GO:0034641;GO:0034645;GO:0034654;GO:0043170;GO:0044237;GO:0044238;GO:0044249;GO:0044260;GO:0044271;GO:0046483;GO:0050789;GO:0050794;GO:…
hsa-miR-155-5p	MIMAT0000646	TWF1		GO:0001932;GO:0001932;GO:0001932;GO:0006461;GO:0006461;GO:0006464;GO:0006464;GO:0006468;GO:0006468;GO:0006793;GO:0006793;GO:0006796;GO:0006796;GO:0006996;GO:0006996;GO:0007010;GO:0007010;GO:0007015;GO:0007015;GO:0008064;GO:0008064;GO:0008104;GO:0008104;GO:0008152;GO:0008152;GO:0008154;GO:0008154;GO:0009987;GO:0009987;GO:0010639;GO:0010639;GO:0016043;GO:0016043;GO:0016310;GO:0016310;GO:0018108;GO:…
hsa-miR-155-5p	MIMAT0000646	ZNF492		GO:0006139;GO:0006139;GO:0006351;GO:0006355;GO:0006725;GO:0006807;GO:0008152;GO:0009058;GO:0009059;GO:0009889;GO:0009987;GO:0010467;GO:0010468;GO:0010556;GO:0016070;GO:0018130;GO:0019219;GO:0019222;GO:0019438;GO:0031323;GO:0031326;GO:0032774;GO:0034641;GO:0034645;GO:0034654;GO:0043170;GO:0044237;GO:0044238;GO:0044249;GO:0044260;GO:0044271;GO:0046483;GO:0050789;GO:0050794;GO:0051171;GO:0051252;GO:…
hsa-miR-155-5p	MIMAT0000646	HNRNPA3	hsa03040;hsa03040	GO:0000375;GO:0000375;GO:0000377;GO:0000398;GO:0006139;GO:0006396;GO:0006397;GO:0006403;GO:0006725;GO:0006807;GO:0006810;GO:0008152;GO:0008380;GO:0009987;GO:0010467;GO:0015931;GO:0016070;GO:0016071;GO:0033036;GO:0034641;GO:0043170;GO:0044237;GO:0044238;GO:0044260;GO:0046483;GO:0050657;GO:0050658;GO:0051028;GO:0051179;GO:0051234;GO:0051236;GO:0071702;GO:0071704;GO:0071705;GO:0090304;GO:1901360
hsa-miR-155-5p	MIMAT0000646	PALD1		GO:0006464;GO:0006464;GO:0006470;GO:0006793;GO:0006796;GO:0008152;GO:0009987;GO:0016311;GO:0019538;GO:0035335;GO:0036211;GO:0043170;GO:0043412;GO:0044237;GO:0044238;GO:0044260;GO:0044267;GO:0071704
hsa-miR-155-5p	MIMAT0000646	PAXBP1		GO:0006139;GO:0006139;GO:0006325;GO:0006351;GO:0006355;GO:0006357;GO:0006366;GO:0006464;GO:0006479;GO:0006725;GO:0006807;GO:0006996;GO:0007275;GO:0007517;GO:0008152;GO:0008213;GO:0008283;GO:0008284;GO:0009058;GO:0009059;GO:0009889;GO:0009891;GO:0009893;GO:0009987;GO:0010467;GO:0010468;GO:0010556;GO:0010557;GO:0010604;GO:0010628;GO:0010638;GO:0014841;GO:0014842;GO:0014855;GO:0014856;GO:0014857;GO:…
hsa-miR-155-5p	MIMAT0000646	2011-09-01	hsa05100;hsa05100	GO:0006461;GO:0006461;GO:0007049;GO:0009987;GO:0016043;GO:0022607;GO:0043933;GO:0044085;GO:0044699;GO:0044763;GO:0051259;GO:0051291;GO:0051301;GO:0065003;GO:0070271;GO:0071822;GO:0071840
hsa-miR-155-5p	MIMAT0000646	CCNT2	hsa05202;hsa05202;hsa05202;hsa05202;hsa05202	GO:0000079;GO:0000079;GO:0000079;GO:0000079;GO:0001932;GO:0001932;GO:0001932;GO:0001932;GO:0001934;GO:0001934;GO:0001934;GO:0001934;GO:0006139;GO:0006139;GO:0006139;GO:0006139;GO:0006351;GO:0006351;GO:0006351;GO:0006351;GO:0006354;GO:0006354;GO:0006354;GO:0006355;GO:0006355;GO:0006355;GO:0006355;GO:0006357;GO:0006357;GO:0006357;GO:0006357;GO:0006366;GO:0006366;GO:0006366;GO:0006366;GO:0006368;GO:…
hsa-miR-155-5p	MIMAT0000646	ZNF236		GO:0001678;GO:0001678;GO:0006139;GO:0006351;GO:0006355;GO:0006725;GO:0006807;GO:0008152;GO:0009058;GO:0009059;GO:0009743;GO:0009746;GO:0009749;GO:0009889;GO:0009987;GO:0010033;GO:0010467;GO:0010468;GO:0010556;GO:0016070;GO:0018130;GO:0019219;GO:0019222;GO:0019438;GO:0019725;GO:0031323;GO:0031326;GO:0032774;GO:0033500;GO:0034284;GO:0034641;GO:0034645;GO:0034654;GO:0042221;GO:0042592;GO:0042593;GO:…
hsa-miR-155-5p	MIMAT0000646	ITK	hsa04062;hsa04062;hsa04660;hsa04670	GO:0001775;GO:0001775;GO:0001816;GO:0001865;GO:0002250;GO:0002253;GO:0002376;GO:0002429;GO:0002520;GO:0002521;GO:0002682;GO:0002684;GO:0002757;GO:0002764;GO:0002768;GO:0006464;GO:0006468;GO:0006793;GO:0006796;GO:0006950;GO:0006952;GO:0006955;GO:0006968;GO:0007154;GO:0007155;GO:0007159;GO:0007165;GO:0007166;GO:0007167;GO:0007169;GO:0007202;GO:0007275;GO:0008152;GO:0008283;GO:0009987;GO:0010517;GO:…
hsa-miR-155-5p	MIMAT0000646	JARID2	hsa04550;hsa04550;hsa04550	GO:0000122;GO:0000122;GO:0000122;GO:0001889;GO:0001889;GO:0002376;GO:0002376;GO:0002520;GO:0002520;GO:0006139;GO:0006139;GO:0006325;GO:0006325;GO:0006351;GO:0006351;GO:0006355;GO:0006355;GO:0006357;GO:0006357;GO:0006366;GO:0006366;GO:0006464;GO:0006464;GO:0006479;GO:0006479;GO:0006725;GO:0006725;GO:0006807;GO:0006807;GO:0006996;GO:0006996;GO:0007275;GO:0007275;GO:0007399;GO:0007399;GO:0007417;GO:…
hsa-miR-155-5p	MIMAT0000646	AIMP1		GO:0001525;GO:0001525;GO:0001568;GO:0001935;GO:0001936;GO:0001937;GO:0001944;GO:0002252;GO:0002376;GO:0005975;GO:0005996;GO:0006006;GO:0006082;GO:0006139;GO:0006399;GO:0006412;GO:0006418;GO:0006518;GO:0006520;GO:0006725;GO:0006807;GO:0006915;GO:0006928;GO:0006935;GO:0006950;GO:0006952;GO:0006954;GO:0007154;GO:0007155;GO:0007165;GO:0007267;GO:0007275;GO:0008152;GO:0008219;GO:0008283;GO:0008285;GO:…
hsa-miR-155-5p	MIMAT0000646	CSF1R	hsa04014;hsa04014;hsa04015;hsa04060;hsa04144;hsa04151;hsa04380;hsa04640;hsa05200;hsa05202	GO:0000165;GO:0000165;GO:0000902;GO:0000904;GO:0001816;GO:0001817;GO:0001819;GO:0001894;GO:0001932;GO:0001934;GO:0002009;GO:0002376;GO:0002520;GO:0002521;GO:0002573;GO:0002682;GO:0002684;GO:0002761;GO:0002763;GO:0006464;GO:0006468;GO:0006629;GO:0006644;GO:0006650;GO:0006793;GO:0006796;GO:0006810;GO:0006915;GO:0006928;GO:0006935;GO:0006950;GO:0006952;GO:0006954;GO:0006955;GO:0006996;GO:0007010;GO:…
hsa-miR-155-5p	MIMAT0000646	RGL1	hsa04014;hsa04014	GO:0007154;GO:0007154;GO:0007165;GO:0007264;GO:0009987;GO:0023052;GO:0035556;GO:0043085;GO:0043087;GO:0043547;GO:0044093;GO:0044699;GO:0044700;GO:0044763;GO:0050789;GO:0050790;GO:0050794;GO:0050896;GO:0051336;GO:0051345;GO:0051716;GO:0065007;GO:0065009
hsa-miR-155-5p	MIMAT0000646	WWC1	hsa04390;hsa04390;hsa04390;hsa04392;hsa04392	GO:0000122;GO:0000122;GO:0000122;GO:0000165;GO:0000165;GO:0001932;GO:0001932;GO:0001934;GO:0001934;GO:0006139;GO:0006139;GO:0006351;GO:0006351;GO:0006355;GO:0006355;GO:0006357;GO:0006357;GO:0006366;GO:0006366;GO:0006464;GO:0006464;GO:0006468;GO:0006468;GO:0006725;GO:0006725;GO:0006793;GO:0006793;GO:0006796;GO:0006796;GO:0006807;GO:0006807;GO:0006810;GO:0006810;GO:0006928;GO:0006928;GO:0007154;GO:…
hsa-miR-155-5p	MIMAT0000646	CBL	hsa04012;hsa04012;hsa04120;hsa04144;hsa04660;hsa04910;hsa05100;hsa05200;hsa05205;hsa05220	GO:0006139;GO:0006139;GO:0006351;GO:0006355;GO:0006464;GO:0006508;GO:0006511;GO:0006725;GO:0006807;GO:0006810;GO:0006897;GO:0006898;GO:0006915;GO:0007154;GO:0007165;GO:0007166;GO:0007167;GO:0007169;GO:0007173;GO:0007178;GO:0007179;GO:0008152;GO:0008219;GO:0008543;GO:0009056;GO:0009057;GO:0009058;GO:0009059;GO:0009719;GO:0009889;GO:0009966;GO:0009967;GO:0009968;GO:0009987;GO:0010033;GO:0010467;GO:…
hsa-miR-155-5p	MIMAT0000646	MORC3		GO:0006464;GO:0006464;GO:0006464;GO:0006468;GO:0006468;GO:0006793;GO:0006793;GO:0006796;GO:0006796;GO:0007275;GO:0007275;GO:0007568;GO:0007568;GO:0007569;GO:0008104;GO:0008104;GO:0008152;GO:0008152;GO:0008283;GO:0008283;GO:0008285;GO:0008285;GO:0009791;GO:0009791;GO:0009987;GO:0009987;GO:0016032;GO:0016032;GO:0016310;GO:0016310;GO:0018105;GO:0018105;GO:0018193;GO:0018193;GO:0018209;GO:0018209;GO:…
hsa-miR-155-5p	MIMAT0000646	FMNL2		GO:0000902;GO:0000902;GO:0006996;GO:0007010;GO:0009653;GO:0009987;GO:0016043;GO:0022603;GO:0022604;GO:0030029;GO:0030036;GO:0030865;GO:0030866;GO:0032502;GO:0032989;GO:0044699;GO:0044763;GO:0044767;GO:0048856;GO:0048869;GO:0050789;GO:0050793;GO:0050794;GO:0051128;GO:0065007;GO:0071840;GO:1902589
hsa-miR-155-5p	MIMAT0000646	PKIA	hsa05034;hsa05034	GO:0000086;GO:0000086;GO:0000122;GO:0000278;GO:0001932;GO:0001933;GO:0006139;GO:0006351;GO:0006355;GO:0006357;GO:0006366;GO:0006464;GO:0006468;GO:0006469;GO:0006605;GO:0006606;GO:0006725;GO:0006793;GO:0006796;GO:0006807;GO:0006810;GO:0006886;GO:0006913;GO:0007049;GO:0007346;GO:0008104;GO:0008152;GO:0009058;GO:0009059;GO:0009889;GO:0009890;GO:0009892;GO:0009987;GO:0010389;GO:0010467;GO:0010468;GO:…
hsa-miR-155-5p	MIMAT0000646	RREB1		GO:0000122;GO:0000122;GO:0000122;GO:0000122;GO:0000902;GO:0000902;GO:0000902;GO:0000904;GO:0000904;GO:0000904;GO:0001667;GO:0001667;GO:0001667;GO:0002009;GO:0002009;GO:0002009;GO:0002011;GO:0002011;GO:0002011;GO:0006139;GO:0006139;GO:0006139;GO:0006351;GO:0006351;GO:0006351;GO:0006355;GO:0006355;GO:0006355;GO:0006357;GO:0006357;GO:0006357;GO:0006366;GO:0006366;GO:0006366;GO:0006725;GO:0006725;GO:…
hsa-miR-155-5p	MIMAT0000646	MEIS1	hsa04550;hsa04550;hsa05202	GO:0001501;GO:0001501;GO:0001525;GO:0001568;GO:0001654;GO:0001944;GO:0002088;GO:0002089;GO:0002376;GO:0002520;GO:0002682;GO:0002683;GO:0006139;GO:0006351;GO:0006355;GO:0006357;GO:0006366;GO:0006725;GO:0006807;GO:0007275;GO:0007399;GO:0007423;GO:0007610;GO:0007626;GO:0008152;GO:0009058;GO:0009059;GO:0009653;GO:0009887;GO:0009889;GO:0009891;GO:0009893;GO:0009987;GO:0010467;GO:0010468;GO:0010556;GO:…
hsa-miR-155-5p	MIMAT0000646	MYO10	hsa04666;hsa04666	GO:0000902;GO:0000902;GO:0002252;GO:0002253;GO:0002376;GO:0002429;GO:0002431;GO:0002433;GO:0002682;GO:0002684;GO:0002757;GO:0002764;GO:0002768;GO:0006810;GO:0006897;GO:0006909;GO:0006955;GO:0007154;GO:0007155;GO:0007165;GO:0007166;GO:0008360;GO:0009653;GO:0009987;GO:0016043;GO:0016192;GO:0016337;GO:0022407;GO:0022409;GO:0022603;GO:0022604;GO:0022607;GO:0022610;GO:0023052;GO:0030030;GO:0030031;GO:…
hsa-miR-155-5p	MIMAT0000646	UBXN2B		GO:0006508;GO:0006508;GO:0006508;GO:0006511;GO:0006511;GO:0006996;GO:0006996;GO:0006997;GO:0006997;GO:0006998;GO:0007030;GO:0007030;GO:0008152;GO:0008152;GO:0009056;GO:0009056;GO:0009057;GO:0009057;GO:0009987;GO:0009987;GO:0010256;GO:0010256;GO:0010498;GO:0010498;GO:0016043;GO:0016043;GO:0019538;GO:0019538;GO:0019941;GO:0019941;GO:0030163;GO:0030163;GO:0031468;GO:0043161;GO:0043161;GO:0043170;GO:…
hsa-miR-155-5p	MIMAT0000646	IL17RB	hsa04060;hsa04060	GO:0001558;GO:0001558;GO:0001816;GO:0001817;GO:0001819;GO:0006810;GO:0006950;GO:0006952;GO:0006954;GO:0007154;GO:0007165;GO:0007166;GO:0008104;GO:0009306;GO:0009605;GO:0009987;GO:0010033;GO:0015031;GO:0016043;GO:0016049;GO:0019221;GO:0023052;GO:0031347;GO:0031349;GO:0032101;GO:0032103;GO:0032501;GO:0032616;GO:0032634;GO:0032656;GO:0032674;GO:0032736;GO:0032754;GO:0032879;GO:0032880;GO:0032940;GO:…
hsa-miR-155-5p	MIMAT0000646	MAP3K10		GO:0000165;GO:0000165;GO:0000186;GO:0000187;GO:0001932;GO:0001934;GO:0006139;GO:0006351;GO:0006355;GO:0006464;GO:0006468;GO:0006725;GO:0006793;GO:0006796;GO:0006807;GO:0006915;GO:0006950;GO:0007154;GO:0007165;GO:0007166;GO:0007224;GO:0007254;GO:0007256;GO:0007257;GO:0008152;GO:0008219;GO:0009058;GO:0009059;GO:0009889;GO:0009890;GO:0009892;GO:0009893;GO:0009966;GO:0009967;GO:0009987;GO:0010467;GO:…
hsa-miR-155-5p	MIMAT0000646	TADA2B		GO:0006139;GO:0006139;GO:0006325;GO:0006338;GO:0006351;GO:0006355;GO:0006357;GO:0006366;GO:0006464;GO:0006473;GO:0006475;GO:0006725;GO:0006807;GO:0006996;GO:0008152;GO:0009058;GO:0009059;GO:0009889;GO:0009893;GO:0009987;GO:0010467;GO:0010468;GO:0010556;GO:0010604;GO:0010638;GO:0016043;GO:0016070;GO:0016569;GO:0016570;GO:0016573;GO:0018130;GO:0018193;GO:0018205;GO:0018393;GO:0018394;GO:0019219;GO:…
hsa-miR-155-5p	MIMAT0000646	ARID2		GO:0006139;GO:0006139;GO:0006325;GO:0006333;GO:0006337;GO:0006351;GO:0006355;GO:0006725;GO:0006807;GO:0006996;GO:0008152;GO:0009058;GO:0009059;GO:0009889;GO:0009987;GO:0010467;GO:0010468;GO:0010556;GO:0016043;GO:0016070;GO:0016568;GO:0018130;GO:0019219;GO:0019222;GO:0019438;GO:0022411;GO:0031323;GO:0031326;GO:0031498;GO:0032774;GO:0032984;GO:0032986;GO:0034641;GO:0034645;GO:0034654;GO:0034728;GO:…
hsa-miR-155-5p	MIMAT0000646	SP1	hsa01522;hsa01522;hsa01522;hsa01522;hsa01522;hsa04350;hsa04350;hsa04350;hsa04350;hsa04915;hsa04915;hsa04915;hsa05016;hsa05016;hsa05202;hsa05202;hsa05202;hsa05202;hsa05231;hsa05231;hsa05231	GO:0006139;GO:0006139;GO:0006139;GO:0006139;GO:0006139;GO:0006351;GO:0006351;GO:0006351;GO:0006351;GO:0006355;GO:0006355;GO:0006355;GO:0006355;GO:0006357;GO:0006357;GO:0006357;GO:0006357;GO:0006366;GO:0006366;GO:0006366;GO:0006366;GO:0006725;GO:0006725;GO:0006725;GO:0006725;GO:0006790;GO:0006790;GO:0006790;GO:0006807;GO:0006807;GO:0006807;GO:0006807;GO:0008152;GO:0008152;GO:0008152;GO:0008152;GO:…
hsa-miR-155-5p	MIMAT0000646	NARS	hsa00970;hsa00970	GO:0006082;GO:0006082;GO:0006139;GO:0006399;GO:0006412;GO:0006418;GO:0006518;GO:0006520;GO:0006725;GO:0006807;GO:0008152;GO:0009058;GO:0009059;GO:0009987;GO:0010467;GO:0016070;GO:0019538;GO:0019752;GO:0034641;GO:0034645;GO:0034660;GO:0043038;GO:0043039;GO:0043043;GO:0043170;GO:0043436;GO:0043603;GO:0043604;GO:0044237;GO:0044238;GO:0044249;GO:0044260;GO:0044267;GO:0044271;GO:0044281;GO:0044699;GO:…
hsa-miR-155-5p	MIMAT0000646	NOVA1		GO:0000375;GO:0000375;GO:0000375;GO:0000377;GO:0000377;GO:0000398;GO:0000398;GO:0006139;GO:0006139;GO:0006396;GO:0006396;GO:0006397;GO:0006397;GO:0006725;GO:0006725;GO:0006807;GO:0006807;GO:0007154;GO:0007154;GO:0007267;GO:0007267;GO:0007268;GO:0007268;GO:0007275;GO:0007275;GO:0007399;GO:0007399;GO:0007417;GO:0007417;GO:0007610;GO:0007610;GO:0007626;GO:0007626;GO:0008152;GO:0008152;GO:0008380;GO:…
hsa-miR-155-5p	MIMAT0000646	NAMPT	hsa00760;hsa00760;hsa01100;hsa01100;hsa01100	GO:0000003;GO:0000003;GO:0000003;GO:0000003;GO:0006139;GO:0006139;GO:0006139;GO:0006351;GO:0006351;GO:0006351;GO:0006355;GO:0006355;GO:0006355;GO:0006357;GO:0006357;GO:0006357;GO:0006366;GO:0006366;GO:0006366;GO:0006725;GO:0006725;GO:0006725;GO:0006732;GO:0006732;GO:0006732;GO:0006733;GO:0006733;GO:0006753;GO:0006753;GO:0006753;GO:0006766;GO:0006766;GO:0006767;GO:0006769;GO:0006793;GO:0006793;GO:…
hsa-miR-155-5p	MIMAT0000646	KRAS	hsa01521;hsa01521;hsa01521;hsa01522;hsa01522;hsa04010;hsa04010;hsa04012;hsa04012;hsa04014;hsa04014;hsa04015;hsa04015;hsa04062;hsa04062;hsa04068;hsa04068;hsa04071;hsa04071;hsa04072;hsa04072;hsa04150;hsa04150;hsa04151;hsa04151;hsa04210;hsa04210;hsa04211;hsa04211;hsa04213;hsa04320;hsa04320;hsa04360;hsa04360;hsa04370;hsa04370;hsa04530;hsa04530;hsa04540;hsa04540;hsa04550;hsa04550;hsa04650;hsa04650;hsa…	GO:0000165;GO:0000165;GO:0000165;GO:0000902;GO:0000902;GO:0000904;GO:0000904;GO:0001763;GO:0001763;GO:0001894;GO:0001894;GO:0001932;GO:0001932;GO:0001934;GO:0001934;GO:0002009;GO:0002009;GO:0002218;GO:0002218;GO:0002220;GO:0002220;GO:0002223;GO:0002223;GO:0002253;GO:0002253;GO:0002376;GO:0002376;GO:0002429;GO:0002429;GO:0002682;GO:0002682;GO:0002684;GO:0002684;GO:0002757;GO:0002757;GO:0002758;GO:…
hsa-miR-155-5p	MIMAT0000646	KBTBD2		GO:0006464;GO:0006464;GO:0008152;GO:0009987;GO:0016567;GO:0019538;GO:0032446;GO:0036211;GO:0043170;GO:0043412;GO:0044237;GO:0044238;GO:0044260;GO:0044267;GO:0070647;GO:0071704
hsa-miR-155-5p	MIMAT0000646	TAPT1		GO:0001501;GO:0001501;GO:0001501;GO:0001701;GO:0001701;GO:0007154;GO:0007154;GO:0007165;GO:0007165;GO:0007186;GO:0007186;GO:0007275;GO:0007275;GO:0009790;GO:0009790;GO:0009791;GO:0009791;GO:0009792;GO:0009792;GO:0009987;GO:0009987;GO:0023052;GO:0023052;GO:0032501;GO:0032501;GO:0032502;GO:0032502;GO:0043009;GO:0043009;GO:0044699;GO:0044699;GO:0044700;GO:0044700;GO:0044707;GO:0044707;GO:0044763;GO:…
hsa-miR-155-5p	MIMAT0000646	TRAM1	hsa04141;hsa04141;hsa04141	GO:0006605;GO:0006605;GO:0006605;GO:0006612;GO:0006612;GO:0006613;GO:0006810;GO:0006810;GO:0006886;GO:0006886;GO:0008104;GO:0008104;GO:0009987;GO:0009987;GO:0015031;GO:0015031;GO:0016032;GO:0016032;GO:0016043;GO:0016043;GO:0033036;GO:0033036;GO:0034613;GO:0034613;GO:0044403;GO:0044403;GO:0044419;GO:0044419;GO:0044699;GO:0044699;GO:0044763;GO:0044763;GO:0044764;GO:0044764;GO:0044765;GO:0044765;GO:…
hsa-miR-155-5p	MIMAT0000646	TSHZ3		GO:0002087;GO:0002087;GO:0003008;GO:0003016;GO:0006139;GO:0006351;GO:0006355;GO:0006725;GO:0006807;GO:0007275;GO:0007585;GO:0008152;GO:0009058;GO:0009059;GO:0009889;GO:0009890;GO:0009892;GO:0009987;GO:0010467;GO:0010468;GO:0010556;GO:0010558;GO:0010605;GO:0010629;GO:0016070;GO:0018130;GO:0019219;GO:0019222;GO:0019438;GO:0031323;GO:0031324;GO:0031326;GO:0031327;GO:0032501;GO:0032502;GO:0032774;GO:…
hsa-miR-155-5p	MIMAT0000646	CSNK1G2	hsa04340;hsa04340	GO:0000902;GO:0000902;GO:0006464;GO:0006468;GO:0006629;GO:0006643;GO:0006665;GO:0006793;GO:0006796;GO:0006807;GO:0006810;GO:0006897;GO:0007154;GO:0007165;GO:0007166;GO:0007267;GO:0008152;GO:0008360;GO:0008610;GO:0009058;GO:0009653;GO:0009987;GO:0016043;GO:0016055;GO:0016192;GO:0016310;GO:0018105;GO:0018193;GO:0018209;GO:0019538;GO:0022603;GO:0022604;GO:0023052;GO:0030148;GO:0032502;GO:0032989;GO:…
hsa-miR-155-5p	MIMAT0000646	IRF2BP2		GO:0006139;GO:0006139;GO:0006139;GO:0006351;GO:0006351;GO:0006355;GO:0006355;GO:0006725;GO:0006725;GO:0006807;GO:0006807;GO:0008152;GO:0008152;GO:0009058;GO:0009058;GO:0009059;GO:0009059;GO:0009889;GO:0009889;GO:0009987;GO:0009987;GO:0010467;GO:0010467;GO:0010468;GO:0010468;GO:0010556;GO:0010556;GO:0016070;GO:0016070;GO:0018130;GO:0018130;GO:0019219;GO:0019219;GO:0019222;GO:0019222;GO:0019438;GO:…
hsa-miR-155-5p	MIMAT0000646	TYRP1	hsa00350;hsa00350;hsa01100;hsa04916	GO:0006082;GO:0006082;GO:0006582;GO:0006629;GO:0006631;GO:0006725;GO:0006996;GO:0008152;GO:0009058;GO:0009889;GO:0009891;GO:0009893;GO:0009987;GO:0016043;GO:0016050;GO:0018958;GO:0019222;GO:0019438;GO:0019748;GO:0019752;GO:0030154;GO:0030318;GO:0031323;GO:0031325;GO:0031326;GO:0031328;GO:0032438;GO:0032502;GO:0032787;GO:0033059;GO:0042438;GO:0042440;GO:0043436;GO:0043455;GO:0043473;GO:0044237;GO:…
hsa-miR-155-5p	MIMAT0000646	INTS6		GO:0006139;GO:0006139;GO:0006139;GO:0006351;GO:0006351;GO:0006366;GO:0006366;GO:0006396;GO:0006396;GO:0006725;GO:0006725;GO:0006807;GO:0006807;GO:0007154;GO:0007154;GO:0007165;GO:0007165;GO:0008152;GO:0008152;GO:0009058;GO:0009058;GO:0009059;GO:0009059;GO:0009301;GO:0009301;GO:0009987;GO:0009987;GO:0010467;GO:0010467;GO:0016070;GO:0016070;GO:0016073;GO:0016073;GO:0016180;GO:0018130;GO:0018130;GO:…
hsa-miR-155-5p	MIMAT0000646	RAPH1		GO:0000902;GO:0000902;GO:0000902;GO:0000904;GO:0000904;GO:0007154;GO:0007154;GO:0007165;GO:0007165;GO:0007275;GO:0007275;GO:0007399;GO:0007399;GO:0007409;GO:0007409;GO:0009653;GO:0009653;GO:0009987;GO:0009987;GO:0016043;GO:0016043;GO:0016049;GO:0016049;GO:0022008;GO:0022008;GO:0023052;GO:0023052;GO:0030030;GO:0030030;GO:0030154;GO:0030154;GO:0030182;GO:0030182;GO:0031175;GO:0031175;GO:0032501;GO:…
hsa-miR-155-5p	MIMAT0000646	ZIC3	hsa04550;hsa04550	GO:0001889;GO:0001889;GO:0001947;GO:0002009;GO:0003002;GO:0003007;GO:0003143;GO:0006139;GO:0006351;GO:0006355;GO:0006357;GO:0006366;GO:0006725;GO:0006807;GO:0007275;GO:0007368;GO:0007389;GO:0007399;GO:0007507;GO:0008152;GO:0009058;GO:0009059;GO:0009653;GO:0009790;GO:0009799;GO:0009855;GO:0009887;GO:0009888;GO:0009889;GO:0009891;GO:0009893;GO:0009952;GO:0009987;GO:0010467;GO:0010468;GO:0010556;GO:…
hsa-miR-155-5p	MIMAT0000646	GPM6B		GO:0001503;GO:0001503;GO:0001504;GO:0001505;GO:0001952;GO:0006810;GO:0006836;GO:0006837;GO:0006996;GO:0007010;GO:0007044;GO:0007045;GO:0007155;GO:0007160;GO:0007275;GO:0007399;GO:0008104;GO:0009888;GO:0009987;GO:0010810;GO:0015031;GO:0015844;GO:0015850;GO:0016043;GO:0022607;GO:0022610;GO:0030029;GO:0030036;GO:0030154;GO:0030155;GO:0030198;GO:0030278;GO:0030282;GO:0030500;GO:0030501;GO:0031214;GO:…
hsa-miR-155-5p	MIMAT0000646	C3orf18
hsa-miR-155-5p	MIMAT0000646	PCDH9		GO:0007155;GO:0007155;GO:0007155;GO:0007156;GO:0007275;GO:0007275;GO:0007399;GO:0007399;GO:0007417;GO:0007417;GO:0007420;GO:0007420;GO:0022610;GO:0022610;GO:0030900;GO:0030900;GO:0032501;GO:0032501;GO:0032502;GO:0032502;GO:0044699;GO:0044699;GO:0044707;GO:0044707;GO:0044767;GO:0044767;GO:0048513;GO:0048513;GO:0048731;GO:0048731;GO:0048856;GO:0048856;GO:0060322;GO:0060322;GO:0098609;GO:0098609;GO:…
hsa-miR-155-5p	MIMAT0000646	FAM91A1
hsa-miR-155-5p	MIMAT0000646	FOS	hsa01522;hsa01522;hsa04010;hsa04024;hsa04210;hsa04380;hsa04620;hsa04660;hsa04662;hsa04668;hsa04713;hsa04725;hsa04728;hsa04915;hsa04917;hsa04921;hsa05031;hsa05132;hsa05133;hsa05140;hsa05142;hsa05161;hsa05166;hsa05168;hsa05200;hsa05210;hsa05231;hsa05323	GO:0000003;GO:0000003;GO:0000302;GO:0001661;GO:0002237;GO:0002376;GO:0002520;GO:0002521;GO:0002573;GO:0002682;GO:0002684;GO:0002761;GO:0002763;GO:0002764;GO:0002768;GO:0003008;GO:0006139;GO:0006259;GO:0006304;GO:0006305;GO:0006306;GO:0006351;GO:0006355;GO:0006357;GO:0006366;GO:0006725;GO:0006807;GO:0006950;GO:0006952;GO:0006954;GO:0006955;GO:0006979;GO:0007154;GO:0007165;GO:0007166;GO:0007167;GO:…
hsa-miR-155-5p	MIMAT0000646	PKN2	hsa04151;hsa04151;hsa05132	GO:0000278;GO:0000278;GO:0000910;GO:0001667;GO:0006139;GO:0006351;GO:0006355;GO:0006464;GO:0006468;GO:0006725;GO:0006793;GO:0006796;GO:0006807;GO:0006915;GO:0006928;GO:0007043;GO:0007049;GO:0007154;GO:0007155;GO:0007165;GO:0007346;GO:0008152;GO:0008219;GO:0009058;GO:0009059;GO:0009889;GO:0009987;GO:0010467;GO:0010468;GO:0010556;GO:0010564;GO:0010631;GO:0012501;GO:0016032;GO:0016043;GO:0016070;GO:…
hsa-miR-155-5p	MIMAT0000646	RAB5C	hsa04014;hsa04014;hsa04144;hsa04145;hsa04962;hsa05146;hsa05152	GO:0006810;GO:0006810;GO:0006897;GO:0007034;GO:0007154;GO:0007165;GO:0007264;GO:0008104;GO:0009987;GO:0015031;GO:0016043;GO:0016192;GO:0016197;GO:0023052;GO:0030100;GO:0032879;GO:0033036;GO:0035556;GO:0044699;GO:0044700;GO:0044763;GO:0045184;GO:0048227;GO:0050789;GO:0050794;GO:0050896;GO:0051049;GO:0051128;GO:0051179;GO:0051234;GO:0051716;GO:0060627;GO:0065007;GO:0071702;GO:0071840
hsa-miR-155-5p	MIMAT0000646	CAB39	hsa04150;hsa04150;hsa04150;hsa04152;hsa04152	GO:0001932;GO:0001932;GO:0001932;GO:0001934;GO:0001934;GO:0006461;GO:0006461;GO:0006464;GO:0006464;GO:0006468;GO:0006468;GO:0006793;GO:0006793;GO:0006796;GO:0006796;GO:0006810;GO:0006810;GO:0006811;GO:0006811;GO:0006812;GO:0006812;GO:0006813;GO:0006813;GO:0006950;GO:0006950;GO:0006970;GO:0006970;GO:0006971;GO:0007049;GO:0007049;GO:0007050;GO:0007050;GO:0007154;GO:0007154;GO:0007165;GO:0007165;GO:…
hsa-miR-155-5p	MIMAT0000646	ADD3		GO:0006810;GO:0006810;GO:0006810;GO:0042221;GO:0042221;GO:0042493;GO:0042493;GO:0050896;GO:0050896;GO:0051179;GO:0051179;GO:0051234;GO:0051234;GO:0055085;GO:0055085
hsa-miR-155-5p	MIMAT0000646	SLC11A2	hsa04142;hsa04142;hsa04978	GO:0000041;GO:0000041;GO:0000902;GO:0000904;GO:0001666;GO:0002262;GO:0002376;GO:0002520;GO:0003008;GO:0003032;GO:0006508;GO:0006725;GO:0006778;GO:0006779;GO:0006783;GO:0006807;GO:0006810;GO:0006811;GO:0006812;GO:0006818;GO:0006824;GO:0006825;GO:0006826;GO:0006828;GO:0006829;GO:0006873;GO:0006875;GO:0006879;GO:0006915;GO:0006919;GO:0006950;GO:0006979;GO:0007275;GO:0007399;GO:0007610;GO:0007611;GO:…
hsa-miR-193b-3p	MIMAT0002819	LPCAT1	hsa00564;hsa00564;hsa00565;hsa01100	GO:0001654;GO:0001654;GO:0001894;GO:0006629;GO:0006638;GO:0006639;GO:0006641;GO:0006644;GO:0006650;GO:0006654;GO:0006656;GO:0006793;GO:0006796;GO:0006807;GO:0007275;GO:0007423;GO:0008152;GO:0008610;GO:0008654;GO:0009056;GO:0009057;GO:0009058;GO:0009889;GO:0009890;GO:0009892;GO:0009893;GO:0009894;GO:0009896;GO:0009987;GO:0010604;GO:0019222;GO:0019432;GO:0019538;GO:0019637;GO:0030163;GO:0032501;GO:…
hsa-miR-193b-3p	MIMAT0002819	AGPAT1	hsa00561;hsa00561;hsa00564;hsa01100;hsa04072;hsa04975	GO:0001816;GO:0001816;GO:0001817;GO:0001819;GO:0001959;GO:0001961;GO:0006629;GO:0006638;GO:0006639;GO:0006641;GO:0006644;GO:0006650;GO:0006654;GO:0006793;GO:0006796;GO:0007154;GO:0007165;GO:0007166;GO:0008152;GO:0008610;GO:0008654;GO:0009058;GO:0009893;GO:0009966;GO:0009967;GO:0009987;GO:0010033;GO:0010646;GO:0010647;GO:0016024;GO:0019221;GO:0019222;GO:0019432;GO:0019637;GO:0023051;GO:0023052;GO:…
hsa-miR-193b-3p	MIMAT0002819	NSF	hsa04721;hsa04721;hsa04727;hsa04962	GO:0001881;GO:0001881;GO:0001919;GO:0001921;GO:0006461;GO:0006810;GO:0006811;GO:0006812;GO:0006813;GO:0006886;GO:0006887;GO:0006888;GO:0006890;GO:0006891;GO:0006900;GO:0006901;GO:0006903;GO:0006996;GO:0007009;GO:0008104;GO:0008152;GO:0009056;GO:0009057;GO:0009893;GO:0009894;GO:0009896;GO:0009987;GO:0010256;GO:0010604;GO:0015031;GO:0015672;GO:0016043;GO:0016050;GO:0016192;GO:0017157;GO:0019222;GO:…
hsa-miR-193b-3p	MIMAT0002819	VAV3	hsa04024;hsa04024;hsa04062;hsa04510;hsa04650;hsa04660;hsa04662;hsa04664;hsa04666;hsa04670;hsa04810	GO:0001525;GO:0001525;GO:0001568;GO:0001775;GO:0001944;GO:0002252;GO:0002253;GO:0002376;GO:0002429;GO:0002431;GO:0002433;GO:0002682;GO:0002684;GO:0002694;GO:0002696;GO:0002757;GO:0002764;GO:0002768;GO:0006629;GO:0006644;GO:0006793;GO:0006796;GO:0006810;GO:0006897;GO:0006906;GO:0006909;GO:0006915;GO:0006928;GO:0006935;GO:0006950;GO:0006955;GO:0006974;GO:0006996;GO:0007154;GO:0007155;GO:0007165;GO:…
hsa-miR-193b-3p	MIMAT0002819	SMIM14
hsa-miR-193b-3p	MIMAT0002819	SLC7A5	hsa04150;hsa04150;hsa05230	GO:0002376;GO:0002376;GO:0003333;GO:0006082;GO:0006520;GO:0006807;GO:0006810;GO:0006811;GO:0006820;GO:0006865;GO:0006928;GO:0007275;GO:0007399;GO:0008152;GO:0009987;GO:0015711;GO:0015804;GO:0015849;GO:0016477;GO:0019752;GO:0030154;GO:0032501;GO:0032502;GO:0040011;GO:0043436;GO:0044237;GO:0044238;GO:0044281;GO:0044699;GO:0044707;GO:0044710;GO:0044763;GO:0044765;GO:0044767;GO:0046942;GO:0048731;GO:…
hsa-miR-193b-3p	MIMAT0002819	TWF1		GO:0001932;GO:0001932;GO:0001932;GO:0006461;GO:0006461;GO:0006464;GO:0006464;GO:0006468;GO:0006468;GO:0006793;GO:0006793;GO:0006796;GO:0006796;GO:0006996;GO:0006996;GO:0007010;GO:0007010;GO:0007015;GO:0007015;GO:0008064;GO:0008064;GO:0008104;GO:0008104;GO:0008152;GO:0008152;GO:0008154;GO:0008154;GO:0009987;GO:0009987;GO:0010639;GO:0010639;GO:0016043;GO:0016043;GO:0016310;GO:0016310;GO:0018108;GO:…
hsa-miR-193b-3p	MIMAT0002819	IRF1	hsa04917;hsa04917;hsa05133;hsa05160	GO:0001775;GO:0001775;GO:0001816;GO:0001817;GO:0001819;GO:0002218;GO:0002221;GO:0002224;GO:0002250;GO:0002252;GO:0002253;GO:0002376;GO:0002520;GO:0002521;GO:0002682;GO:0002683;GO:0002684;GO:0002694;GO:0002695;GO:0002755;GO:0002757;GO:0002758;GO:0002764;GO:0002819;GO:0006139;GO:0006351;GO:0006355;GO:0006357;GO:0006366;GO:0006725;GO:0006807;GO:0006915;GO:0006950;GO:0006952;GO:0006955;GO:0007049;GO:…
hsa-miR-193b-3p	MIMAT0002819	WDR82	hsa03015;hsa03015	GO:0006325;GO:0006325;GO:0006464;GO:0006479;GO:0006996;GO:0008152;GO:0008213;GO:0009987;GO:0016043;GO:0016569;GO:0016570;GO:0016571;GO:0018022;GO:0018193;GO:0018205;GO:0019538;GO:0032259;GO:0034968;GO:0036211;GO:0043170;GO:0043412;GO:0043414;GO:0043933;GO:0044237;GO:0044238;GO:0044260;GO:0044267;GO:0051276;GO:0051568;GO:0071704;GO:0071840
hsa-miR-193b-3p	MIMAT0002819	MSANTD2
hsa-miR-193b-3p	MIMAT0002819	HPRT1	hsa00230;hsa00230;hsa00983;hsa01100	GO:0000902;GO:0000902;GO:0000904;GO:0001775;GO:0001975;GO:0002376;GO:0006139;GO:0006144;GO:0006152;GO:0006163;GO:0006164;GO:0006188;GO:0006195;GO:0006461;GO:0006584;GO:0006725;GO:0006753;GO:0006793;GO:0006796;GO:0006807;GO:0007275;GO:0007399;GO:0007417;GO:0007420;GO:0007610;GO:0007625;GO:0007626;GO:0008152;GO:0008283;GO:0009056;GO:0009058;GO:0009112;GO:0009113;GO:0009116;GO:0009117;GO:0009119;GO:…
hsa-miR-193b-3p	MIMAT0002819	LYRM2
hsa-miR-193b-3p	MIMAT0002819	DCTN5	hsa04962;hsa04962;hsa04962	GO:0001568;GO:0001568;GO:0001568;GO:0001568;GO:0001944;GO:0001944;GO:0001944;GO:0002376;GO:0002376;GO:0002376;GO:0002478;GO:0002478;GO:0002495;GO:0002495;GO:0002504;GO:0002504;GO:0003205;GO:0003205;GO:0003205;GO:0003231;GO:0003231;GO:0003231;GO:0003279;GO:0003279;GO:0003279;GO:0003281;GO:0003281;GO:0003281;GO:0006810;GO:0006810;GO:0006810;GO:0006888;GO:0006888;GO:0006888;GO:0007275;GO:0007275;GO:…
hsa-miR-193b-3p	MIMAT0002819	MDH2	hsa00020;hsa00020;hsa00270;hsa00620;hsa00630;hsa01100;hsa01200	GO:0005975;GO:0005975;GO:0005996;GO:0006006;GO:0006082;GO:0006091;GO:0006094;GO:0006099;GO:0006107;GO:0006108;GO:0006139;GO:0006464;GO:0006473;GO:0006475;GO:0006725;GO:0006732;GO:0006733;GO:0006734;GO:0006753;GO:0006793;GO:0006796;GO:0006807;GO:0008152;GO:0009058;GO:0009060;GO:0009117;GO:0009987;GO:0015980;GO:0016051;GO:0019318;GO:0019319;GO:0019362;GO:0019538;GO:0019637;GO:0019674;GO:0019752;GO:…
hsa-miR-193b-3p	MIMAT0002819	PHLDA2		GO:0000003;GO:0000003;GO:0000003;GO:0001890;GO:0001890;GO:0003006;GO:0003006;GO:0005975;GO:0005975;GO:0005976;GO:0005976;GO:0005977;GO:0005977;GO:0005996;GO:0005996;GO:0006006;GO:0006006;GO:0006073;GO:0006073;GO:0006091;GO:0006091;GO:0006109;GO:0006109;GO:0006112;GO:0006112;GO:0006915;GO:0006915;GO:0006928;GO:0006928;GO:0007275;GO:0007275;GO:0008152;GO:0008152;GO:0008219;GO:0008219;GO:0009653;GO:…
hsa-miR-193b-3p	MIMAT0002819	RPS21	hsa03010;hsa03010	GO:0000184;GO:0000184;GO:0000447;GO:0000460;GO:0000462;GO:0000466;GO:0000469;GO:0000478;GO:0000479;GO:0000956;GO:0006139;GO:0006364;GO:0006396;GO:0006401;GO:0006402;GO:0006412;GO:0006413;GO:0006518;GO:0006605;GO:0006612;GO:0006613;GO:0006614;GO:0006725;GO:0006807;GO:0006810;GO:0006886;GO:0008104;GO:0008152;GO:0009056;GO:0009057;GO:0009058;GO:0009059;GO:0009987;GO:0010467;GO:0015031;GO:0016032;GO:…
hsa-miR-193b-3p	MIMAT0002819	UBA52	hsa03010;hsa03010	GO:0000075;GO:0000075;GO:0000077;GO:0000082;GO:0000086;GO:0000122;GO:0000165;GO:0000184;GO:0000187;GO:0000209;GO:0000271;GO:0000278;GO:0000715;GO:0000717;GO:0000731;GO:0000956;GO:0001666;GO:0001736;GO:0001738;GO:0001816;GO:0001817;GO:0001818;GO:0001932;GO:0001934;GO:0001959;GO:0002009;GO:0002218;GO:0002220;GO:0002221;GO:0002223;GO:0002224;GO:0002230;GO:0002252;GO:0002253;GO:0002376;GO:0002429;GO:…
hsa-miR-193b-3p	MIMAT0002819	ARMC1		GO:0006810;GO:0006810;GO:0006811;GO:0006812;GO:0030001;GO:0051179;GO:0051234
hsa-miR-193b-3p	MIMAT0002819	IL17RD		GO:0000165;GO:0000165;GO:0000165;GO:0006464;GO:0006464;GO:0006468;GO:0006468;GO:0006793;GO:0006793;GO:0006796;GO:0006796;GO:0007154;GO:0007154;GO:0007165;GO:0007165;GO:0007166;GO:0007166;GO:0008152;GO:0008152;GO:0009987;GO:0009987;GO:0010033;GO:0010033;GO:0016310;GO:0016310;GO:0019221;GO:0019221;GO:0019538;GO:0019538;GO:0023014;GO:0023014;GO:0023052;GO:0023052;GO:0034097;GO:0034097;GO:0035556;GO:…
hsa-miR-193b-3p	MIMAT0002819	LAMC1	hsa04151;hsa04151;hsa04151;hsa04510;hsa04510;hsa04512;hsa05020;hsa05145;hsa05145;hsa05146;hsa05146;hsa05200;hsa05200;hsa05222;hsa05222	GO:0000902;GO:0000902;GO:0000902;GO:0000904;GO:0000904;GO:0006461;GO:0006461;GO:0006928;GO:0006928;GO:0007044;GO:0007044;GO:0007155;GO:0007155;GO:0007492;GO:0007492;GO:0008283;GO:0008283;GO:0008284;GO:0008284;GO:0009653;GO:0009653;GO:0009888;GO:0009888;GO:0009987;GO:0009987;GO:0016043;GO:0016043;GO:0016477;GO:0016477;GO:0022411;GO:0022411;GO:0022607;GO:0022607;GO:0022610;GO:0022610;GO:0022617;GO:…
hsa-miR-193b-3p	MIMAT0002819	DCAF7		GO:0006464;GO:0006464;GO:0007275;GO:0008152;GO:0009987;GO:0016567;GO:0019538;GO:0032446;GO:0032501;GO:0032502;GO:0036211;GO:0043170;GO:0043412;GO:0044237;GO:0044238;GO:0044260;GO:0044267;GO:0044699;GO:0044707;GO:0044767;GO:0048856;GO:0070647;GO:0071704
hsa-miR-193b-3p	MIMAT0002819	STMN1	hsa04010;hsa04010;hsa05206	GO:0000226;GO:0000226;GO:0000278;GO:0000281;GO:0000902;GO:0000904;GO:0000910;GO:0006461;GO:0006928;GO:0006996;GO:0007010;GO:0007017;GO:0007019;GO:0007049;GO:0007052;GO:0007154;GO:0007165;GO:0007275;GO:0007399;GO:0007409;GO:0007417;GO:0007420;GO:0009605;GO:0009607;GO:0009615;GO:0009653;GO:0009987;GO:0010639;GO:0016032;GO:0016043;GO:0022008;GO:0022402;GO:0022411;GO:0022607;GO:0023052;GO:0030030;GO:…
hsa-miR-193b-3p	MIMAT0002819	MCL1	hsa04151;hsa04151;hsa04210;hsa04630;hsa05206	GO:0001709;GO:0001709;GO:0006810;GO:0006915;GO:0006950;GO:0006974;GO:0006979;GO:0006996;GO:0007005;GO:0007154;GO:0007165;GO:0007166;GO:0007275;GO:0008104;GO:0008219;GO:0008630;GO:0008631;GO:0008637;GO:0009966;GO:0009967;GO:0009968;GO:0009987;GO:0010033;GO:0010646;GO:0010647;GO:0010648;GO:0010941;GO:0010942;GO:0012501;GO:0015031;GO:0016043;GO:0019725;GO:0023051;GO:0023052;GO:0023056;GO:0023057;GO:…
hsa-miR-193b-3p	MIMAT0002819	PLAU	hsa04064;hsa04064;hsa04610;hsa05202;hsa05205;hsa05206	GO:0000003;GO:0000003;GO:0001525;GO:0001568;GO:0001666;GO:0001678;GO:0001889;GO:0001944;GO:0001952;GO:0002237;GO:0006508;GO:0006928;GO:0006935;GO:0006950;GO:0007154;GO:0007155;GO:0007160;GO:0007165;GO:0007275;GO:0007276;GO:0007283;GO:0007292;GO:0007565;GO:0007566;GO:0007596;GO:0007599;GO:0008152;GO:0008219;GO:0008283;GO:0008284;GO:0009605;GO:0009607;GO:0009611;GO:0009617;GO:0009628;GO:0009653;GO:…
hsa-miR-193b-3p	MIMAT0002819	STX16	hsa04130;hsa04130	GO:0006810;GO:0006810;GO:0006810;GO:0006886;GO:0006886;GO:0006906;GO:0006906;GO:0006996;GO:0006996;GO:0007030;GO:0007030;GO:0007034;GO:0007034;GO:0008104;GO:0008104;GO:0009987;GO:0009987;GO:0010256;GO:0010256;GO:0015031;GO:0015031;GO:0016043;GO:0016043;GO:0016050;GO:0016050;GO:0016192;GO:0016192;GO:0016197;GO:0016197;GO:0016482;GO:0016482;GO:0022406;GO:0022406;GO:0033036;GO:0033036;GO:0034613;GO:…
hsa-miR-193b-3p	MIMAT0002819	ABCB8	hsa02010;hsa02010	GO:0006810;GO:0006810;GO:0051179;GO:0051234;GO:0055085
hsa-miR-193b-3p	MIMAT0002819	ADARB1		GO:0001932;GO:0001932;GO:0001933;GO:0002252;GO:0002376;GO:0006139;GO:0006396;GO:0006397;GO:0006464;GO:0006468;GO:0006469;GO:0006725;GO:0006793;GO:0006796;GO:0006807;GO:0006928;GO:0006950;GO:0006952;GO:0006955;GO:0007049;GO:0008152;GO:0008283;GO:0008285;GO:0009451;GO:0009605;GO:0009607;GO:0009615;GO:0009892;GO:0009987;GO:0010467;GO:0010563;GO:0010605;GO:0016032;GO:0016070;GO:0016071;GO:0016310;GO:…
hsa-miR-193b-3p	MIMAT0002819	MAX	hsa04010;hsa04010;hsa05200;hsa05202;hsa05222	GO:0001654;GO:0001654;GO:0006139;GO:0006351;GO:0006355;GO:0006357;GO:0006366;GO:0006461;GO:0006725;GO:0006807;GO:0006915;GO:0006950;GO:0007154;GO:0007275;GO:0007423;GO:0008152;GO:0008219;GO:0009058;GO:0009059;GO:0009267;GO:0009605;GO:0009611;GO:0009719;GO:0009725;GO:0009889;GO:0009892;GO:0009987;GO:0009991;GO:0010033;GO:0010243;GO:0010467;GO:0010468;GO:0010556;GO:0010605;GO:0010629;GO:0012501;GO:…
hsa-miR-193b-3p	MIMAT0002819	PHF6		GO:0006139;GO:0006139;GO:0006139;GO:0006351;GO:0006351;GO:0006355;GO:0006355;GO:0006725;GO:0006725;GO:0006807;GO:0006807;GO:0008152;GO:0008152;GO:0009058;GO:0009058;GO:0009059;GO:0009059;GO:0009889;GO:0009889;GO:0009987;GO:0009987;GO:0010467;GO:0010467;GO:0010468;GO:0010468;GO:0010556;GO:0010556;GO:0016070;GO:0016070;GO:0018130;GO:0018130;GO:0019219;GO:0019219;GO:0019222;GO:0019222;GO:0019438;GO:…
hsa-miR-193b-3p	MIMAT0002819	PLEKHA2		GO:0001952;GO:0001952;GO:0001954;GO:0007155;GO:0007160;GO:0010810;GO:0010811;GO:0022610;GO:0030155;GO:0031589;GO:0045785;GO:0048518;GO:0050789;GO:0065007
hsa-miR-193b-3p	MIMAT0002819	MAPK8	hsa01522;hsa01522;hsa01522;hsa04010;hsa04010;hsa04012;hsa04012;hsa04014;hsa04014;hsa04024;hsa04024;hsa04068;hsa04068;hsa04071;hsa04071;hsa04141;hsa04141;hsa04210;hsa04210;hsa04215;hsa04215;hsa04310;hsa04310;hsa04380;hsa04380;hsa04510;hsa04510;hsa04620;hsa04621;hsa04622;hsa04664;hsa04664;hsa04668;hsa04668;hsa04722;hsa04722;hsa04723;hsa04723;hsa04728;hsa04750;hsa04750;hsa04910;hsa04910;hsa04912;hsa…	GO:0000165;GO:0000165;GO:0000165;GO:0001844;GO:0001844;GO:0002237;GO:0002237;GO:0002376;GO:0002376;GO:0002682;GO:0002682;GO:0002764;GO:0002764;GO:0002768;GO:0002768;GO:0006139;GO:0006139;GO:0006325;GO:0006325;GO:0006351;GO:0006351;GO:0006355;GO:0006355;GO:0006464;GO:0006464;GO:0006468;GO:0006468;GO:0006476;GO:0006476;GO:0006725;GO:0006725;GO:0006793;GO:0006793;GO:0006796;GO:0006796;GO:0006807;GO:…
hsa-miR-193b-3p	MIMAT0002819	PLXNC1	hsa04360;hsa04360	GO:0000902;GO:0000902;GO:0000904;GO:0001558;GO:0006928;GO:0006935;GO:0007154;GO:0007155;GO:0007165;GO:0007166;GO:0007275;GO:0007399;GO:0007409;GO:0007411;GO:0008045;GO:0008361;GO:0009605;GO:0009653;GO:0009987;GO:0010769;GO:0010975;GO:0016043;GO:0016049;GO:0016477;GO:0021785;GO:0022008;GO:0022603;GO:0022604;GO:0022610;GO:0023052;GO:0030030;GO:0030154;GO:0030182;GO:0030334;GO:0030516;GO:0031175;GO:…
hsa-miR-193b-3p	MIMAT0002819	TGFBR3		GO:0000902;GO:0000902;GO:0000904;GO:0001666;GO:0001837;GO:0001889;GO:0002262;GO:0002376;GO:0002520;GO:0003007;GO:0003205;GO:0003206;GO:0003208;GO:0003229;GO:0003231;GO:0006139;GO:0006351;GO:0006355;GO:0006357;GO:0006366;GO:0006461;GO:0006464;GO:0006468;GO:0006725;GO:0006793;GO:0006796;GO:0006807;GO:0006928;GO:0006950;GO:0006955;GO:0007154;GO:0007165;GO:0007166;GO:0007167;GO:0007178;GO:0007179;GO:…
hsa-miR-193b-3p	MIMAT0002819	AJUBA	hsa04390;hsa04390;hsa04392	GO:0000086;GO:0000086;GO:0000122;GO:0000165;GO:0000278;GO:0001666;GO:0001932;GO:0001934;GO:0002009;GO:0002011;GO:0006139;GO:0006351;GO:0006355;GO:0006357;GO:0006366;GO:0006412;GO:0006417;GO:0006461;GO:0006464;GO:0006468;GO:0006518;GO:0006629;GO:0006644;GO:0006650;GO:0006725;GO:0006793;GO:0006796;GO:0006807;GO:0006928;GO:0006950;GO:0007044;GO:0007045;GO:0007049;GO:0007154;GO:0007155;GO:0007160;GO:…
hsa-miR-193b-3p	MIMAT0002819	ABI2	hsa04810;hsa04810;hsa04810	GO:0006461;GO:0006461;GO:0006461;GO:0006464;GO:0006464;GO:0006468;GO:0006468;GO:0006793;GO:0006793;GO:0006796;GO:0006796;GO:0006928;GO:0006928;GO:0006996;GO:0006996;GO:0007010;GO:0007010;GO:0007015;GO:0007015;GO:0007154;GO:0007154;GO:0007165;GO:0007165;GO:0007264;GO:0007264;GO:0007265;GO:0007265;GO:0008064;GO:0008064;GO:0008152;GO:0008152;GO:0008154;GO:0008154;GO:0009987;GO:0009987;GO:0010638;GO:…
hsa-miR-193b-3p	MIMAT0002819	WHSC1	hsa00310;hsa00310;hsa00310;hsa05202;hsa05202	GO:0000018;GO:0000018;GO:0000018;GO:0000122;GO:0000122;GO:0000726;GO:0000726;GO:0001501;GO:0001501;GO:0001775;GO:0001775;GO:0002200;GO:0002200;GO:0002204;GO:0002204;GO:0002208;GO:0002208;GO:0002250;GO:0002250;GO:0002252;GO:0002252;GO:0002263;GO:0002263;GO:0002285;GO:0002285;GO:0002312;GO:0002312;GO:0002366;GO:0002366;GO:0002376;GO:0002376;GO:0002377;GO:0002377;GO:0002381;GO:0002381;GO:0002440;GO:…
hsa-miR-193b-3p	MIMAT0002819	KRAS	hsa01521;hsa01521;hsa01521;hsa01522;hsa01522;hsa04010;hsa04010;hsa04012;hsa04012;hsa04014;hsa04014;hsa04015;hsa04015;hsa04062;hsa04062;hsa04068;hsa04068;hsa04071;hsa04071;hsa04072;hsa04072;hsa04150;hsa04150;hsa04151;hsa04151;hsa04210;hsa04210;hsa04211;hsa04211;hsa04213;hsa04320;hsa04320;hsa04360;hsa04360;hsa04370;hsa04370;hsa04530;hsa04530;hsa04540;hsa04540;hsa04550;hsa04550;hsa04650;hsa04650;hsa…	GO:0000165;GO:0000165;GO:0000165;GO:0000902;GO:0000902;GO:0000904;GO:0000904;GO:0001763;GO:0001763;GO:0001894;GO:0001894;GO:0001932;GO:0001932;GO:0001934;GO:0001934;GO:0002009;GO:0002009;GO:0002218;GO:0002218;GO:0002220;GO:0002220;GO:0002223;GO:0002223;GO:0002253;GO:0002253;GO:0002376;GO:0002376;GO:0002429;GO:0002429;GO:0002682;GO:0002682;GO:0002684;GO:0002684;GO:0002757;GO:0002757;GO:0002758;GO:…
hsa-miR-193b-3p	MIMAT0002819	KMT2A	hsa00310;hsa00310;hsa00310;hsa05202;hsa05202	GO:0001894;GO:0001894;GO:0001894;GO:0002376;GO:0002376;GO:0002520;GO:0002520;GO:0003002;GO:0003002;GO:0003008;GO:0003008;GO:0006139;GO:0006139;GO:0006259;GO:0006259;GO:0006304;GO:0006305;GO:0006306;GO:0006325;GO:0006325;GO:0006351;GO:0006351;GO:0006355;GO:0006355;GO:0006357;GO:0006357;GO:0006366;GO:0006366;GO:0006461;GO:0006461;GO:0006464;GO:0006464;GO:0006473;GO:0006473;GO:0006475;GO:0006475;GO:…
hsa-miR-193b-3p	MIMAT0002819	TNFRSF21	hsa04060;hsa04060	GO:0001775;GO:0001775;GO:0001783;GO:0001816;GO:0001817;GO:0001818;GO:0002237;GO:0002250;GO:0002253;GO:0002376;GO:0002429;GO:0002682;GO:0002683;GO:0002684;GO:0002694;GO:0002695;GO:0002757;GO:0002764;GO:0002768;GO:0003008;GO:0006810;GO:0006915;GO:0006950;GO:0006952;GO:0006954;GO:0006955;GO:0006959;GO:0007154;GO:0007155;GO:0007159;GO:0007162;GO:0007165;GO:0007166;GO:0007272;GO:0007275;GO:0007399;GO:…
hsa-miR-193b-3p	MIMAT0002819	C6orf47
hsa-miR-193b-3p	MIMAT0002819	MTHFD1	hsa00670;hsa00670;hsa01100	GO:0000096;GO:0000096;GO:0001501;GO:0001776;GO:0001780;GO:0001838;GO:0001841;GO:0001843;GO:0002009;GO:0002262;GO:0002376;GO:0006082;GO:0006139;GO:0006163;GO:0006164;GO:0006520;GO:0006534;GO:0006547;GO:0006555;GO:0006575;GO:0006725;GO:0006730;GO:0006732;GO:0006753;GO:0006760;GO:0006766;GO:0006767;GO:0006790;GO:0006793;GO:0006796;GO:0006807;GO:0007275;GO:0007399;GO:0007507;GO:0008152;GO:0008652;GO:…
hsa-miR-193b-3p	MIMAT0002819	AREL1		GO:0006464;GO:0006464;GO:0006508;GO:0006511;GO:0006915;GO:0008152;GO:0008219;GO:0009056;GO:0009057;GO:0009987;GO:0010941;GO:0012501;GO:0016567;GO:0019538;GO:0019941;GO:0030163;GO:0032446;GO:0036211;GO:0042787;GO:0042981;GO:0043066;GO:0043067;GO:0043069;GO:0043170;GO:0043412;GO:0043632;GO:0044237;GO:0044238;GO:0044248;GO:0044257;GO:0044260;GO:0044265;GO:0044267;GO:0044699;GO:0044763;GO:0048519;GO:…
hsa-miR-193b-3p	MIMAT0002819	ARHGAP19		GO:0007154;GO:0007154;GO:0007165;GO:0007264;GO:0009966;GO:0009987;GO:0010646;GO:0023051;GO:0023052;GO:0035556;GO:0043085;GO:0043087;GO:0043547;GO:0044093;GO:0044699;GO:0044700;GO:0044763;GO:0048583;GO:0050789;GO:0050790;GO:0050794;GO:0050896;GO:0051056;GO:0051336;GO:0051345;GO:0051716;GO:0065007;GO:0065009;GO:1902531
hsa-miR-193b-3p	MIMAT0002819	CCDC28A
hsa-miR-193b-3p	MIMAT0002819	PMAIP1	hsa01524;hsa01524;hsa01524;hsa04115;hsa04115;hsa04210;hsa04210;hsa04215;hsa04215;hsa05203;hsa05203	GO:0001666;GO:0001666;GO:0001666;GO:0001776;GO:0001776;GO:0001836;GO:0001836;GO:0001844;GO:0001844;GO:0002252;GO:0002252;GO:0002260;GO:0002376;GO:0002376;GO:0005975;GO:0005975;GO:0005996;GO:0005996;GO:0006006;GO:0006006;GO:0006109;GO:0006109;GO:0006461;GO:0006461;GO:0006508;GO:0006508;GO:0006810;GO:0006810;GO:0006839;GO:0006839;GO:0006915;GO:0006915;GO:0006919;GO:0006919;GO:0006950;GO:0006950;GO:…
hsa-miR-193b-3p	MIMAT0002819	RPL27A	hsa03010;hsa03010	GO:0000184;GO:0000184;GO:0000956;GO:0006139;GO:0006364;GO:0006396;GO:0006401;GO:0006402;GO:0006412;GO:0006413;GO:0006518;GO:0006605;GO:0006612;GO:0006613;GO:0006614;GO:0006725;GO:0006807;GO:0006810;GO:0006886;GO:0008104;GO:0008152;GO:0009056;GO:0009057;GO:0009058;GO:0009059;GO:0009987;GO:0010467;GO:0015031;GO:0016032;GO:0016043;GO:0016070;GO:0016071;GO:0016072;GO:0018130;GO:0019058;GO:0019080;GO:…
hsa-miR-193b-3p	MIMAT0002819	FAT4	hsa04392;hsa04392	GO:0001501;GO:0001501;GO:0001503;GO:0001655;GO:0001656;GO:0001657;GO:0001658;GO:0001763;GO:0001822;GO:0001823;GO:0002009;GO:0003007;GO:0007009;GO:0007154;GO:0007155;GO:0007156;GO:0007157;GO:0007165;GO:0007275;GO:0007399;GO:0007417;GO:0007420;GO:0007423;GO:0007507;GO:0009653;GO:0009887;GO:0009888;GO:0009987;GO:0010256;GO:0016043;GO:0021537;GO:0021543;GO:0021700;GO:0021987;GO:0022008;GO:0022610;GO:…
hsa-miR-193b-3p	MIMAT0002819	AIMP2		GO:0006082;GO:0006082;GO:0006139;GO:0006399;GO:0006412;GO:0006418;GO:0006464;GO:0006518;GO:0006520;GO:0006725;GO:0006807;GO:0006915;GO:0007275;GO:0008152;GO:0008219;GO:0008283;GO:0008285;GO:0009058;GO:0009059;GO:0009888;GO:0009893;GO:0009987;GO:0010467;GO:0010604;GO:0010941;GO:0010942;GO:0012501;GO:0016070;GO:0016567;GO:0019222;GO:0019538;GO:0019752;GO:0030154;GO:0030323;GO:0030324;GO:0030855;GO:…
hsa-miR-193b-3p	MIMAT0002819	HHAT		GO:0006464;GO:0006464;GO:0006497;GO:0006605;GO:0006626;GO:0006810;GO:0006839;GO:0006886;GO:0006996;GO:0007005;GO:0007154;GO:0007165;GO:0007166;GO:0007224;GO:0007275;GO:0008104;GO:0008152;GO:0009058;GO:0009059;GO:0009987;GO:0010638;GO:0010821;GO:0010822;GO:0015031;GO:0016043;GO:0018345;GO:0019538;GO:0023052;GO:0032386;GO:0032388;GO:0032501;GO:0032502;GO:0032879;GO:0032880;GO:0033036;GO:0033043;GO:…
hsa-miR-193b-3p	MIMAT0002819	E2F6		GO:0000082;GO:0000082;GO:0000083;GO:0000122;GO:0000278;GO:0006139;GO:0006351;GO:0006355;GO:0006357;GO:0006366;GO:0006725;GO:0006807;GO:0007049;GO:0008152;GO:0009058;GO:0009059;GO:0009889;GO:0009890;GO:0009892;GO:0009987;GO:0010467;GO:0010468;GO:0010556;GO:0010558;GO:0010605;GO:0010629;GO:0016070;GO:0018130;GO:0019219;GO:0019222;GO:0019438;GO:0022402;GO:0031323;GO:0031324;GO:0031326;GO:0031327;GO:…
hsa-miR-193b-3p	MIMAT0002819	NAGA	hsa00603;hsa00603;hsa04142	GO:0005975;GO:0005975;GO:0006629;GO:0006643;GO:0006664;GO:0008152;GO:0009056;GO:0009987;GO:0016042;GO:0016052;GO:0016137;GO:0016139;GO:0019377;GO:0044237;GO:0044238;GO:0044242;GO:0044248;GO:0044255;GO:0044699;GO:0044710;GO:0044712;GO:0044763;GO:0046466;GO:0071704;GO:1901135;GO:1901136;GO:1901575;GO:1901657;GO:1901658;GO:1903509
hsa-miR-193b-3p	MIMAT0002819	DYRK2		GO:0000271;GO:0000271;GO:0005975;GO:0005976;GO:0005977;GO:0005978;GO:0005979;GO:0005996;GO:0006006;GO:0006073;GO:0006091;GO:0006109;GO:0006112;GO:0006464;GO:0006468;GO:0006605;GO:0006606;GO:0006793;GO:0006796;GO:0006810;GO:0006886;GO:0006913;GO:0006915;GO:0006950;GO:0006974;GO:0007154;GO:0007165;GO:0007166;GO:0007224;GO:0008104;GO:0008152;GO:0008219;GO:0008630;GO:0009058;GO:0009059;GO:0009250;GO:…
hsa-miR-193b-3p	MIMAT0002819	GDF11		GO:0000165;GO:0000165;GO:0001501;GO:0001654;GO:0001655;GO:0001656;GO:0001657;GO:0001822;GO:0001823;GO:0001932;GO:0001934;GO:0003002;GO:0006464;GO:0006468;GO:0006793;GO:0006796;GO:0006915;GO:0007154;GO:0007165;GO:0007166;GO:0007167;GO:0007178;GO:0007275;GO:0007389;GO:0007399;GO:0007417;GO:0007423;GO:0007498;GO:0008152;GO:0008219;GO:0008283;GO:0008285;GO:0009653;GO:0009887;GO:0009888;GO:0009893;GO:…
hsa-miR-193b-3p	MIMAT0002819	SYNRG		GO:0006810;GO:0006810;GO:0006886;GO:0006897;GO:0008104;GO:0015031;GO:0016192;GO:0033036;GO:0034613;GO:0045184;GO:0046907;GO:0051179;GO:0051234;GO:0051641;GO:0051649;GO:0070727;GO:0071702
hsa-miR-193b-3p	MIMAT0002819	SLC10A6		GO:0006810;GO:0006810;GO:0006811;GO:0006812;GO:0006814;GO:0006820;GO:0006869;GO:0010876;GO:0015672;GO:0015711;GO:0015718;GO:0015721;GO:0015849;GO:0015850;GO:0030001;GO:0033036;GO:0044699;GO:0044765;GO:0046942;GO:0051179;GO:0051234;GO:0055085;GO:0071702;GO:1902578
hsa-miR-193b-3p	MIMAT0002819	ZMAT3	hsa04115;hsa04115;hsa04115;hsa04115	GO:0006810;GO:0006810;GO:0006810;GO:0006810;GO:0006915;GO:0006915;GO:0006915;GO:0006950;GO:0006950;GO:0006950;GO:0006974;GO:0006974;GO:0006974;GO:0007154;GO:0007154;GO:0007154;GO:0007165;GO:0007165;GO:0007165;GO:0008104;GO:0008104;GO:0008104;GO:0008219;GO:0008219;GO:0008219;GO:0009987;GO:0009987;GO:0009987;GO:0010941;GO:0010941;GO:0010941;GO:0010942;GO:0010942;GO:0010942;GO:0012501;GO:0012501;GO:…
hsa-miR-193b-3p	MIMAT0002819	CTDSPL2		GO:0006139;GO:0006139;GO:0006139;GO:0006351;GO:0006351;GO:0006355;GO:0006355;GO:0006357;GO:0006357;GO:0006366;GO:0006366;GO:0006464;GO:0006464;GO:0006470;GO:0006470;GO:0006611;GO:0006611;GO:0006725;GO:0006725;GO:0006793;GO:0006793;GO:0006796;GO:0006796;GO:0006807;GO:0006807;GO:0006810;GO:0006810;GO:0006886;GO:0006886;GO:0006913;GO:0006913;GO:0007154;GO:0007154;GO:0007165;GO:0007165;GO:0007166;GO:…
hsa-miR-193b-3p	MIMAT0002819	ZBTB5		GO:0006139;GO:0006139;GO:0006351;GO:0006355;GO:0006725;GO:0006807;GO:0008152;GO:0009058;GO:0009059;GO:0009889;GO:0009987;GO:0010467;GO:0010468;GO:0010556;GO:0016070;GO:0018130;GO:0019219;GO:0019222;GO:0019438;GO:0031323;GO:0031326;GO:0032774;GO:0034641;GO:0034645;GO:0034654;GO:0043170;GO:0044237;GO:0044238;GO:0044249;GO:0044260;GO:0044271;GO:0046483;GO:0050789;GO:0050794;GO:0051171;GO:0051252;GO:…
hsa-miR-193b-3p	MIMAT0002819	ZNF385B		GO:0006915;GO:0006915;GO:0007154;GO:0007165;GO:0008219;GO:0009987;GO:0012501;GO:0023052;GO:0035556;GO:0044699;GO:0044700;GO:0044763;GO:0050789;GO:0050794;GO:0050896;GO:0051716;GO:0065007;GO:0072331;GO:0072332;GO:0097190;GO:0097193
hsa-miR-193b-3p	MIMAT0002819	TMPPE
hsa-miR-193b-3p	MIMAT0002819	EN2		GO:0006139;GO:0006139;GO:0006351;GO:0006355;GO:0006357;GO:0006366;GO:0006725;GO:0006807;GO:0006915;GO:0007275;GO:0007399;GO:0007417;GO:0007420;GO:0008152;GO:0008219;GO:0009058;GO:0009059;GO:0009790;GO:0009889;GO:0009891;GO:0009893;GO:0009987;GO:0010467;GO:0010468;GO:0010556;GO:0010557;GO:0010604;GO:0010628;GO:0010941;GO:0012501;GO:0016070;GO:0018130;GO:0019219;GO:0019222;GO:0019438;GO:0022008;GO:…
hsa-miR-193b-3p	MIMAT0002819	TSC1	hsa04072;hsa04072;hsa04150;hsa04151;hsa04152;hsa04211;hsa04910;hsa05231	GO:0001655;GO:0001655;GO:0001775;GO:0001822;GO:0001838;GO:0001841;GO:0001843;GO:0001932;GO:0001952;GO:0001954;GO:0002009;GO:0002250;GO:0002252;GO:0002263;GO:0002285;GO:0002286;GO:0002292;GO:0002366;GO:0002376;GO:0002520;GO:0002521;GO:0006403;GO:0006405;GO:0006412;GO:0006417;GO:0006461;GO:0006464;GO:0006468;GO:0006470;GO:0006518;GO:0006793;GO:0006796;GO:0006807;GO:0006810;GO:0006811;GO:0006812;GO:…
hsa-miR-193b-3p	MIMAT0002819	HACE1		GO:0000209;GO:0000209;GO:0006139;GO:0006351;GO:0006355;GO:0006464;GO:0006508;GO:0006511;GO:0006725;GO:0006807;GO:0006928;GO:0006996;GO:0007030;GO:0007049;GO:0007154;GO:0007165;GO:0007264;GO:0007265;GO:0008152;GO:0009056;GO:0009057;GO:0009058;GO:0009059;GO:0009889;GO:0009987;GO:0010256;GO:0010467;GO:0010468;GO:0010556;GO:0016043;GO:0016070;GO:0016477;GO:0016567;GO:0016601;GO:0018130;GO:0019219;GO:…
hsa-miR-193b-3p	MIMAT0002819	TXLNA		GO:0000422;GO:0000422;GO:0000423;GO:0001775;GO:0002376;GO:0006810;GO:0006887;GO:0006914;GO:0006950;GO:0006996;GO:0007005;GO:0008283;GO:0009987;GO:0016043;GO:0016192;GO:0016236;GO:0022411;GO:0032940;GO:0033554;GO:0042113;GO:0044699;GO:0044763;GO:0044765;GO:0045321;GO:0046649;GO:0046903;GO:0050896;GO:0051179;GO:0051234;GO:0051716;GO:0061726;GO:0071840;GO:0098779;GO:0098780;GO:1902578;GO:1902589;GO:…
hsa-miR-193b-3p	MIMAT0002819	NT5DC3		GO:0006793;GO:0006793;GO:0006796;GO:0008152;GO:0009987;GO:0016311;GO:0044237
hsa-miR-193b-3p	MIMAT0002819	ARPC5	hsa04144;hsa04144;hsa04666;hsa04810;hsa05100;hsa05130;hsa05131;hsa05132	GO:0002252;GO:0002252;GO:0002253;GO:0002376;GO:0002429;GO:0002431;GO:0002433;GO:0002682;GO:0002684;GO:0002757;GO:0002764;GO:0002768;GO:0006461;GO:0006810;GO:0006897;GO:0006909;GO:0006928;GO:0006955;GO:0006996;GO:0007010;GO:0007015;GO:0007154;GO:0007165;GO:0007166;GO:0007167;GO:0007169;GO:0008064;GO:0008154;GO:0009987;GO:0010638;GO:0016043;GO:0016192;GO:0016477;GO:0022607;GO:0023052;GO:0030029;GO:…
hsa-miR-193b-3p	MIMAT0002819	ESYT1		GO:0006810;GO:0006810;GO:0006810;GO:0006869;GO:0006869;GO:0010876;GO:0010876;GO:0033036;GO:0033036;GO:0044699;GO:0044699;GO:0044765;GO:0044765;GO:0051179;GO:0051179;GO:0051234;GO:0051234;GO:0071702;GO:0071702;GO:1902578;GO:1902578
hsa-miR-193b-3p	MIMAT0002819	RSF1		GO:0006139;GO:0006139;GO:0006323;GO:0006325;GO:0006333;GO:0006334;GO:0006336;GO:0006338;GO:0006351;GO:0006352;GO:0006355;GO:0006461;GO:0006725;GO:0006807;GO:0006996;GO:0008152;GO:0009058;GO:0009059;GO:0009889;GO:0009890;GO:0009891;GO:0009892;GO:0009893;GO:0009987;GO:0010467;GO:0010468;GO:0010556;GO:0010557;GO:0010558;GO:0010604;GO:0010605;GO:0010628;GO:0010629;GO:0016032;GO:0016043;GO:0016070;GO:…
hsa-miR-193b-3p	MIMAT0002819	TMEM30A		GO:0006810;GO:0006810;GO:0006855;GO:0006869;GO:0006886;GO:0007275;GO:0007399;GO:0008104;GO:0009987;GO:0010720;GO:0010876;GO:0010975;GO:0010976;GO:0015031;GO:0015748;GO:0015893;GO:0015914;GO:0016043;GO:0022008;GO:0030030;GO:0030154;GO:0030182;GO:0031175;GO:0031344;GO:0031346;GO:0032386;GO:0032388;GO:0032501;GO:0032502;GO:0032527;GO:0032879;GO:0032880;GO:0033036;GO:0033157;GO:0033365;GO:0034204;GO:…
hsa-miR-193b-3p	MIMAT0002819	FUNDC2		GO:0000422;GO:0000422;GO:0006914;GO:0006996;GO:0007005;GO:0009987;GO:0016043;GO:0022411;GO:0044699;GO:0044763;GO:0061726;GO:0071840;GO:1902589;GO:1903008
hsa-miR-193b-3p	MIMAT0002819	SLC39A5		GO:0000041;GO:0000041;GO:0000375;GO:0000377;GO:0000398;GO:0001654;GO:0006139;GO:0006351;GO:0006355;GO:0006357;GO:0006366;GO:0006396;GO:0006397;GO:0006725;GO:0006807;GO:0006810;GO:0006811;GO:0006812;GO:0006829;GO:0006873;GO:0006875;GO:0006882;GO:0006950;GO:0007049;GO:0007154;GO:0007165;GO:0007166;GO:0007167;GO:0007178;GO:0007275;GO:0007423;GO:0008152;GO:0008283;GO:0008380;GO:0009058;GO:0009059;GO:…
hsa-miR-193b-3p	MIMAT0002819	SEPN1		GO:0003008;GO:0003008;GO:0003016;GO:0006810;GO:0006811;GO:0006812;GO:0006816;GO:0006873;GO:0006874;GO:0006875;GO:0006950;GO:0006979;GO:0006996;GO:0007005;GO:0007154;GO:0007165;GO:0007204;GO:0007275;GO:0007517;GO:0007519;GO:0007585;GO:0008152;GO:0008283;GO:0008284;GO:0009611;GO:0009719;GO:0009888;GO:0009966;GO:0009987;GO:0010033;GO:0010243;GO:0010469;GO:0010522;GO:0010646;GO:0010959;GO:0014070;GO:…
hsa-miR-193b-3p	MIMAT0002819	CCND1	hsa01522;hsa01522;hsa04068;hsa04110;hsa04115;hsa04151;hsa04152;hsa04310;hsa04340;hsa04390;hsa04510;hsa04630;hsa04917;hsa04919;hsa04921;hsa04933;hsa05161;hsa05162;hsa05166;hsa05200;hsa05203;hsa05205;hsa05206;hsa05210;hsa05212;hsa05213;hsa05214;hsa05215;hsa05216;hsa05218;hsa05219;hsa05220;hsa05221;hsa05222;hsa05223;hsa05416	GO:0000003;GO:0000003;GO:0000075;GO:0000077;GO:0000079;GO:0000082;GO:0000086;GO:0000122;GO:0000278;GO:0001889;GO:0001932;GO:0001934;GO:0003006;GO:0006139;GO:0006351;GO:0006355;GO:0006357;GO:0006366;GO:0006464;GO:0006468;GO:0006725;GO:0006793;GO:0006796;GO:0006807;GO:0006810;GO:0006950;GO:0006974;GO:0006986;GO:0007049;GO:0007050;GO:0007093;GO:0007154;GO:0007165;GO:0007166;GO:0007267;GO:0007275;GO:…
hsa-miR-193b-3p	MIMAT0002819	CBX1		GO:0006139;GO:0006139;GO:0006351;GO:0006355;GO:0006725;GO:0006807;GO:0008152;GO:0009058;GO:0009059;GO:0009889;GO:0009890;GO:0009892;GO:0009987;GO:0010467;GO:0010468;GO:0010556;GO:0010558;GO:0010605;GO:0010629;GO:0016070;GO:0018130;GO:0019219;GO:0019222;GO:0019438;GO:0031323;GO:0031324;GO:0031326;GO:0031327;GO:0032774;GO:0034641;GO:0034645;GO:0034654;GO:0043170;GO:0044237;GO:0044238;GO:0044249;GO:…
hsa-miR-193b-3p	MIMAT0002819	INO80D		GO:0006139;GO:0006139;GO:0006139;GO:0006259;GO:0006259;GO:0006281;GO:0006281;GO:0006310;GO:0006310;GO:0006351;GO:0006351;GO:0006355;GO:0006355;GO:0006725;GO:0006725;GO:0006807;GO:0006807;GO:0006950;GO:0006950;GO:0006974;GO:0006974;GO:0008152;GO:0008152;GO:0009058;GO:0009058;GO:0009059;GO:0009059;GO:0009889;GO:0009889;GO:0009987;GO:0009987;GO:0010467;GO:0010467;GO:0010468;GO:0010468;GO:0010556;GO:…
hsa-miR-193b-3p	MIMAT0002819	SHISA9		GO:0007154;GO:0007154;GO:0007267;GO:0007268;GO:0009987;GO:0010646;GO:0023051;GO:0023052;GO:0044699;GO:0044700;GO:0044763;GO:0048167;GO:0048168;GO:0048172;GO:0050789;GO:0050794;GO:0050803;GO:0050804;GO:0065007;GO:0065008;GO:0098916;GO:0099536;GO:0099537
hsa-miR-193b-3p	MIMAT0002819	SLC35D2		GO:0006022;GO:0006022;GO:0006023;GO:0006024;GO:0006790;GO:0006807;GO:0006810;GO:0008152;GO:0008643;GO:0009058;GO:0009059;GO:0009987;GO:0015780;GO:0015781;GO:0015931;GO:0018146;GO:0030203;GO:0042339;GO:0043170;GO:0044237;GO:0044249;GO:0044272;GO:0044699;GO:0044765;GO:0051179;GO:0051234;GO:0055085;GO:0071702;GO:0071704;GO:0071705;GO:0072531;GO:0090481;GO:1901135;GO:1901137;GO:1901264;GO:1901564;GO:…
hsa-miR-193b-3p	MIMAT0002819	RGMA		GO:0006139;GO:0006139;GO:0006351;GO:0006355;GO:0006357;GO:0006366;GO:0006725;GO:0006807;GO:0007154;GO:0007165;GO:0007166;GO:0007167;GO:0007178;GO:0008152;GO:0009058;GO:0009059;GO:0009719;GO:0009889;GO:0009891;GO:0009893;GO:0009987;GO:0010033;GO:0010467;GO:0010468;GO:0010556;GO:0010557;GO:0010604;GO:0010628;GO:0016070;GO:0018130;GO:0019219;GO:0019222;GO:0019438;GO:0023052;GO:0030509;GO:0031323;GO:…
hsa-miR-193b-3p	MIMAT0002819	YWHAZ	hsa04110;hsa04110;hsa04110;hsa04110;hsa04110;hsa04114;hsa04114;hsa04114;hsa04114;hsa04151;hsa04151;hsa04151;hsa04151;hsa04390;hsa04390;hsa04390;hsa04390;hsa05130;hsa05130;hsa05130;hsa05161;hsa05161;hsa05161;hsa05161;hsa05169;hsa05169;hsa05169;hsa05169;hsa05203;hsa05203;hsa05203;hsa05203	GO:0001775;GO:0001775;GO:0001775;GO:0001775;GO:0001775;GO:0001844;GO:0001844;GO:0001844;GO:0006605;GO:0006605;GO:0006605;GO:0006605;GO:0006810;GO:0006810;GO:0006810;GO:0006810;GO:0006839;GO:0006839;GO:0006839;GO:0006839;GO:0006886;GO:0006886;GO:0006886;GO:0006886;GO:0006915;GO:0006915;GO:0006915;GO:0006915;GO:0006950;GO:0006950;GO:0006950;GO:0006950;GO:0006996;GO:0006996;GO:0006996;GO:0006996;GO:…
hsa-miR-1973	MIMAT0009448	IRF2BPL		GO:0000003;GO:0000003;GO:0000122;GO:0003006;GO:0006139;GO:0006351;GO:0006355;GO:0006357;GO:0006366;GO:0006725;GO:0006807;GO:0008152;GO:0009058;GO:0009059;GO:0009889;GO:0009890;GO:0009891;GO:0009892;GO:0009893;GO:0009987;GO:0010467;GO:0010468;GO:0010556;GO:0010557;GO:0010558;GO:0010604;GO:0010605;GO:0010628;GO:0010629;GO:0016070;GO:0018130;GO:0019219;GO:0019222;GO:0019438;GO:0022414;GO:0031323;GO:…
hsa-miR-1973	MIMAT0009448	SLC48A1		GO:0006810;GO:0006810;GO:0015886;GO:0044699;GO:0044765;GO:0051179;GO:0051181;GO:0051234;GO:0071702;GO:0071705;GO:1901678;GO:1902578
hsa-miR-1973	MIMAT0009448	ALS2CL		GO:0006996;GO:0006996;GO:0007032;GO:0007033;GO:0007154;GO:0007165;GO:0007264;GO:0007265;GO:0007266;GO:0009966;GO:0009987;GO:0010256;GO:0010646;GO:0016043;GO:0023051;GO:0023052;GO:0035023;GO:0035556;GO:0043085;GO:0043087;GO:0043547;GO:0044093;GO:0044699;GO:0044700;GO:0044763;GO:0046578;GO:0048583;GO:0050789;GO:0050790;GO:0050794;GO:0050896;GO:0051056;GO:0051336;GO:0051345;GO:0051716;GO:0065007;GO:…
hsa-miR-1973	MIMAT0009448	MAGI2	hsa04015;hsa04015;hsa04530	GO:0001655;GO:0001655;GO:0001655;GO:0001736;GO:0001738;GO:0001822;GO:0001822;GO:0001941;GO:0001941;GO:0002009;GO:0002009;GO:0002064;GO:0002064;GO:0002090;GO:0002092;GO:0003401;GO:0003402;GO:0006461;GO:0006461;GO:0006464;GO:0006464;GO:0006470;GO:0006470;GO:0006793;GO:0006793;GO:0006796;GO:0006796;GO:0006810;GO:0006810;GO:0006897;GO:0006897;GO:0006898;GO:0006898;GO:0006928;GO:0006928;GO:0007049;GO:…
hsa-miR-1973	MIMAT0009448	PDPK1	hsa01524;hsa01524;hsa01524;hsa03320;hsa04068;hsa04071;hsa04071;hsa04150;hsa04150;hsa04151;hsa04151;hsa04152;hsa04152;hsa04210;hsa04210;hsa04510;hsa04510;hsa04660;hsa04660;hsa04664;hsa04722;hsa04722;hsa04910;hsa04910;hsa04919;hsa04919;hsa04931;hsa04960;hsa05145;hsa05160;hsa05160;hsa05205;hsa05205;hsa05213;hsa05215;hsa05215;hsa05223;hsa05231;hsa05231	GO:0001667;GO:0001667;GO:0001667;GO:0001775;GO:0001775;GO:0001932;GO:0001932;GO:0001933;GO:0001933;GO:0001934;GO:0001934;GO:0002064;GO:0002064;GO:0002065;GO:0002065;GO:0002066;GO:0002067;GO:0002067;GO:0002068;GO:0002218;GO:0002218;GO:0002220;GO:0002221;GO:0002221;GO:0002223;GO:0002224;GO:0002224;GO:0002252;GO:0002252;GO:0002253;GO:0002253;GO:0002263;GO:0002274;GO:0002274;GO:0002275;GO:0002279;GO:…
hsa-miR-1973	MIMAT0009448	MBNL2		GO:0000375;GO:0000375;GO:0000377;GO:0000380;GO:0000381;GO:0000398;GO:0006139;GO:0006139;GO:0006396;GO:0006396;GO:0006397;GO:0006725;GO:0006725;GO:0006807;GO:0006807;GO:0008152;GO:0008152;GO:0008380;GO:0009987;GO:0009987;GO:0010467;GO:0010467;GO:0010468;GO:0010468;GO:0016070;GO:0016070;GO:0016071;GO:0016071;GO:0019219;GO:0019219;GO:0019222;GO:0019222;GO:0031323;GO:0031323;GO:0034641;GO:0034641;GO:…
hsa-miR-1973	MIMAT0009448	KPNB1	hsa03013;hsa03013	GO:0000059;GO:0000059;GO:0000060;GO:0000070;GO:0000226;GO:0000278;GO:0000280;GO:0000737;GO:0000819;GO:0006139;GO:0006259;GO:0006308;GO:0006309;GO:0006461;GO:0006605;GO:0006606;GO:0006607;GO:0006610;GO:0006725;GO:0006807;GO:0006810;GO:0006886;GO:0006913;GO:0006915;GO:0006921;GO:0006928;GO:0006996;GO:0007010;GO:0007017;GO:0007018;GO:0007049;GO:0007051;GO:0007059;GO:0007067;GO:0007080;GO:0007154;GO:…
hsa-miR-1973	MIMAT0009448	GINS4		GO:0000724;GO:0000724;GO:0000725;GO:0001701;GO:0001824;GO:0001832;GO:0001833;GO:0006139;GO:0006259;GO:0006260;GO:0006261;GO:0006270;GO:0006271;GO:0006281;GO:0006302;GO:0006310;GO:0006725;GO:0006807;GO:0006950;GO:0006974;GO:0006996;GO:0007275;GO:0008152;GO:0008283;GO:0009058;GO:0009059;GO:0009790;GO:0009792;GO:0009987;GO:0016043;GO:0022616;GO:0032392;GO:0032501;GO:0032502;GO:0032508;GO:0033554;GO:…
hsa-miR-1973	MIMAT0009448	ESYT1		GO:0006810;GO:0006810;GO:0006810;GO:0006869;GO:0006869;GO:0010876;GO:0010876;GO:0033036;GO:0033036;GO:0044699;GO:0044699;GO:0044765;GO:0044765;GO:0051179;GO:0051179;GO:0051234;GO:0051234;GO:0071702;GO:0071702;GO:1902578;GO:1902578
hsa-miR-1973	MIMAT0009448	CSE1L		GO:0006605;GO:0006605;GO:0006606;GO:0006611;GO:0006810;GO:0006886;GO:0006913;GO:0006915;GO:0008104;GO:0008219;GO:0008283;GO:0009987;GO:0012501;GO:0015031;GO:0017038;GO:0033036;GO:0033365;GO:0034504;GO:0034613;GO:0044699;GO:0044744;GO:0044763;GO:0044765;GO:0045184;GO:0046907;GO:0051168;GO:0051169;GO:0051170;GO:0051179;GO:0051234;GO:0051641;GO:0051649;GO:0070727;GO:0071702;GO:0072594;GO:1902578;GO:…
hsa-miR-1973	MIMAT0009448	ACP1	hsa04520;hsa04520	GO:0006464;GO:0006464;GO:0006470;GO:0006793;GO:0006796;GO:0008152;GO:0009987;GO:0016311;GO:0019538;GO:0035335;GO:0036211;GO:0043170;GO:0043412;GO:0044237;GO:0044238;GO:0044260;GO:0044267;GO:0071704
hsa-miR-1973	MIMAT0009448	THNSL1
hsa-miR-1973	MIMAT0009448	ZNF287		GO:0001816;GO:0001816;GO:0001817;GO:0006139;GO:0006351;GO:0006355;GO:0006725;GO:0006807;GO:0008152;GO:0009058;GO:0009059;GO:0009889;GO:0009891;GO:0009893;GO:0009987;GO:0010467;GO:0010468;GO:0010556;GO:0010557;GO:0010604;GO:0010628;GO:0016070;GO:0018130;GO:0019219;GO:0019222;GO:0019438;GO:0019538;GO:0031323;GO:0031325;GO:0031326;GO:0031328;GO:0032501;GO:0032774;GO:0034641;GO:0034645;GO:0034654;GO:…
hsa-miR-1973	MIMAT0009448	LRRFIP1		GO:0001816;GO:0001816;GO:0001817;GO:0001819;GO:0006139;GO:0006351;GO:0006355;GO:0006357;GO:0006366;GO:0006725;GO:0006807;GO:0008152;GO:0009058;GO:0009059;GO:0009889;GO:0009890;GO:0009892;GO:0009987;GO:0010467;GO:0010468;GO:0010556;GO:0010558;GO:0010605;GO:0010629;GO:0016070;GO:0018130;GO:0019219;GO:0019222;GO:0019438;GO:0031323;GO:0031324;GO:0031326;GO:0031327;GO:0032479;GO:0032481;GO:0032501;GO:…
hsa-miR-1973	MIMAT0009448	SSH3	hsa04360;hsa04360;hsa04810	GO:0000902;GO:0000902;GO:0000904;GO:0006464;GO:0006470;GO:0006793;GO:0006796;GO:0006996;GO:0007010;GO:0007015;GO:0007275;GO:0007399;GO:0007409;GO:0008064;GO:0008152;GO:0008154;GO:0009653;GO:0009987;GO:0010591;GO:0010769;GO:0010975;GO:0016043;GO:0016311;GO:0019538;GO:0022008;GO:0022603;GO:0022604;GO:0022607;GO:0030029;GO:0030030;GO:0030031;GO:0030032;GO:0030036;GO:0030154;GO:0030182;GO:0030832;GO:…
hsa-miR-1973	MIMAT0009448	RHOJ		GO:0000902;GO:0000902;GO:0001654;GO:0001944;GO:0006996;GO:0007010;GO:0007154;GO:0007165;GO:0007264;GO:0007265;GO:0007266;GO:0007275;GO:0007423;GO:0008360;GO:0009653;GO:0009966;GO:0009987;GO:0010646;GO:0016043;GO:0022603;GO:0022604;GO:0023051;GO:0023052;GO:0030029;GO:0030036;GO:0032501;GO:0032502;GO:0032989;GO:0035556;GO:0043010;GO:0044699;GO:0044700;GO:0044707;GO:0044763;GO:0044767;GO:0048513;GO:…
hsa-miR-1973	MIMAT0009448	LMO3		GO:0000165;GO:0000165;GO:0001932;GO:0001933;GO:0006139;GO:0006351;GO:0006355;GO:0006464;GO:0006468;GO:0006725;GO:0006793;GO:0006796;GO:0006807;GO:0007154;GO:0007165;GO:0008152;GO:0009058;GO:0009059;GO:0009719;GO:0009725;GO:0009755;GO:0009889;GO:0009892;GO:0009966;GO:0009967;GO:0009968;GO:0009987;GO:0010033;GO:0010467;GO:0010468;GO:0010556;GO:0010563;GO:0010605;GO:0010646;GO:0010647;GO:0010648;GO:…
hsa-miR-1973	MIMAT0009448	GZF1		GO:0000122;GO:0000122;GO:0001655;GO:0001657;GO:0001658;GO:0001763;GO:0001822;GO:0001823;GO:0002009;GO:0006139;GO:0006351;GO:0006355;GO:0006357;GO:0006366;GO:0006725;GO:0006807;GO:0007275;GO:0008152;GO:0009058;GO:0009059;GO:0009653;GO:0009887;GO:0009888;GO:0009889;GO:0009890;GO:0009892;GO:0009987;GO:0010467;GO:0010468;GO:0010556;GO:0010558;GO:0010605;GO:0010629;GO:0016070;GO:0018130;GO:0019219;GO:…
hsa-miR-1973	MIMAT0009448	TMEM198		GO:0007154;GO:0007154;GO:0007165;GO:0007166;GO:0007267;GO:0007275;GO:0009966;GO:0009967;GO:0009987;GO:0010646;GO:0010647;GO:0016055;GO:0023051;GO:0023052;GO:0023056;GO:0030111;GO:0030177;GO:0032501;GO:0032502;GO:0044699;GO:0044700;GO:0044707;GO:0044763;GO:0044767;GO:0048518;GO:0048522;GO:0048583;GO:0048584;GO:0048856;GO:0050789;GO:0050794;GO:0050896;GO:0051716;GO:0060070;GO:0060828;GO:0065007;GO:…
hsa-miR-1973	MIMAT0009448	TMEM80
hsa-miR-1973	MIMAT0009448	TBX18		GO:0000122;GO:0000122;GO:0001655;GO:0003002;GO:0006139;GO:0006351;GO:0006355;GO:0006357;GO:0006366;GO:0006725;GO:0006807;GO:0007154;GO:0007165;GO:0007166;GO:0007267;GO:0007275;GO:0007389;GO:0008152;GO:0009058;GO:0009059;GO:0009653;GO:0009790;GO:0009889;GO:0009890;GO:0009892;GO:0009952;GO:0009966;GO:0009968;GO:0009987;GO:0010467;GO:0010468;GO:0010556;GO:0010558;GO:0010605;GO:0010629;GO:0010646;GO:…
hsa-miR-1973	MIMAT0009448	MAFF		GO:0000003;GO:0000003;GO:0001701;GO:0006139;GO:0006351;GO:0006355;GO:0006357;GO:0006366;GO:0006725;GO:0006807;GO:0006950;GO:0007275;GO:0007517;GO:0007519;GO:0007567;GO:0007596;GO:0007599;GO:0008152;GO:0008544;GO:0009058;GO:0009059;GO:0009611;GO:0009790;GO:0009792;GO:0009888;GO:0009889;GO:0009891;GO:0009893;GO:0009913;GO:0009987;GO:0010467;GO:0010468;GO:0010556;GO:0010557;GO:0010604;GO:0010628;GO:…
hsa-miR-1973	MIMAT0009448	TBX15		GO:0000122;GO:0000122;GO:0001501;GO:0006139;GO:0006351;GO:0006355;GO:0006357;GO:0006366;GO:0006725;GO:0006807;GO:0007275;GO:0008152;GO:0009058;GO:0009059;GO:0009653;GO:0009790;GO:0009792;GO:0009887;GO:0009889;GO:0009890;GO:0009892;GO:0009987;GO:0010467;GO:0010468;GO:0010556;GO:0010558;GO:0010605;GO:0010629;GO:0016070;GO:0018130;GO:0019219;GO:0019222;GO:0019438;GO:0031323;GO:0031324;GO:0031326;GO:…
hsa-miR-1973	MIMAT0009448	SHC4	hsa01521;hsa01521;hsa01522;hsa04012;hsa04014;hsa04062;hsa04072;hsa04510;hsa04650;hsa04722;hsa04910;hsa04915;hsa04917;hsa05034;hsa05100;hsa05206;hsa05214;hsa05220	GO:0006915;GO:0006915;GO:0007154;GO:0007165;GO:0007166;GO:0007167;GO:0007169;GO:0008152;GO:0008219;GO:0008283;GO:0008284;GO:0009987;GO:0010467;GO:0010468;GO:0012501;GO:0019222;GO:0023052;GO:0030154;GO:0032502;GO:0035556;GO:0042127;GO:0043170;GO:0044699;GO:0044700;GO:0044763;GO:0044767;GO:0048518;GO:0048522;GO:0048863;GO:0048869;GO:0050789;GO:0050794;GO:0050896;GO:0051716;GO:0060255;GO:0065007;GO:…
hsa-miR-1973	MIMAT0009448	HOXB6		GO:0001501;GO:0001501;GO:0001501;GO:0002262;GO:0002376;GO:0002376;GO:0003002;GO:0003002;GO:0006139;GO:0006139;GO:0006351;GO:0006351;GO:0006355;GO:0006355;GO:0006725;GO:0006725;GO:0006807;GO:0006807;GO:0007275;GO:0007275;GO:0007389;GO:0007389;GO:0008152;GO:0008152;GO:0009058;GO:0009058;GO:0009059;GO:0009059;GO:0009653;GO:0009653;GO:0009790;GO:0009790;GO:0009792;GO:0009792;GO:0009887;GO:0009887;GO:…
hsa-miR-1973	MIMAT0009448	AZIN1		GO:0006082;GO:0006082;GO:0006520;GO:0006521;GO:0006576;GO:0006591;GO:0006595;GO:0006596;GO:0006807;GO:0006810;GO:0008152;GO:0009056;GO:0009057;GO:0009058;GO:0009308;GO:0009309;GO:0009445;GO:0009446;GO:0009892;GO:0009894;GO:0009895;GO:0009987;GO:0010565;GO:0010605;GO:0015846;GO:0019222;GO:0019538;GO:0019752;GO:0030163;GO:0031323;GO:0032879;GO:0033238;GO:0034641;GO:0034762;GO:0034764;GO:0042176;GO:…
hsa-miR-200a-3p	MIMAT0000682	VCAN	hsa04514;hsa04514	GO:0001501;GO:0001501;GO:0001503;GO:0001649;GO:0006022;GO:0006023;GO:0006024;GO:0006026;GO:0006027;GO:0006029;GO:0006790;GO:0006807;GO:0006928;GO:0007155;GO:0007275;GO:0007399;GO:0007417;GO:0008037;GO:0008152;GO:0008347;GO:0009056;GO:0009057;GO:0009058;GO:0009059;GO:0009100;GO:0009101;GO:0009987;GO:0016043;GO:0016477;GO:0022008;GO:0022610;GO:0030154;GO:0030166;GO:0030198;GO:0030203;GO:0030204;GO:…
hsa-miR-200a-3p	MIMAT0000682	MESDC2		GO:0006457;GO:0006457;GO:0007154;GO:0007165;GO:0007166;GO:0007267;GO:0007498;GO:0008104;GO:0009888;GO:0009987;GO:0016055;GO:0023052;GO:0032502;GO:0033036;GO:0034394;GO:0034613;GO:0044699;GO:0044700;GO:0044763;GO:0048856;GO:0050789;GO:0050794;GO:0050896;GO:0051179;GO:0051641;GO:0051716;GO:0065007;GO:0070727;GO:0198738;GO:1905114
hsa-miR-200a-3p	MIMAT0000682	PRELID2		GO:0006810;GO:0006810;GO:0006869;GO:0010876;GO:0015748;GO:0015914;GO:0033036;GO:0044699;GO:0044765;GO:0051179;GO:0051234;GO:0071702;GO:1902578
hsa-miR-200a-3p	MIMAT0000682	KLF11		GO:0000082;GO:0000082;GO:0000083;GO:0000122;GO:0000278;GO:0006139;GO:0006351;GO:0006355;GO:0006357;GO:0006366;GO:0006725;GO:0006807;GO:0006915;GO:0007049;GO:0008152;GO:0008219;GO:0008283;GO:0008285;GO:0009058;GO:0009059;GO:0009889;GO:0009890;GO:0009892;GO:0009987;GO:0010467;GO:0010468;GO:0010556;GO:0010558;GO:0010605;GO:0010629;GO:0010941;GO:0010942;GO:0012501;GO:0016070;GO:0018130;GO:0019219;GO:…
hsa-miR-200a-3p	MIMAT0000682	GAB1	hsa01521;hsa01521;hsa04012;hsa04014;hsa04072;hsa04722;hsa05100;hsa05205;hsa05211	GO:0000003;GO:0000003;GO:0000165;GO:0000187;GO:0001701;GO:0001890;GO:0001892;GO:0001932;GO:0001934;GO:0003006;GO:0006464;GO:0006468;GO:0006629;GO:0006644;GO:0006650;GO:0006661;GO:0006793;GO:0006796;GO:0006928;GO:0006950;GO:0006979;GO:0007154;GO:0007165;GO:0007166;GO:0007167;GO:0007169;GO:0007173;GO:0007254;GO:0007257;GO:0007275;GO:0007507;GO:0008152;GO:0008283;GO:0008286;GO:0008544;GO:0008610;GO:…
hsa-miR-200a-3p	MIMAT0000682	TULP4		GO:0006139;GO:0006139;GO:0006139;GO:0006351;GO:0006351;GO:0006355;GO:0006355;GO:0006464;GO:0006464;GO:0006725;GO:0006725;GO:0006807;GO:0006807;GO:0007154;GO:0007154;GO:0007165;GO:0007165;GO:0008104;GO:0008104;GO:0008152;GO:0008152;GO:0009058;GO:0009058;GO:0009059;GO:0009059;GO:0009889;GO:0009889;GO:0009987;GO:0009987;GO:0010467;GO:0010467;GO:0010468;GO:0010468;GO:0010556;GO:0010556;GO:0016070;GO:…
hsa-miR-200a-3p	MIMAT0000682	IFNAR1	hsa04060;hsa04060;hsa04151;hsa04380;hsa04620;hsa04630;hsa04650;hsa05160;hsa05161;hsa05162;hsa05164;hsa05168	GO:0001775;GO:0001775;GO:0001816;GO:0001817;GO:0001819;GO:0001932;GO:0001959;GO:0002237;GO:0002252;GO:0002376;GO:0002682;GO:0006139;GO:0006351;GO:0006355;GO:0006464;GO:0006468;GO:0006725;GO:0006793;GO:0006796;GO:0006807;GO:0006810;GO:0006950;GO:0006952;GO:0006955;GO:0007154;GO:0007155;GO:0007159;GO:0007165;GO:0007166;GO:0007259;GO:0008104;GO:0008152;GO:0009058;GO:0009059;GO:0009306;GO:0009605;GO:…
hsa-miR-200a-3p	MIMAT0000682	LHX1		GO:0000003;GO:0000003;GO:0000578;GO:0000902;GO:0000904;GO:0001501;GO:0001654;GO:0001655;GO:0001656;GO:0001657;GO:0001658;GO:0001702;GO:0001704;GO:0001706;GO:0001756;GO:0001763;GO:0001764;GO:0001822;GO:0001823;GO:0002009;GO:0003002;GO:0003006;GO:0003338;GO:0003407;GO:0006139;GO:0006351;GO:0006355;GO:0006366;GO:0006725;GO:0006807;GO:0006928;GO:0006935;GO:0007154;GO:0007267;GO:0007275;GO:0007369;GO:…
hsa-miR-200a-3p	MIMAT0000682	ATAD2B		GO:0006139;GO:0006139;GO:0006325;GO:0006342;GO:0006351;GO:0006355;GO:0006357;GO:0006366;GO:0006725;GO:0006807;GO:0006996;GO:0008152;GO:0009058;GO:0009059;GO:0009889;GO:0009890;GO:0009891;GO:0009892;GO:0009893;GO:0009987;GO:0010467;GO:0010468;GO:0010556;GO:0010557;GO:0010558;GO:0010604;GO:0010605;GO:0010628;GO:0010629;GO:0010639;GO:0016043;GO:0016070;GO:0016458;GO:0018130;GO:0019219;GO:0019222;GO:…
hsa-miR-200a-3p	MIMAT0000682	HOXB5		GO:0001501;GO:0001501;GO:0001501;GO:0001501;GO:0003002;GO:0003002;GO:0003158;GO:0003158;GO:0006139;GO:0006139;GO:0006139;GO:0006351;GO:0006351;GO:0006351;GO:0006355;GO:0006355;GO:0006355;GO:0006357;GO:0006357;GO:0006357;GO:0006366;GO:0006366;GO:0006366;GO:0006725;GO:0006725;GO:0006725;GO:0006807;GO:0006807;GO:0006807;GO:0007275;GO:0007275;GO:0007275;GO:0007389;GO:0007389;GO:0008152;GO:0008152;GO:…
hsa-miR-200a-3p	MIMAT0000682	AKAP11		GO:0007154;GO:0007154;GO:0007165;GO:0009966;GO:0009987;GO:0010646;GO:0010737;GO:0010738;GO:0023051;GO:0023052;GO:0035556;GO:0044699;GO:0044700;GO:0044763;GO:0048583;GO:0050789;GO:0050794;GO:0050896;GO:0051716;GO:0065007;GO:1902531
hsa-miR-200a-3p	MIMAT0000682	SCD5	hsa01040;hsa01040;hsa01212;hsa03320;hsa04152	GO:0006082;GO:0006082;GO:0006629;GO:0006631;GO:0006633;GO:0006636;GO:0006637;GO:0006732;GO:0006790;GO:0008152;GO:0008610;GO:0009058;GO:0009108;GO:0009987;GO:0016053;GO:0019752;GO:0032787;GO:0033559;GO:0035336;GO:0035337;GO:0035338;GO:0035383;GO:0035384;GO:0043436;GO:0044237;GO:0044238;GO:0044249;GO:0044255;GO:0044272;GO:0044281;GO:0044283;GO:0044699;GO:0044710;GO:0044711;GO:0044763;GO:0046394;GO:…
hsa-miR-200a-3p	MIMAT0000682	ZNHIT3		GO:0006139;GO:0006139;GO:0006351;GO:0006355;GO:0006725;GO:0006807;GO:0008152;GO:0009058;GO:0009059;GO:0009889;GO:0009987;GO:0010467;GO:0010468;GO:0010556;GO:0016070;GO:0018130;GO:0019219;GO:0019222;GO:0019438;GO:0031323;GO:0031326;GO:0032774;GO:0034641;GO:0034645;GO:0034654;GO:0043170;GO:0044237;GO:0044238;GO:0044249;GO:0044260;GO:0044271;GO:0046483;GO:0050789;GO:0050794;GO:0051171;GO:0051252;GO:…
hsa-miR-200a-3p	MIMAT0000682	EPHA2	hsa04014;hsa04014;hsa04015;hsa04151;hsa04360	GO:0000165;GO:0000165;GO:0000902;GO:0000904;GO:0001501;GO:0001503;GO:0001525;GO:0001568;GO:0001570;GO:0001649;GO:0001654;GO:0001667;GO:0001704;GO:0001707;GO:0001763;GO:0001932;GO:0001944;GO:0002009;GO:0002064;GO:0002088;GO:0002089;GO:0002376;GO:0002520;GO:0002521;GO:0002573;GO:0006464;GO:0006468;GO:0006793;GO:0006796;GO:0006915;GO:0006928;GO:0006935;GO:0006950;GO:0006974;GO:0007009;GO:0007154;GO:…
hsa-miR-200a-3p	MIMAT0000682	ZBTB34		GO:0006139;GO:0006139;GO:0006351;GO:0006355;GO:0006725;GO:0006807;GO:0008152;GO:0009058;GO:0009059;GO:0009889;GO:0009987;GO:0010467;GO:0010468;GO:0010556;GO:0016070;GO:0018130;GO:0019219;GO:0019222;GO:0019438;GO:0031323;GO:0031326;GO:0032774;GO:0034641;GO:0034645;GO:0034654;GO:0043170;GO:0044237;GO:0044238;GO:0044249;GO:0044260;GO:0044271;GO:0046483;GO:0050789;GO:0050794;GO:0051171;GO:0051252;GO:…
hsa-miR-200a-3p	MIMAT0000682	HMG20A		GO:0000122;GO:0000122;GO:0006139;GO:0006325;GO:0006351;GO:0006355;GO:0006357;GO:0006366;GO:0006725;GO:0006807;GO:0006996;GO:0007275;GO:0007399;GO:0008152;GO:0009058;GO:0009059;GO:0009889;GO:0009890;GO:0009892;GO:0009987;GO:0010467;GO:0010468;GO:0010556;GO:0010558;GO:0010605;GO:0010629;GO:0010721;GO:0016043;GO:0016070;GO:0016568;GO:0018130;GO:0019219;GO:0019222;GO:0019438;GO:0022008;GO:0030154;GO:…
hsa-miR-200a-3p	MIMAT0000682	OGT	hsa00514;hsa00514;hsa04931	GO:0001101;GO:0001101;GO:0001666;GO:0001678;GO:0001932;GO:0001933;GO:0001934;GO:0002237;GO:0002376;GO:0002520;GO:0002521;GO:0002573;GO:0002682;GO:0002684;GO:0002761;GO:0002763;GO:0005975;GO:0005996;GO:0006006;GO:0006040;GO:0006041;GO:0006082;GO:0006090;GO:0006091;GO:0006094;GO:0006096;GO:0006109;GO:0006110;GO:0006111;GO:0006139;GO:0006140;GO:0006163;GO:0006165;GO:0006325;GO:0006351;GO:0006355;GO:…
hsa-miR-200a-3p	MIMAT0000682	SECISBP2L
hsa-miR-200a-3p	MIMAT0000682	YTHDF3
hsa-miR-200a-3p	MIMAT0000682	RPS6KA6	hsa04010;hsa04010;hsa04114;hsa04150;hsa04720;hsa04722;hsa04914;hsa04931	GO:0000165;GO:0000165;GO:0001932;GO:0001933;GO:0006464;GO:0006468;GO:0006793;GO:0006796;GO:0006950;GO:0006974;GO:0006978;GO:0007154;GO:0007165;GO:0007275;GO:0007399;GO:0007417;GO:0007498;GO:0008152;GO:0009790;GO:0009888;GO:0009892;GO:0009966;GO:0009968;GO:0009987;GO:0010563;GO:0010605;GO:0010646;GO:0010648;GO:0016310;GO:0019220;GO:0019222;GO:0019538;GO:0023014;GO:0023051;GO:0023052;GO:0023057;GO:…
hsa-miR-200a-3p	MIMAT0000682	VPS37A	hsa04144;hsa04144	GO:0006508;GO:0006508;GO:0006511;GO:0006810;GO:0006900;GO:0006914;GO:0006996;GO:0007032;GO:0007033;GO:0007034;GO:0008104;GO:0008152;GO:0009056;GO:0009057;GO:0009987;GO:0010256;GO:0015031;GO:0016032;GO:0016043;GO:0016050;GO:0016192;GO:0016197;GO:0019058;GO:0019068;GO:0019538;GO:0019941;GO:0022607;GO:0030163;GO:0033036;GO:0036257;GO:0036258;GO:0039702;GO:0043162;GO:0043170;GO:0043632;GO:0044085;GO:…
hsa-miR-200a-3p	MIMAT0000682	C11orf95
hsa-miR-200a-3p	MIMAT0000682	CLDND1
hsa-miR-200a-3p	MIMAT0000682	FOXJ3		GO:0006139;GO:0006139;GO:0006351;GO:0006355;GO:0006357;GO:0006366;GO:0006725;GO:0006807;GO:0008152;GO:0009058;GO:0009059;GO:0009889;GO:0009987;GO:0010467;GO:0010468;GO:0010556;GO:0016070;GO:0018130;GO:0019219;GO:0019222;GO:0019438;GO:0031323;GO:0031326;GO:0032774;GO:0034641;GO:0034645;GO:0034654;GO:0043170;GO:0044237;GO:0044238;GO:0044249;GO:0044260;GO:0044271;GO:0046483;GO:0050789;GO:0050794;GO:…
hsa-miR-200a-3p	MIMAT0000682	SREK1IP1		GO:0006139;GO:0006139;GO:0006396;GO:0006397;GO:0006725;GO:0006807;GO:0008152;GO:0008380;GO:0009987;GO:0010467;GO:0016070;GO:0016071;GO:0034641;GO:0043170;GO:0044237;GO:0044238;GO:0044260;GO:0046483;GO:0071704;GO:0090304;GO:1901360
hsa-miR-200a-3p	MIMAT0000682	H2AFZ	hsa05034;hsa05034;hsa05322	GO:0006139;GO:0006139;GO:0006325;GO:0006342;GO:0006351;GO:0006355;GO:0006357;GO:0006366;GO:0006725;GO:0006807;GO:0006996;GO:0008152;GO:0009058;GO:0009059;GO:0009889;GO:0009890;GO:0009891;GO:0009892;GO:0009893;GO:0009987;GO:0010033;GO:0010467;GO:0010468;GO:0010556;GO:0010557;GO:0010558;GO:0010604;GO:0010605;GO:0010628;GO:0010629;GO:0014070;GO:0016043;GO:0016070;GO:0016458;GO:0018130;GO:0019219;GO:…
hsa-miR-200a-3p	MIMAT0000682	SLC1A1	hsa04724;hsa04724;hsa04974	GO:0000101;GO:0000101;GO:0002027;GO:0003008;GO:0003013;GO:0003015;GO:0003333;GO:0006461;GO:0006810;GO:0006811;GO:0006820;GO:0006835;GO:0006865;GO:0007154;GO:0007267;GO:0007268;GO:0008015;GO:0008016;GO:0009987;GO:0010460;GO:0014047;GO:0015711;GO:0015740;GO:0015800;GO:0015804;GO:0015807;GO:0015810;GO:0015813;GO:0015849;GO:0016043;GO:0022607;GO:0023052;GO:0032501;GO:0032940;GO:0034220;GO:0043090;GO:…
hsa-miR-200a-3p	MIMAT0000682	MSANTD3-TMEFF1		GO:0007275;GO:0007275;GO:0032501;GO:0032502;GO:0044699;GO:0044707;GO:0044767;GO:0048856
hsa-miR-200a-3p	MIMAT0000682	MED13L	hsa04919;hsa04919	GO:0006139;GO:0006139;GO:0006351;GO:0006355;GO:0006357;GO:0006366;GO:0006725;GO:0006807;GO:0008152;GO:0009058;GO:0009059;GO:0009889;GO:0009987;GO:0010467;GO:0010468;GO:0010556;GO:0016070;GO:0018130;GO:0019219;GO:0019222;GO:0019438;GO:0031323;GO:0031326;GO:0032774;GO:0034641;GO:0034645;GO:0034654;GO:0043170;GO:0044237;GO:0044238;GO:0044249;GO:0044260;GO:0044271;GO:0046483;GO:0050789;GO:0050794;GO:…
hsa-miR-200a-3p	MIMAT0000682	MAP7D1		GO:0000226;GO:0000226;GO:0006996;GO:0007010;GO:0007017;GO:0009987;GO:0016043;GO:0044699;GO:0044763;GO:0071840;GO:1902589
hsa-miR-200a-3p	MIMAT0000682	RYBP		GO:0000122;GO:0000122;GO:0006139;GO:0006325;GO:0006351;GO:0006355;GO:0006357;GO:0006366;GO:0006464;GO:0006513;GO:0006725;GO:0006807;GO:0006915;GO:0006996;GO:0007275;GO:0008152;GO:0008219;GO:0009058;GO:0009059;GO:0009889;GO:0009890;GO:0009892;GO:0009987;GO:0010390;GO:0010467;GO:0010468;GO:0010556;GO:0010558;GO:0010605;GO:0010629;GO:0012501;GO:0016043;GO:0016070;GO:0016567;GO:0016569;GO:0016570;GO:…
hsa-miR-200a-3p	MIMAT0000682	ATE1		GO:0006464;GO:0006464;GO:0006508;GO:0006511;GO:0008152;GO:0009056;GO:0009057;GO:0009987;GO:0019538;GO:0019941;GO:0030163;GO:0036211;GO:0043170;GO:0043412;GO:0043632;GO:0044237;GO:0044238;GO:0044248;GO:0044257;GO:0044260;GO:0044265;GO:0044267;GO:0051603;GO:0071704;GO:1901575
hsa-miR-200a-3p	MIMAT0000682	HMGB1	hsa03410;hsa03410	GO:0000122;GO:0000122;GO:0000122;GO:0000122;GO:0000165;GO:0000165;GO:0000165;GO:0000272;GO:0000272;GO:0000737;GO:0000737;GO:0001525;GO:0001525;GO:0001525;GO:0001568;GO:0001568;GO:0001568;GO:0001654;GO:0001654;GO:0001654;GO:0001667;GO:0001667;GO:0001667;GO:0001773;GO:0001773;GO:0001775;GO:0001775;GO:0001775;GO:0001776;GO:0001776;GO:0001776;GO:0001780;GO:0001816;GO:0001816;GO:0001816;GO:0001817;GO:…
hsa-miR-200a-3p	MIMAT0000682	TNKS2		GO:0000209;GO:0000209;GO:0000723;GO:0005975;GO:0006139;GO:0006259;GO:0006278;GO:0006464;GO:0006471;GO:0006486;GO:0006725;GO:0006807;GO:0006996;GO:0007004;GO:0007154;GO:0007165;GO:0007166;GO:0007267;GO:0008104;GO:0008152;GO:0009058;GO:0009059;GO:0009100;GO:0009101;GO:0009889;GO:0009891;GO:0009892;GO:0009893;GO:0009966;GO:0009967;GO:0009987;GO:0010556;GO:0010557;GO:0010604;GO:0010605;GO:0010638;GO:…
hsa-miR-200a-3p	MIMAT0000682	STX16	hsa04130;hsa04130	GO:0006810;GO:0006810;GO:0006810;GO:0006886;GO:0006886;GO:0006906;GO:0006906;GO:0006996;GO:0006996;GO:0007030;GO:0007030;GO:0007034;GO:0007034;GO:0008104;GO:0008104;GO:0009987;GO:0009987;GO:0010256;GO:0010256;GO:0015031;GO:0015031;GO:0016043;GO:0016043;GO:0016050;GO:0016050;GO:0016192;GO:0016192;GO:0016197;GO:0016197;GO:0016482;GO:0016482;GO:0022406;GO:0022406;GO:0033036;GO:0033036;GO:0034613;GO:…
hsa-miR-200a-3p	MIMAT0000682	PRH2	hsa04970;hsa04970
hsa-miR-200a-3p	MIMAT0000682	MSANTD4
hsa-miR-200a-3p	MIMAT0000682	PPP1R15B
hsa-miR-200a-3p	MIMAT0000682	GJC1		GO:0001508;GO:0001508;GO:0001568;GO:0001570;GO:0001944;GO:0003008;GO:0003012;GO:0003013;GO:0003015;GO:0006810;GO:0006811;GO:0006928;GO:0006936;GO:0006941;GO:0007043;GO:0007154;GO:0007267;GO:0007268;GO:0007275;GO:0007507;GO:0007600;GO:0007601;GO:0008015;GO:0008016;GO:0009653;GO:0009888;GO:0009987;GO:0014706;GO:0016043;GO:0016264;GO:0022607;GO:0023052;GO:0030029;GO:0030048;GO:0030154;GO:0032501;GO:…
hsa-miR-200a-3p	MIMAT0000682	UTP14C	hsa03008;hsa03008	GO:0000003;GO:0000003;GO:0006139;GO:0006364;GO:0006396;GO:0006725;GO:0006807;GO:0007049;GO:0007275;GO:0007276;GO:0007283;GO:0008152;GO:0009987;GO:0010467;GO:0016070;GO:0016072;GO:0019953;GO:0022414;GO:0022613;GO:0030154;GO:0030490;GO:0032501;GO:0032502;GO:0032504;GO:0034470;GO:0034641;GO:0034660;GO:0042254;GO:0042274;GO:0043170;GO:0044085;GO:0044237;GO:0044238;GO:0044260;GO:0044699;GO:0044702;GO:…
hsa-miR-200a-3p	MIMAT0000682	RFTN1		GO:0001765;GO:0001765;GO:0001816;GO:0002218;GO:0002221;GO:0002224;GO:0002250;GO:0002252;GO:0002253;GO:0002376;GO:0002429;GO:0002443;GO:0002449;GO:0002456;GO:0002457;GO:0002460;GO:0002682;GO:0002684;GO:0002757;GO:0002758;GO:0002764;GO:0002768;GO:0006403;GO:0006810;GO:0006886;GO:0006950;GO:0006952;GO:0006955;GO:0007154;GO:0007165;GO:0007166;GO:0008104;GO:0009987;GO:0010033;GO:0014070;GO:0015031;GO:…
hsa-miR-200a-3p	MIMAT0000682	EPHA7	hsa04360;hsa04360	GO:0000165;GO:0000165;GO:0000902;GO:0000904;GO:0001558;GO:0001655;GO:0001763;GO:0001822;GO:0001932;GO:0001934;GO:0002009;GO:0006464;GO:0006468;GO:0006508;GO:0006793;GO:0006796;GO:0006915;GO:0006928;GO:0006935;GO:0007154;GO:0007155;GO:0007165;GO:0007166;GO:0007167;GO:0007169;GO:0007275;GO:0007399;GO:0007409;GO:0007411;GO:0007416;GO:0007417;GO:0007420;GO:0008152;GO:0008219;GO:0008361;GO:0009605;GO:…
hsa-miR-200a-3p	MIMAT0000682	PCNXL4
hsa-miR-200a-3p	MIMAT0000682	2007-09-01		GO:0000278;GO:0000278;GO:0000280;GO:0000902;GO:0000910;GO:0006461;GO:0006996;GO:0007049;GO:0007067;GO:0007275;GO:0008360;GO:0009653;GO:0009790;GO:0009987;GO:0010638;GO:0010927;GO:0016043;GO:0022402;GO:0022603;GO:0022604;GO:0022607;GO:0030030;GO:0030031;GO:0031344;GO:0031346;GO:0032501;GO:0032502;GO:0032989;GO:0032990;GO:0033043;GO:0035058;GO:0042384;GO:0043933;GO:0044085;GO:0044087;GO:0044089;GO:…
hsa-miR-200a-3p	MIMAT0000682	CCDC71L
hsa-miR-200a-3p	MIMAT0000682	SLC35D1		GO:0001501;GO:0001501;GO:0006022;GO:0006023;GO:0006024;GO:0006029;GO:0006139;GO:0006725;GO:0006790;GO:0006807;GO:0006810;GO:0007275;GO:0008152;GO:0008643;GO:0009058;GO:0009059;GO:0009100;GO:0009101;GO:0009225;GO:0009226;GO:0009790;GO:0009792;GO:0009987;GO:0015780;GO:0015781;GO:0015931;GO:0018130;GO:0019438;GO:0030166;GO:0030203;GO:0030204;GO:0030206;GO:0032501;GO:0032502;GO:0034641;GO:0034645;GO:…
hsa-miR-200a-3p	MIMAT0000682	DLC1		GO:0000902;GO:0000902;GO:0000902;GO:0001838;GO:0001838;GO:0001841;GO:0001841;GO:0001843;GO:0001843;GO:0001952;GO:0001952;GO:0001953;GO:0002009;GO:0002009;GO:0003007;GO:0003007;GO:0006464;GO:0006464;GO:0006470;GO:0006470;GO:0006508;GO:0006508;GO:0006793;GO:0006793;GO:0006796;GO:0006796;GO:0006915;GO:0006915;GO:0006919;GO:0006919;GO:0006928;GO:0006928;GO:0006996;GO:0006996;GO:0007010;GO:0007010;GO:…
hsa-miR-200a-3p	MIMAT0000682	ZEB1	hsa05202;hsa05202;hsa05202;hsa05206;hsa05206	GO:0000122;GO:0000122;GO:0000122;GO:0001101;GO:0001101;GO:0001501;GO:0001501;GO:0001654;GO:0001654;GO:0001775;GO:0001775;GO:0002376;GO:0002376;GO:0002520;GO:0002520;GO:0002521;GO:0002521;GO:0002682;GO:0002682;GO:0002694;GO:0002694;GO:0006139;GO:0006139;GO:0006351;GO:0006351;GO:0006355;GO:0006355;GO:0006357;GO:0006357;GO:0006366;GO:0006366;GO:0006725;GO:0006725;GO:0006807;GO:0006807;GO:0006955;GO:…
hsa-miR-200a-3p	MIMAT0000682	CCNE2	hsa04110;hsa04110;hsa04110;hsa04114;hsa04114;hsa04115;hsa04115;hsa04151;hsa04151;hsa05161;hsa05161;hsa05162;hsa05162;hsa05200;hsa05200;hsa05203;hsa05203;hsa05206;hsa05206;hsa05215;hsa05215;hsa05222;hsa05222	GO:0000075;GO:0000075;GO:0000075;GO:0000079;GO:0000079;GO:0000082;GO:0000082;GO:0000278;GO:0000278;GO:0001932;GO:0001932;GO:0006139;GO:0006139;GO:0006259;GO:0006259;GO:0006260;GO:0006260;GO:0006261;GO:0006261;GO:0006270;GO:0006464;GO:0006464;GO:0006468;GO:0006468;GO:0006725;GO:0006725;GO:0006793;GO:0006793;GO:0006796;GO:0006796;GO:0006807;GO:0006807;GO:0007049;GO:0007049;GO:0008152;GO:0008152;GO:…
hsa-miR-200a-3p	MIMAT0000682	CDV3		GO:0008283;GO:0008283;GO:0044699
hsa-miR-200a-3p	MIMAT0000682	LYPLA1	hsa00564;hsa00564;hsa05231	GO:0006082;GO:0006082;GO:0006464;GO:0006629;GO:0006631;GO:0006810;GO:0007009;GO:0008104;GO:0008152;GO:0009056;GO:0009057;GO:0009987;GO:0010256;GO:0015031;GO:0016043;GO:0019222;GO:0019538;GO:0019752;GO:0032768;GO:0032787;GO:0032879;GO:0032880;GO:0033036;GO:0034613;GO:0035601;GO:0036211;GO:0042157;GO:0042159;GO:0042996;GO:0042997;GO:0043001;GO:0043170;GO:0043412;GO:0043436;GO:0044237;GO:0044238;GO:…
hsa-miR-200a-3p	MIMAT0000682	FAM160B1
hsa-miR-200a-3p	MIMAT0000682	CYP26B1	hsa00830;hsa00830;hsa01100	GO:0000003;GO:0000003;GO:0000280;GO:0001101;GO:0001501;GO:0001523;GO:0001709;GO:0001767;GO:0001768;GO:0001775;GO:0002376;GO:0002520;GO:0002521;GO:0002682;GO:0002694;GO:0003002;GO:0006082;GO:0006629;GO:0006720;GO:0006721;GO:0006766;GO:0006775;GO:0006950;GO:0006952;GO:0006954;GO:0006996;GO:0007049;GO:0007126;GO:0007140;GO:0007154;GO:0007155;GO:0007159;GO:0007163;GO:0007165;GO:0007275;GO:0007276;GO:…
hsa-miR-200a-3p	MIMAT0000682	KIAA1549L		GO:0000422;GO:0000422;GO:0000422;GO:0000422;GO:0000423;GO:0000423;GO:0000423;GO:0002230;GO:0002230;GO:0002230;GO:0002252;GO:0002252;GO:0002252;GO:0002376;GO:0002376;GO:0002376;GO:0002682;GO:0002682;GO:0002682;GO:0002697;GO:0002697;GO:0002697;GO:0002831;GO:0002831;GO:0002831;GO:0006914;GO:0006914;GO:0006914;GO:0006950;GO:0006950;GO:0006950;GO:0006952;GO:0006952;GO:0006952;GO:0006996;GO:0006996;GO:…
hsa-miR-200a-3p	MIMAT0000682	EXOC5		GO:0006810;GO:0006810;GO:0006887;GO:0006892;GO:0008104;GO:0009987;GO:0015031;GO:0016192;GO:0022406;GO:0032940;GO:0033036;GO:0044699;GO:0044763;GO:0044765;GO:0045184;GO:0046903;GO:0048193;GO:0048278;GO:0051179;GO:0051234;GO:0071702;GO:1902578
hsa-miR-200a-3p	MIMAT0000682	RFX7		GO:0006139;GO:0006139;GO:0006139;GO:0006351;GO:0006351;GO:0006355;GO:0006355;GO:0006357;GO:0006357;GO:0006366;GO:0006366;GO:0006725;GO:0006725;GO:0006807;GO:0006807;GO:0008152;GO:0008152;GO:0009058;GO:0009058;GO:0009059;GO:0009059;GO:0009889;GO:0009889;GO:0009987;GO:0009987;GO:0010467;GO:0010467;GO:0010468;GO:0010468;GO:0010556;GO:0010556;GO:0016070;GO:0016070;GO:0018130;GO:0018130;GO:0019219;GO:…
hsa-miR-200a-3p	MIMAT0000682	SLC22A15		GO:0006810;GO:0006810;GO:0006811;GO:0051179;GO:0051234;GO:0055085
hsa-miR-200a-3p	MIMAT0000682	ERG	hsa05202;hsa05202;hsa05202	GO:0000902;GO:0000902;GO:0000902;GO:0000904;GO:0000904;GO:0001837;GO:0001837;GO:0001974;GO:0001974;GO:0003007;GO:0003007;GO:0003170;GO:0003170;GO:0003179;GO:0003179;GO:0003188;GO:0003197;GO:0003197;GO:0006139;GO:0006139;GO:0006351;GO:0006351;GO:0006355;GO:0006355;GO:0006357;GO:0006357;GO:0006366;GO:0006366;GO:0006464;GO:0006464;GO:0006468;GO:0006468;GO:0006725;GO:0006725;GO:0006793;GO:0006793;GO:…
hsa-miR-200a-3p	MIMAT0000682	KIAA1549
hsa-miR-200a-3p	MIMAT0000682	NME1	hsa00230;hsa00230;hsa00240;hsa01100	GO:0001101;GO:0001101;GO:0001678;GO:0002376;GO:0002520;GO:0002521;GO:0002573;GO:0002682;GO:0002683;GO:0002761;GO:0002762;GO:0006139;GO:0006163;GO:0006164;GO:0006165;GO:0006183;GO:0006213;GO:0006220;GO:0006221;GO:0006228;GO:0006241;GO:0006259;GO:0006725;GO:0006753;GO:0006793;GO:0006796;GO:0006807;GO:0006810;GO:0006897;GO:0006915;GO:0007275;GO:0007399;GO:0007417;GO:0007420;GO:0007589;GO:0007595;GO:…
hsa-miR-200a-3p	MIMAT0000682	SLC17A6	hsa04721;hsa04721;hsa04723;hsa04724;hsa05033	GO:0006810;GO:0006810;GO:0006811;GO:0006812;GO:0006814;GO:0006820;GO:0006835;GO:0006836;GO:0006865;GO:0015672;GO:0015711;GO:0015800;GO:0015807;GO:0015813;GO:0030001;GO:0034220;GO:0044699;GO:0044765;GO:0046942;GO:0051179;GO:0051234;GO:0055085;GO:0071702;GO:0071705;GO:0089711;GO:0098656;GO:1902578
hsa-miR-200a-3p	MIMAT0000682	RAB3D	hsa04972;hsa04972	GO:0001894;GO:0001894;GO:0006464;GO:0006479;GO:0006810;GO:0006887;GO:0007154;GO:0007165;GO:0007264;GO:0008104;GO:0008152;GO:0008213;GO:0009987;GO:0015031;GO:0016192;GO:0017157;GO:0018193;GO:0018198;GO:0019538;GO:0023052;GO:0032259;GO:0032501;GO:0032879;GO:0032940;GO:0033036;GO:0035556;GO:0036211;GO:0042592;GO:0043170;GO:0043412;GO:0043414;GO:0044237;GO:0044238;GO:0044260;GO:0044267;GO:0044699;GO:…
hsa-miR-200a-3p	MIMAT0000682	CLOCK	hsa04710;hsa04710;hsa04728;hsa05168;hsa05168	GO:0000003;GO:0000003;GO:0000003;GO:0000075;GO:0000075;GO:0000077;GO:0002064;GO:0002064;GO:0002065;GO:0002065;GO:0002066;GO:0002067;GO:0002067;GO:0002068;GO:0002790;GO:0002790;GO:0002791;GO:0002791;GO:0003309;GO:0003309;GO:0003323;GO:0006139;GO:0006139;GO:0006325;GO:0006325;GO:0006351;GO:0006351;GO:0006355;GO:0006355;GO:0006357;GO:0006357;GO:0006366;GO:0006366;GO:0006464;GO:0006464;GO:0006473;GO:…
hsa-miR-200a-3p	MIMAT0000682	PTPRD		GO:0000902;GO:0000902;GO:0000902;GO:0000902;GO:0000904;GO:0000904;GO:0000904;GO:0006464;GO:0006464;GO:0006464;GO:0006470;GO:0006470;GO:0006470;GO:0006793;GO:0006793;GO:0006793;GO:0006796;GO:0006796;GO:0006796;GO:0007154;GO:0007154;GO:0007154;GO:0007155;GO:0007155;GO:0007155;GO:0007157;GO:0007157;GO:0007165;GO:0007165;GO:0007165;GO:0007166;GO:0007166;GO:0007166;GO:0007167;GO:0007167;GO:0007167;GO:…
hsa-miR-200a-3p	MIMAT0000682	TMEFF1		GO:0007275;GO:0007275;GO:0032501;GO:0032502;GO:0044699;GO:0044707;GO:0044767;GO:0048856
hsa-miR-200a-3p	MIMAT0000682	ZCCHC24
hsa-miR-200a-3p	MIMAT0000682	SLC44A5	hsa05231;hsa05231	GO:0006656;GO:0006656;GO:0006807;GO:0006810;GO:0006811;GO:0006812;GO:0008152;GO:0009058;GO:0015696;GO:0015871;GO:0046470;GO:0051179;GO:0051234;GO:0055085;GO:0071705;GO:0097164
hsa-miR-200a-3p	MIMAT0000682	TCERG1	hsa03040;hsa03040	GO:0000122;GO:0000122;GO:0006139;GO:0006351;GO:0006355;GO:0006357;GO:0006366;GO:0006725;GO:0006807;GO:0008152;GO:0009058;GO:0009059;GO:0009889;GO:0009890;GO:0009892;GO:0009987;GO:0010467;GO:0010468;GO:0010556;GO:0010558;GO:0010605;GO:0010629;GO:0016070;GO:0018130;GO:0019219;GO:0019222;GO:0019438;GO:0031323;GO:0031324;GO:0031326;GO:0031327;GO:0032774;GO:0034641;GO:0034645;GO:0034654;GO:0043170;GO:…
hsa-miR-200a-3p	MIMAT0000682	MACC1		GO:0006139;GO:0006139;GO:0006139;GO:0006139;GO:0006351;GO:0006351;GO:0006351;GO:0006355;GO:0006355;GO:0006355;GO:0006725;GO:0006725;GO:0006725;GO:0006807;GO:0006807;GO:0006807;GO:0008152;GO:0008152;GO:0008152;GO:0009058;GO:0009058;GO:0009058;GO:0009059;GO:0009059;GO:0009059;GO:0009889;GO:0009889;GO:0009889;GO:0009987;GO:0009987;GO:0009987;GO:0010467;GO:0010467;GO:0010467;GO:0010468;GO:0010468;GO:…
hsa-miR-200a-3p	MIMAT0000682	OSBPL3		GO:0006810;GO:0006810;GO:0006810;GO:0006869;GO:0006869;GO:0010876;GO:0010876;GO:0033036;GO:0033036;GO:0044699;GO:0044699;GO:0044765;GO:0044765;GO:0051179;GO:0051179;GO:0051234;GO:0051234;GO:0071702;GO:0071702;GO:1902578;GO:1902578
hsa-miR-200a-3p	MIMAT0000682	MALT1	hsa04064;hsa04064;hsa04660;hsa04662;hsa05152	GO:0001775;GO:0001775;GO:0001816;GO:0001817;GO:0001819;GO:0001932;GO:0001934;GO:0002218;GO:0002220;GO:0002223;GO:0002237;GO:0002250;GO:0002252;GO:0002253;GO:0002335;GO:0002367;GO:0002369;GO:0002376;GO:0002429;GO:0002440;GO:0002443;GO:0002449;GO:0002456;GO:0002460;GO:0002520;GO:0002521;GO:0002682;GO:0002684;GO:0002694;GO:0002696;GO:0002697;GO:0002699;GO:0002700;GO:0002702;GO:0002703;GO:0002705;GO:…
hsa-miR-200a-3p	MIMAT0000682	MYRIP		GO:0002790;GO:0002790;GO:0002791;GO:0002793;GO:0006810;GO:0006886;GO:0007154;GO:0007267;GO:0008104;GO:0009306;GO:0009914;GO:0009987;GO:0010646;GO:0010647;GO:0010817;GO:0015031;GO:0015833;GO:0023051;GO:0023052;GO:0023056;GO:0023061;GO:0030072;GO:0030073;GO:0032024;GO:0032879;GO:0032880;GO:0032940;GO:0033036;GO:0034613;GO:0042886;GO:0044699;GO:0044700;GO:0044763;GO:0044765;GO:0045184;GO:0046879;GO:…
hsa-miR-200a-3p	MIMAT0000682	UBASH3B		GO:0001775;GO:0001775;GO:0001894;GO:0001932;GO:0001933;GO:0002376;GO:0002520;GO:0002521;GO:0002573;GO:0002682;GO:0002683;GO:0002761;GO:0002762;GO:0006464;GO:0006468;GO:0006469;GO:0006470;GO:0006793;GO:0006796;GO:0006810;GO:0006811;GO:0006812;GO:0006816;GO:0006873;GO:0006874;GO:0006875;GO:0006950;GO:0007154;GO:0007155;GO:0007162;GO:0007165;GO:0007204;GO:0007275;GO:0007596;GO:0007599;GO:0008152;GO:…
hsa-miR-200a-3p	MIMAT0000682	GPAM	hsa00561;hsa00561;hsa00564;hsa01100	GO:0001775;GO:0001775;GO:0001776;GO:0001816;GO:0001817;GO:0002252;GO:0002260;GO:0002376;GO:0002682;GO:0002683;GO:0002684;GO:0002694;GO:0002696;GO:0006082;GO:0006629;GO:0006631;GO:0006637;GO:0006638;GO:0006639;GO:0006641;GO:0006644;GO:0006650;GO:0006654;GO:0006732;GO:0006790;GO:0006793;GO:0006796;GO:0006810;GO:0006915;GO:0006924;GO:0006950;GO:0006952;GO:0007155;GO:0007159;GO:0008104;GO:0008152;GO:…
hsa-miR-200a-3p	MIMAT0000682	CAMSAP2		GO:0000226;GO:0000226;GO:0000226;GO:0006996;GO:0006996;GO:0007010;GO:0007010;GO:0007017;GO:0007017;GO:0007275;GO:0007275;GO:0007399;GO:0007399;GO:0009987;GO:0009987;GO:0016043;GO:0016043;GO:0022008;GO:0022008;GO:0030030;GO:0030030;GO:0030154;GO:0030154;GO:0030182;GO:0030182;GO:0031175;GO:0031175;GO:0032501;GO:0032501;GO:0032502;GO:0032502;GO:0033043;GO:0033043;GO:0044699;GO:0044699;GO:0044707;GO:…
hsa-miR-200a-3p	MIMAT0000682	BAP1		GO:0001558;GO:0001558;GO:0001558;GO:0006325;GO:0006325;GO:0006464;GO:0006464;GO:0006508;GO:0006508;GO:0006511;GO:0006511;GO:0006605;GO:0006605;GO:0006626;GO:0006810;GO:0006810;GO:0006839;GO:0006839;GO:0006886;GO:0006886;GO:0006996;GO:0006996;GO:0007005;GO:0007005;GO:0007049;GO:0007049;GO:0008104;GO:0008104;GO:0008152;GO:0008152;GO:0008283;GO:0008283;GO:0008285;GO:0008285;GO:0009056;GO:0009056;GO:…
hsa-miR-200a-3p	MIMAT0000682	LY9		GO:0001775;GO:0001775;GO:0001816;GO:0001817;GO:0001819;GO:0002250;GO:0002252;GO:0002263;GO:0002285;GO:0002286;GO:0002287;GO:0002292;GO:0002293;GO:0002294;GO:0002295;GO:0002360;GO:0002363;GO:0002366;GO:0002376;GO:0002460;GO:0002520;GO:0002521;GO:0006950;GO:0006952;GO:0006955;GO:0007155;GO:0007159;GO:0007275;GO:0009987;GO:0016337;GO:0022610;GO:0030097;GO:0030098;GO:0030154;GO:0030217;GO:0032501;GO:…
hsa-miR-200a-3p	MIMAT0000682	IPO5		GO:0000059;GO:0000059;GO:0000060;GO:0001101;GO:0006461;GO:0006605;GO:0006606;GO:0006607;GO:0006610;GO:0006810;GO:0006886;GO:0006913;GO:0008104;GO:0009719;GO:0009987;GO:0010033;GO:0010243;GO:0015031;GO:0016032;GO:0016043;GO:0017038;GO:0022607;GO:0032386;GO:0032388;GO:0032879;GO:0032880;GO:0033036;GO:0033157;GO:0033365;GO:0034260;GO:0034504;GO:0034613;GO:0034622;GO:0042221;GO:0042306;GO:0042307;GO:…
hsa-miR-200a-3p	MIMAT0000682	DPY19L1		GO:0005975;GO:0005975;GO:0005975;GO:0006464;GO:0006464;GO:0006486;GO:0006486;GO:0008152;GO:0008152;GO:0009058;GO:0009058;GO:0009059;GO:0009059;GO:0009100;GO:0009100;GO:0009101;GO:0009101;GO:0009987;GO:0009987;GO:0018103;GO:0018193;GO:0018193;GO:0018211;GO:0018317;GO:0018406;GO:0019538;GO:0019538;GO:0034645;GO:0034645;GO:0035268;GO:0036211;GO:0036211;GO:0043170;GO:0043170;GO:0043412;GO:0043412;GO:…
hsa-miR-200a-3p	MIMAT0000682	TMOD3		GO:0000278;GO:0000278;GO:0002262;GO:0002376;GO:0002520;GO:0003008;GO:0003012;GO:0006461;GO:0006936;GO:0006996;GO:0007010;GO:0007015;GO:0007049;GO:0007275;GO:0007346;GO:0008064;GO:0008154;GO:0009653;GO:0009987;GO:0010564;GO:0010639;GO:0010927;GO:0016043;GO:0022402;GO:0022411;GO:0022607;GO:0030029;GO:0030036;GO:0030041;GO:0030042;GO:0030097;GO:0030099;GO:0030154;GO:0030218;GO:0030239;GO:0030832;GO:…
hsa-miR-200a-3p	MIMAT0000682	PCDH9		GO:0007155;GO:0007155;GO:0007155;GO:0007156;GO:0007275;GO:0007275;GO:0007399;GO:0007399;GO:0007417;GO:0007417;GO:0007420;GO:0007420;GO:0022610;GO:0022610;GO:0030900;GO:0030900;GO:0032501;GO:0032501;GO:0032502;GO:0032502;GO:0044699;GO:0044699;GO:0044707;GO:0044707;GO:0044767;GO:0044767;GO:0048513;GO:0048513;GO:0048731;GO:0048731;GO:0048856;GO:0048856;GO:0060322;GO:0060322;GO:0098609;GO:0098609;GO:…
hsa-miR-200a-3p	MIMAT0000682	TMEM110		GO:0006605;GO:0006605;GO:0006606;GO:0006810;GO:0006811;GO:0006812;GO:0006816;GO:0006886;GO:0006913;GO:0007154;GO:0007165;GO:0008104;GO:0009987;GO:0010959;GO:0015031;GO:0017038;GO:0019722;GO:0019932;GO:0022898;GO:0023052;GO:0030001;GO:0032237;GO:0032386;GO:0032388;GO:0032409;GO:0032411;GO:0032412;GO:0032414;GO:0032879;GO:0032880;GO:0033036;GO:0033157;GO:0033365;GO:0034220;GO:0034504;GO:0034613;GO:…
hsa-miR-200a-3p	MIMAT0000682	ITGA6	hsa04151;hsa04151;hsa04510;hsa04512;hsa04514;hsa04640;hsa04810;hsa05145;hsa05200;hsa05222;hsa05410;hsa05412;hsa05414	GO:0001655;GO:0001655;GO:0002376;GO:0006139;GO:0006351;GO:0006355;GO:0006357;GO:0006366;GO:0006725;GO:0006793;GO:0006796;GO:0006807;GO:0006915;GO:0006928;GO:0007044;GO:0007154;GO:0007155;GO:0007160;GO:0007165;GO:0007166;GO:0007229;GO:0007275;GO:0007398;GO:0008152;GO:0008219;GO:0009058;GO:0009059;GO:0009605;GO:0009653;GO:0009887;GO:0009888;GO:0009889;GO:0009891;GO:0009893;GO:0009966;GO:0009968;GO:…
hsa-miR-200a-3p	MIMAT0000682	TRAM1	hsa04141;hsa04141;hsa04141	GO:0006605;GO:0006605;GO:0006605;GO:0006612;GO:0006612;GO:0006613;GO:0006810;GO:0006810;GO:0006886;GO:0006886;GO:0008104;GO:0008104;GO:0009987;GO:0009987;GO:0015031;GO:0015031;GO:0016032;GO:0016032;GO:0016043;GO:0016043;GO:0033036;GO:0033036;GO:0034613;GO:0034613;GO:0044403;GO:0044403;GO:0044419;GO:0044419;GO:0044699;GO:0044699;GO:0044763;GO:0044763;GO:0044764;GO:0044764;GO:0044765;GO:0044765;GO:…
hsa-miR-200a-3p	MIMAT0000682	SLC16A3	hsa05230;hsa05230	GO:0002376;GO:0002376;GO:0006082;GO:0006090;GO:0006810;GO:0006811;GO:0006820;GO:0006928;GO:0008152;GO:0009987;GO:0015711;GO:0015718;GO:0015727;GO:0016477;GO:0019752;GO:0032787;GO:0034220;GO:0035873;GO:0035879;GO:0040011;GO:0043436;GO:0044237;GO:0044281;GO:0044699;GO:0044710;GO:0044763;GO:0046942;GO:0048870;GO:0050900;GO:0051179;GO:0051234;GO:0051674;GO:0055085;GO:0071702;GO:0071704;GO:0098656
hsa-miR-200a-3p	MIMAT0000682	COG3		GO:0000301;GO:0000301;GO:0005975;GO:0006464;GO:0006486;GO:0006810;GO:0006886;GO:0006888;GO:0006890;GO:0006891;GO:0006996;GO:0007030;GO:0008104;GO:0008152;GO:0009058;GO:0009059;GO:0009100;GO:0009101;GO:0009987;GO:0010256;GO:0015031;GO:0016043;GO:0016192;GO:0019538;GO:0031647;GO:0033036;GO:0033365;GO:0034613;GO:0034645;GO:0036211;GO:0043170;GO:0043412;GO:0043413;GO:0044237;GO:0044238;GO:0044249;GO:…
hsa-miR-200a-3p	MIMAT0000682	IRS2	hsa04022;hsa04022;hsa04068;hsa04152;hsa04211;hsa04213;hsa04910;hsa04920;hsa04923;hsa04930;hsa04931;hsa04932;hsa05206	GO:0000165;GO:0000165;GO:0000271;GO:0001678;GO:0001775;GO:0001783;GO:0002053;GO:0002376;GO:0002682;GO:0002684;GO:0002694;GO:0002696;GO:0002790;GO:0002791;GO:0002793;GO:0002902;GO:0002903;GO:0005975;GO:0005976;GO:0005977;GO:0005978;GO:0005979;GO:0005996;GO:0006006;GO:0006073;GO:0006082;GO:0006091;GO:0006109;GO:0006112;GO:0006464;GO:0006468;GO:0006629;GO:0006631;GO:0006635;GO:0006644;GO:0006650;GO:…
hsa-miR-200a-3p	MIMAT0000682	BICD2		GO:0000226;GO:0000226;GO:0006810;GO:0006928;GO:0006996;GO:0007010;GO:0007017;GO:0007018;GO:0009987;GO:0010970;GO:0016043;GO:0030705;GO:0034453;GO:0044699;GO:0044763;GO:0044765;GO:0046907;GO:0051179;GO:0051234;GO:0051640;GO:0051641;GO:0051649;GO:0051656;GO:0071840;GO:0072384;GO:0072393;GO:1902578;GO:1902580;GO:1902582;GO:1902589
hsa-miR-200a-3p	MIMAT0000682	NCAN		GO:0001501;GO:0001501;GO:0006022;GO:0006023;GO:0006024;GO:0006026;GO:0006027;GO:0006029;GO:0006790;GO:0006807;GO:0007155;GO:0007275;GO:0007399;GO:0007417;GO:0008152;GO:0009056;GO:0009057;GO:0009058;GO:0009059;GO:0009100;GO:0009101;GO:0009987;GO:0016043;GO:0022610;GO:0030166;GO:0030198;GO:0030203;GO:0030204;GO:0030205;GO:0030206;GO:0030207;GO:0030208;GO:0032501;GO:0032502;GO:0034645;GO:0043062;GO:…
hsa-miR-200a-3p	MIMAT0000682	TMEM170B
hsa-miR-200a-3p	MIMAT0000682	PDE4D	hsa00230;hsa00230;hsa04024;hsa05032	GO:0001816;GO:0001816;GO:0001817;GO:0001819;GO:0001885;GO:0001932;GO:0001933;GO:0001993;GO:0002027;GO:0002064;GO:0002237;GO:0002253;GO:0002376;GO:0002429;GO:0002682;GO:0002684;GO:0002757;GO:0002764;GO:0002768;GO:0003008;GO:0003012;GO:0003013;GO:0003015;GO:0003044;GO:0003062;GO:0003073;GO:0003158;GO:0003321;GO:0006139;GO:0006140;GO:0006163;GO:0006195;GO:0006198;GO:0006464;GO:0006468;GO:0006725;GO:…
hsa-miR-200a-3p	MIMAT0000682	2006-03-01	hsa04141;hsa04141	GO:0000209;GO:0000209;GO:0006464;GO:0006508;GO:0006950;GO:0008152;GO:0009056;GO:0009057;GO:0009987;GO:0010033;GO:0010498;GO:0016567;GO:0019538;GO:0030163;GO:0032446;GO:0033554;GO:0034976;GO:0036211;GO:0036503;GO:0042221;GO:0043170;GO:0043412;GO:0044237;GO:0044238;GO:0044248;GO:0044257;GO:0044260;GO:0044265;GO:0044267;GO:0044699;GO:0044710;GO:0044712;GO:0044763;GO:0050896;GO:0051603;GO:0051716;GO:…
hsa-miR-200a-3p	MIMAT0000682	E2F3	hsa01522;hsa01522;hsa04110;hsa05161;hsa05166;hsa05200;hsa05206;hsa05212;hsa05214;hsa05215;hsa05218;hsa05219;hsa05220;hsa05222;hsa05223	GO:0006139;GO:0006139;GO:0006351;GO:0006352;GO:0006355;GO:0006366;GO:0006367;GO:0006725;GO:0006807;GO:0007049;GO:0008152;GO:0008283;GO:0008284;GO:0008285;GO:0009058;GO:0009059;GO:0009889;GO:0009891;GO:0009893;GO:0009987;GO:0010467;GO:0010468;GO:0010556;GO:0010557;GO:0010604;GO:0010628;GO:0016070;GO:0018130;GO:0019219;GO:0019222;GO:0019438;GO:0031323;GO:0031325;GO:0031326;GO:0031328;GO:0032774;GO:…
hsa-miR-200a-3p	MIMAT0000682	LUC7L3		GO:0000245;GO:0000245;GO:0000375;GO:0000377;GO:0000398;GO:0006139;GO:0006376;GO:0006396;GO:0006397;GO:0006725;GO:0006807;GO:0008152;GO:0008380;GO:0009987;GO:0010467;GO:0016043;GO:0016070;GO:0016071;GO:0022607;GO:0022613;GO:0022618;GO:0034622;GO:0034641;GO:0043170;GO:0043933;GO:0044085;GO:0044237;GO:0044238;GO:0044260;GO:0046483;GO:0065003;GO:0071704;GO:0071826;GO:0071840;GO:0090304;GO:1901360
hsa-miR-200a-3p	MIMAT0000682	BRD3		GO:0006139;GO:0006139;GO:0006325;GO:0006351;GO:0006355;GO:0006357;GO:0006366;GO:0006725;GO:0006807;GO:0006996;GO:0008152;GO:0009058;GO:0009059;GO:0009889;GO:0009987;GO:0010467;GO:0010468;GO:0010556;GO:0016043;GO:0016070;GO:0016568;GO:0018130;GO:0019219;GO:0019222;GO:0019438;GO:0031323;GO:0031326;GO:0032774;GO:0034641;GO:0034645;GO:0034654;GO:0043170;GO:0043933;GO:0044237;GO:0044238;GO:0044249;GO:…
hsa-miR-200a-3p	MIMAT0000682	SIK2	hsa04922;hsa04922	GO:0006464;GO:0006464;GO:0006468;GO:0006793;GO:0006796;GO:0007154;GO:0007165;GO:0007166;GO:0007167;GO:0007169;GO:0008152;GO:0008286;GO:0009719;GO:0009725;GO:0009966;GO:0009987;GO:0010033;GO:0010243;GO:0010646;GO:0016310;GO:0019538;GO:0023051;GO:0023052;GO:0032868;GO:0032869;GO:0032870;GO:0035556;GO:0036211;GO:0042221;GO:0043170;GO:0043412;GO:0043434;GO:0044237;GO:0044238;GO:0044260;GO:0044267;GO:…
hsa-miR-200a-3p	MIMAT0000682	PIN4		GO:0000413;GO:0000413;GO:0006139;GO:0006364;GO:0006396;GO:0006464;GO:0006725;GO:0006807;GO:0008152;GO:0009987;GO:0010467;GO:0016070;GO:0016072;GO:0018193;GO:0018208;GO:0019538;GO:0022613;GO:0034470;GO:0034641;GO:0034660;GO:0036211;GO:0042254;GO:0043170;GO:0043412;GO:0044085;GO:0044237;GO:0044238;GO:0044260;GO:0044267;GO:0046483;GO:0071704;GO:0071840;GO:0090304;GO:1901360
hsa-miR-200a-3p	MIMAT0000682	ZEB2	hsa05206;hsa05206;hsa05206;hsa05206	GO:0000122;GO:0000122;GO:0000122;GO:0000122;GO:0000165;GO:0000165;GO:0000165;GO:0000902;GO:0000902;GO:0000902;GO:0000904;GO:0000904;GO:0000904;GO:0001654;GO:0001654;GO:0001654;GO:0001667;GO:0001667;GO:0001667;GO:0001755;GO:0001756;GO:0001756;GO:0001756;GO:0001838;GO:0001838;GO:0001838;GO:0001841;GO:0001841;GO:0001841;GO:0001843;GO:0001843;GO:0001843;GO:0001932;GO:0001932;GO:0001932;GO:0001934;GO:…
hsa-miR-200a-3p	MIMAT0000682	HNRNPF		GO:0000375;GO:0000375;GO:0000375;GO:0000377;GO:0000377;GO:0000398;GO:0000398;GO:0006139;GO:0006139;GO:0006396;GO:0006396;GO:0006397;GO:0006397;GO:0006725;GO:0006725;GO:0006807;GO:0006807;GO:0007154;GO:0007154;GO:0007165;GO:0007165;GO:0007166;GO:0007166;GO:0007167;GO:0007167;GO:0007169;GO:0007169;GO:0008152;GO:0008152;GO:0008380;GO:0008380;GO:0008543;GO:0008543;GO:0009719;GO:0009719;GO:0009987;GO:…
hsa-miR-200a-3p	MIMAT0000682	GATA6		GO:0000003;GO:0000003;GO:0000003;GO:0000122;GO:0000122;GO:0001525;GO:0001525;GO:0001568;GO:0001568;GO:0001666;GO:0001666;GO:0001701;GO:0001701;GO:0001704;GO:0001704;GO:0001706;GO:0001706;GO:0001709;GO:0001709;GO:0001711;GO:0001711;GO:0001816;GO:0001816;GO:0001817;GO:0001817;GO:0001818;GO:0001818;GO:0001889;GO:0001889;GO:0001944;GO:0001944;GO:0002065;GO:0002065;GO:0002067;GO:0002067;GO:0003006;GO:…
hsa-miR-200a-3p	MIMAT0000682	ADNP2		GO:0001101;GO:0001101;GO:0001101;GO:0001558;GO:0001558;GO:0006139;GO:0006139;GO:0006351;GO:0006351;GO:0006355;GO:0006355;GO:0006725;GO:0006725;GO:0006807;GO:0006807;GO:0006950;GO:0006950;GO:0006979;GO:0006979;GO:0007275;GO:0007275;GO:0007399;GO:0007399;GO:0008152;GO:0008152;GO:0008219;GO:0008219;GO:0009058;GO:0009058;GO:0009059;GO:0009059;GO:0009889;GO:0009889;GO:0009987;GO:0009987;GO:0010033;GO:…
hsa-miR-200a-3p	MIMAT0000682	RAB8B		GO:0002376;GO:0002376;GO:0002790;GO:0002791;GO:0002793;GO:0003008;GO:0006605;GO:0006612;GO:0006625;GO:0006810;GO:0006886;GO:0006887;GO:0006904;GO:0006996;GO:0007031;GO:0007154;GO:0007165;GO:0007264;GO:0007267;GO:0008104;GO:0009306;GO:0009914;GO:0009987;GO:0010646;GO:0010647;GO:0010817;GO:0015031;GO:0015833;GO:0015919;GO:0016043;GO:0016192;GO:0017038;GO:0019882;GO:0022406;GO:0023051;GO:0023052;GO:…
hsa-miR-200a-3p	MIMAT0000682	TSEN2		GO:0000394;GO:0000394;GO:0006139;GO:0006388;GO:0006396;GO:0006397;GO:0006399;GO:0006725;GO:0006807;GO:0008033;GO:0008152;GO:0008380;GO:0009987;GO:0010467;GO:0016070;GO:0016071;GO:0034470;GO:0034641;GO:0034660;GO:0043170;GO:0044237;GO:0044238;GO:0044260;GO:0046483;GO:0071704;GO:0090304;GO:0090305;GO:0090501;GO:0090502;GO:1901360
hsa-miR-200a-3p	MIMAT0000682	DEK		GO:0000726;GO:0000726;GO:0000726;GO:0006139;GO:0006139;GO:0006259;GO:0006259;GO:0006281;GO:0006281;GO:0006282;GO:0006282;GO:0006302;GO:0006302;GO:0006303;GO:0006303;GO:0006325;GO:0006325;GO:0006351;GO:0006351;GO:0006355;GO:0006355;GO:0006357;GO:0006357;GO:0006366;GO:0006366;GO:0006725;GO:0006725;GO:0006807;GO:0006807;GO:0006950;GO:0006950;GO:0006974;GO:0006974;GO:0006996;GO:0006996;GO:0007154;GO:…
hsa-miR-200a-3p	MIMAT0000682	C5orf24
hsa-miR-200a-3p	MIMAT0000682	MYNN		GO:0006139;GO:0006139;GO:0006351;GO:0006355;GO:0006725;GO:0006807;GO:0008152;GO:0009058;GO:0009059;GO:0009889;GO:0009987;GO:0010467;GO:0010468;GO:0010556;GO:0016070;GO:0018130;GO:0019219;GO:0019222;GO:0019438;GO:0031323;GO:0031326;GO:0032774;GO:0034641;GO:0034645;GO:0034654;GO:0043170;GO:0044237;GO:0044238;GO:0044249;GO:0044260;GO:0044271;GO:0046483;GO:0050789;GO:0050794;GO:0051171;GO:0051252;GO:…
hsa-miR-200a-3p	MIMAT0000682	GRB2	hsa01521;hsa01521;hsa01522;hsa04010;hsa04012;hsa04014;hsa04062;hsa04068;hsa04072;hsa04150;hsa04151;hsa04320;hsa04380;hsa04510;hsa04540;hsa04550;hsa04630;hsa04650;hsa04660;hsa04662;hsa04664;hsa04722;hsa04910;hsa04912;hsa04915;hsa04917;hsa05034;hsa05160;hsa05161;hsa05200;hsa05203;hsa05205;hsa05206;hsa05211;hsa05213;hsa05214;hsa05215;hsa05220;hsa05221;hsa05223;hsa05231	GO:0000003;GO:0000003;GO:0000165;GO:0000902;GO:0000904;GO:0001701;GO:0001763;GO:0001775;GO:0001890;GO:0001892;GO:0001932;GO:0002009;GO:0002252;GO:0002253;GO:0002376;GO:0002429;GO:0002431;GO:0002433;GO:0002682;GO:0002684;GO:0002694;GO:0002696;GO:0002757;GO:0002764;GO:0002768;GO:0003006;GO:0006461;GO:0006464;GO:0006468;GO:0006629;GO:0006644;GO:0006650;GO:0006661;GO:0006793;GO:0006796;GO:0006810;GO:…
hsa-miR-200a-3p	MIMAT0000682	KMT2A	hsa00310;hsa00310;hsa00310;hsa05202;hsa05202	GO:0001894;GO:0001894;GO:0001894;GO:0002376;GO:0002376;GO:0002520;GO:0002520;GO:0003002;GO:0003002;GO:0003008;GO:0003008;GO:0006139;GO:0006139;GO:0006259;GO:0006259;GO:0006304;GO:0006305;GO:0006306;GO:0006325;GO:0006325;GO:0006351;GO:0006351;GO:0006355;GO:0006355;GO:0006357;GO:0006357;GO:0006366;GO:0006366;GO:0006461;GO:0006461;GO:0006464;GO:0006464;GO:0006473;GO:0006473;GO:0006475;GO:0006475;GO:…
hsa-miR-200a-3p	MIMAT0000682	PAPOLG	hsa03015;hsa03015	GO:0006139;GO:0006139;GO:0006139;GO:0006139;GO:0006378;GO:0006378;GO:0006396;GO:0006396;GO:0006396;GO:0006397;GO:0006397;GO:0006397;GO:0006725;GO:0006725;GO:0006725;GO:0006807;GO:0006807;GO:0006807;GO:0008152;GO:0008152;GO:0008152;GO:0009987;GO:0009987;GO:0009987;GO:0010467;GO:0010467;GO:0010467;GO:0016070;GO:0016070;GO:0016070;GO:0016071;GO:0016071;GO:0016071;GO:0031123;GO:0031123;GO:0031124;GO:…
hsa-miR-200a-3p	MIMAT0000682	PPFIBP1		GO:0007155;GO:0007155;GO:0022610
hsa-miR-200a-3p	MIMAT0000682	SRCAP		GO:0006139;GO:0006139;GO:0006325;GO:0006351;GO:0006355;GO:0006357;GO:0006366;GO:0006464;GO:0006473;GO:0006475;GO:0006725;GO:0006807;GO:0006996;GO:0008152;GO:0009058;GO:0009059;GO:0009889;GO:0009987;GO:0010467;GO:0010468;GO:0010556;GO:0016032;GO:0016043;GO:0016070;GO:0016569;GO:0016570;GO:0016573;GO:0018130;GO:0018193;GO:0018205;GO:0018393;GO:0018394;GO:0019219;GO:0019222;GO:0019438;GO:0019538;GO:…
hsa-miR-200a-3p	MIMAT0000682	2008-09-01	hsa05100;hsa05100
hsa-miR-200a-3p	MIMAT0000682	USP22		GO:0000278;GO:0000278;GO:0000278;GO:0006139;GO:0006139;GO:0006325;GO:0006325;GO:0006351;GO:0006351;GO:0006355;GO:0006355;GO:0006464;GO:0006464;GO:0006473;GO:0006473;GO:0006475;GO:0006475;GO:0006508;GO:0006508;GO:0006511;GO:0006511;GO:0006725;GO:0006725;GO:0006807;GO:0006807;GO:0006996;GO:0006996;GO:0007049;GO:0007049;GO:0007275;GO:0007275;GO:0007346;GO:0007346;GO:0008152;GO:0008152;GO:0009056;GO:…
hsa-miR-200a-3p	MIMAT0000682	RAPGEF2	hsa04010;hsa04010;hsa04010;hsa04015;hsa04015	GO:0000165;GO:0000165;GO:0000165;GO:0000902;GO:0000902;GO:0000904;GO:0000904;GO:0001568;GO:0001568;GO:0001570;GO:0001570;GO:0001764;GO:0001764;GO:0001885;GO:0001885;GO:0001932;GO:0001932;GO:0001934;GO:0001934;GO:0001944;GO:0001944;GO:0002064;GO:0002064;GO:0003158;GO:0003158;GO:0006464;GO:0006464;GO:0006468;GO:0006468;GO:0006582;GO:0006582;GO:0006725;GO:0006725;GO:0006793;GO:0006793;GO:0006796;GO:…
hsa-miR-200a-3p	MIMAT0000682	PSMD11	hsa03050;hsa03050;hsa05169	GO:0000165;GO:0000165;GO:0000209;GO:0000278;GO:0001736;GO:0001738;GO:0002009;GO:0002218;GO:0002220;GO:0002223;GO:0002253;GO:0002376;GO:0002429;GO:0002474;GO:0002478;GO:0002479;GO:0002682;GO:0002684;GO:0002757;GO:0002758;GO:0002764;GO:0002768;GO:0006082;GO:0006461;GO:0006464;GO:0006468;GO:0006508;GO:0006511;GO:0006520;GO:0006521;GO:0006793;GO:0006796;GO:0006807;GO:0006950;GO:0006952;GO:0006955;GO:…
hsa-miR-200a-3p	MIMAT0000682	YAP1	hsa04390;hsa04390;hsa04390;hsa04392;hsa04392	GO:0000902;GO:0000902;GO:0000902;GO:0001101;GO:0001101;GO:0001568;GO:0001568;GO:0001570;GO:0001570;GO:0001655;GO:0001655;GO:0001656;GO:0001656;GO:0001763;GO:0001763;GO:0001822;GO:0001822;GO:0001944;GO:0001944;GO:0002009;GO:0002009;GO:0003007;GO:0003007;GO:0003143;GO:0003143;GO:0003401;GO:0003401;GO:0006139;GO:0006139;GO:0006351;GO:0006351;GO:0006352;GO:0006352;GO:0006355;GO:0006355;GO:0006357;GO:…
hsa-miR-200a-3p	MIMAT0000682	SPAG9		GO:0000003;GO:0000003;GO:0000003;GO:0000165;GO:0000165;GO:0000187;GO:0000187;GO:0001932;GO:0001932;GO:0001934;GO:0001934;GO:0006461;GO:0006461;GO:0006464;GO:0006464;GO:0006468;GO:0006468;GO:0006793;GO:0006793;GO:0006796;GO:0006796;GO:0006810;GO:0006810;GO:0006928;GO:0006928;GO:0006950;GO:0006950;GO:0007034;GO:0007034;GO:0007154;GO:0007154;GO:0007165;GO:0007165;GO:0007254;GO:0007254;GO:0007257;GO:…
hsa-miR-200a-3p	MIMAT0000682	SERF2
hsa-miR-200a-3p	MIMAT0000682	GNA13	hsa04022;hsa04022;hsa04071;hsa04072;hsa04270;hsa04611;hsa04730;hsa04810;hsa05200	GO:0000902;GO:0000902;GO:0001525;GO:0001568;GO:0001569;GO:0001701;GO:0001763;GO:0001775;GO:0001944;GO:0002009;GO:0006873;GO:0006874;GO:0006875;GO:0006928;GO:0006950;GO:0007154;GO:0007165;GO:0007186;GO:0007187;GO:0007188;GO:0007189;GO:0007204;GO:0007264;GO:0007265;GO:0007266;GO:0007275;GO:0007389;GO:0007596;GO:0007599;GO:0008360;GO:0009611;GO:0009653;GO:0009790;GO:0009792;GO:0009888;GO:0009987;GO:…
hsa-miR-200a-3p	MIMAT0000682	WASF3	hsa04520;hsa04520;hsa04666;hsa05231	GO:0000902;GO:0000902;GO:0003008;GO:0006461;GO:0006996;GO:0007010;GO:0007015;GO:0007272;GO:0007275;GO:0007399;GO:0007417;GO:0008154;GO:0008360;GO:0008366;GO:0009653;GO:0009987;GO:0010001;GO:0014003;GO:0016043;GO:0021782;GO:0022008;GO:0022603;GO:0022604;GO:0022607;GO:0030029;GO:0030030;GO:0030031;GO:0030032;GO:0030036;GO:0030041;GO:0030154;GO:0031641;GO:0031643;GO:0031644;GO:0031646;GO:0032501;GO:…
hsa-miR-200a-3p	MIMAT0000682	ELAVL2		GO:0000375;GO:0000375;GO:0000375;GO:0000375;GO:0000375;GO:0000377;GO:0000377;GO:0000377;GO:0000377;GO:0000398;GO:0000398;GO:0000398;GO:0000398;GO:0006139;GO:0006139;GO:0006139;GO:0006139;GO:0006351;GO:0006351;GO:0006351;GO:0006351;GO:0006355;GO:0006355;GO:0006355;GO:0006355;GO:0006396;GO:0006396;GO:0006396;GO:0006396;GO:0006397;GO:0006397;GO:0006397;GO:0006397;GO:0006725;GO:0006725;GO:0006725;GO:…
hsa-miR-200a-3p	MIMAT0000682	WDR37
hsa-miR-200a-3p	MIMAT0000682	LEP	hsa04060;hsa04060;hsa04080;hsa04152;hsa04630;hsa04920;hsa04932	GO:0000003;GO:0000003;GO:0000122;GO:0000165;GO:0001101;GO:0001501;GO:0001503;GO:0001525;GO:0001542;GO:0001568;GO:0001666;GO:0001775;GO:0001787;GO:0001816;GO:0001817;GO:0001819;GO:0001890;GO:0001906;GO:0001909;GO:0001910;GO:0001932;GO:0001934;GO:0001935;GO:0001936;GO:0001944;GO:0002021;GO:0002228;GO:0002252;GO:0002376;GO:0002443;GO:0002449;GO:0002520;GO:0002521;GO:0002532;GO:0002534;GO:0002682;GO:…
hsa-miR-200a-3p	MIMAT0000682	LANCL1
hsa-miR-200a-3p	MIMAT0000682	NDFIP2		GO:0006464;GO:0006464;GO:0006810;GO:0006811;GO:0006812;GO:0007034;GO:0007154;GO:0007165;GO:0007249;GO:0008104;GO:0008152;GO:0009892;GO:0009893;GO:0009966;GO:0009967;GO:0009987;GO:0010467;GO:0010468;GO:0010604;GO:0010605;GO:0010629;GO:0010646;GO:0010647;GO:0015031;GO:0016567;GO:0019222;GO:0019538;GO:0023051;GO:0023052;GO:0023056;GO:0030001;GO:0031323;GO:0031325;GO:0031396;GO:0031398;GO:0031399;GO:…
hsa-miR-200a-3p	MIMAT0000682	USP53		GO:0006464;GO:0006464;GO:0006464;GO:0006508;GO:0006508;GO:0008152;GO:0008152;GO:0009987;GO:0009987;GO:0016579;GO:0016579;GO:0019538;GO:0019538;GO:0036211;GO:0036211;GO:0043170;GO:0043170;GO:0043412;GO:0043412;GO:0044237;GO:0044237;GO:0044238;GO:0044238;GO:0044260;GO:0044260;GO:0044267;GO:0044267;GO:0070646;GO:0070646;GO:0070647;GO:0070647;GO:0071704;GO:0071704
hsa-miR-200a-3p	MIMAT0000682	MIB1		GO:0001568;GO:0001568;GO:0001701;GO:0001756;GO:0001838;GO:0001841;GO:0001944;GO:0001947;GO:0002009;GO:0003002;GO:0003007;GO:0003143;GO:0006464;GO:0006810;GO:0006897;GO:0007154;GO:0007165;GO:0007166;GO:0007219;GO:0007275;GO:0007368;GO:0007389;GO:0007399;GO:0007507;GO:0008152;GO:0009653;GO:0009790;GO:0009792;GO:0009799;GO:0009855;GO:0009887;GO:0009888;GO:0009952;GO:0009987;GO:0010721;GO:0016043;GO:…
hsa-miR-200a-3p	MIMAT0000682	GLDN		GO:0007155;GO:0007155;GO:0007275;GO:0007399;GO:0009987;GO:0016043;GO:0016337;GO:0021700;GO:0022008;GO:0022610;GO:0030030;GO:0030154;GO:0030182;GO:0032501;GO:0032502;GO:0032528;GO:0034113;GO:0042551;GO:0044699;GO:0044707;GO:0044763;GO:0044767;GO:0044802;GO:0045161;GO:0045162;GO:0048468;GO:0048469;GO:0048666;GO:0048699;GO:0048731;GO:0048856;GO:0048869;GO:0061024;GO:0071840;GO:0098602;GO:0098609
hsa-miR-200b-5p	MIMAT0004571	KLF6		GO:0000302;GO:0000302;GO:0000302;GO:0001775;GO:0001775;GO:0002376;GO:0002376;GO:0002520;GO:0002520;GO:0002521;GO:0002521;GO:0006139;GO:0006139;GO:0006351;GO:0006351;GO:0006355;GO:0006355;GO:0006357;GO:0006357;GO:0006366;GO:0006366;GO:0006725;GO:0006725;GO:0006807;GO:0006807;GO:0006950;GO:0006950;GO:0006979;GO:0006979;GO:0007275;GO:0007275;GO:0008152;GO:0008152;GO:0009058;GO:0009058;GO:0009059;GO:…
hsa-miR-200b-5p	MIMAT0004571	PTPN4		GO:0006464;GO:0006464;GO:0006470;GO:0006793;GO:0006796;GO:0008152;GO:0009987;GO:0016311;GO:0019538;GO:0035335;GO:0036211;GO:0043170;GO:0043412;GO:0044237;GO:0044238;GO:0044260;GO:0044267;GO:0071704
hsa-miR-200b-5p	MIMAT0004571	PIGA	hsa00563;hsa00563;hsa01100	GO:0006464;GO:0006464;GO:0006497;GO:0006505;GO:0006506;GO:0006629;GO:0006643;GO:0006644;GO:0006650;GO:0006661;GO:0006664;GO:0006793;GO:0006796;GO:0008152;GO:0008610;GO:0008654;GO:0009058;GO:0009059;GO:0009247;GO:0009893;GO:0009987;GO:0016254;GO:0019222;GO:0019538;GO:0019637;GO:0034645;GO:0036211;GO:0042157;GO:0042158;GO:0043170;GO:0043412;GO:0044237;GO:0044238;GO:0044249;GO:0044255;GO:0044260;GO:…
hsa-miR-200b-5p	MIMAT0004571	MOBP		GO:0007275;GO:0007275;GO:0007399;GO:0032501;GO:0032502;GO:0044699;GO:0044707;GO:0044767;GO:0048731;GO:0048856
hsa-miR-200b-5p	MIMAT0004571	USP22		GO:0000278;GO:0000278;GO:0000278;GO:0006139;GO:0006139;GO:0006325;GO:0006325;GO:0006351;GO:0006351;GO:0006355;GO:0006355;GO:0006464;GO:0006464;GO:0006473;GO:0006473;GO:0006475;GO:0006475;GO:0006508;GO:0006508;GO:0006511;GO:0006511;GO:0006725;GO:0006725;GO:0006807;GO:0006807;GO:0006996;GO:0006996;GO:0007049;GO:0007049;GO:0007275;GO:0007275;GO:0007346;GO:0007346;GO:0008152;GO:0008152;GO:0009056;GO:…
hsa-miR-200b-5p	MIMAT0004571	LRRC8B		GO:0006810;GO:0006810;GO:0006811;GO:0006820;GO:0034220;GO:0051179;GO:0051234;GO:0055085;GO:0098656
hsa-miR-200b-5p	MIMAT0004571	THBS1	hsa04015;hsa04015;hsa04115;hsa04145;hsa04151;hsa04350;hsa04510;hsa04512;hsa05144;hsa05205;hsa05206;hsa05219	GO:0000165;GO:0000165;GO:0000187;GO:0001525;GO:0001568;GO:0001666;GO:0001667;GO:0001775;GO:0001816;GO:0001817;GO:0001818;GO:0001819;GO:0001932;GO:0001934;GO:0001935;GO:0001936;GO:0001937;GO:0001944;GO:0001952;GO:0001953;GO:0002040;GO:0002274;GO:0002376;GO:0002468;GO:0002504;GO:0002544;GO:0002576;GO:0002577;GO:0002578;GO:0002580;GO:0002604;GO:0002682;GO:0002683;GO:0002684;GO:0002685;GO:0002687;GO:…
hsa-miR-200b-5p	MIMAT0004571	RORA	hsa04710;hsa04710;hsa04710;hsa05321;hsa05321	GO:0001525;GO:0001525;GO:0001525;GO:0001525;GO:0001568;GO:0001568;GO:0001568;GO:0001666;GO:0001666;GO:0001666;GO:0001775;GO:0001775;GO:0001775;GO:0001816;GO:0001816;GO:0001816;GO:0001817;GO:0001817;GO:0001817;GO:0001819;GO:0001819;GO:0001819;GO:0001944;GO:0001944;GO:0001944;GO:0002250;GO:0002250;GO:0002250;GO:0002252;GO:0002252;GO:0002252;GO:0002263;GO:0002263;GO:0002274;GO:0002274;GO:0002274;GO:…
hsa-miR-200b-5p	MIMAT0004571	ADI1	hsa00270;hsa00270;hsa01100	GO:0006082;GO:0006082;GO:0006520;GO:0006555;GO:0006807;GO:0008152;GO:0008652;GO:0009058;GO:0009066;GO:0009067;GO:0009086;GO:0009987;GO:0016053;GO:0019509;GO:0019752;GO:0043094;GO:0043102;GO:0043436;GO:0044237;GO:0044238;GO:0044249;GO:0044281;GO:0044283;GO:0044699;GO:0044710;GO:0044711;GO:0044763;GO:0046394;GO:0055114;GO:0071265;GO:0071267;GO:0071704;GO:1901564;GO:1901566;GO:1901576;GO:1901605;GO:…
hsa-miR-200b-5p	MIMAT0004571	BTBD1		GO:0006464;GO:0006464;GO:0006464;GO:0008152;GO:0008152;GO:0009987;GO:0009987;GO:0016567;GO:0016567;GO:0019538;GO:0019538;GO:0032446;GO:0032446;GO:0036211;GO:0036211;GO:0043170;GO:0043170;GO:0043393;GO:0043393;GO:0043412;GO:0043412;GO:0044237;GO:0044237;GO:0044238;GO:0044238;GO:0044260;GO:0044260;GO:0044267;GO:0044267;GO:0051098;GO:0051098;GO:0065007;GO:0065007;GO:0065009;GO:0065009;GO:0070647;GO:…
hsa-miR-200b-5p	MIMAT0004571	SGK1	hsa04068;hsa04068;hsa04150;hsa04151;hsa04960	GO:0000226;GO:0000226;GO:0000902;GO:0000904;GO:0001558;GO:0001696;GO:0002028;GO:0003008;GO:0003013;GO:0003014;GO:0006139;GO:0006351;GO:0006355;GO:0006461;GO:0006464;GO:0006468;GO:0006725;GO:0006793;GO:0006796;GO:0006807;GO:0006810;GO:0006811;GO:0006812;GO:0006814;GO:0006873;GO:0006875;GO:0006883;GO:0006915;GO:0006928;GO:0006950;GO:0006974;GO:0006996;GO:0007010;GO:0007017;GO:0007019;GO:0007049;GO:…
hsa-miR-200b-5p	MIMAT0004571	CWH43		GO:0006464;GO:0006464;GO:0006497;GO:0006505;GO:0006506;GO:0006629;GO:0006643;GO:0006644;GO:0006650;GO:0006661;GO:0006664;GO:0006793;GO:0006796;GO:0008152;GO:0008610;GO:0008654;GO:0009058;GO:0009059;GO:0009247;GO:0009987;GO:0019538;GO:0019637;GO:0034645;GO:0036211;GO:0042157;GO:0042158;GO:0043170;GO:0043412;GO:0044237;GO:0044238;GO:0044249;GO:0044255;GO:0044260;GO:0044267;GO:0044699;GO:0044710;GO:…
hsa-miR-200b-5p	MIMAT0004571	TLL2		GO:0006508;GO:0006508;GO:0007275;GO:0007517;GO:0007519;GO:0008152;GO:0009888;GO:0009987;GO:0014706;GO:0016043;GO:0016202;GO:0019538;GO:0022411;GO:0022617;GO:0030154;GO:0030198;GO:0032501;GO:0032502;GO:0040007;GO:0040008;GO:0043062;GO:0043170;GO:0044238;GO:0044699;GO:0044707;GO:0044763;GO:0044767;GO:0045843;GO:0045926;GO:0048513;GO:0048519;GO:0048589;GO:0048630;GO:0048631;GO:0048634;GO:0048635;GO:…
hsa-miR-200b-5p	MIMAT0004571	SOX17	hsa04310;hsa04310	GO:0000003;GO:0000003;GO:0000122;GO:0000902;GO:0000904;GO:0001525;GO:0001558;GO:0001568;GO:0001570;GO:0001655;GO:0001667;GO:0001701;GO:0001704;GO:0001706;GO:0001707;GO:0001708;GO:0001709;GO:0001710;GO:0001711;GO:0001714;GO:0001824;GO:0001825;GO:0001826;GO:0001944;GO:0001947;GO:0002009;GO:0003002;GO:0003007;GO:0003143;GO:0003151;GO:0003157;GO:0003158;GO:0003159;GO:0003160;GO:0003306;GO:0003307;GO:…
hsa-miR-200b-5p	MIMAT0004571	LOC389831
hsa-miR-200b-5p	MIMAT0004571	SULT1C2		GO:0006139;GO:0006139;GO:0006163;GO:0006725;GO:0006753;GO:0006790;GO:0006793;GO:0006796;GO:0006807;GO:0008152;GO:0009116;GO:0009117;GO:0009119;GO:0009150;GO:0009259;GO:0009308;GO:0009987;GO:0019637;GO:0019693;GO:0033865;GO:0033875;GO:0034032;GO:0034035;GO:0034641;GO:0042278;GO:0044237;GO:0044238;GO:0044281;GO:0044699;GO:0044710;GO:0044763;GO:0046128;GO:0046483;GO:0050427;GO:0051923;GO:0055086;GO:…
hsa-miR-200b-5p	MIMAT0004571	HOXA10	hsa05202;hsa05202	GO:0000003;GO:0000003;GO:0001501;GO:0003002;GO:0003006;GO:0006139;GO:0006351;GO:0006355;GO:0006357;GO:0006366;GO:0006725;GO:0006807;GO:0007275;GO:0007276;GO:0007283;GO:0007338;GO:0007389;GO:0007548;GO:0008152;GO:0008406;GO:0008584;GO:0009058;GO:0009059;GO:0009566;GO:0009653;GO:0009790;GO:0009889;GO:0009891;GO:0009893;GO:0009952;GO:0009954;GO:0009987;GO:0010467;GO:0010468;GO:0010556;GO:0010557;GO:…
hsa-miR-200b-5p	MIMAT0004571	CHD7		GO:0000003;GO:0000003;GO:0001501;GO:0001568;GO:0001654;GO:0001701;GO:0001775;GO:0001944;GO:0002376;GO:0002520;GO:0002521;GO:0002790;GO:0002791;GO:0003006;GO:0003007;GO:0003008;GO:0003013;GO:0006139;GO:0006325;GO:0006351;GO:0006355;GO:0006364;GO:0006396;GO:0006725;GO:0006807;GO:0006810;GO:0006996;GO:0007154;GO:0007155;GO:0007159;GO:0007267;GO:0007275;GO:0007399;GO:0007417;GO:0007420;GO:0007423;GO:…
hsa-miR-200b-5p	MIMAT0004571	INSIG2		GO:0001101;GO:0001101;GO:0001101;GO:0001501;GO:0001501;GO:0006066;GO:0006066;GO:0006082;GO:0006082;GO:0006139;GO:0006139;GO:0006351;GO:0006351;GO:0006355;GO:0006355;GO:0006357;GO:0006357;GO:0006366;GO:0006366;GO:0006629;GO:0006629;GO:0006631;GO:0006631;GO:0006633;GO:0006633;GO:0006638;GO:0006638;GO:0006639;GO:0006639;GO:0006641;GO:0006641;GO:0006694;GO:0006694;GO:0006695;GO:0006695;GO:0006725;GO:…
hsa-miR-200b-5p	MIMAT0004571	GLTSCR1
hsa-miR-200b-5p	MIMAT0004571	LIMCH1		GO:0006996;GO:0006996;GO:0007010;GO:0009987;GO:0016043;GO:0030029;GO:0030036;GO:0031032;GO:0044699;GO:0044763;GO:0071840;GO:1902589
hsa-miR-200b-5p	MIMAT0004571	MIA2		GO:0042592;GO:0042592;GO:0042632;GO:0048878;GO:0055088;GO:0055090;GO:0055092;GO:0065007;GO:0065008;GO:0070328
hsa-miR-200b-5p	MIMAT0004571	CLIP1	hsa04150;hsa04150	GO:0000226;GO:0000226;GO:0000278;GO:0000280;GO:0000819;GO:0001578;GO:0006461;GO:0006810;GO:0006886;GO:0006996;GO:0007009;GO:0007010;GO:0007017;GO:0007049;GO:0007059;GO:0007062;GO:0007067;GO:0008104;GO:0009987;GO:0010256;GO:0010638;GO:0015031;GO:0016043;GO:0022402;GO:0022607;GO:0031109;GO:0031110;GO:0031112;GO:0031113;GO:0031116;GO:0031334;GO:0032271;GO:0032273;GO:0032594;GO:0032596;GO:0032886;GO:…
hsa-miR-200b-5p	MIMAT0004571	HCFC2	hsa05168;hsa05168	GO:0000122;GO:0000122;GO:0006139;GO:0006351;GO:0006355;GO:0006357;GO:0006366;GO:0006725;GO:0006807;GO:0008152;GO:0009058;GO:0009059;GO:0009889;GO:0009890;GO:0009892;GO:0009987;GO:0010467;GO:0010468;GO:0010556;GO:0010558;GO:0010605;GO:0010629;GO:0016032;GO:0016070;GO:0018130;GO:0019219;GO:0019222;GO:0019438;GO:0031323;GO:0031324;GO:0031326;GO:0031327;GO:0032774;GO:0034641;GO:0034645;GO:0034654;GO:…
hsa-miR-200b-5p	MIMAT0004571	NCF2	hsa04145;hsa04145;hsa04380;hsa04670;hsa05140	GO:0002376;GO:0002376;GO:0002474;GO:0002478;GO:0002479;GO:0006801;GO:0006950;GO:0006952;GO:0006955;GO:0006968;GO:0007154;GO:0007165;GO:0007166;GO:0007167;GO:0007169;GO:0008152;GO:0009987;GO:0019725;GO:0019882;GO:0019884;GO:0023052;GO:0042554;GO:0042590;GO:0042592;GO:0044237;GO:0044699;GO:0044700;GO:0044710;GO:0044763;GO:0045087;GO:0045454;GO:0045730;GO:0048002;GO:0048010;GO:0050789;GO:0050794;GO:…
hsa-miR-200b-5p	MIMAT0004571	ARNTL2		GO:0006139;GO:0006139;GO:0006351;GO:0006355;GO:0006357;GO:0006366;GO:0006725;GO:0006807;GO:0007623;GO:0008152;GO:0009058;GO:0009059;GO:0009605;GO:0009649;GO:0009889;GO:0009891;GO:0009893;GO:0009987;GO:0010467;GO:0010468;GO:0010556;GO:0010557;GO:0010604;GO:0010628;GO:0016070;GO:0018130;GO:0019219;GO:0019222;GO:0019438;GO:0031323;GO:0031325;GO:0031326;GO:0031328;GO:0032774;GO:0034641;GO:0034645;GO:…
hsa-miR-200b-5p	MIMAT0004571	PRDM6		GO:0006139;GO:0006139;GO:0006325;GO:0006351;GO:0006355;GO:0006464;GO:0006479;GO:0006725;GO:0006807;GO:0006996;GO:0007275;GO:0007399;GO:0008152;GO:0008213;GO:0009058;GO:0009059;GO:0009889;GO:0009890;GO:0009892;GO:0009987;GO:0010467;GO:0010468;GO:0010556;GO:0010558;GO:0010605;GO:0010629;GO:0016043;GO:0016070;GO:0016569;GO:0016570;GO:0016571;GO:0018022;GO:0018130;GO:0018193;GO:0018205;GO:0019219;GO:…
hsa-miR-200b-5p	MIMAT0004571	FOXC1		GO:0000003;GO:0000003;GO:0000003;GO:0000003;GO:0000003;GO:0000278;GO:0000278;GO:0000278;GO:0000278;GO:0001501;GO:0001501;GO:0001501;GO:0001503;GO:0001503;GO:0001503;GO:0001525;GO:0001525;GO:0001525;GO:0001525;GO:0001541;GO:0001541;GO:0001541;GO:0001568;GO:0001568;GO:0001568;GO:0001568;GO:0001654;GO:0001654;GO:0001654;GO:0001654;GO:0001655;GO:0001655;GO:0001655;GO:0001655;GO:0001657;GO:0001657;GO:…
hsa-miR-200b-5p	MIMAT0004571	CEBPG	hsa05152;hsa05152	GO:0001775;GO:0001775;GO:0001816;GO:0001817;GO:0001819;GO:0001889;GO:0001906;GO:0001909;GO:0002228;GO:0002252;GO:0002262;GO:0002376;GO:0002443;GO:0002449;GO:0002520;GO:0002521;GO:0006139;GO:0006259;GO:0006281;GO:0006282;GO:0006351;GO:0006355;GO:0006357;GO:0006366;GO:0006725;GO:0006807;GO:0006950;GO:0006952;GO:0006955;GO:0006974;GO:0007275;GO:0008152;GO:0009058;GO:0009059;GO:0009889;GO:0009891;GO:…
hsa-miR-200b-5p	MIMAT0004571	WHSC1	hsa00310;hsa00310;hsa00310;hsa05202;hsa05202	GO:0000018;GO:0000018;GO:0000018;GO:0000122;GO:0000122;GO:0000726;GO:0000726;GO:0001501;GO:0001501;GO:0001775;GO:0001775;GO:0002200;GO:0002200;GO:0002204;GO:0002204;GO:0002208;GO:0002208;GO:0002250;GO:0002250;GO:0002252;GO:0002252;GO:0002263;GO:0002263;GO:0002285;GO:0002285;GO:0002312;GO:0002312;GO:0002366;GO:0002366;GO:0002376;GO:0002376;GO:0002377;GO:0002377;GO:0002381;GO:0002381;GO:0002440;GO:…
hsa-miR-200b-5p	MIMAT0004571	SNX4	hsa04144;hsa04144	GO:0001775;GO:0001775;GO:0001821;GO:0002252;GO:0002263;GO:0002274;GO:0002275;GO:0002279;GO:0002349;GO:0002366;GO:0002376;GO:0002441;GO:0002443;GO:0002444;GO:0002448;GO:0002532;GO:0002553;GO:0002682;GO:0002684;GO:0002694;GO:0002696;GO:0002697;GO:0002699;GO:0002703;GO:0002705;GO:0002886;GO:0002888;GO:0006810;GO:0006887;GO:0006897;GO:0006950;GO:0006952;GO:0006954;GO:0006955;GO:0006996;GO:0007034;GO:…
hsa-miR-200b-5p	MIMAT0004571	SRSF6	hsa03040;hsa03040;hsa03040;hsa05168;hsa05168	GO:0000245;GO:0000245;GO:0000375;GO:0000375;GO:0000377;GO:0000377;GO:0000380;GO:0000380;GO:0000381;GO:0000381;GO:0000398;GO:0000398;GO:0006139;GO:0006139;GO:0006351;GO:0006351;GO:0006353;GO:0006353;GO:0006366;GO:0006366;GO:0006369;GO:0006369;GO:0006376;GO:0006396;GO:0006396;GO:0006397;GO:0006397;GO:0006403;GO:0006403;GO:0006405;GO:0006405;GO:0006406;GO:0006406;GO:0006725;GO:0006725;GO:0006807;GO:…
hsa-miR-200b-5p	MIMAT0004571	AFF3		GO:0006139;GO:0006139;GO:0006351;GO:0006355;GO:0006725;GO:0006807;GO:0007275;GO:0008152;GO:0009058;GO:0009059;GO:0009653;GO:0009790;GO:0009889;GO:0009987;GO:0010033;GO:0010467;GO:0010468;GO:0010556;GO:0016070;GO:0018130;GO:0019219;GO:0019222;GO:0019438;GO:0030326;GO:0031323;GO:0031326;GO:0032501;GO:0032502;GO:0032774;GO:0034097;GO:0034612;GO:0034641;GO:0034645;GO:0034654;GO:0035107;GO:0035108;GO:…
hsa-miR-200b-5p	MIMAT0004571	METTL7A		GO:0008152;GO:0008152;GO:0032259
hsa-miR-200b-5p	MIMAT0004571	ZMAT4		GO:0006915;GO:0006915;GO:0007154;GO:0007165;GO:0008219;GO:0009987;GO:0012501;GO:0023052;GO:0035556;GO:0044699;GO:0044700;GO:0044763;GO:0050789;GO:0050794;GO:0050896;GO:0051716;GO:0065007;GO:0072331;GO:0072332;GO:0097190;GO:0097193
hsa-miR-200b-5p	MIMAT0004571	SERINC3		GO:0002252;GO:0002252;GO:0002376;GO:0006575;GO:0006629;GO:0006643;GO:0006644;GO:0006650;GO:0006658;GO:0006665;GO:0006793;GO:0006796;GO:0006807;GO:0006810;GO:0006811;GO:0006820;GO:0006865;GO:0006915;GO:0006950;GO:0006952;GO:0006955;GO:0007154;GO:0007165;GO:0008152;GO:0008219;GO:0009597;GO:0009605;GO:0009607;GO:0009615;GO:0009966;GO:0009967;GO:0009987;GO:0010646;GO:0010647;GO:0010941;GO:0010942;GO:…
hsa-miR-200b-5p	MIMAT0004571	ADNP2		GO:0001101;GO:0001101;GO:0001101;GO:0001558;GO:0001558;GO:0006139;GO:0006139;GO:0006351;GO:0006351;GO:0006355;GO:0006355;GO:0006725;GO:0006725;GO:0006807;GO:0006807;GO:0006950;GO:0006950;GO:0006979;GO:0006979;GO:0007275;GO:0007275;GO:0007399;GO:0007399;GO:0008152;GO:0008152;GO:0008219;GO:0008219;GO:0009058;GO:0009058;GO:0009059;GO:0009059;GO:0009889;GO:0009889;GO:0009987;GO:0009987;GO:0010033;GO:…
hsa-miR-200b-5p	MIMAT0004571	ZSCAN32		GO:0006139;GO:0006139;GO:0006351;GO:0006355;GO:0006357;GO:0006366;GO:0006725;GO:0006807;GO:0008152;GO:0009058;GO:0009059;GO:0009889;GO:0009987;GO:0010467;GO:0010468;GO:0010556;GO:0016070;GO:0018130;GO:0019219;GO:0019222;GO:0019438;GO:0031323;GO:0031326;GO:0032774;GO:0034641;GO:0034645;GO:0034654;GO:0043170;GO:0044237;GO:0044238;GO:0044249;GO:0044260;GO:0044271;GO:0046483;GO:0050789;GO:0050794;GO:…
hsa-miR-200b-5p	MIMAT0004571	GRHL1		GO:0006139;GO:0006139;GO:0006351;GO:0006355;GO:0006357;GO:0006366;GO:0006725;GO:0006807;GO:0007275;GO:0008152;GO:0008544;GO:0009058;GO:0009059;GO:0009888;GO:0009889;GO:0009891;GO:0009893;GO:0009987;GO:0010467;GO:0010468;GO:0010556;GO:0010557;GO:0010604;GO:0010628;GO:0016070;GO:0018130;GO:0019219;GO:0019222;GO:0019438;GO:0031323;GO:0031325;GO:0031326;GO:0031328;GO:0032501;GO:0032502;GO:0032774;GO:…
hsa-miR-200b-5p	MIMAT0004571	TRAF3IP2		GO:0001783;GO:0001783;GO:0002230;GO:0002252;GO:0002376;GO:0002377;GO:0002440;GO:0002682;GO:0002697;GO:0002831;GO:0006810;GO:0006915;GO:0006950;GO:0006952;GO:0006955;GO:0006959;GO:0007154;GO:0007165;GO:0007249;GO:0008104;GO:0008219;GO:0009306;GO:0009605;GO:0009607;GO:0009615;GO:0009966;GO:0009967;GO:0009987;GO:0010646;GO:0010647;GO:0012501;GO:0015031;GO:0016032;GO:0023051;GO:0023052;GO:0023056;GO:…
hsa-miR-200b-5p	MIMAT0004571	IRF2BP2		GO:0006139;GO:0006139;GO:0006139;GO:0006351;GO:0006351;GO:0006355;GO:0006355;GO:0006725;GO:0006725;GO:0006807;GO:0006807;GO:0008152;GO:0008152;GO:0009058;GO:0009058;GO:0009059;GO:0009059;GO:0009889;GO:0009889;GO:0009987;GO:0009987;GO:0010467;GO:0010467;GO:0010468;GO:0010468;GO:0010556;GO:0010556;GO:0016070;GO:0016070;GO:0018130;GO:0018130;GO:0019219;GO:0019219;GO:0019222;GO:0019222;GO:0019438;GO:…
hsa-miR-200b-5p	MIMAT0004571	SUB1		GO:0006139;GO:0006139;GO:0006351;GO:0006355;GO:0006357;GO:0006366;GO:0006725;GO:0006807;GO:0007154;GO:0007165;GO:0007166;GO:0007167;GO:0007178;GO:0008152;GO:0009058;GO:0009059;GO:0009889;GO:0009891;GO:0009893;GO:0009987;GO:0010467;GO:0010468;GO:0010556;GO:0010557;GO:0010604;GO:0010628;GO:0016070;GO:0018130;GO:0019219;GO:0019222;GO:0019438;GO:0023052;GO:0031323;GO:0031325;GO:0031326;GO:0031328;GO:…
hsa-miR-200b-5p	MIMAT0004571	NOVA1		GO:0000375;GO:0000375;GO:0000375;GO:0000377;GO:0000377;GO:0000398;GO:0000398;GO:0006139;GO:0006139;GO:0006396;GO:0006396;GO:0006397;GO:0006397;GO:0006725;GO:0006725;GO:0006807;GO:0006807;GO:0007154;GO:0007154;GO:0007267;GO:0007267;GO:0007268;GO:0007268;GO:0007275;GO:0007275;GO:0007399;GO:0007399;GO:0007417;GO:0007417;GO:0007610;GO:0007610;GO:0007626;GO:0007626;GO:0008152;GO:0008152;GO:0008380;GO:…
hsa-miR-200b-5p	MIMAT0004571	ALX4		GO:0001501;GO:0001501;GO:0001942;GO:0003002;GO:0006139;GO:0006351;GO:0006355;GO:0006357;GO:0006366;GO:0006725;GO:0006807;GO:0006915;GO:0007275;GO:0007389;GO:0007517;GO:0008152;GO:0008219;GO:0008544;GO:0009058;GO:0009059;GO:0009653;GO:0009790;GO:0009791;GO:0009792;GO:0009887;GO:0009888;GO:0009889;GO:0009891;GO:0009893;GO:0009952;GO:0009987;GO:0010467;GO:0010468;GO:0010556;GO:0010557;GO:0010604;GO:…
hsa-miR-200b-5p	MIMAT0004571	LRRC57
hsa-miR-200b-5p	MIMAT0004571	NR4A1	hsa04010;hsa04010;hsa04151;hsa04925	GO:0001525;GO:0001525;GO:0001568;GO:0001667;GO:0001935;GO:0001936;GO:0001938;GO:0001944;GO:0002040;GO:0002042;GO:0006139;GO:0006351;GO:0006352;GO:0006355;GO:0006357;GO:0006366;GO:0006367;GO:0006725;GO:0006807;GO:0006928;GO:0006935;GO:0007049;GO:0007154;GO:0007165;GO:0007275;GO:0008152;GO:0008283;GO:0008284;GO:0009058;GO:0009059;GO:0009605;GO:0009653;GO:0009719;GO:0009725;GO:0009755;GO:0009889;GO:…
hsa-miR-200b-5p	MIMAT0004571	SOD2	hsa04068;hsa04068;hsa04146;hsa04211;hsa04213;hsa05016	GO:0000302;GO:0000302;GO:0000303;GO:0000305;GO:0001101;GO:0001666;GO:0001836;GO:0001889;GO:0001976;GO:0002237;GO:0002376;GO:0002520;GO:0003008;GO:0003013;GO:0003018;GO:0003032;GO:0003044;GO:0003073;GO:0003085;GO:0006091;GO:0006139;GO:0006351;GO:0006355;GO:0006357;GO:0006366;GO:0006461;GO:0006518;GO:0006575;GO:0006725;GO:0006749;GO:0006790;GO:0006801;GO:0006807;GO:0006809;GO:0006915;GO:0006950;GO:…
hsa-miR-200b-5p	MIMAT0004571	SIRT5		GO:0006139;GO:0006139;GO:0006325;GO:0006342;GO:0006351;GO:0006355;GO:0006464;GO:0006476;GO:0006725;GO:0006807;GO:0006915;GO:0006996;GO:0008152;GO:0008219;GO:0009058;GO:0009059;GO:0009605;GO:0009889;GO:0009890;GO:0009892;GO:0009987;GO:0009991;GO:0010467;GO:0010468;GO:0010556;GO:0010558;GO:0010565;GO:0010566;GO:0010605;GO:0010629;GO:0010656;GO:0010657;GO:0010658;GO:0010659;GO:0010660;GO:0010662;GO:…
hsa-miR-200b-5p	MIMAT0004571	MAPK8	hsa01522;hsa01522;hsa01522;hsa04010;hsa04010;hsa04012;hsa04012;hsa04014;hsa04014;hsa04024;hsa04024;hsa04068;hsa04068;hsa04071;hsa04071;hsa04141;hsa04141;hsa04210;hsa04210;hsa04215;hsa04215;hsa04310;hsa04310;hsa04380;hsa04380;hsa04510;hsa04510;hsa04620;hsa04621;hsa04622;hsa04664;hsa04664;hsa04668;hsa04668;hsa04722;hsa04722;hsa04723;hsa04723;hsa04728;hsa04750;hsa04750;hsa04910;hsa04910;hsa04912;hsa…	GO:0000165;GO:0000165;GO:0000165;GO:0001844;GO:0001844;GO:0002237;GO:0002237;GO:0002376;GO:0002376;GO:0002682;GO:0002682;GO:0002764;GO:0002764;GO:0002768;GO:0002768;GO:0006139;GO:0006139;GO:0006325;GO:0006325;GO:0006351;GO:0006351;GO:0006355;GO:0006355;GO:0006464;GO:0006464;GO:0006468;GO:0006468;GO:0006476;GO:0006476;GO:0006725;GO:0006725;GO:0006793;GO:0006793;GO:0006796;GO:0006796;GO:0006807;GO:…
hsa-miR-200b-5p	MIMAT0004571	KIAA0355
hsa-miR-200b-5p	MIMAT0004571	CABP5		GO:0007154;GO:0007154;GO:0007165;GO:0009987;GO:0023052;GO:0044699;GO:0044700;GO:0044763;GO:0050789;GO:0050794;GO:0050896;GO:0051716;GO:0065007
hsa-miR-200b-5p	MIMAT0004571	UBQLN1	hsa04141;hsa04141;hsa04141;hsa04141	GO:0000045;GO:0000045;GO:0000045;GO:0000045;GO:0001666;GO:0001666;GO:0001666;GO:0002218;GO:0002218;GO:0002218;GO:0002221;GO:0002221;GO:0002221;GO:0002224;GO:0002224;GO:0002224;GO:0002253;GO:0002253;GO:0002253;GO:0002376;GO:0002376;GO:0002376;GO:0002682;GO:0002682;GO:0002682;GO:0002683;GO:0002683;GO:0002683;GO:0002684;GO:0002684;GO:0002684;GO:0002757;GO:0002757;GO:0002757;GO:0002758;GO:0002758;GO:…
hsa-miR-200b-5p	MIMAT0004571	FAM73A		GO:0006996;GO:0006996;GO:0007005;GO:0008053;GO:0009987;GO:0016043;GO:0044699;GO:0044763;GO:0044801;GO:0044802;GO:0048284;GO:0061024;GO:0061025;GO:0071840;GO:1902589
hsa-miR-200b-5p	MIMAT0004571	FLRT3		GO:0000902;GO:0000902;GO:0000904;GO:0001932;GO:0001933;GO:0002009;GO:0002011;GO:0003344;GO:0006464;GO:0006468;GO:0006469;GO:0006793;GO:0006796;GO:0006928;GO:0006935;GO:0006950;GO:0007154;GO:0007155;GO:0007165;GO:0007166;GO:0007167;GO:0007169;GO:0007259;GO:0007275;GO:0007399;GO:0007409;GO:0007411;GO:0007416;GO:0007507;GO:0008152;GO:0008543;GO:0009605;GO:0009611;GO:0009653;GO:0009719;GO:0009790;GO:…
hsa-miR-200b-5p	MIMAT0004571	DMP1		GO:0001503;GO:0001503;GO:0007155;GO:0007275;GO:0009888;GO:0009987;GO:0010810;GO:0010811;GO:0016043;GO:0022610;GO:0030155;GO:0030198;GO:0031214;GO:0031589;GO:0032501;GO:0032502;GO:0043062;GO:0044699;GO:0044707;GO:0044763;GO:0044767;GO:0045785;GO:0048513;GO:0048518;GO:0048731;GO:0048856;GO:0050789;GO:0065007;GO:0071840
hsa-miR-200b-5p	MIMAT0004571	MFAP3L
hsa-miR-200b-5p	MIMAT0004571	ZNF85		GO:0006139;GO:0006139;GO:0006351;GO:0006355;GO:0006725;GO:0006807;GO:0008152;GO:0009058;GO:0009059;GO:0009889;GO:0009890;GO:0009892;GO:0009987;GO:0010467;GO:0010468;GO:0010556;GO:0010558;GO:0010605;GO:0016070;GO:0018130;GO:0019219;GO:0019222;GO:0019438;GO:0031323;GO:0031324;GO:0031326;GO:0031327;GO:0032774;GO:0034641;GO:0034645;GO:0034654;GO:0043170;GO:0044237;GO:0044238;GO:0044249;GO:0044260;GO:…
hsa-miR-200b-5p	MIMAT0004571	KMT2E	hsa00310;hsa00310	GO:0001101;GO:0001101;GO:0001775;GO:0002252;GO:0002262;GO:0002274;GO:0002376;GO:0002443;GO:0002444;GO:0002446;GO:0002520;GO:0002521;GO:0002573;GO:0002682;GO:0002684;GO:0002761;GO:0002763;GO:0006139;GO:0006259;GO:0006304;GO:0006305;GO:0006306;GO:0006325;GO:0006351;GO:0006355;GO:0006464;GO:0006479;GO:0006725;GO:0006807;GO:0006996;GO:0007049;GO:0007050;GO:0007154;GO:0007165;GO:0007275;GO:0008152;GO:…
hsa-miR-200b-5p	MIMAT0004571	PKP2	hsa05412;hsa05412	GO:0001508;GO:0001508;GO:0002027;GO:0002028;GO:0002934;GO:0003007;GO:0003008;GO:0003012;GO:0003013;GO:0003015;GO:0003205;GO:0003206;GO:0003208;GO:0003229;GO:0003231;GO:0006810;GO:0006811;GO:0006812;GO:0006814;GO:0006928;GO:0006936;GO:0006937;GO:0006941;GO:0006942;GO:0006996;GO:0007009;GO:0007010;GO:0007043;GO:0007154;GO:0007155;GO:0007267;GO:0007275;GO:0007507;GO:0007517;GO:0008015;GO:0008016;GO:…
hsa-miR-200b-5p	MIMAT0004571	KLF10		GO:0000122;GO:0000122;GO:0000122;GO:0001501;GO:0001501;GO:0001503;GO:0001503;GO:0002376;GO:0002376;GO:0002520;GO:0002520;GO:0002521;GO:0002521;GO:0002573;GO:0002573;GO:0002682;GO:0002682;GO:0002684;GO:0002684;GO:0002761;GO:0002761;GO:0002763;GO:0002763;GO:0006139;GO:0006139;GO:0006351;GO:0006351;GO:0006355;GO:0006355;GO:0006357;GO:0006357;GO:0006366;GO:0006366;GO:0006725;GO:0006725;GO:0006807;GO:…
hsa-miR-200b-5p	MIMAT0004571	LMTK2		GO:0000041;GO:0000041;GO:0001881;GO:0006464;GO:0006468;GO:0006793;GO:0006796;GO:0006810;GO:0006811;GO:0006812;GO:0006826;GO:0007034;GO:0008104;GO:0008152;GO:0009987;GO:0015031;GO:0015682;GO:0016192;GO:0016197;GO:0016310;GO:0016482;GO:0018105;GO:0018107;GO:0018193;GO:0018209;GO:0018210;GO:0019538;GO:0023051;GO:0030001;GO:0032456;GO:0033036;GO:0033572;GO:0036211;GO:0043086;GO:0043112;GO:0043170;GO:…
hsa-miR-200b-5p	MIMAT0004571	CST9		GO:0002376;GO:0002376;GO:0006508;GO:0006955;GO:0006959;GO:0008152;GO:0009605;GO:0009607;GO:0009892;GO:0009987;GO:0010466;GO:0010605;GO:0010951;GO:0019222;GO:0019538;GO:0019730;GO:0030162;GO:0031323;GO:0031324;GO:0032268;GO:0032269;GO:0043086;GO:0043170;GO:0043207;GO:0044092;GO:0044237;GO:0044238;GO:0044260;GO:0044267;GO:0045861;GO:0048519;GO:0048523;GO:0050789;GO:0050790;GO:0050794;GO:0050896;GO:…
hsa-miR-200b-5p	MIMAT0004571	RIMKLB	hsa00250;hsa00250;hsa01100	GO:0006464;GO:0006464;GO:0008152;GO:0009987;GO:0019538;GO:0036211;GO:0043170;GO:0043412;GO:0044237;GO:0044238;GO:0044260;GO:0044267;GO:0071704
hsa-miR-200b-5p	MIMAT0004571	SNTB2
hsa-miR-200b-5p	MIMAT0004571	ZNF138		GO:0006139;GO:0006139;GO:0006351;GO:0006355;GO:0006725;GO:0006807;GO:0008152;GO:0009058;GO:0009059;GO:0009889;GO:0009987;GO:0010467;GO:0010468;GO:0010556;GO:0016070;GO:0018130;GO:0019219;GO:0019222;GO:0019438;GO:0031323;GO:0031326;GO:0032774;GO:0034641;GO:0034645;GO:0034654;GO:0043170;GO:0044237;GO:0044238;GO:0044249;GO:0044260;GO:0044271;GO:0046483;GO:0050789;GO:0050794;GO:0051171;GO:0051252;GO:…
hsa-miR-200b-5p	MIMAT0004571	ITCH	hsa04120;hsa04120;hsa04144;hsa04668;hsa04932	GO:0000165;GO:0000165;GO:0000209;GO:0001558;GO:0001775;GO:0001816;GO:0001817;GO:0001818;GO:0001932;GO:0001933;GO:0002218;GO:0002221;GO:0002249;GO:0002252;GO:0002253;GO:0002376;GO:0002507;GO:0002517;GO:0002520;GO:0002643;GO:0002645;GO:0002664;GO:0002666;GO:0002667;GO:0002682;GO:0002683;GO:0002684;GO:0002694;GO:0002695;GO:0002697;GO:0002698;GO:0002753;GO:0002757;GO:0002758;GO:0002764;GO:0002831;GO:…
hsa-miR-200b-5p	MIMAT0004571	ZNF396		GO:0006139;GO:0006139;GO:0006351;GO:0006355;GO:0006725;GO:0006807;GO:0007272;GO:0007275;GO:0007399;GO:0008152;GO:0008366;GO:0009058;GO:0009059;GO:0009889;GO:0009890;GO:0009892;GO:0009987;GO:0010467;GO:0010468;GO:0010556;GO:0010558;GO:0010605;GO:0010629;GO:0016070;GO:0018130;GO:0019219;GO:0019222;GO:0019438;GO:0031323;GO:0031324;GO:0031326;GO:0031327;GO:0032501;GO:0032502;GO:0032774;GO:0034641;GO:…
hsa-miR-200b-5p	MIMAT0004571	CTSV	hsa04142;hsa04142;hsa04210	GO:0000003;GO:0000003;GO:0001890;GO:0001893;GO:0001942;GO:0002009;GO:0002376;GO:0002478;GO:0002495;GO:0002504;GO:0003006;GO:0006508;GO:0006950;GO:0006996;GO:0007010;GO:0007154;GO:0007275;GO:0007276;GO:0007283;GO:0007399;GO:0007548;GO:0007565;GO:0007568;GO:0008152;GO:0008219;GO:0008283;GO:0008285;GO:0008406;GO:0008544;GO:0008584;GO:0009056;GO:0009057;GO:0009267;GO:0009605;GO:0009653;GO:0009719;GO:…
hsa-miR-200b-5p	MIMAT0004571	PRPS2	hsa00030;hsa00030;hsa00230;hsa01100;hsa01200;hsa01230	GO:0006139;GO:0006139;GO:0006725;GO:0006753;GO:0006793;GO:0006796;GO:0006807;GO:0008152;GO:0009058;GO:0009117;GO:0009123;GO:0009124;GO:0009156;GO:0009161;GO:0009165;GO:0009987;GO:0016310;GO:0018130;GO:0019438;GO:0019637;GO:0019693;GO:0034641;GO:0034654;GO:0044237;GO:0044238;GO:0044249;GO:0044271;GO:0044281;GO:0044699;GO:0044710;GO:0044711;GO:0044763;GO:0046390;GO:0046483;GO:0055086;GO:0071704;GO:…
hsa-miR-200b-5p	MIMAT0004571	TTC22
hsa-miR-200b-5p	MIMAT0004571	HPDL		GO:0006082;GO:0006082;GO:0006725;GO:0006807;GO:0008152;GO:0009072;GO:0009987;GO:0044237;GO:0044281;GO:0044699;GO:0044710;GO:0044763;GO:0055114;GO:0071704;GO:1901360;GO:1901564
hsa-miR-200b-5p	MIMAT0004571	ARC	hsa05031;hsa05031	GO:0000902;GO:0000902;GO:0000902;GO:0003002;GO:0003002;GO:0003008;GO:0003008;GO:0006810;GO:0006810;GO:0006811;GO:0006811;GO:0006897;GO:0006897;GO:0006928;GO:0006928;GO:0006996;GO:0006996;GO:0007010;GO:0007010;GO:0007154;GO:0007154;GO:0007165;GO:0007165;GO:0007166;GO:0007166;GO:0007215;GO:0007215;GO:0007267;GO:0007267;GO:0007268;GO:0007268;GO:0007275;GO:0007275;GO:0007389;GO:0007389;GO:0007492;GO:…
hsa-miR-200b-5p	MIMAT0004571	PPA1	hsa00190;hsa00190	GO:0006082;GO:0006082;GO:0006139;GO:0006399;GO:0006412;GO:0006418;GO:0006518;GO:0006520;GO:0006725;GO:0006793;GO:0006796;GO:0006807;GO:0008152;GO:0009058;GO:0009059;GO:0009987;GO:0010467;GO:0016070;GO:0019538;GO:0019752;GO:0034641;GO:0034645;GO:0034660;GO:0043038;GO:0043039;GO:0043043;GO:0043170;GO:0043436;GO:0043603;GO:0043604;GO:0044237;GO:0044238;GO:0044249;GO:0044260;GO:0044267;GO:0044271;GO:…
hsa-miR-200b-5p	MIMAT0004571	BTBD7		GO:0001763;GO:0001763;GO:0001763;GO:0002009;GO:0002009;GO:0007275;GO:0007275;GO:0007431;GO:0007431;GO:0007435;GO:0007435;GO:0009653;GO:0009653;GO:0009887;GO:0009887;GO:0009888;GO:0009888;GO:0022603;GO:0022603;GO:0022612;GO:0022612;GO:0032501;GO:0032501;GO:0032502;GO:0032502;GO:0035272;GO:0035272;GO:0044699;GO:0044699;GO:0044707;GO:0044707;GO:0044767;GO:0044767;GO:0048513;GO:0048513;GO:0048729;GO:…
hsa-miR-200b-5p	MIMAT0004571	KIAA1217		GO:0001501;GO:0001501;GO:0007275;GO:0009790;GO:0009792;GO:0032501;GO:0032502;GO:0043009;GO:0044699;GO:0044707;GO:0044767;GO:0048706;GO:0048731;GO:0048856
hsa-miR-200b-5p	MIMAT0004571	UBR3		GO:0001701;GO:0001701;GO:0001701;GO:0001967;GO:0001967;GO:0003008;GO:0003008;GO:0006464;GO:0006464;GO:0006508;GO:0006508;GO:0006511;GO:0006511;GO:0007275;GO:0007275;GO:0007600;GO:0007600;GO:0007606;GO:0007606;GO:0007608;GO:0007610;GO:0007610;GO:0007631;GO:0007631;GO:0007635;GO:0007635;GO:0008152;GO:0008152;GO:0009056;GO:0009056;GO:0009057;GO:0009057;GO:0009790;GO:0009790;GO:0009792;GO:0009792;GO:…
hsa-miR-200b-5p	MIMAT0004571	UBFD1
hsa-miR-200b-5p	MIMAT0004571	ATG10	hsa04140;hsa04140	GO:0006464;GO:0006464;GO:0006497;GO:0006810;GO:0006914;GO:0006950;GO:0006983;GO:0006984;GO:0007154;GO:0007165;GO:0008104;GO:0008152;GO:0009058;GO:0009059;GO:0009607;GO:0009893;GO:0009987;GO:0010604;GO:0015031;GO:0016236;GO:0019222;GO:0019538;GO:0023052;GO:0031323;GO:0031325;GO:0031399;GO:0031401;GO:0032268;GO:0032270;GO:0032446;GO:0033036;GO:0033554;GO:0034645;GO:0034976;GO:0036211;GO:0042157;GO:…
hsa-miR-200b-5p	MIMAT0004571	SRSF7	hsa03040;hsa03040;hsa05168	GO:0000375;GO:0000375;GO:0000377;GO:0000398;GO:0006139;GO:0006351;GO:0006353;GO:0006366;GO:0006369;GO:0006396;GO:0006397;GO:0006403;GO:0006405;GO:0006406;GO:0006725;GO:0006807;GO:0006810;GO:0006913;GO:0008152;GO:0008380;GO:0009058;GO:0009059;GO:0009892;GO:0009987;GO:0010467;GO:0010468;GO:0010605;GO:0010629;GO:0015931;GO:0016070;GO:0016071;GO:0018130;GO:0019219;GO:0019222;GO:0019438;GO:0031123;GO:…
hsa-miR-200b-5p	MIMAT0004571	STRBP		GO:0000003;GO:0000003;GO:0000003;GO:0003006;GO:0003006;GO:0007275;GO:0007275;GO:0007276;GO:0007276;GO:0007281;GO:0007281;GO:0007283;GO:0007283;GO:0007286;GO:0007286;GO:0007610;GO:0007610;GO:0007638;GO:0009605;GO:0009605;GO:0009612;GO:0009612;GO:0009628;GO:0009628;GO:0009987;GO:0009987;GO:0019953;GO:0019953;GO:0022412;GO:0022412;GO:0022414;GO:0022414;GO:0030154;GO:0030154;GO:0032501;GO:0032501;GO:…
hsa-miR-200b-5p	MIMAT0004571	COBLL1		GO:0006461;GO:0006461;GO:0006996;GO:0007010;GO:0007015;GO:0008154;GO:0009987;GO:0016043;GO:0022607;GO:0030029;GO:0030036;GO:0030041;GO:0034622;GO:0043623;GO:0043933;GO:0044085;GO:0044699;GO:0044763;GO:0051258;GO:0051639;GO:0065003;GO:0070271;GO:0071822;GO:0071840;GO:1902589
hsa-miR-200b-5p	MIMAT0004571	GDAP1		GO:0000266;GO:0000266;GO:0001101;GO:0006518;GO:0006575;GO:0006605;GO:0006626;GO:0006749;GO:0006790;GO:0006807;GO:0006810;GO:0006839;GO:0006886;GO:0006996;GO:0007005;GO:0008053;GO:0008104;GO:0008152;GO:0009987;GO:0010033;GO:0015031;GO:0016043;GO:0032526;GO:0033036;GO:0033365;GO:0033993;GO:0034613;GO:0034641;GO:0042221;GO:0043603;GO:0044237;GO:0044699;GO:0044763;GO:0044801;GO:0044802;GO:0045184;GO:…
hsa-miR-200b-5p	MIMAT0004571	CS	hsa00020;hsa00020;hsa00630;hsa01100;hsa01200;hsa01210;hsa01230	GO:0005975;GO:0005975;GO:0006082;GO:0006091;GO:0006099;GO:0008152;GO:0009060;GO:0009987;GO:0015980;GO:0044237;GO:0044238;GO:0044281;GO:0044699;GO:0044710;GO:0044763;GO:0045333;GO:0055114;GO:0071704
hsa-miR-200b-5p	MIMAT0004571	ATP6V0A2	hsa00190;hsa00190;hsa01100;hsa04142;hsa04145;hsa04721;hsa04966;hsa05110;hsa05120;hsa05152;hsa05323	GO:0000041;GO:0000041;GO:0002376;GO:0006139;GO:0006163;GO:0006164;GO:0006461;GO:0006725;GO:0006753;GO:0006754;GO:0006793;GO:0006796;GO:0006807;GO:0006810;GO:0006811;GO:0006812;GO:0006818;GO:0006826;GO:0006873;GO:0006885;GO:0006914;GO:0006955;GO:0006996;GO:0007035;GO:0007154;GO:0007165;GO:0007166;GO:0007167;GO:0007169;GO:0008104;GO:0008152;GO:0008286;GO:0009058;GO:0009116;GO:0009117;GO:0009119;GO:…
hsa-miR-200b-5p	MIMAT0004571	ENKUR
hsa-miR-200b-5p	MIMAT0004571	KCNE3	hsa04974;hsa04974	GO:0006810;GO:0006810;GO:0006811;GO:0006812;GO:0006813;GO:0006816;GO:0009987;GO:0010959;GO:0015672;GO:0022898;GO:0030001;GO:0032409;GO:0032410;GO:0032411;GO:0032412;GO:0032413;GO:0032414;GO:0032879;GO:0034220;GO:0034762;GO:0034763;GO:0034764;GO:0034765;GO:0034766;GO:0034767;GO:0042391;GO:0043266;GO:0043267;GO:0043269;GO:0043270;GO:0043271;GO:0044092;GO:0044093;GO:0044699;GO:0044763;GO:0044765;GO:…
hsa-miR-200b-5p	MIMAT0004571	ZNF675		GO:0000122;GO:0000122;GO:0000165;GO:0001894;GO:0001932;GO:0001933;GO:0001959;GO:0001960;GO:0002376;GO:0002520;GO:0002521;GO:0002573;GO:0002682;GO:0002683;GO:0002761;GO:0002762;GO:0006139;GO:0006351;GO:0006355;GO:0006357;GO:0006366;GO:0006464;GO:0006468;GO:0006469;GO:0006725;GO:0006793;GO:0006796;GO:0006807;GO:0006950;GO:0007154;GO:0007165;GO:0007166;GO:0007249;GO:0007254;GO:0007275;GO:0008152;GO:…
hsa-miR-200b-5p	MIMAT0004571	OTX1	hsa04550;hsa04550;hsa04550	GO:0003002;GO:0003002;GO:0003002;GO:0006139;GO:0006139;GO:0006351;GO:0006351;GO:0006355;GO:0006355;GO:0006357;GO:0006357;GO:0006366;GO:0006366;GO:0006725;GO:0006725;GO:0006807;GO:0006807;GO:0007275;GO:0007275;GO:0007389;GO:0007389;GO:0007399;GO:0007399;GO:0007417;GO:0007417;GO:0007420;GO:0007420;GO:0007423;GO:0007423;GO:0008152;GO:0008152;GO:0009058;GO:0009058;GO:0009059;GO:0009059;GO:0009653;GO:…
hsa-miR-200b-5p	MIMAT0004571	SP3		GO:0000003;GO:0000003;GO:0000122;GO:0001501;GO:0001503;GO:0001654;GO:0001701;GO:0001775;GO:0001779;GO:0001824;GO:0001825;GO:0001829;GO:0001889;GO:0001890;GO:0001892;GO:0002262;GO:0002376;GO:0002520;GO:0002521;GO:0002573;GO:0003006;GO:0006139;GO:0006351;GO:0006355;GO:0006357;GO:0006366;GO:0006464;GO:0006725;GO:0006807;GO:0007155;GO:0007159;GO:0007275;GO:0007423;GO:0007565;GO:0008152;GO:0009058;GO:…
hsa-miR-200b-5p	MIMAT0004571	HTR2C	hsa04020;hsa04020;hsa04080;hsa04540;hsa04726;hsa04750	GO:0000165;GO:0000165;GO:0001662;GO:0001932;GO:0001934;GO:0002209;GO:0002790;GO:0002791;GO:0003008;GO:0006139;GO:0006163;GO:0006164;GO:0006182;GO:0006464;GO:0006468;GO:0006629;GO:0006644;GO:0006650;GO:0006661;GO:0006725;GO:0006753;GO:0006793;GO:0006796;GO:0006807;GO:0006810;GO:0006811;GO:0006812;GO:0006816;GO:0006873;GO:0006874;GO:0006875;GO:0006950;GO:0006952;GO:0007154;GO:0007165;GO:0007186;GO:…
hsa-miR-200b-5p	MIMAT0004571	PLEKHG7		GO:0007154;GO:0007154;GO:0007165;GO:0007264;GO:0007265;GO:0007266;GO:0009966;GO:0009987;GO:0010646;GO:0023051;GO:0023052;GO:0035023;GO:0035556;GO:0043085;GO:0043087;GO:0043547;GO:0044093;GO:0044699;GO:0044700;GO:0044763;GO:0046578;GO:0048583;GO:0050789;GO:0050790;GO:0050794;GO:0050896;GO:0051056;GO:0051336;GO:0051345;GO:0051716;GO:0065007;GO:0065009;GO:1902531
hsa-miR-200b-5p	MIMAT0004571	ZNF117		GO:0006139;GO:0006139;GO:0006351;GO:0006355;GO:0006725;GO:0006807;GO:0008152;GO:0009058;GO:0009059;GO:0009889;GO:0009987;GO:0010467;GO:0010468;GO:0010556;GO:0016070;GO:0018130;GO:0019219;GO:0019222;GO:0019438;GO:0031323;GO:0031326;GO:0032774;GO:0034641;GO:0034645;GO:0034654;GO:0043170;GO:0044237;GO:0044238;GO:0044249;GO:0044260;GO:0044271;GO:0046483;GO:0050789;GO:0050794;GO:0051171;GO:0051252;GO:…
hsa-miR-200b-5p	MIMAT0004571	DNAJC27		GO:0000165;GO:0000165;GO:0001932;GO:0001934;GO:0006464;GO:0006468;GO:0006611;GO:0006793;GO:0006796;GO:0006810;GO:0006886;GO:0006913;GO:0007154;GO:0007165;GO:0007264;GO:0008104;GO:0008152;GO:0009893;GO:0009966;GO:0009967;GO:0009987;GO:0010562;GO:0010604;GO:0010646;GO:0010647;GO:0015031;GO:0016310;GO:0019220;GO:0019222;GO:0019538;GO:0023014;GO:0023051;GO:0023052;GO:0023056;GO:0031323;GO:0031325;GO:…
hsa-miR-200b-5p	MIMAT0004571	ZNF763		GO:0006139;GO:0006139;GO:0006351;GO:0006355;GO:0006357;GO:0006366;GO:0006725;GO:0006807;GO:0008152;GO:0009058;GO:0009059;GO:0009889;GO:0009987;GO:0010467;GO:0010468;GO:0010556;GO:0016070;GO:0018130;GO:0019219;GO:0019222;GO:0019438;GO:0031323;GO:0031326;GO:0032774;GO:0034641;GO:0034645;GO:0034654;GO:0043170;GO:0044237;GO:0044238;GO:0044249;GO:0044260;GO:0044271;GO:0046483;GO:0050789;GO:0050794;GO:…
hsa-miR-200b-5p	MIMAT0004571	FAM160A1
hsa-miR-200b-5p	MIMAT0004571	PAFAH1B1	hsa00565;hsa00565;hsa00565;hsa01100;hsa01100	GO:0000003;GO:0000003;GO:0000003;GO:0000086;GO:0000086;GO:0000132;GO:0000132;GO:0000165;GO:0000165;GO:0000226;GO:0000226;GO:0000278;GO:0000278;GO:0000280;GO:0000280;GO:0000819;GO:0000819;GO:0000902;GO:0000902;GO:0000904;GO:0000904;GO:0001501;GO:0001501;GO:0001558;GO:0001558;GO:0001667;GO:0001667;GO:0001675;GO:0001736;GO:0001736;GO:0001738;GO:0001738;GO:0001764;GO:0001764;GO:0001932;GO:0001932;GO:…
hsa-miR-200b-5p	MIMAT0004571	RAB22A	hsa04144;hsa04144;hsa04144	GO:0006810;GO:0006810;GO:0006810;GO:0006897;GO:0006897;GO:0006996;GO:0006996;GO:0007032;GO:0007033;GO:0007033;GO:0007154;GO:0007154;GO:0007165;GO:0007165;GO:0007264;GO:0007264;GO:0008104;GO:0008104;GO:0009987;GO:0009987;GO:0010256;GO:0010256;GO:0015031;GO:0015031;GO:0016043;GO:0016043;GO:0016192;GO:0016192;GO:0023052;GO:0023052;GO:0032535;GO:0032535;GO:0033036;GO:0033036;GO:0035556;GO:0035556;GO:…
hsa-miR-200b-5p	MIMAT0004571	USP53		GO:0006464;GO:0006464;GO:0006464;GO:0006508;GO:0006508;GO:0008152;GO:0008152;GO:0009987;GO:0009987;GO:0016579;GO:0016579;GO:0019538;GO:0019538;GO:0036211;GO:0036211;GO:0043170;GO:0043170;GO:0043412;GO:0043412;GO:0044237;GO:0044237;GO:0044238;GO:0044238;GO:0044260;GO:0044260;GO:0044267;GO:0044267;GO:0070646;GO:0070646;GO:0070647;GO:0070647;GO:0071704;GO:0071704
hsa-miR-200b-5p	MIMAT0004571	TRIM24		GO:0006139;GO:0006139;GO:0006351;GO:0006355;GO:0006366;GO:0006464;GO:0006468;GO:0006725;GO:0006793;GO:0006796;GO:0006807;GO:0006915;GO:0007154;GO:0007165;GO:0007584;GO:0008152;GO:0008219;GO:0008283;GO:0008285;GO:0009056;GO:0009057;GO:0009058;GO:0009059;GO:0009605;GO:0009889;GO:0009890;GO:0009891;GO:0009892;GO:0009893;GO:0009966;GO:0009987;GO:0009991;GO:0010033;GO:0010467;GO:0010468;GO:0010556;GO:…
hsa-miR-200b-5p	MIMAT0004571	GPHA2		GO:0006605;GO:0006605;GO:0006626;GO:0006810;GO:0006839;GO:0006886;GO:0006996;GO:0007005;GO:0008104;GO:0009987;GO:0010638;GO:0010821;GO:0010822;GO:0015031;GO:0016043;GO:0032386;GO:0032388;GO:0032879;GO:0032880;GO:0033036;GO:0033043;GO:0033157;GO:0033365;GO:0034613;GO:0045184;GO:0046907;GO:0048518;GO:0048522;GO:0050789;GO:0050794;GO:0051049;GO:0051050;GO:0051128;GO:0051130;GO:0051179;GO:0051222;GO:…
hsa-miR-200b-5p	MIMAT0004571	ETFDH		GO:0006082;GO:0006082;GO:0006091;GO:0006629;GO:0006631;GO:0006635;GO:0006950;GO:0006979;GO:0008152;GO:0009056;GO:0009062;GO:0009987;GO:0015980;GO:0016042;GO:0016054;GO:0019395;GO:0019752;GO:0022900;GO:0022904;GO:0030258;GO:0032787;GO:0033539;GO:0034440;GO:0043436;GO:0044237;GO:0044238;GO:0044242;GO:0044248;GO:0044255;GO:0044281;GO:0044282;GO:0044699;GO:0044710;GO:0044712;GO:0044763;GO:0045333;GO:…
hsa-miR-200b-5p	MIMAT0004571	FCHO2		GO:0006461;GO:0006461;GO:0006461;GO:0006810;GO:0006810;GO:0006897;GO:0006897;GO:0006898;GO:0006898;GO:0007009;GO:0007009;GO:0008104;GO:0008104;GO:0009987;GO:0009987;GO:0010256;GO:0010256;GO:0010324;GO:0010324;GO:0016043;GO:0016043;GO:0016192;GO:0016192;GO:0022607;GO:0022607;GO:0033036;GO:0033036;GO:0034613;GO:0034613;GO:0034622;GO:0034622;GO:0043623;GO:0043623;GO:0043933;GO:0043933;GO:0044085;GO:…
hsa-miR-200b-5p	MIMAT0004571	IL1RAP	hsa04060;hsa04060;hsa04060;hsa04750;hsa04750	GO:0002376;GO:0002376;GO:0002376;GO:0006461;GO:0006461;GO:0006950;GO:0006950;GO:0006952;GO:0006952;GO:0006954;GO:0006954;GO:0006955;GO:0006955;GO:0007154;GO:0007154;GO:0007165;GO:0007165;GO:0007166;GO:0007166;GO:0009987;GO:0009987;GO:0010033;GO:0010033;GO:0016043;GO:0016043;GO:0019221;GO:0019221;GO:0022607;GO:0022607;GO:0023052;GO:0023052;GO:0034097;GO:0034097;GO:0042221;GO:0042221;GO:0043933;GO:…
hsa-miR-200b-5p	MIMAT0004571	CRIM1		GO:0001558;GO:0001558;GO:0001558;GO:0006508;GO:0006508;GO:0007154;GO:0007154;GO:0007165;GO:0007165;GO:0007166;GO:0007166;GO:0007167;GO:0007167;GO:0007169;GO:0007169;GO:0007275;GO:0007275;GO:0007399;GO:0007399;GO:0008152;GO:0008152;GO:0009892;GO:0009892;GO:0009987;GO:0009987;GO:0010466;GO:0010466;GO:0010605;GO:0010605;GO:0010951;GO:0010951;GO:0016043;GO:0016043;GO:0016049;GO:0016049;GO:0019222;GO:…
hsa-miR-200b-5p	MIMAT0004571	HMGCS1	hsa00072;hsa00072;hsa00280;hsa00650;hsa00900;hsa01100	GO:0000003;GO:0000003;GO:0001889;GO:0003006;GO:0006066;GO:0006629;GO:0006694;GO:0006695;GO:0006720;GO:0007275;GO:0007399;GO:0007417;GO:0007420;GO:0007548;GO:0007584;GO:0008152;GO:0008202;GO:0008203;GO:0008299;GO:0008406;GO:0008584;GO:0008610;GO:0009058;GO:0009314;GO:0009416;GO:0009605;GO:0009628;GO:0009642;GO:0009719;GO:0009725;GO:0009987;GO:0009991;GO:0010033;GO:0010035;GO:0010243;GO:0014070;GO:…
hsa-miR-200b-5p	MIMAT0004571	DICER1	hsa05206;hsa05206	GO:0000122;GO:0000122;GO:0000737;GO:0000902;GO:0003008;GO:0006139;GO:0006259;GO:0006308;GO:0006309;GO:0006351;GO:0006355;GO:0006357;GO:0006366;GO:0006396;GO:0006417;GO:0006725;GO:0006807;GO:0006915;GO:0006921;GO:0007272;GO:0007275;GO:0007399;GO:0007422;GO:0008152;GO:0008219;GO:0008283;GO:0008285;GO:0008366;GO:0009056;GO:0009057;GO:0009058;GO:0009059;GO:0009653;GO:0009889;GO:0009890;GO:0009892;GO:…
hsa-miR-200b-5p	MIMAT0004571	REEP3		GO:0000278;GO:0000278;GO:0000280;GO:0006996;GO:0006997;GO:0006998;GO:0007049;GO:0007067;GO:0007084;GO:0009987;GO:0010256;GO:0016043;GO:0022402;GO:0031468;GO:0044699;GO:0044763;GO:0044802;GO:0048285;GO:0051301;GO:0061024;GO:0071840;GO:1903047
hsa-miR-200b-5p	MIMAT0004571	EIF4ENIF1		GO:0006412;GO:0006412;GO:0006417;GO:0006518;GO:0006807;GO:0006810;GO:0007275;GO:0007399;GO:0008104;GO:0008152;GO:0009058;GO:0009059;GO:0009889;GO:0009890;GO:0009892;GO:0009987;GO:0010467;GO:0010468;GO:0010556;GO:0010558;GO:0010605;GO:0010608;GO:0010629;GO:0010721;GO:0015031;GO:0017148;GO:0019222;GO:0019538;GO:0019827;GO:0022008;GO:0030154;GO:0030182;GO:0031323;GO:0031324;GO:0031326;GO:0031327;GO:…
hsa-miR-200b-5p	MIMAT0004571	ZNF90		GO:0006139;GO:0006139;GO:0006351;GO:0006355;GO:0006725;GO:0006807;GO:0008152;GO:0009058;GO:0009059;GO:0009889;GO:0009987;GO:0010467;GO:0010468;GO:0010556;GO:0016070;GO:0018130;GO:0019219;GO:0019222;GO:0019438;GO:0031323;GO:0031326;GO:0032774;GO:0034641;GO:0034645;GO:0034654;GO:0043170;GO:0044237;GO:0044238;GO:0044249;GO:0044260;GO:0044271;GO:0046483;GO:0050789;GO:0050794;GO:0051171;GO:0051252;GO:…
hsa-miR-200b-5p	MIMAT0004571	WNT16	hsa04150;hsa04150;hsa04310;hsa04390;hsa04550;hsa04916;hsa05166;hsa05200;hsa05202;hsa05205;hsa05217	GO:0000165;GO:0000165;GO:0000902;GO:0000904;GO:0001654;GO:0001837;GO:0001932;GO:0001934;GO:0002009;GO:0002072;GO:0003007;GO:0006464;GO:0006468;GO:0006793;GO:0006796;GO:0006950;GO:0006979;GO:0007154;GO:0007165;GO:0007166;GO:0007254;GO:0007267;GO:0007275;GO:0007399;GO:0007423;GO:0007507;GO:0007568;GO:0007569;GO:0008152;GO:0008219;GO:0008283;GO:0008544;GO:0009653;GO:0009790;GO:0009887;GO:0009888;GO:…
hsa-miR-200b-5p	MIMAT0004571	OLA1		GO:0006139;GO:0006139;GO:0006139;GO:0006163;GO:0006163;GO:0006725;GO:0006725;GO:0006753;GO:0006753;GO:0006793;GO:0006793;GO:0006796;GO:0006796;GO:0006807;GO:0006807;GO:0008152;GO:0008152;GO:0009116;GO:0009116;GO:0009117;GO:0009117;GO:0009119;GO:0009119;GO:0009123;GO:0009123;GO:0009126;GO:0009126;GO:0009141;GO:0009141;GO:0009144;GO:0009144;GO:0009150;GO:0009150;GO:0009161;GO:0009161;GO:0009167;GO:…
hsa-miR-200b-5p	MIMAT0004571	NRBF2		GO:0006139;GO:0006139;GO:0006351;GO:0006352;GO:0006355;GO:0006366;GO:0006367;GO:0006629;GO:0006725;GO:0006793;GO:0006796;GO:0006807;GO:0006914;GO:0006950;GO:0008152;GO:0009058;GO:0009059;GO:0009889;GO:0009987;GO:0010467;GO:0010468;GO:0010506;GO:0010556;GO:0016070;GO:0016310;GO:0018130;GO:0019216;GO:0019219;GO:0019220;GO:0019222;GO:0019438;GO:0031323;GO:0031326;GO:0032774;GO:0033554;GO:0034641;GO:…
hsa-miR-200b-5p	MIMAT0004571	CPS1	hsa00220;hsa00220;hsa00250;hsa00910;hsa01100;hsa01200;hsa01230	GO:0000050;GO:0000050;GO:0000052;GO:0000096;GO:0000272;GO:0001101;GO:0001889;GO:0002237;GO:0003008;GO:0003013;GO:0003018;GO:0005975;GO:0005976;GO:0005977;GO:0005980;GO:0006073;GO:0006082;GO:0006091;GO:0006112;GO:0006139;GO:0006206;GO:0006207;GO:0006508;GO:0006520;GO:0006525;GO:0006526;GO:0006541;GO:0006629;GO:0006638;GO:0006639;GO:0006641;GO:0006725;GO:0006790;GO:0006793;GO:0006796;GO:0006807;GO:…
hsa-miR-200b-5p	MIMAT0004571	MIER3		GO:0006139;GO:0006139;GO:0006351;GO:0006355;GO:0006725;GO:0006807;GO:0008152;GO:0009058;GO:0009059;GO:0009889;GO:0009987;GO:0010467;GO:0010468;GO:0010556;GO:0016070;GO:0018130;GO:0019219;GO:0019222;GO:0019438;GO:0031323;GO:0031326;GO:0032774;GO:0034641;GO:0034645;GO:0034654;GO:0043170;GO:0044237;GO:0044238;GO:0044249;GO:0044260;GO:0044271;GO:0046483;GO:0050789;GO:0050794;GO:0051171;GO:0051252;GO:…
hsa-miR-200b-5p	MIMAT0004571	SLC6A6		GO:0003333;GO:0003333;GO:0006082;GO:0006520;GO:0006807;GO:0006810;GO:0006811;GO:0006820;GO:0006836;GO:0006865;GO:0008152;GO:0009987;GO:0015711;GO:0015849;GO:0019752;GO:0043436;GO:0044237;GO:0044238;GO:0044281;GO:0044699;GO:0044710;GO:0044763;GO:0044765;GO:0046942;GO:0051179;GO:0051234;GO:0055085;GO:0071702;GO:0071704;GO:0071705;GO:0072348;GO:1901564;GO:1902578;GO:1903825;GO:1905039
hsa-miR-200b-5p	MIMAT0004571	GLUL	hsa00220;hsa00220;hsa00250;hsa00630;hsa00910;hsa01100;hsa01230;hsa04724;hsa04727	GO:0001504;GO:0001504;GO:0001505;GO:0002790;GO:0002791;GO:0002793;GO:0006082;GO:0006461;GO:0006520;GO:0006536;GO:0006538;GO:0006541;GO:0006807;GO:0006810;GO:0006836;GO:0006950;GO:0007154;GO:0007267;GO:0007268;GO:0007270;GO:0008104;GO:0008152;GO:0008283;GO:0008284;GO:0008652;GO:0009056;GO:0009058;GO:0009064;GO:0009065;GO:0009084;GO:0009267;GO:0009306;GO:0009605;GO:0009743;GO:0009746;GO:0009749;GO:…
hsa-miR-200b-5p	MIMAT0004571	MCC		GO:0001667;GO:0001667;GO:0006928;GO:0007154;GO:0007165;GO:0007166;GO:0007267;GO:0008104;GO:0008283;GO:0008285;GO:0009966;GO:0009968;GO:0009987;GO:0010631;GO:0010632;GO:0010633;GO:0010646;GO:0010648;GO:0016055;GO:0016477;GO:0023051;GO:0023052;GO:0023057;GO:0030111;GO:0030178;GO:0030334;GO:0030336;GO:0032501;GO:0032879;GO:0033036;GO:0040011;GO:0040012;GO:0040013;GO:0042127;GO:0044699;GO:0044700;GO:…
hsa-miR-200b-5p	MIMAT0004571	GRPEL2		GO:0006457;GO:0006457;GO:0009987;GO:0050790;GO:0065007;GO:0065009
hsa-miR-200b-5p	MIMAT0004571	INADL	hsa04390;hsa04390;hsa04530	GO:0007043;GO:0007043;GO:0007154;GO:0007165;GO:0009987;GO:0016043;GO:0022607;GO:0023052;GO:0034329;GO:0034330;GO:0035556;GO:0043297;GO:0044085;GO:0044699;GO:0044700;GO:0044763;GO:0045216;GO:0050789;GO:0050794;GO:0050896;GO:0051716;GO:0065007;GO:0070830;GO:0071840
hsa-miR-200b-5p	MIMAT0004571	ORC2	hsa04110;hsa04110	GO:0000082;GO:0000082;GO:0000122;GO:0000278;GO:0006139;GO:0006259;GO:0006260;GO:0006261;GO:0006270;GO:0006351;GO:0006355;GO:0006357;GO:0006366;GO:0006725;GO:0006807;GO:0007049;GO:0008152;GO:0009058;GO:0009059;GO:0009889;GO:0009890;GO:0009892;GO:0009987;GO:0010467;GO:0010468;GO:0010556;GO:0010558;GO:0010605;GO:0010629;GO:0016070;GO:0018130;GO:0019219;GO:0019222;GO:0019438;GO:0022402;GO:0031323;GO:…
hsa-miR-200b-5p	MIMAT0004571	HMGB1	hsa03410;hsa03410	GO:0000122;GO:0000122;GO:0000122;GO:0000122;GO:0000165;GO:0000165;GO:0000165;GO:0000272;GO:0000272;GO:0000737;GO:0000737;GO:0001525;GO:0001525;GO:0001525;GO:0001568;GO:0001568;GO:0001568;GO:0001654;GO:0001654;GO:0001654;GO:0001667;GO:0001667;GO:0001667;GO:0001773;GO:0001773;GO:0001775;GO:0001775;GO:0001775;GO:0001776;GO:0001776;GO:0001776;GO:0001780;GO:0001816;GO:0001816;GO:0001816;GO:0001817;GO:…
hsa-miR-200b-5p	MIMAT0004571	ARHGEF38		GO:0007154;GO:0007154;GO:0007165;GO:0007264;GO:0007265;GO:0007266;GO:0009966;GO:0009987;GO:0010646;GO:0023051;GO:0023052;GO:0035023;GO:0035556;GO:0043085;GO:0043087;GO:0043547;GO:0044093;GO:0044699;GO:0044700;GO:0044763;GO:0046578;GO:0048583;GO:0050789;GO:0050790;GO:0050794;GO:0050896;GO:0051056;GO:0051336;GO:0051345;GO:0051716;GO:0065007;GO:0065009;GO:1902531
hsa-miR-200b-5p	MIMAT0004571	OTUD6B		GO:0006508;GO:0006508;GO:0008152;GO:0019538;GO:0043170;GO:0044238;GO:0071704
hsa-miR-200b-5p	MIMAT0004571	CNR1	hsa04015;hsa04015;hsa04080;hsa04723	GO:0000003;GO:0000003;GO:0001508;GO:0001659;GO:0001660;GO:0001775;GO:0002237;GO:0002274;GO:0002376;GO:0002437;GO:0002438;GO:0002526;GO:0002673;GO:0002675;GO:0002682;GO:0002683;GO:0002684;GO:0002694;GO:0002695;GO:0002790;GO:0002791;GO:0002861;GO:0002863;GO:0002864;GO:0002866;GO:0003008;GO:0003013;GO:0006082;GO:0006629;GO:0006631;GO:0006635;GO:0006810;GO:0006915;GO:0006950;GO:0006952;GO:0006953;GO:…
hsa-miR-200b-5p	MIMAT0004571	SCOC		GO:0006914;GO:0006914;GO:0009987;GO:0010506;GO:0010508;GO:0016236;GO:0016239;GO:0016241;GO:0048518;GO:0048522;GO:0050789;GO:0050794;GO:0061635;GO:0065007;GO:0065008
hsa-miR-200b-5p	MIMAT0004571	RFTN2		GO:0002253;GO:0002253;GO:0002376;GO:0002429;GO:0002682;GO:0002684;GO:0002757;GO:0002764;GO:0002768;GO:0006403;GO:0006810;GO:0006886;GO:0006955;GO:0007154;GO:0007165;GO:0007166;GO:0008104;GO:0009987;GO:0010033;GO:0014070;GO:0015031;GO:0015931;GO:0016043;GO:0023052;GO:0032594;GO:0032596;GO:0033036;GO:0033227;GO:0034613;GO:0042221;GO:0043330;GO:0043331;GO:0044699;GO:0044700;GO:0044763;GO:0044765;GO:…
hsa-miR-200b-5p	MIMAT0004571	DCAF10		GO:0006464;GO:0006464;GO:0008152;GO:0009987;GO:0016567;GO:0019538;GO:0032446;GO:0036211;GO:0043170;GO:0043412;GO:0044237;GO:0044238;GO:0044260;GO:0044267;GO:0070647;GO:0071704
hsa-miR-200b-5p	MIMAT0004571	ENOPH1	hsa00270;hsa00270;hsa00270;hsa01100;hsa01100	GO:0006082;GO:0006082;GO:0006082;GO:0006520;GO:0006520;GO:0006555;GO:0006555;GO:0006793;GO:0006793;GO:0006796;GO:0006796;GO:0006807;GO:0006807;GO:0008152;GO:0008152;GO:0008652;GO:0008652;GO:0009058;GO:0009058;GO:0009066;GO:0009066;GO:0009067;GO:0009067;GO:0009086;GO:0009086;GO:0009987;GO:0009987;GO:0016053;GO:0016053;GO:0016311;GO:0016311;GO:0019509;GO:0019509;GO:0019752;GO:0019752;GO:0043094;GO:…
hsa-miR-200b-5p	MIMAT0004571	ZNF367		GO:0006139;GO:0006139;GO:0006139;GO:0006351;GO:0006351;GO:0006355;GO:0006355;GO:0006357;GO:0006357;GO:0006366;GO:0006366;GO:0006725;GO:0006725;GO:0006807;GO:0006807;GO:0008152;GO:0008152;GO:0009058;GO:0009058;GO:0009059;GO:0009059;GO:0009889;GO:0009889;GO:0009987;GO:0009987;GO:0010467;GO:0010467;GO:0010468;GO:0010468;GO:0010556;GO:0010556;GO:0016070;GO:0016070;GO:0018130;GO:0018130;GO:0019219;GO:…
hsa-miR-200b-5p	MIMAT0004571	FAM208B
hsa-miR-200b-5p	MIMAT0004571	RBPJ	hsa04330;hsa04330;hsa05169;hsa05169;hsa05203;hsa05203	GO:0000003;GO:0000003;GO:0000003;GO:0000122;GO:0000122;GO:0000902;GO:0000902;GO:0000904;GO:0000904;GO:0001503;GO:0001503;GO:0001525;GO:0001525;GO:0001568;GO:0001568;GO:0001666;GO:0001666;GO:0001701;GO:0001701;GO:0001708;GO:0001708;GO:0001756;GO:0001756;GO:0001773;GO:0001773;GO:0001775;GO:0001775;GO:0001816;GO:0001816;GO:0001837;GO:0001837;GO:0001890;GO:0001890;GO:0001892;GO:0001892;GO:0001942;GO:…
hsa-miR-200b-5p	MIMAT0004571	MCUR1		GO:0006810;GO:0006810;GO:0006811;GO:0006812;GO:0006816;GO:0006839;GO:0006851;GO:0006873;GO:0006874;GO:0006875;GO:0009987;GO:0019725;GO:0030001;GO:0030003;GO:0042592;GO:0044699;GO:0044763;GO:0048878;GO:0050801;GO:0051179;GO:0051234;GO:0051560;GO:0051561;GO:0055065;GO:0055074;GO:0055080;GO:0055082;GO:0065007;GO:0065008;GO:0070509;GO:0070838;GO:0072503;GO:0072507;GO:0072511;GO:0098771
hsa-miR-200b-5p	MIMAT0004571	TUBGCP5		GO:0000003;GO:0000003;GO:0000226;GO:0000278;GO:0000280;GO:0006461;GO:0006996;GO:0007010;GO:0007017;GO:0007020;GO:0007049;GO:0007051;GO:0007067;GO:0007098;GO:0007126;GO:0009987;GO:0016043;GO:0022402;GO:0022414;GO:0022607;GO:0031023;GO:0031109;GO:0031122;GO:0034622;GO:0043623;GO:0043933;GO:0044085;GO:0044699;GO:0044702;GO:0044763;GO:0046785;GO:0048285;GO:0051225;GO:0051258;GO:0051297;GO:0051298;GO:…
hsa-miR-200b-5p	MIMAT0004571	ZNF254		GO:0000122;GO:0000122;GO:0006139;GO:0006351;GO:0006355;GO:0006357;GO:0006366;GO:0006725;GO:0006807;GO:0008152;GO:0009058;GO:0009059;GO:0009889;GO:0009890;GO:0009892;GO:0009987;GO:0010467;GO:0010468;GO:0010556;GO:0010558;GO:0010605;GO:0010629;GO:0016070;GO:0018130;GO:0019219;GO:0019222;GO:0019438;GO:0031323;GO:0031324;GO:0031326;GO:0031327;GO:0032774;GO:0034641;GO:0034645;GO:0034654;GO:0043170;GO:…
hsa-miR-200b-5p	MIMAT0004571	ARL13B		GO:0000902;GO:0000902;GO:0000904;GO:0001947;GO:0002009;GO:0003002;GO:0003007;GO:0003143;GO:0006928;GO:0006996;GO:0007154;GO:0007165;GO:0007166;GO:0007224;GO:0007264;GO:0007275;GO:0007368;GO:0007389;GO:0007399;GO:0007417;GO:0007420;GO:0007507;GO:0009653;GO:0009790;GO:0009792;GO:0009798;GO:0009799;GO:0009855;GO:0009887;GO:0009888;GO:0009953;GO:0009987;GO:0010927;GO:0016043;GO:0016477;GO:0021532;GO:…
hsa-miR-200b-5p	MIMAT0004571	RGL2	hsa04014;hsa04014	GO:0007154;GO:0007154;GO:0007165;GO:0007264;GO:0007265;GO:0009987;GO:0023052;GO:0035556;GO:0043085;GO:0043087;GO:0043547;GO:0044093;GO:0044699;GO:0044700;GO:0044763;GO:0050789;GO:0050790;GO:0050794;GO:0050896;GO:0051336;GO:0051345;GO:0051716;GO:0065007;GO:0065009
hsa-miR-200b-5p	MIMAT0004571	TXNRD3	hsa00240;hsa00240;hsa00450	GO:0000003;GO:0000003;GO:0007275;GO:0007276;GO:0007283;GO:0008152;GO:0009636;GO:0009987;GO:0019725;GO:0019953;GO:0022414;GO:0030154;GO:0032501;GO:0032502;GO:0032504;GO:0042221;GO:0042592;GO:0044699;GO:0044702;GO:0044703;GO:0044707;GO:0044710;GO:0044763;GO:0044767;GO:0045454;GO:0048232;GO:0048609;GO:0048856;GO:0048869;GO:0050789;GO:0050794;GO:0050896;GO:0051704;GO:0055114;GO:0065007;GO:0065008;GO:…
hsa-miR-200b-5p	MIMAT0004571	SRXN1		GO:0006950;GO:0006950;GO:0006979;GO:0008152;GO:0009636;GO:0009987;GO:0042221;GO:0044699;GO:0044710;GO:0050896;GO:0055114;GO:0098754;GO:0098869;GO:1990748
hsa-miR-200b-5p	MIMAT0004571	UBE3A	hsa04120;hsa04120;hsa04120;hsa05203;hsa05203	GO:0000003;GO:0000003;GO:0000003;GO:0000209;GO:0000209;GO:0001541;GO:0001541;GO:0001655;GO:0001655;GO:0003006;GO:0003006;GO:0006139;GO:0006139;GO:0006351;GO:0006351;GO:0006355;GO:0006355;GO:0006357;GO:0006357;GO:0006366;GO:0006366;GO:0006464;GO:0006464;GO:0006508;GO:0006508;GO:0006511;GO:0006511;GO:0006725;GO:0006725;GO:0006807;GO:0006807;GO:0006810;GO:0006810;GO:0006897;GO:0006897;GO:0007154;GO:…
hsa-miR-200b-5p	MIMAT0004571	SIGLEC8		GO:0007154;GO:0007154;GO:0007155;GO:0007165;GO:0009987;GO:0022610;GO:0023052;GO:0044699;GO:0044700;GO:0044763;GO:0050789;GO:0050794;GO:0050896;GO:0051716;GO:0065007
hsa-miR-200b-5p	MIMAT0004571	CD36	hsa03320;hsa03320;hsa04145;hsa04145;hsa04152;hsa04152;hsa04512;hsa04512;hsa04640;hsa04640;hsa04920;hsa04920;hsa04931;hsa04931;hsa04975;hsa04975;hsa05144;hsa05144	GO:0000122;GO:0000122;GO:0000122;GO:0000165;GO:0000165;GO:0000302;GO:0000302;GO:0000303;GO:0000303;GO:0000305;GO:0000305;GO:0001101;GO:0001101;GO:0001816;GO:0001816;GO:0001817;GO:0001817;GO:0001819;GO:0001819;GO:0001932;GO:0001932;GO:0001934;GO:0001934;GO:0001952;GO:0001952;GO:0001954;GO:0001954;GO:0002218;GO:0002218;GO:0002221;GO:0002221;GO:0002224;GO:0002224;GO:0002237;GO:0002237;GO:0002252;GO:…
hsa-miR-200b-5p	MIMAT0004571	HNRNPR		GO:0000375;GO:0000375;GO:0000377;GO:0000398;GO:0006139;GO:0006396;GO:0006397;GO:0006401;GO:0006402;GO:0006412;GO:0006417;GO:0006518;GO:0006725;GO:0006807;GO:0007623;GO:0008152;GO:0008380;GO:0009056;GO:0009057;GO:0009058;GO:0009059;GO:0009889;GO:0009890;GO:0009892;GO:0009893;GO:0009894;GO:0009896;GO:0009987;GO:0010467;GO:0010468;GO:0010556;GO:0010558;GO:0010604;GO:0010605;GO:0010608;GO:0010629;GO:…
hsa-miR-200b-5p	MIMAT0004571	ZNF91		GO:0006139;GO:0006139;GO:0006259;GO:0006351;GO:0006355;GO:0006725;GO:0006807;GO:0008152;GO:0009058;GO:0009059;GO:0009889;GO:0009890;GO:0009892;GO:0009987;GO:0010467;GO:0010468;GO:0010528;GO:0010529;GO:0010556;GO:0010558;GO:0010605;GO:0010629;GO:0015074;GO:0016070;GO:0018130;GO:0019219;GO:0019222;GO:0019438;GO:0031323;GO:0031324;GO:0031326;GO:0031327;GO:0032196;GO:0032774;GO:0034641;GO:0034645;GO:…
hsa-miR-200b-5p	MIMAT0004571	FZD1	hsa04150;hsa04150;hsa04310;hsa04390;hsa04550;hsa04916;hsa05166;hsa05200;hsa05205;hsa05217	GO:0001503;GO:0001503;GO:0001649;GO:0001736;GO:0001738;GO:0001838;GO:0001841;GO:0001843;GO:0001932;GO:0001934;GO:0002009;GO:0003007;GO:0003149;GO:0003151;GO:0003205;GO:0003206;GO:0003231;GO:0003279;GO:0003281;GO:0006139;GO:0006351;GO:0006355;GO:0006357;GO:0006366;GO:0006464;GO:0006468;GO:0006605;GO:0006606;GO:0006725;GO:0006793;GO:0006796;GO:0006807;GO:0006810;GO:0006886;GO:0006913;GO:0007154;GO:…
hsa-miR-200b-5p	MIMAT0004571	CKAP2		GO:0000226;GO:0000226;GO:0000226;GO:0000278;GO:0000278;GO:0000281;GO:0000910;GO:0000910;GO:0006139;GO:0006139;GO:0006351;GO:0006351;GO:0006355;GO:0006355;GO:0006357;GO:0006357;GO:0006366;GO:0006366;GO:0006725;GO:0006725;GO:0006807;GO:0006807;GO:0006915;GO:0006915;GO:0006996;GO:0006996;GO:0007010;GO:0007010;GO:0007017;GO:0007017;GO:0007019;GO:0007019;GO:0007026;GO:0007026;GO:0007049;GO:0007049;GO:…
hsa-miR-200b-5p	MIMAT0004571	LCOR		GO:0000122;GO:0000122;GO:0000122;GO:0006139;GO:0006139;GO:0006351;GO:0006351;GO:0006355;GO:0006355;GO:0006357;GO:0006357;GO:0006366;GO:0006366;GO:0006725;GO:0006725;GO:0006807;GO:0006807;GO:0008152;GO:0008152;GO:0009058;GO:0009058;GO:0009059;GO:0009059;GO:0009889;GO:0009889;GO:0009890;GO:0009890;GO:0009892;GO:0009892;GO:0009987;GO:0009987;GO:0010467;GO:0010467;GO:0010468;GO:0010468;GO:0010556;GO:…
hsa-miR-200b-5p	MIMAT0004571	SEMA5A	hsa04360;hsa04360	GO:0000902;GO:0000902;GO:0000904;GO:0001525;GO:0001558;GO:0001568;GO:0001667;GO:0001755;GO:0001935;GO:0001936;GO:0001938;GO:0001944;GO:0002040;GO:0002043;GO:0006605;GO:0006606;GO:0006810;GO:0006886;GO:0006913;GO:0006915;GO:0006928;GO:0006935;GO:0006996;GO:0007010;GO:0007015;GO:0007154;GO:0007155;GO:0007162;GO:0007165;GO:0007166;GO:0007267;GO:0007275;GO:0007399;GO:0007409;GO:0007411;GO:0007413;GO:…
hsa-miR-200b-5p	MIMAT0004571	ARL5B		GO:0007154;GO:0007154;GO:0007154;GO:0007165;GO:0007165;GO:0007264;GO:0007264;GO:0009987;GO:0009987;GO:0023052;GO:0023052;GO:0035556;GO:0035556;GO:0044699;GO:0044699;GO:0044700;GO:0044700;GO:0044763;GO:0044763;GO:0050789;GO:0050789;GO:0050794;GO:0050794;GO:0050896;GO:0050896;GO:0051716;GO:0051716;GO:0065007;GO:0065007
hsa-miR-200b-5p	MIMAT0004571	PLAG1		GO:0000003;GO:0000003;GO:0000003;GO:0001655;GO:0001655;GO:0003006;GO:0003006;GO:0006139;GO:0006139;GO:0006351;GO:0006351;GO:0006355;GO:0006355;GO:0006357;GO:0006357;GO:0006366;GO:0006366;GO:0006725;GO:0006725;GO:0006807;GO:0006807;GO:0007275;GO:0007275;GO:0007399;GO:0007399;GO:0008152;GO:0008152;GO:0008283;GO:0008283;GO:0008284;GO:0008284;GO:0009058;GO:0009058;GO:0009059;GO:0009059;GO:0009653;GO:…
hsa-miR-200b-5p	MIMAT0004571	CRLF3		GO:0000082;GO:0000082;GO:0000082;GO:0000278;GO:0000278;GO:0001558;GO:0001558;GO:0006139;GO:0006139;GO:0006351;GO:0006351;GO:0006355;GO:0006355;GO:0006357;GO:0006357;GO:0006366;GO:0006366;GO:0006725;GO:0006725;GO:0006807;GO:0006807;GO:0007049;GO:0007049;GO:0007050;GO:0007050;GO:0007154;GO:0007154;GO:0007165;GO:0007165;GO:0007259;GO:0007259;GO:0008152;GO:0008152;GO:0009058;GO:0009058;GO:0009059;GO:…
hsa-miR-200b-5p	MIMAT0004571	C8orf34
hsa-miR-200b-5p	MIMAT0004571	HMP19		GO:0006461;GO:0006461;GO:0007154;GO:0007165;GO:0007186;GO:0007212;GO:0009987;GO:0016043;GO:0022607;GO:0023052;GO:0034622;GO:0043623;GO:0043933;GO:0044085;GO:0044699;GO:0044700;GO:0044763;GO:0048268;GO:0050789;GO:0050794;GO:0050896;GO:0051716;GO:0065003;GO:0065007;GO:0070271;GO:0071822;GO:0071840
hsa-miR-200b-5p	MIMAT0004571	EID1		GO:0000122;GO:0000122;GO:0006139;GO:0006325;GO:0006351;GO:0006355;GO:0006357;GO:0006366;GO:0006464;GO:0006473;GO:0006475;GO:0006725;GO:0006807;GO:0006996;GO:0007049;GO:0008152;GO:0009058;GO:0009059;GO:0009889;GO:0009890;GO:0009892;GO:0009987;GO:0010467;GO:0010468;GO:0010556;GO:0010558;GO:0010605;GO:0010629;GO:0016043;GO:0016070;GO:0016569;GO:0016570;GO:0016573;GO:0018130;GO:0018193;GO:0018205;GO:…
hsa-miR-200b-5p	MIMAT0004571	ST6GALNAC3	hsa00604;hsa00604;hsa01100	GO:0001573;GO:0001573;GO:0001574;GO:0005975;GO:0006464;GO:0006486;GO:0006487;GO:0006629;GO:0006643;GO:0006664;GO:0006665;GO:0006672;GO:0006677;GO:0006687;GO:0006688;GO:0006807;GO:0008152;GO:0008610;GO:0009058;GO:0009059;GO:0009100;GO:0009101;GO:0009247;GO:0009311;GO:0009987;GO:0018193;GO:0018196;GO:0018279;GO:0019538;GO:0030148;GO:0034641;GO:0034645;GO:0036211;GO:0043170;GO:0043412;GO:0043413;GO:…
hsa-miR-200b-5p	MIMAT0004571	WWTR1	hsa04390;hsa04390;hsa04392	GO:0000122;GO:0000122;GO:0000902;GO:0000904;GO:0001503;GO:0001649;GO:0001655;GO:0001656;GO:0001822;GO:0001837;GO:0001932;GO:0001933;GO:0006139;GO:0006351;GO:0006352;GO:0006355;GO:0006357;GO:0006366;GO:0006367;GO:0006464;GO:0006468;GO:0006469;GO:0006508;GO:0006511;GO:0006605;GO:0006606;GO:0006725;GO:0006793;GO:0006796;GO:0006807;GO:0006810;GO:0006886;GO:0006913;GO:0007154;GO:0007165;GO:0007166;GO:…
hsa-miR-200b-5p	MIMAT0004571	ZNF557		GO:0006139;GO:0006139;GO:0006351;GO:0006355;GO:0006725;GO:0006807;GO:0008152;GO:0009058;GO:0009059;GO:0009889;GO:0009987;GO:0010467;GO:0010468;GO:0010556;GO:0016070;GO:0018130;GO:0019219;GO:0019222;GO:0019438;GO:0031323;GO:0031326;GO:0032774;GO:0034641;GO:0034645;GO:0034654;GO:0043170;GO:0044237;GO:0044238;GO:0044249;GO:0044260;GO:0044271;GO:0046483;GO:0050789;GO:0050794;GO:0051171;GO:0051252;GO:…
hsa-miR-200b-5p	MIMAT0004571	KCNS3		GO:0002790;GO:0002790;GO:0002791;GO:0006461;GO:0006810;GO:0006811;GO:0006812;GO:0006813;GO:0007154;GO:0007267;GO:0008104;GO:0009306;GO:0009914;GO:0009987;GO:0010646;GO:0010817;GO:0015031;GO:0015672;GO:0015833;GO:0016043;GO:0022607;GO:0023051;GO:0023052;GO:0023061;GO:0030001;GO:0030072;GO:0030073;GO:0032879;GO:0032880;GO:0032940;GO:0033036;GO:0034220;GO:0034762;GO:0034765;GO:0042886;GO:0043269;GO:…
hsa-miR-200b-5p	MIMAT0004571	ATAD5		GO:0006950;GO:0006950;GO:0006950;GO:0006974;GO:0006974;GO:0009987;GO:0009987;GO:0033554;GO:0033554;GO:0050896;GO:0050896;GO:0051716;GO:0051716
hsa-miR-200b-5p	MIMAT0004571	SHPRH		GO:0000209;GO:0000209;GO:0006139;GO:0006259;GO:0006281;GO:0006323;GO:0006325;GO:0006333;GO:0006334;GO:0006461;GO:0006464;GO:0006725;GO:0006807;GO:0006950;GO:0006974;GO:0006996;GO:0008152;GO:0009987;GO:0016043;GO:0016567;GO:0019538;GO:0022607;GO:0031497;GO:0032446;GO:0033554;GO:0034622;GO:0034641;GO:0034728;GO:0036211;GO:0043170;GO:0043412;GO:0043933;GO:0044085;GO:0044237;GO:0044238;GO:0044260;GO:…
hsa-miR-200b-5p	MIMAT0004571	PITPNM3		GO:0006629;GO:0006629;GO:0006629;GO:0006629;GO:0006644;GO:0006644;GO:0006644;GO:0006650;GO:0006650;GO:0006650;GO:0006793;GO:0006793;GO:0006793;GO:0006796;GO:0006796;GO:0006796;GO:0006810;GO:0006810;GO:0006810;GO:0006869;GO:0006869;GO:0006869;GO:0008152;GO:0008152;GO:0008152;GO:0009987;GO:0009987;GO:0009987;GO:0010876;GO:0010876;GO:0010876;GO:0015748;GO:0015748;GO:0015914;GO:0015914;GO:0019637;GO:…
hsa-miR-200b-5p	MIMAT0004571	ZAK	hsa04010;hsa04010;hsa04530	GO:0000075;GO:0000075;GO:0000077;GO:0000165;GO:0000186;GO:0000187;GO:0001932;GO:0001934;GO:0006464;GO:0006468;GO:0006793;GO:0006796;GO:0006915;GO:0006950;GO:0006974;GO:0006996;GO:0007010;GO:0007049;GO:0007050;GO:0007154;GO:0007165;GO:0007254;GO:0007257;GO:0008152;GO:0008219;GO:0008283;GO:0009314;GO:0009628;GO:0009893;GO:0009966;GO:0009967;GO:0009987;GO:0010562;GO:0010604;GO:0010646;GO:0010647;GO:…
hsa-miR-200b-5p	MIMAT0004571	ETNK1	hsa00564;hsa00564;hsa01100	GO:0006629;GO:0006629;GO:0006644;GO:0006646;GO:0006650;GO:0006793;GO:0006796;GO:0008152;GO:0008610;GO:0008654;GO:0009058;GO:0009987;GO:0016310;GO:0019637;GO:0044237;GO:0044238;GO:0044249;GO:0044255;GO:0044699;GO:0044710;GO:0044711;GO:0044763;GO:0045017;GO:0046337;GO:0046474;GO:0046486;GO:0071704;GO:0090407;GO:1901576
hsa-miR-200b-5p	MIMAT0004571	PPRC1		GO:0006139;GO:0006139;GO:0006351;GO:0006355;GO:0006357;GO:0006366;GO:0006725;GO:0006807;GO:0006996;GO:0007005;GO:0008152;GO:0009058;GO:0009059;GO:0009889;GO:0009891;GO:0009893;GO:0009987;GO:0010467;GO:0010468;GO:0010556;GO:0010557;GO:0010604;GO:0010628;GO:0016043;GO:0016070;GO:0018130;GO:0019219;GO:0019222;GO:0019438;GO:0031323;GO:0031325;GO:0031326;GO:0031328;GO:0032774;GO:0034641;GO:0034645;GO:…
hsa-miR-200b-5p	MIMAT0004571	GXYLT1	hsa00514;hsa00514	GO:0005975;GO:0005975;GO:0006022;GO:0006464;GO:0006486;GO:0006493;GO:0006807;GO:0008152;GO:0009058;GO:0009059;GO:0009100;GO:0009101;GO:0009987;GO:0016266;GO:0019538;GO:0030203;GO:0034645;GO:0036211;GO:0043170;GO:0043412;GO:0043413;GO:0044237;GO:0044238;GO:0044249;GO:0044260;GO:0044267;GO:0044699;GO:0044710;GO:0044723;GO:0044763;GO:0070085;GO:0071704;GO:1901135;GO:1901137;GO:1901564;GO:1901576
hsa-miR-200b-5p	MIMAT0004571	FAM199X
hsa-miR-200b-5p	MIMAT0004571	RAB6C		GO:0000226;GO:0000226;GO:0006810;GO:0006890;GO:0006891;GO:0006996;GO:0007010;GO:0007017;GO:0007034;GO:0007049;GO:0007098;GO:0007154;GO:0007165;GO:0007264;GO:0009987;GO:0010564;GO:0010824;GO:0016043;GO:0016192;GO:0016197;GO:0016482;GO:0022402;GO:0023052;GO:0031023;GO:0032886;GO:0033043;GO:0035556;GO:0042147;GO:0042221;GO:0042493;GO:0044699;GO:0044700;GO:0044763;GO:0046605;GO:0046907;GO:0048193;GO:…
hsa-miR-200b-5p	MIMAT0004571	NFIA		GO:0000122;GO:0000122;GO:0006139;GO:0006259;GO:0006260;GO:0006351;GO:0006355;GO:0006357;GO:0006366;GO:0006725;GO:0006807;GO:0007275;GO:0007399;GO:0008152;GO:0009058;GO:0009059;GO:0009889;GO:0009890;GO:0009891;GO:0009892;GO:0009893;GO:0009987;GO:0010467;GO:0010468;GO:0010556;GO:0010557;GO:0010558;GO:0010604;GO:0010605;GO:0010628;GO:0010629;GO:0016032;GO:0016043;GO:0016070;GO:0018130;GO:0019058;GO:…
hsa-miR-200b-5p	MIMAT0004571	CYP4F11		GO:0006732;GO:0006732;GO:0006766;GO:0006775;GO:0006950;GO:0006952;GO:0006954;GO:0007596;GO:0007599;GO:0008152;GO:0009056;GO:0009109;GO:0009111;GO:0009611;GO:0009987;GO:0032501;GO:0042060;GO:0042180;GO:0042182;GO:0042363;GO:0042373;GO:0044237;GO:0044248;GO:0044281;GO:0044282;GO:0044699;GO:0044707;GO:0044710;GO:0044712;GO:0044763;GO:0050817;GO:0050878;GO:0050896;GO:0051186;GO:0051187;GO:0055114;GO:…
hsa-miR-200b-5p	MIMAT0004571	PAX6	hsa04550;hsa04550;hsa04950	GO:0000122;GO:0000122;GO:0000132;GO:0000226;GO:0000278;GO:0000902;GO:0000904;GO:0001568;GO:0001654;GO:0001708;GO:0001709;GO:0001754;GO:0001764;GO:0001932;GO:0001933;GO:0001944;GO:0002052;GO:0002064;GO:0002065;GO:0002066;GO:0002067;GO:0002068;GO:0002088;GO:0003002;GO:0003008;GO:0003309;GO:0003310;GO:0006139;GO:0006351;GO:0006355;GO:0006357;GO:0006366;GO:0006464;GO:0006468;GO:0006725;GO:0006793;GO:…
hsa-miR-200b-5p	MIMAT0004571	ZNF431		GO:0000122;GO:0000122;GO:0000122;GO:0006139;GO:0006139;GO:0006351;GO:0006351;GO:0006355;GO:0006355;GO:0006357;GO:0006357;GO:0006366;GO:0006366;GO:0006725;GO:0006725;GO:0006807;GO:0006807;GO:0008152;GO:0008152;GO:0009058;GO:0009058;GO:0009059;GO:0009059;GO:0009889;GO:0009889;GO:0009890;GO:0009890;GO:0009892;GO:0009892;GO:0009987;GO:0009987;GO:0010467;GO:0010467;GO:0010468;GO:0010468;GO:0010556;GO:…
hsa-miR-200b-5p	MIMAT0004571	KLHL24		GO:0006464;GO:0006464;GO:0006810;GO:0006811;GO:0007154;GO:0007165;GO:0007166;GO:0007215;GO:0008152;GO:0009966;GO:0009987;GO:0010469;GO:0010646;GO:0016567;GO:0019538;GO:0022898;GO:0023051;GO:0023052;GO:0032409;GO:0032412;GO:0032446;GO:0032879;GO:0034220;GO:0034762;GO:0034765;GO:0036211;GO:0043170;GO:0043269;GO:0043412;GO:0044237;GO:0044238;GO:0044260;GO:0044267;GO:0044699;GO:0044700;GO:0044763;GO:…
hsa-miR-200b-5p	MIMAT0004571	SKIL	hsa04550;hsa04550	GO:0000003;GO:0000003;GO:0000122;GO:0000902;GO:0000904;GO:0001654;GO:0001701;GO:0001776;GO:0001824;GO:0001825;GO:0002088;GO:0002260;GO:0002376;GO:0006139;GO:0006351;GO:0006355;GO:0006357;GO:0006366;GO:0006461;GO:0006725;GO:0006807;GO:0006915;GO:0006950;GO:0006974;GO:0007049;GO:0007050;GO:0007154;GO:0007165;GO:0007166;GO:0007167;GO:0007178;GO:0007179;GO:0007275;GO:0007276;GO:0007283;GO:0007399;GO:…
hsa-miR-200b-5p	MIMAT0004571	PHTF2		GO:0006139;GO:0006139;GO:0006139;GO:0006351;GO:0006351;GO:0006355;GO:0006355;GO:0006725;GO:0006725;GO:0006807;GO:0006807;GO:0008152;GO:0008152;GO:0009058;GO:0009058;GO:0009059;GO:0009059;GO:0009889;GO:0009889;GO:0009987;GO:0009987;GO:0010467;GO:0010467;GO:0010468;GO:0010468;GO:0010556;GO:0010556;GO:0016070;GO:0016070;GO:0018130;GO:0018130;GO:0019219;GO:0019219;GO:0019222;GO:0019222;GO:0019438;GO:…
hsa-miR-200b-5p	MIMAT0004571	CHL1		GO:0000902;GO:0000902;GO:0000904;GO:0001764;GO:0003008;GO:0006915;GO:0006928;GO:0006935;GO:0006950;GO:0007154;GO:0007155;GO:0007165;GO:0007275;GO:0007399;GO:0007409;GO:0007411;GO:0007610;GO:0007626;GO:0008219;GO:0008344;GO:0009605;GO:0009611;GO:0009653;GO:0009987;GO:0010941;GO:0012501;GO:0016043;GO:0016477;GO:0022008;GO:0022610;GO:0023052;GO:0030030;GO:0030154;GO:0030182;GO:0030534;GO:0031099;GO:…
hsa-miR-200b-5p	MIMAT0004571	CDCA4
hsa-miR-200b-5p	MIMAT0004571	HIVEP3		GO:0006139;GO:0006139;GO:0006351;GO:0006355;GO:0006366;GO:0006725;GO:0006807;GO:0007154;GO:0007165;GO:0007275;GO:0007517;GO:0007519;GO:0008152;GO:0009058;GO:0009059;GO:0009888;GO:0009889;GO:0009891;GO:0009893;GO:0009987;GO:0010467;GO:0010468;GO:0010556;GO:0010557;GO:0010604;GO:0010628;GO:0014706;GO:0016070;GO:0018130;GO:0019219;GO:0019222;GO:0019438;GO:0023052;GO:0030154;GO:0031323;GO:0031325;GO:…
hsa-miR-200b-5p	MIMAT0004571	FLVCR2		GO:0006810;GO:0006810;GO:0015886;GO:0044699;GO:0044765;GO:0051179;GO:0051181;GO:0051234;GO:0055085;GO:0071702;GO:0071705;GO:1901678;GO:1902578
hsa-miR-200b-5p	MIMAT0004571	HAUS6		GO:0000086;GO:0000086;GO:0000226;GO:0000278;GO:0000280;GO:0006996;GO:0007010;GO:0007017;GO:0007049;GO:0007051;GO:0007067;GO:0009987;GO:0016043;GO:0022402;GO:0022607;GO:0031023;GO:0044085;GO:0044699;GO:0044763;GO:0044770;GO:0044772;GO:0044839;GO:0048285;GO:0051225;GO:0051297;GO:0051301;GO:0070925;GO:0071840;GO:1902589;GO:1903047
hsa-miR-200b-5p	MIMAT0004571	COPS8		GO:0000338;GO:0000338;GO:0000715;GO:0001932;GO:0001934;GO:0006139;GO:0006259;GO:0006281;GO:0006283;GO:0006289;GO:0006461;GO:0006464;GO:0006468;GO:0006508;GO:0006725;GO:0006793;GO:0006796;GO:0006807;GO:0006950;GO:0006974;GO:0006996;GO:0007154;GO:0007165;GO:0007250;GO:0008152;GO:0008283;GO:0008285;GO:0009893;GO:0009966;GO:0009967;GO:0009987;GO:0010388;GO:0010562;GO:0010604;GO:0010646;GO:0010647;GO:…
hsa-miR-200b-5p	MIMAT0004571	ZC3H12C		GO:0006139;GO:0006139;GO:0006139;GO:0006725;GO:0006725;GO:0006807;GO:0006807;GO:0008152;GO:0008152;GO:0009987;GO:0009987;GO:0034641;GO:0034641;GO:0043170;GO:0043170;GO:0044237;GO:0044237;GO:0044238;GO:0044238;GO:0046483;GO:0046483;GO:0071704;GO:0071704;GO:0090304;GO:0090304;GO:0090305;GO:0090305;GO:1901360;GO:1901360
hsa-miR-200b-5p	MIMAT0004571	EIF1AX	hsa03013;hsa03013	GO:0006412;GO:0006412;GO:0006413;GO:0006518;GO:0006807;GO:0008152;GO:0009058;GO:0009059;GO:0009987;GO:0010467;GO:0019538;GO:0034641;GO:0034645;GO:0043043;GO:0043170;GO:0043603;GO:0043604;GO:0044237;GO:0044238;GO:0044249;GO:0044260;GO:0044267;GO:0044271;GO:0071704;GO:1901564;GO:1901566;GO:1901576
hsa-miR-200b-5p	MIMAT0004571	EFR3A		GO:0006629;GO:0006629;GO:0006644;GO:0006650;GO:0006793;GO:0006796;GO:0007009;GO:0008104;GO:0008152;GO:0009987;GO:0010256;GO:0016043;GO:0016310;GO:0019637;GO:0030258;GO:0033036;GO:0034613;GO:0044237;GO:0044238;GO:0044255;GO:0044699;GO:0044710;GO:0044763;GO:0044802;GO:0045184;GO:0046486;GO:0046488;GO:0046834;GO:0046854;GO:0051179;GO:0051234;GO:0051641;GO:0061024;GO:0070727;GO:0071704;GO:0071840;GO:…
hsa-miR-200b-5p	MIMAT0004571	UHMK1		GO:0000184;GO:0000184;GO:0000375;GO:0000377;GO:0000380;GO:0000381;GO:0000398;GO:0000956;GO:0006139;GO:0006396;GO:0006397;GO:0006401;GO:0006402;GO:0006412;GO:0006413;GO:0006417;GO:0006446;GO:0006464;GO:0006468;GO:0006518;GO:0006611;GO:0006725;GO:0006793;GO:0006796;GO:0006807;GO:0006810;GO:0006886;GO:0006913;GO:0007049;GO:0007050;GO:0007275;GO:0007399;GO:0008104;GO:0008152;GO:0008380;GO:0009056;GO:…
hsa-miR-200b-5p	MIMAT0004571	FAM102B
hsa-miR-200b-5p	MIMAT0004571	ZNF493		GO:0006139;GO:0006139;GO:0006351;GO:0006355;GO:0006725;GO:0006807;GO:0008152;GO:0009058;GO:0009059;GO:0009889;GO:0009987;GO:0010467;GO:0010468;GO:0010556;GO:0016070;GO:0018130;GO:0019219;GO:0019222;GO:0019438;GO:0031323;GO:0031326;GO:0032774;GO:0034641;GO:0034645;GO:0034654;GO:0043170;GO:0044237;GO:0044238;GO:0044249;GO:0044260;GO:0044271;GO:0046483;GO:0050789;GO:0050794;GO:0051171;GO:0051252;GO:…
hsa-miR-200b-5p	MIMAT0004571	WNK1		GO:0001932;GO:0001932;GO:0001932;GO:0001933;GO:0001933;GO:0003008;GO:0003008;GO:0003013;GO:0003013;GO:0003073;GO:0003073;GO:0003084;GO:0006464;GO:0006464;GO:0006468;GO:0006468;GO:0006469;GO:0006469;GO:0006793;GO:0006793;GO:0006796;GO:0006796;GO:0006810;GO:0006810;GO:0006811;GO:0006811;GO:0007154;GO:0007154;GO:0007165;GO:0007165;GO:0007275;GO:0007275;GO:0007399;GO:0007399;GO:0007586;GO:0007586;GO:…
hsa-miR-200b-5p	MIMAT0004571	VSIG10
hsa-miR-200b-5p	MIMAT0004571	GOLGA7B
hsa-miR-200b-5p	MIMAT0004571	MBNL1		GO:0001701;GO:0001701;GO:0001701;GO:0001701;GO:0006139;GO:0006139;GO:0006139;GO:0006396;GO:0006396;GO:0006396;GO:0006397;GO:0006397;GO:0006397;GO:0006725;GO:0006725;GO:0006725;GO:0006807;GO:0006807;GO:0006807;GO:0007275;GO:0007275;GO:0007275;GO:0007399;GO:0007399;GO:0007399;GO:0008152;GO:0008152;GO:0008152;GO:0008380;GO:0008380;GO:0008380;GO:0009653;GO:0009653;GO:0009653;GO:0009790;GO:0009790;GO:…
hsa-miR-200b-5p	MIMAT0004571	RANBP3	hsa05166;hsa05166	GO:0006611;GO:0006611;GO:0006810;GO:0006886;GO:0006913;GO:0008104;GO:0015031;GO:0032386;GO:0032388;GO:0032879;GO:0032880;GO:0033036;GO:0033157;GO:0034613;GO:0045184;GO:0046822;GO:0046824;GO:0046825;GO:0046827;GO:0046907;GO:0048518;GO:0050789;GO:0051049;GO:0051050;GO:0051168;GO:0051169;GO:0051179;GO:0051222;GO:0051223;GO:0051234;GO:0051641;GO:0051649;GO:0060341;GO:0065007;GO:0070201;GO:0070727;GO:…
hsa-miR-200b-5p	MIMAT0004571	SLCO1A2	hsa04976;hsa04976	GO:0000422;GO:0000422;GO:0000423;GO:0006082;GO:0006629;GO:0006810;GO:0006811;GO:0006820;GO:0006869;GO:0006914;GO:0006950;GO:0006996;GO:0007005;GO:0008152;GO:0008202;GO:0008206;GO:0009987;GO:0010876;GO:0015711;GO:0015718;GO:0015721;GO:0015849;GO:0015850;GO:0016043;GO:0016236;GO:0019752;GO:0022411;GO:0032787;GO:0033036;GO:0033554;GO:0043252;GO:0043436;GO:0044237;GO:0044238;GO:0044281;GO:0044699;GO:…
hsa-miR-200b-5p	MIMAT0004571	FAM208A		GO:0006139;GO:0006139;GO:0006351;GO:0006355;GO:0006725;GO:0006807;GO:0008152;GO:0009058;GO:0009059;GO:0009889;GO:0009987;GO:0010467;GO:0010468;GO:0010556;GO:0016070;GO:0018130;GO:0019219;GO:0019222;GO:0019438;GO:0031323;GO:0031326;GO:0032774;GO:0034641;GO:0034645;GO:0034654;GO:0043170;GO:0044237;GO:0044238;GO:0044249;GO:0044260;GO:0044271;GO:0046483;GO:0050789;GO:0050794;GO:0051171;GO:0051252;GO:…
hsa-miR-200b-5p	MIMAT0004571	PAPOLG	hsa03015;hsa03015	GO:0006139;GO:0006139;GO:0006139;GO:0006139;GO:0006378;GO:0006378;GO:0006396;GO:0006396;GO:0006396;GO:0006397;GO:0006397;GO:0006397;GO:0006725;GO:0006725;GO:0006725;GO:0006807;GO:0006807;GO:0006807;GO:0008152;GO:0008152;GO:0008152;GO:0009987;GO:0009987;GO:0009987;GO:0010467;GO:0010467;GO:0010467;GO:0016070;GO:0016070;GO:0016070;GO:0016071;GO:0016071;GO:0016071;GO:0031123;GO:0031123;GO:0031124;GO:…
hsa-miR-200b-5p	MIMAT0004571	CD2BP2		GO:0000244;GO:0000244;GO:0000375;GO:0000377;GO:0000387;GO:0000398;GO:0006139;GO:0006396;GO:0006397;GO:0006725;GO:0006793;GO:0006796;GO:0006807;GO:0008152;GO:0008380;GO:0009892;GO:0009987;GO:0010467;GO:0010563;GO:0010921;GO:0010923;GO:0016043;GO:0016070;GO:0016071;GO:0016311;GO:0019220;GO:0019222;GO:0022607;GO:0022613;GO:0022618;GO:0031323;GO:0031324;GO:0034622;GO:0034641;GO:0035303;GO:0035305;GO:…
hsa-miR-200b-5p	MIMAT0004571	SRI		GO:0001508;GO:0001508;GO:0001678;GO:0002027;GO:0002790;GO:0002791;GO:0002793;GO:0003008;GO:0003012;GO:0003013;GO:0003015;GO:0006508;GO:0006605;GO:0006606;GO:0006810;GO:0006811;GO:0006812;GO:0006816;GO:0006873;GO:0006874;GO:0006875;GO:0006879;GO:0006886;GO:0006913;GO:0006928;GO:0006936;GO:0006937;GO:0006941;GO:0006942;GO:0007154;GO:0007165;GO:0007204;GO:0007267;GO:0007275;GO:0007507;GO:0007517;GO:…
hsa-miR-200b-5p	MIMAT0004571	SP100	hsa05168;hsa05168;hsa05203	GO:0000122;GO:0000122;GO:0000723;GO:0001101;GO:0001525;GO:0001568;GO:0001667;GO:0001944;GO:0002376;GO:0006139;GO:0006259;GO:0006351;GO:0006355;GO:0006357;GO:0006366;GO:0006464;GO:0006611;GO:0006725;GO:0006807;GO:0006810;GO:0006886;GO:0006913;GO:0006915;GO:0006928;GO:0006950;GO:0006952;GO:0006954;GO:0006955;GO:0006974;GO:0006978;GO:0006996;GO:0007154;GO:0007165;GO:0007166;GO:0007275;GO:0008104;GO:…
hsa-miR-200b-5p	MIMAT0004571	FGF13	hsa04010;hsa04010;hsa04014;hsa04015;hsa04151;hsa04810;hsa05200;hsa05218	GO:0000165;GO:0000165;GO:0000226;GO:0000902;GO:0000904;GO:0001558;GO:0001764;GO:0001932;GO:0001934;GO:0003008;GO:0006461;GO:0006464;GO:0006468;GO:0006793;GO:0006796;GO:0006928;GO:0006996;GO:0007009;GO:0007010;GO:0007017;GO:0007019;GO:0007026;GO:0007154;GO:0007163;GO:0007165;GO:0007267;GO:0007275;GO:0007399;GO:0007405;GO:0007409;GO:0007417;GO:0007420;GO:0007610;GO:0007611;GO:0007612;GO:0007613;GO:…
hsa-miR-200b-5p	MIMAT0004571	THAP5		GO:0006139;GO:0006139;GO:0006351;GO:0006355;GO:0006725;GO:0006807;GO:0007049;GO:0008152;GO:0009058;GO:0009059;GO:0009889;GO:0009987;GO:0010467;GO:0010468;GO:0010556;GO:0016070;GO:0018130;GO:0019219;GO:0019222;GO:0019438;GO:0031323;GO:0031326;GO:0032774;GO:0034641;GO:0034645;GO:0034654;GO:0043170;GO:0044237;GO:0044238;GO:0044249;GO:0044260;GO:0044271;GO:0044699;GO:0044763;GO:0045786;GO:0046483;GO:…
hsa-miR-200b-5p	MIMAT0004571	TRIM2		GO:0006464;GO:0006464;GO:0006464;GO:0006915;GO:0006915;GO:0008152;GO:0008152;GO:0008219;GO:0008219;GO:0009987;GO:0009987;GO:0010941;GO:0010941;GO:0012501;GO:0012501;GO:0016567;GO:0016567;GO:0019538;GO:0019538;GO:0032446;GO:0032446;GO:0036211;GO:0036211;GO:0042981;GO:0042981;GO:0043067;GO:0043067;GO:0043170;GO:0043170;GO:0043412;GO:0043412;GO:0043523;GO:0043523;GO:0044237;GO:0044237;GO:0044238;GO:…
hsa-miR-200b-5p	MIMAT0004571	CYP4F3	hsa00590;hsa00590;hsa01100	GO:0006082;GO:0006082;GO:0006629;GO:0006631;GO:0006690;GO:0006691;GO:0008152;GO:0009056;GO:0009987;GO:0016042;GO:0016054;GO:0019752;GO:0032787;GO:0033559;GO:0043436;GO:0044237;GO:0044238;GO:0044248;GO:0044255;GO:0044281;GO:0044282;GO:0044699;GO:0044710;GO:0044712;GO:0044763;GO:0055114;GO:0071704;GO:1901568;GO:1901575;GO:1901615;GO:1901616
hsa-miR-200b-5p	MIMAT0004571	ZBTB6		GO:0006139;GO:0006139;GO:0006351;GO:0006355;GO:0006725;GO:0006807;GO:0008152;GO:0009058;GO:0009059;GO:0009889;GO:0009987;GO:0010467;GO:0010468;GO:0010556;GO:0016070;GO:0018130;GO:0019219;GO:0019222;GO:0019438;GO:0031323;GO:0031326;GO:0032774;GO:0034641;GO:0034645;GO:0034654;GO:0043170;GO:0044237;GO:0044238;GO:0044249;GO:0044260;GO:0044271;GO:0046483;GO:0050789;GO:0050794;GO:0051171;GO:0051252;GO:…
hsa-miR-200b-5p	MIMAT0004571	NDFIP1		GO:0000018;GO:0000018;GO:0001775;GO:0001816;GO:0001817;GO:0001818;GO:0002200;GO:0002204;GO:0002208;GO:0002250;GO:0002252;GO:0002263;GO:0002285;GO:0002312;GO:0002366;GO:0002376;GO:0002377;GO:0002381;GO:0002440;GO:0002443;GO:0002449;GO:0002460;GO:0002520;GO:0002521;GO:0002562;GO:0002573;GO:0002637;GO:0002638;GO:0002682;GO:0002683;GO:0002694;GO:0002695;GO:0002697;GO:0002698;GO:0002700;GO:0002701;GO:…
hsa-miR-200b-5p	MIMAT0004571	ZNF99		GO:0006139;GO:0006139;GO:0006351;GO:0006355;GO:0006725;GO:0006807;GO:0008152;GO:0009058;GO:0009059;GO:0009889;GO:0009987;GO:0010467;GO:0010468;GO:0010556;GO:0016070;GO:0018130;GO:0019219;GO:0019222;GO:0019438;GO:0031323;GO:0031326;GO:0032774;GO:0034641;GO:0034645;GO:0034654;GO:0043170;GO:0044237;GO:0044238;GO:0044249;GO:0044260;GO:0044271;GO:0046483;GO:0050789;GO:0050794;GO:0051171;GO:0051252;GO:…
hsa-miR-200b-5p	MIMAT0004571	ZNF440		GO:0006139;GO:0006139;GO:0006351;GO:0006355;GO:0006725;GO:0006807;GO:0008152;GO:0009058;GO:0009059;GO:0009889;GO:0009987;GO:0010467;GO:0010468;GO:0010556;GO:0016070;GO:0018130;GO:0019219;GO:0019222;GO:0019438;GO:0031323;GO:0031326;GO:0032774;GO:0034641;GO:0034645;GO:0034654;GO:0043170;GO:0044237;GO:0044238;GO:0044249;GO:0044260;GO:0044271;GO:0046483;GO:0050789;GO:0050794;GO:0051171;GO:0051252;GO:…
hsa-miR-200b-5p	MIMAT0004571	EPM2AIP1		GO:0000271;GO:0000271;GO:0005975;GO:0005976;GO:0005977;GO:0005978;GO:0005979;GO:0005996;GO:0006006;GO:0006073;GO:0006091;GO:0006109;GO:0006112;GO:0006139;GO:0006351;GO:0006355;GO:0006357;GO:0006366;GO:0006725;GO:0006807;GO:0008152;GO:0009058;GO:0009059;GO:0009250;GO:0009719;GO:0009725;GO:0009889;GO:0009891;GO:0009893;GO:0009987;GO:0010033;GO:0010243;GO:0010467;GO:0010468;GO:0010556;GO:0010557;GO:…
hsa-miR-200b-5p	MIMAT0004571	SEMA3E	hsa04360;hsa04360;hsa04360	GO:0000902;GO:0000902;GO:0000902;GO:0000904;GO:0000904;GO:0001525;GO:0001525;GO:0001558;GO:0001558;GO:0001568;GO:0001568;GO:0001569;GO:0001569;GO:0001667;GO:0001667;GO:0001755;GO:0001755;GO:0001763;GO:0001763;GO:0001944;GO:0001944;GO:0001952;GO:0001952;GO:0001953;GO:0001953;GO:0002009;GO:0002009;GO:0002040;GO:0002040;GO:0006928;GO:0006928;GO:0006935;GO:0006935;GO:0006996;GO:0006996;GO:0007010;GO:…
hsa-miR-200b-5p	MIMAT0004571	PMEPA1		GO:0001932;GO:0001932;GO:0001932;GO:0001933;GO:0001933;GO:0006461;GO:0006461;GO:0006464;GO:0006464;GO:0006468;GO:0006468;GO:0006793;GO:0006793;GO:0006796;GO:0006796;GO:0007154;GO:0007154;GO:0007165;GO:0007165;GO:0007166;GO:0007166;GO:0007167;GO:0007167;GO:0007178;GO:0007178;GO:0007179;GO:0007179;GO:0007183;GO:0008152;GO:0008152;GO:0009719;GO:0009719;GO:0009725;GO:0009725;GO:0009755;GO:0009755;GO:…
hsa-miR-200b-5p	MIMAT0004571	BEST3		GO:0006810;GO:0006810;GO:0006811;GO:0006820;GO:0006821;GO:0015698;GO:0032879;GO:0034220;GO:0043269;GO:0043271;GO:0048519;GO:0050789;GO:0051049;GO:0051051;GO:0051179;GO:0051234;GO:0055085;GO:0065007;GO:0098656;GO:0098660;GO:0098661;GO:1902476
hsa-miR-200b-5p	MIMAT0004571	DLK2		GO:0007154;GO:0007154;GO:0007165;GO:0007166;GO:0007219;GO:0008593;GO:0009966;GO:0009968;GO:0009987;GO:0010646;GO:0010648;GO:0023051;GO:0023052;GO:0023057;GO:0030154;GO:0032502;GO:0044699;GO:0044700;GO:0044763;GO:0044767;GO:0045444;GO:0045595;GO:0045598;GO:0045746;GO:0048519;GO:0048523;GO:0048583;GO:0048585;GO:0048869;GO:0050789;GO:0050793;GO:0050794;GO:0050896;GO:0051716;GO:0065007
hsa-miR-200b-5p	MIMAT0004571	KLF9		GO:0006139;GO:0006139;GO:0006351;GO:0006355;GO:0006357;GO:0006366;GO:0006725;GO:0006807;GO:0007623;GO:0008152;GO:0008283;GO:0008285;GO:0009058;GO:0009059;GO:0009719;GO:0009725;GO:0009889;GO:0009987;GO:0010033;GO:0010467;GO:0010468;GO:0010556;GO:0010837;GO:0010839;GO:0014070;GO:0016070;GO:0018130;GO:0019219;GO:0019222;GO:0019438;GO:0031323;GO:0031326;GO:0031960;GO:0032774;GO:0032870;GO:0033993;GO:…
hsa-miR-200b-5p	MIMAT0004571	UBQLN2	hsa04141;hsa04141	GO:0000045;GO:0000045;GO:0002029;GO:0002031;GO:0002090;GO:0002091;GO:0006508;GO:0006511;GO:0006810;GO:0006897;GO:0006898;GO:0006914;GO:0006950;GO:0006996;GO:0007033;GO:0007154;GO:0007165;GO:0007186;GO:0008152;GO:0008277;GO:0009056;GO:0009057;GO:0009892;GO:0009893;GO:0009894;GO:0009896;GO:0009966;GO:0009967;GO:0009968;GO:0009987;GO:0010033;GO:0010498;GO:0010506;GO:0010604;GO:0010605;GO:0010646;GO:…
hsa-miR-200b-5p	MIMAT0004571	RAB11B	hsa04144;hsa04144;hsa04152;hsa04962	GO:0000041;GO:0000041;GO:0001678;GO:0001881;GO:0002790;GO:0006810;GO:0006811;GO:0006812;GO:0006820;GO:0006826;GO:0006887;GO:0007034;GO:0007154;GO:0007165;GO:0007264;GO:0007267;GO:0008104;GO:0008152;GO:0009268;GO:0009306;GO:0009628;GO:0009743;GO:0009746;GO:0009749;GO:0009914;GO:0009987;GO:0010033;GO:0010447;GO:0010817;GO:0015031;GO:0015682;GO:0015833;GO:0016043;GO:0016192;GO:0016197;GO:0019725;GO:…
hsa-miR-200b-5p	MIMAT0004571	IGF2BP1	hsa05206;hsa05206	GO:0001816;GO:0001816;GO:0001817;GO:0006403;GO:0006412;GO:0006417;GO:0006518;GO:0006807;GO:0006810;GO:0006950;GO:0007275;GO:0007399;GO:0007417;GO:0007420;GO:0008152;GO:0008283;GO:0009058;GO:0009059;GO:0009889;GO:0009890;GO:0009892;GO:0009987;GO:0010467;GO:0010468;GO:0010556;GO:0010558;GO:0010605;GO:0010608;GO:0010629;GO:0015931;GO:0017148;GO:0019222;GO:0019538;GO:0019827;GO:0021537;GO:0021543;GO:…
hsa-miR-200b-5p	MIMAT0004571	SMAD5	hsa04350;hsa04350;hsa04350;hsa04550;hsa04550	GO:0000003;GO:0000003;GO:0000003;GO:0001501;GO:0001501;GO:0001503;GO:0001503;GO:0001649;GO:0001649;GO:0001655;GO:0001655;GO:0001657;GO:0001657;GO:0001822;GO:0001822;GO:0001823;GO:0001823;GO:0002262;GO:0002262;GO:0002376;GO:0002376;GO:0002520;GO:0002520;GO:0003006;GO:0003006;GO:0003008;GO:0003008;GO:0003012;GO:0003012;GO:0003013;GO:0003013;GO:0003015;GO:0003015;GO:0006139;GO:0006139;GO:0006351;GO:…
hsa-miR-200b-5p	MIMAT0004571	RELL1
hsa-miR-200b-5p	MIMAT0004571	TBC1D32		GO:0000902;GO:0000902;GO:0000902;GO:0001654;GO:0001654;GO:0002088;GO:0002088;GO:0003002;GO:0003002;GO:0003406;GO:0007154;GO:0007154;GO:0007165;GO:0007165;GO:0007166;GO:0007166;GO:0007224;GO:0007224;GO:0007275;GO:0007275;GO:0007368;GO:0007368;GO:0007389;GO:0007389;GO:0007399;GO:0007399;GO:0007423;GO:0007423;GO:0007507;GO:0007507;GO:0008104;GO:0008104;GO:0009653;GO:0009653;GO:0009790;GO:0009790;GO:…
hsa-miR-200b-5p	MIMAT0004571	ATP8B4		GO:0006810;GO:0006810;GO:0006869;GO:0006996;GO:0007030;GO:0009987;GO:0010256;GO:0010876;GO:0015748;GO:0015914;GO:0016043;GO:0033036;GO:0034204;GO:0044699;GO:0044763;GO:0044765;GO:0044802;GO:0045332;GO:0051179;GO:0051234;GO:0061024;GO:0065007;GO:0065008;GO:0071702;GO:0071840;GO:0097035;GO:1902578
hsa-miR-200b-5p	MIMAT0004571	RIF1	hsa04550;hsa04550	GO:0000726;GO:0000726;GO:0006139;GO:0006259;GO:0006281;GO:0006282;GO:0006302;GO:0006303;GO:0006725;GO:0006807;GO:0006950;GO:0006974;GO:0007049;GO:0008152;GO:0009893;GO:0009987;GO:0010604;GO:0019219;GO:0019222;GO:0019827;GO:0031323;GO:0031325;GO:0032501;GO:0032502;GO:0033554;GO:0034641;GO:0043170;GO:0044237;GO:0044238;GO:0044260;GO:0044699;GO:0044707;GO:0044763;GO:0044767;GO:0045739;GO:0045935;GO:…
hsa-miR-200b-5p	MIMAT0004571	STX2	hsa04130;hsa04130;hsa04721	GO:0000003;GO:0000003;GO:0001505;GO:0006461;GO:0006810;GO:0006836;GO:0006886;GO:0006887;GO:0006906;GO:0006950;GO:0006979;GO:0006996;GO:0007009;GO:0007154;GO:0007165;GO:0007267;GO:0007268;GO:0007269;GO:0007275;GO:0007338;GO:0007340;GO:0007398;GO:0007596;GO:0007599;GO:0008104;GO:0009566;GO:0009605;GO:0009611;GO:0009653;GO:0009887;GO:0009888;GO:0009987;GO:0010256;GO:0015031;GO:0016043;GO:0016050;GO:…
hsa-miR-200b-5p	MIMAT0004571	SLC39A14		GO:0000041;GO:0000041;GO:0006810;GO:0006811;GO:0006812;GO:0006826;GO:0006829;GO:0006873;GO:0006875;GO:0006882;GO:0009987;GO:0015684;GO:0019725;GO:0030001;GO:0030003;GO:0034220;GO:0034755;GO:0042592;GO:0044699;GO:0044763;GO:0046916;GO:0048878;GO:0050801;GO:0051179;GO:0051234;GO:0055065;GO:0055069;GO:0055076;GO:0055080;GO:0055082;GO:0055085;GO:0065007;GO:0065008;GO:0070838;GO:0071577;GO:0071578;GO:…
hsa-miR-200b-5p	MIMAT0004571	EPHA5	hsa04360;hsa04360	GO:0000902;GO:0000902;GO:0000904;GO:0001678;GO:0002790;GO:0002791;GO:0006139;GO:0006351;GO:0006355;GO:0006464;GO:0006468;GO:0006725;GO:0006793;GO:0006796;GO:0006807;GO:0006810;GO:0006928;GO:0006935;GO:0006996;GO:0007010;GO:0007154;GO:0007165;GO:0007166;GO:0007167;GO:0007169;GO:0007267;GO:0007275;GO:0007399;GO:0007409;GO:0007411;GO:0007417;GO:0007420;GO:0008104;GO:0008152;GO:0009058;GO:0009059;GO:…
hsa-miR-200b-5p	MIMAT0004571	ZNF420		GO:0006139;GO:0006139;GO:0006351;GO:0006355;GO:0006725;GO:0006807;GO:0006915;GO:0008152;GO:0008219;GO:0009058;GO:0009059;GO:0009889;GO:0009987;GO:0010467;GO:0010468;GO:0010556;GO:0010941;GO:0012501;GO:0016070;GO:0018130;GO:0019219;GO:0019222;GO:0019438;GO:0031323;GO:0031326;GO:0032774;GO:0034641;GO:0034645;GO:0034654;GO:0042981;GO:0043067;GO:0043170;GO:0044237;GO:0044238;GO:0044249;GO:0044260;GO:…
hsa-miR-200b-5p	MIMAT0004571	CKS2	hsa05200;hsa05200;hsa05222	GO:0000003;GO:0000003;GO:0000079;GO:0000280;GO:0001932;GO:0006464;GO:0006468;GO:0006793;GO:0006796;GO:0006996;GO:0007049;GO:0007126;GO:0007127;GO:0008152;GO:0008283;GO:0009987;GO:0016043;GO:0016310;GO:0019220;GO:0019222;GO:0019538;GO:0022402;GO:0022414;GO:0031323;GO:0031399;GO:0032268;GO:0036211;GO:0042325;GO:0043170;GO:0043412;GO:0043549;GO:0044237;GO:0044238;GO:0044260;GO:0044267;GO:0044699;GO:…
hsa-miR-200b-5p	MIMAT0004571	MSTN		GO:0000003;GO:0000003;GO:0000165;GO:0000422;GO:0000423;GO:0001932;GO:0001934;GO:0002230;GO:0002252;GO:0002376;GO:0002682;GO:0002697;GO:0002831;GO:0003008;GO:0003012;GO:0006139;GO:0006351;GO:0006355;GO:0006464;GO:0006468;GO:0006725;GO:0006793;GO:0006796;GO:0006807;GO:0006914;GO:0006915;GO:0006950;GO:0006952;GO:0006996;GO:0007005;GO:0007154;GO:0007165;GO:0007166;GO:0007167;GO:0007169;GO:0007178;GO:…
hsa-miR-200b-5p	MIMAT0004571	STK4	hsa04010;hsa04010;hsa04014;hsa04068;hsa05200;hsa05223	GO:0000003;GO:0000003;GO:0000902;GO:0001525;GO:0001568;GO:0001569;GO:0001701;GO:0001763;GO:0001838;GO:0001841;GO:0001890;GO:0001892;GO:0001932;GO:0001934;GO:0001944;GO:0002009;GO:0002376;GO:0002520;GO:0003006;GO:0003157;GO:0003158;GO:0006464;GO:0006468;GO:0006793;GO:0006796;GO:0006915;GO:0007154;GO:0007165;GO:0007166;GO:0007267;GO:0007275;GO:0007389;GO:0007399;GO:0007417;GO:0007507;GO:0008152;GO:…
hsa-miR-200b-5p	MIMAT0004571	AMMECR1
hsa-miR-200b-5p	MIMAT0004571	FOXD1		GO:0000902;GO:0000902;GO:0000904;GO:0001655;GO:0001656;GO:0001657;GO:0001658;GO:0001763;GO:0001822;GO:0001823;GO:0002009;GO:0003002;GO:0003008;GO:0006139;GO:0006351;GO:0006355;GO:0006357;GO:0006366;GO:0006725;GO:0006807;GO:0006810;GO:0006928;GO:0006935;GO:0007154;GO:0007165;GO:0007166;GO:0007167;GO:0007178;GO:0007267;GO:0007275;GO:0007389;GO:0007399;GO:0007409;GO:0007411;GO:0008152;GO:0009058;GO:…
hsa-miR-200b-5p	MIMAT0004571	ATAD2		GO:0006139;GO:0006139;GO:0006139;GO:0006325;GO:0006325;GO:0006342;GO:0006342;GO:0006351;GO:0006351;GO:0006355;GO:0006355;GO:0006357;GO:0006357;GO:0006366;GO:0006366;GO:0006725;GO:0006725;GO:0006807;GO:0006807;GO:0006996;GO:0006996;GO:0008152;GO:0008152;GO:0009058;GO:0009058;GO:0009059;GO:0009059;GO:0009889;GO:0009889;GO:0009890;GO:0009890;GO:0009891;GO:0009891;GO:0009892;GO:0009892;GO:0009893;GO:…
hsa-miR-200b-5p	MIMAT0004571	NPHP3		GO:0000902;GO:0000902;GO:0001655;GO:0001736;GO:0001738;GO:0001822;GO:0001838;GO:0001841;GO:0001843;GO:0001889;GO:0001894;GO:0001895;GO:0001947;GO:0002009;GO:0003007;GO:0003143;GO:0003205;GO:0003230;GO:0003279;GO:0003283;GO:0003341;GO:0003351;GO:0006928;GO:0007017;GO:0007018;GO:0007154;GO:0007164;GO:0007165;GO:0007166;GO:0007267;GO:0007275;GO:0007368;GO:0007369;GO:0007389;GO:0007399;GO:0007507;GO:…
hsa-miR-200b-5p	MIMAT0004571	TRIM68		GO:0002376;GO:0002376;GO:0006464;GO:0006950;GO:0006952;GO:0006955;GO:0007154;GO:0007165;GO:0007166;GO:0008152;GO:0009719;GO:0009725;GO:0009755;GO:0009966;GO:0009987;GO:0010033;GO:0010646;GO:0014070;GO:0016567;GO:0019221;GO:0019538;GO:0023051;GO:0023052;GO:0030518;GO:0030521;GO:0030522;GO:0032446;GO:0032870;GO:0033143;GO:0033993;GO:0034097;GO:0034341;GO:0036211;GO:0042221;GO:0043170;GO:0043401;GO:…
hsa-miR-200b-5p	MIMAT0004571	HAPLN1		GO:0000422;GO:0000422;GO:0000423;GO:0001501;GO:0006914;GO:0006950;GO:0006996;GO:0007005;GO:0007155;GO:0007275;GO:0007399;GO:0007417;GO:0009987;GO:0016043;GO:0016236;GO:0022411;GO:0022610;GO:0030198;GO:0032501;GO:0032502;GO:0033554;GO:0043062;GO:0044699;GO:0044707;GO:0044763;GO:0044767;GO:0048731;GO:0048856;GO:0050896;GO:0051716;GO:0061726;GO:0071840;GO:0098779;GO:0098780;GO:1902589;GO:1903008
hsa-miR-200b-5p	MIMAT0004571	STK17B		GO:0006464;GO:0006464;GO:0006468;GO:0006793;GO:0006796;GO:0006915;GO:0007154;GO:0007165;GO:0008152;GO:0008219;GO:0009987;GO:0010941;GO:0010942;GO:0012501;GO:0016310;GO:0019538;GO:0023052;GO:0035556;GO:0036211;GO:0042981;GO:0043065;GO:0043067;GO:0043068;GO:0043170;GO:0043412;GO:0044237;GO:0044238;GO:0044260;GO:0044267;GO:0044346;GO:0044699;GO:0044700;GO:0044763;GO:0046777;GO:0048518;GO:0048522;GO:…
hsa-miR-200b-5p	MIMAT0004571	TIAM2		GO:0006915;GO:0006915;GO:0007154;GO:0007165;GO:0007264;GO:0007265;GO:0007266;GO:0008219;GO:0009966;GO:0009987;GO:0010646;GO:0010941;GO:0010942;GO:0012501;GO:0023051;GO:0023052;GO:0035023;GO:0035556;GO:0042981;GO:0043065;GO:0043067;GO:0043068;GO:0043085;GO:0043087;GO:0043547;GO:0044093;GO:0044699;GO:0044700;GO:0044763;GO:0046578;GO:0048518;GO:0048522;GO:0048583;GO:0050789;GO:0050790;GO:0050794;GO:…
hsa-miR-200b-5p	MIMAT0004571	APOL6		GO:0006810;GO:0006810;GO:0006810;GO:0006869;GO:0006869;GO:0008152;GO:0008152;GO:0010876;GO:0010876;GO:0033036;GO:0033036;GO:0042157;GO:0042157;GO:0043170;GO:0043170;GO:0044699;GO:0044699;GO:0044765;GO:0044765;GO:0051179;GO:0051179;GO:0051234;GO:0051234;GO:0071702;GO:0071702;GO:0071704;GO:0071704;GO:1902578;GO:1902578
hsa-miR-200b-5p	MIMAT0004571	PPAP2B	hsa00561;hsa00561;hsa00561;hsa00564;hsa00564;hsa00564;hsa00565;hsa00565;hsa00600;hsa00600;hsa01100;hsa01100;hsa01100;hsa04072;hsa04072;hsa04072;hsa04666;hsa04666;hsa04666;hsa04975;hsa04975;hsa05231;hsa05231;hsa05231	GO:0000003;GO:0000003;GO:0000003;GO:0000003;GO:0001568;GO:0001568;GO:0001568;GO:0001702;GO:0001932;GO:0001932;GO:0001932;GO:0001933;GO:0001933;GO:0001933;GO:0001934;GO:0001934;GO:0001934;GO:0001944;GO:0001944;GO:0001944;GO:0006139;GO:0006139;GO:0006139;GO:0006351;GO:0006351;GO:0006351;GO:0006355;GO:0006355;GO:0006355;GO:0006464;GO:0006464;GO:0006464;GO:0006468;GO:0006468;GO:0006468;GO:0006470;GO:…
hsa-miR-200b-5p	MIMAT0004571	NAMPT	hsa00760;hsa00760;hsa01100;hsa01100;hsa01100	GO:0000003;GO:0000003;GO:0000003;GO:0000003;GO:0006139;GO:0006139;GO:0006139;GO:0006351;GO:0006351;GO:0006351;GO:0006355;GO:0006355;GO:0006355;GO:0006357;GO:0006357;GO:0006357;GO:0006366;GO:0006366;GO:0006366;GO:0006725;GO:0006725;GO:0006725;GO:0006732;GO:0006732;GO:0006732;GO:0006733;GO:0006733;GO:0006753;GO:0006753;GO:0006753;GO:0006766;GO:0006766;GO:0006767;GO:0006769;GO:0006793;GO:0006793;GO:…
hsa-miR-200b-5p	MIMAT0004571	IFT52		GO:0000902;GO:0000902;GO:0001838;GO:0001841;GO:0001947;GO:0002009;GO:0003002;GO:0003007;GO:0003143;GO:0006508;GO:0007154;GO:0007165;GO:0007166;GO:0007224;GO:0007275;GO:0007368;GO:0007389;GO:0007399;GO:0007507;GO:0008152;GO:0008283;GO:0008285;GO:0009653;GO:0009790;GO:0009792;GO:0009799;GO:0009855;GO:0009887;GO:0009888;GO:0009953;GO:0009987;GO:0010467;GO:0010468;GO:0016043;GO:0016331;GO:0016485;GO:…
hsa-miR-200b-5p	MIMAT0004571	RAB1A	hsa05134;hsa05134	GO:0000045;GO:0000045;GO:0000902;GO:0000904;GO:0001816;GO:0002790;GO:0006461;GO:0006810;GO:0006888;GO:0006890;GO:0006897;GO:0006900;GO:0006901;GO:0006903;GO:0006914;GO:0006928;GO:0006950;GO:0006952;GO:0006996;GO:0007017;GO:0007018;GO:0007030;GO:0007033;GO:0007154;GO:0007155;GO:0007165;GO:0007264;GO:0007267;GO:0008104;GO:0008152;GO:0009100;GO:0009306;GO:0009605;GO:0009607;GO:0009617;GO:0009653;GO:…
hsa-miR-200b-5p	MIMAT0004571	ATL3		GO:0006461;GO:0006461;GO:0006996;GO:0007029;GO:0007030;GO:0009987;GO:0010256;GO:0016043;GO:0022607;GO:0043933;GO:0044085;GO:0051259;GO:0051260;GO:0065003;GO:0070271;GO:0071822;GO:0071840
hsa-miR-200b-5p	MIMAT0004571	ZBTB41		GO:0006139;GO:0006139;GO:0006351;GO:0006355;GO:0006725;GO:0006807;GO:0008152;GO:0009058;GO:0009059;GO:0009889;GO:0009987;GO:0010467;GO:0010468;GO:0010556;GO:0016070;GO:0018130;GO:0019219;GO:0019222;GO:0019438;GO:0031323;GO:0031326;GO:0032774;GO:0034641;GO:0034645;GO:0034654;GO:0043170;GO:0044237;GO:0044238;GO:0044249;GO:0044260;GO:0044271;GO:0046483;GO:0050789;GO:0050794;GO:0051171;GO:0051252;GO:…
hsa-miR-200b-5p	MIMAT0004571	ZNF770		GO:0006139;GO:0006139;GO:0006351;GO:0006355;GO:0006357;GO:0006366;GO:0006725;GO:0006807;GO:0008152;GO:0009058;GO:0009059;GO:0009889;GO:0009987;GO:0010467;GO:0010468;GO:0010556;GO:0016070;GO:0018130;GO:0019219;GO:0019222;GO:0019438;GO:0031323;GO:0031326;GO:0032774;GO:0034641;GO:0034645;GO:0034654;GO:0043170;GO:0044237;GO:0044238;GO:0044249;GO:0044260;GO:0044271;GO:0046483;GO:0050789;GO:0050794;GO:…
hsa-miR-200b-5p	MIMAT0004571	RUFY2
hsa-miR-200b-5p	MIMAT0004571	SMC5		GO:0000070;GO:0000070;GO:0000278;GO:0000280;GO:0000722;GO:0000723;GO:0000724;GO:0000725;GO:0000819;GO:0006139;GO:0006259;GO:0006281;GO:0006302;GO:0006310;GO:0006312;GO:0006464;GO:0006725;GO:0006807;GO:0006950;GO:0006974;GO:0006996;GO:0007049;GO:0007059;GO:0007062;GO:0007063;GO:0007064;GO:0007067;GO:0007088;GO:0007091;GO:0007346;GO:0007568;GO:0007569;GO:0008152;GO:0009987;GO:0010564;GO:0010638;GO:…
hsa-miR-200b-5p	MIMAT0004571	CDC73		GO:0000082;GO:0000082;GO:0000082;GO:0000082;GO:0000122;GO:0000122;GO:0000122;GO:0000278;GO:0000278;GO:0000278;GO:0001704;GO:0001704;GO:0001704;GO:0001706;GO:0001706;GO:0001706;GO:0001711;GO:0001711;GO:0002237;GO:0002237;GO:0002237;GO:0002376;GO:0002376;GO:0002376;GO:0002520;GO:0002520;GO:0002520;GO:0002682;GO:0002682;GO:0002682;GO:0002683;GO:0002683;GO:0002683;GO:0006139;GO:0006139;GO:0006139;GO:…
hsa-miR-200b-5p	MIMAT0004571	TXLNB
hsa-miR-200b-5p	MIMAT0004571	AHR		GO:0000003;GO:0000003;GO:0001541;GO:0001568;GO:0001775;GO:0001944;GO:0002376;GO:0002682;GO:0002694;GO:0003006;GO:0006139;GO:0006351;GO:0006355;GO:0006357;GO:0006366;GO:0006725;GO:0006805;GO:0006807;GO:0006915;GO:0007049;GO:0007154;GO:0007165;GO:0007275;GO:0007548;GO:0007623;GO:0008152;GO:0008219;GO:0008283;GO:0008406;GO:0008585;GO:0009058;GO:0009059;GO:0009410;GO:0009636;GO:0009719;GO:0009725;GO:…
hsa-miR-200b-5p	MIMAT0004571	ZNF639		GO:0001558;GO:0001558;GO:0006139;GO:0006351;GO:0006355;GO:0006357;GO:0006366;GO:0006725;GO:0006807;GO:0008152;GO:0009058;GO:0009059;GO:0009889;GO:0009890;GO:0009891;GO:0009892;GO:0009893;GO:0009987;GO:0010467;GO:0010468;GO:0010556;GO:0010557;GO:0010558;GO:0010604;GO:0010605;GO:0010628;GO:0010629;GO:0016032;GO:0016043;GO:0016049;GO:0016070;GO:0018130;GO:0019058;GO:0019080;GO:0019083;GO:0019219;GO:…
hsa-miR-200b-5p	MIMAT0004571	SDR39U1		GO:0008152;GO:0008152;GO:0044699;GO:0044710;GO:0055114
hsa-miR-200b-5p	MIMAT0004571	SLC5A8		GO:0006810;GO:0006810;GO:0006811;GO:0006812;GO:0006814;GO:0006820;GO:0006915;GO:0008219;GO:0009987;GO:0012501;GO:0015672;GO:0015711;GO:0015718;GO:0030001;GO:0044699;GO:0044763;GO:0046942;GO:0051179;GO:0051234;GO:0055085;GO:0071702
hsa-miR-200b-5p	MIMAT0004571	HHIP	hsa04024;hsa04024;hsa04340;hsa05200;hsa05217	GO:0001501;GO:0001501;GO:0001763;GO:0002009;GO:0003002;GO:0005975;GO:0007154;GO:0007165;GO:0007166;GO:0007167;GO:0007169;GO:0007224;GO:0007275;GO:0007389;GO:0007399;GO:0007405;GO:0008152;GO:0008283;GO:0008543;GO:0008589;GO:0009653;GO:0009719;GO:0009887;GO:0009888;GO:0009953;GO:0009966;GO:0009968;GO:0009987;GO:0010033;GO:0010646;GO:0010648;GO:0022008;GO:0023051;GO:0023052;GO:0023057;GO:0030154;GO:…
hsa-miR-200b-5p	MIMAT0004571	PPM1E
hsa-miR-200c-3p	MIMAT0000617	SULF1		GO:0000003;GO:0000003;GO:0001501;GO:0001525;GO:0001568;GO:0001655;GO:0001763;GO:0001816;GO:0001817;GO:0001819;GO:0001822;GO:0001935;GO:0001936;GO:0001937;GO:0001944;GO:0002009;GO:0002062;GO:0002063;GO:0003006;GO:0003008;GO:0003012;GO:0003014;GO:0003094;GO:0003156;GO:0006029;GO:0006139;GO:0006351;GO:0006355;GO:0006357;GO:0006366;GO:0006725;GO:0006790;GO:0006807;GO:0006915;GO:0006928;GO:0006936;GO:…
hsa-miR-200c-3p	MIMAT0000617	DNAJB6		GO:0000003;GO:0000003;GO:0001701;GO:0001890;GO:0001892;GO:0003006;GO:0006139;GO:0006351;GO:0006355;GO:0006457;GO:0006508;GO:0006725;GO:0006807;GO:0006915;GO:0006950;GO:0006996;GO:0007010;GO:0007155;GO:0007275;GO:0008104;GO:0008152;GO:0008219;GO:0009058;GO:0009059;GO:0009266;GO:0009408;GO:0009628;GO:0009653;GO:0009790;GO:0009792;GO:0009889;GO:0009890;GO:0009892;GO:0009987;GO:0010466;GO:0010467;GO:…
hsa-miR-200c-3p	MIMAT0000617	ZFPM2	hsa05206;hsa05206	GO:0000003;GO:0000003;GO:0000122;GO:0001568;GO:0001570;GO:0001701;GO:0001944;GO:0003006;GO:0003007;GO:0003148;GO:0003151;GO:0003205;GO:0003206;GO:0003208;GO:0003215;GO:0003229;GO:0003231;GO:0003279;GO:0003281;GO:0006139;GO:0006351;GO:0006355;GO:0006357;GO:0006366;GO:0006725;GO:0006807;GO:0006950;GO:0007275;GO:0007498;GO:0007506;GO:0007507;GO:0007517;GO:0007548;GO:0007596;GO:0007599;GO:0008152;GO:…
hsa-miR-200c-3p	MIMAT0000617	KLF4	hsa04550;hsa04550	GO:0000122;GO:0000122;GO:0000165;GO:0000302;GO:0001101;GO:0001525;GO:0001568;GO:0001654;GO:0001667;GO:0001704;GO:0001707;GO:0001709;GO:0001710;GO:0001816;GO:0001817;GO:0001818;GO:0001932;GO:0001933;GO:0001944;GO:0002009;GO:0002040;GO:0002042;GO:0002376;GO:0002520;GO:0003008;GO:0003012;GO:0006139;GO:0006259;GO:0006351;GO:0006355;GO:0006357;GO:0006366;GO:0006464;GO:0006468;GO:0006508;GO:0006629;GO:…
hsa-miR-200c-3p	MIMAT0000617	CFL2	hsa04360;hsa04360;hsa04666;hsa04810;hsa05133	GO:0006996;GO:0006996;GO:0007010;GO:0007015;GO:0008064;GO:0008154;GO:0009653;GO:0009987;GO:0010638;GO:0010927;GO:0016043;GO:0019725;GO:0022411;GO:0022607;GO:0030029;GO:0030036;GO:0030042;GO:0030154;GO:0030239;GO:0030832;GO:0030834;GO:0030836;GO:0031032;GO:0032502;GO:0032535;GO:0032956;GO:0032970;GO:0032984;GO:0032989;GO:0033043;GO:0042592;GO:0042692;GO:0043241;GO:0043243;GO:0043244;GO:0043624;GO:…
hsa-miR-200c-3p	MIMAT0000617	ATRX		GO:0000003;GO:0000003;GO:0000003;GO:0000070;GO:0000070;GO:0000122;GO:0000122;GO:0000278;GO:0000278;GO:0000280;GO:0000280;GO:0000723;GO:0000723;GO:0000819;GO:0000819;GO:0002064;GO:0002064;GO:0003006;GO:0003006;GO:0006139;GO:0006139;GO:0006259;GO:0006259;GO:0006260;GO:0006260;GO:0006261;GO:0006261;GO:0006275;GO:0006275;GO:0006281;GO:0006281;GO:0006304;GO:0006304;GO:0006305;GO:0006305;GO:0006306;GO:…
hsa-miR-200c-3p	MIMAT0000617	ELAVL2		GO:0000375;GO:0000375;GO:0000375;GO:0000375;GO:0000375;GO:0000377;GO:0000377;GO:0000377;GO:0000377;GO:0000398;GO:0000398;GO:0000398;GO:0000398;GO:0006139;GO:0006139;GO:0006139;GO:0006139;GO:0006351;GO:0006351;GO:0006351;GO:0006351;GO:0006355;GO:0006355;GO:0006355;GO:0006355;GO:0006396;GO:0006396;GO:0006396;GO:0006396;GO:0006397;GO:0006397;GO:0006397;GO:0006397;GO:0006725;GO:0006725;GO:0006725;GO:…
hsa-miR-200c-3p	MIMAT0000617	CDH11		GO:0000902;GO:0000902;GO:0000904;GO:0001501;GO:0001503;GO:0007155;GO:0007156;GO:0007275;GO:0007399;GO:0007409;GO:0007417;GO:0009653;GO:0009987;GO:0016043;GO:0021952;GO:0021953;GO:0021954;GO:0021955;GO:0021957;GO:0022008;GO:0022610;GO:0030030;GO:0030154;GO:0030182;GO:0031175;GO:0032501;GO:0032502;GO:0032989;GO:0032990;GO:0034330;GO:0034332;GO:0044699;GO:0044707;GO:0044763;GO:0044767;GO:0045216;GO:…
hsa-miR-200c-3p	MIMAT0000617	NOG	hsa04350;hsa04350	GO:0000003;GO:0000003;GO:0000122;GO:0000902;GO:0000904;GO:0001501;GO:0001503;GO:0001649;GO:0001655;GO:0001657;GO:0001658;GO:0001701;GO:0001704;GO:0001706;GO:0001707;GO:0001763;GO:0001822;GO:0001823;GO:0001837;GO:0001838;GO:0001839;GO:0001840;GO:0001841;GO:0001843;GO:0001932;GO:0001933;GO:0002009;GO:0003002;GO:0003006;GO:0006139;GO:0006351;GO:0006355;GO:0006357;GO:0006366;GO:0006464;GO:0006468;GO:…
hsa-miR-200c-3p	MIMAT0000617	TLN2	hsa04015;hsa04015;hsa04510;hsa04611;hsa05166	GO:0006996;GO:0006996;GO:0007010;GO:0007016;GO:0007043;GO:0007155;GO:0008104;GO:0009987;GO:0016043;GO:0022607;GO:0022610;GO:0032507;GO:0033036;GO:0034329;GO:0034330;GO:0034613;GO:0044085;GO:0044699;GO:0044763;GO:0045185;GO:0045216;GO:0051179;GO:0051235;GO:0051641;GO:0051651;GO:0065007;GO:0065008;GO:0070727;GO:0071840;GO:1902578;GO:1902589
hsa-miR-200c-3p	MIMAT0000617	ZNF585A		GO:0006139;GO:0006139;GO:0006351;GO:0006355;GO:0006725;GO:0006807;GO:0008152;GO:0009058;GO:0009059;GO:0009889;GO:0009987;GO:0010467;GO:0010468;GO:0010556;GO:0016070;GO:0018130;GO:0019219;GO:0019222;GO:0019438;GO:0031323;GO:0031326;GO:0032774;GO:0034641;GO:0034645;GO:0034654;GO:0043170;GO:0044237;GO:0044238;GO:0044249;GO:0044260;GO:0044271;GO:0046483;GO:0050789;GO:0050794;GO:0051171;GO:0051252;GO:…
hsa-miR-200c-3p	MIMAT0000617	CELF1		GO:0000003;GO:0000003;GO:0000003;GO:0000003;GO:0000245;GO:0000375;GO:0000375;GO:0000375;GO:0000377;GO:0000377;GO:0000377;GO:0000398;GO:0000398;GO:0000398;GO:0003006;GO:0003006;GO:0003006;GO:0006139;GO:0006139;GO:0006139;GO:0006376;GO:0006396;GO:0006396;GO:0006396;GO:0006397;GO:0006397;GO:0006397;GO:0006412;GO:0006412;GO:0006412;GO:0006417;GO:0006417;GO:0006417;GO:0006518;GO:0006518;GO:0006518;GO:…
hsa-miR-200c-3p	MIMAT0000617	B3GNT2	hsa00533;hsa00533;hsa00601;hsa01100	GO:0000271;GO:0000271;GO:0000902;GO:0000904;GO:0003008;GO:0005975;GO:0005976;GO:0006022;GO:0006023;GO:0006024;GO:0006464;GO:0006486;GO:0006493;GO:0006790;GO:0006807;GO:0006928;GO:0006935;GO:0007275;GO:0007399;GO:0007409;GO:0007411;GO:0007600;GO:0007606;GO:0007608;GO:0008152;GO:0009058;GO:0009059;GO:0009100;GO:0009101;GO:0009605;GO:0009653;GO:0009987;GO:0016043;GO:0016051;GO:0016266;GO:0018146;GO:…
hsa-miR-200c-3p	MIMAT0000617	TRIM62		GO:0000902;GO:0000902;GO:0000904;GO:0001837;GO:0002376;GO:0006139;GO:0006351;GO:0006355;GO:0006464;GO:0006725;GO:0006807;GO:0006950;GO:0006952;GO:0006955;GO:0007154;GO:0007165;GO:0007166;GO:0007249;GO:0007275;GO:0008152;GO:0009058;GO:0009059;GO:0009653;GO:0009888;GO:0009889;GO:0009890;GO:0009892;GO:0009966;GO:0009967;GO:0009987;GO:0010033;GO:0010467;GO:0010468;GO:0010556;GO:0010558;GO:0010605;GO:…
hsa-miR-200c-3p	MIMAT0000617	LPAR1	hsa04015;hsa04015;hsa04072;hsa04080;hsa04151;hsa04540;hsa05200	GO:0000165;GO:0000165;GO:0000187;GO:0000902;GO:0001932;GO:0001934;GO:0006139;GO:0006140;GO:0006163;GO:0006164;GO:0006171;GO:0006464;GO:0006468;GO:0006725;GO:0006753;GO:0006793;GO:0006796;GO:0006807;GO:0006873;GO:0006874;GO:0006875;GO:0006915;GO:0006928;GO:0006935;GO:0006996;GO:0007010;GO:0007015;GO:0007154;GO:0007165;GO:0007186;GO:0007187;GO:0007188;GO:0007193;GO:0007200;GO:0007202;GO:0007204;GO:…
hsa-miR-200c-3p	MIMAT0000617	ETS1	hsa04014;hsa04014;hsa04014;hsa04320;hsa04320;hsa05166;hsa05166;hsa05200;hsa05200;hsa05211;hsa05211	GO:0000003;GO:0000003;GO:0000003;GO:0000302;GO:0000302;GO:0001525;GO:0001525;GO:0001568;GO:0001568;GO:0001666;GO:0001666;GO:0001667;GO:0001667;GO:0001944;GO:0001944;GO:0002262;GO:0002262;GO:0002376;GO:0002376;GO:0002520;GO:0002520;GO:0002682;GO:0002682;GO:0002684;GO:0002684;GO:0006139;GO:0006139;GO:0006351;GO:0006351;GO:0006355;GO:0006355;GO:0006357;GO:0006357;GO:0006366;GO:0006366;GO:0006725;GO:…
hsa-miR-200c-3p	MIMAT0000617	NOTCH1	hsa01522;hsa01522;hsa04320;hsa04330;hsa04919;hsa05020;hsa05206	GO:0000003;GO:0000003;GO:0000122;GO:0000902;GO:0000904;GO:0001503;GO:0001525;GO:0001568;GO:0001570;GO:0001649;GO:0001655;GO:0001666;GO:0001667;GO:0001701;GO:0001708;GO:0001756;GO:0001763;GO:0001816;GO:0001822;GO:0001837;GO:0001889;GO:0001942;GO:0001944;GO:0001947;GO:0002009;GO:0002011;GO:0002040;GO:0002042;GO:0002052;GO:0002064;GO:0002065;GO:0002067;GO:0002237;GO:0002244;GO:0002320;GO:0002328;GO:…
hsa-miR-200c-3p	MIMAT0000617	NUFIP2
hsa-miR-200c-3p	MIMAT0000617	ROCK2	hsa04022;hsa04022;hsa04022;hsa04024;hsa04024;hsa04062;hsa04062;hsa04071;hsa04071;hsa04270;hsa04270;hsa04310;hsa04310;hsa04360;hsa04360;hsa04510;hsa04510;hsa04611;hsa04611;hsa04670;hsa04670;hsa04810;hsa04810;hsa04921;hsa04921;hsa05130;hsa05130;hsa05131;hsa05132;hsa05132;hsa05200;hsa05200;hsa05205;hsa05205	GO:0000226;GO:0000226;GO:0000226;GO:0000910;GO:0000910;GO:0001525;GO:0001525;GO:0001568;GO:0001568;GO:0001667;GO:0001667;GO:0001885;GO:0001885;GO:0001932;GO:0001932;GO:0001934;GO:0001934;GO:0001944;GO:0001944;GO:0001952;GO:0001952;GO:0002064;GO:0002064;GO:0003008;GO:0003008;GO:0003012;GO:0003012;GO:0003158;GO:0003158;GO:0006464;GO:0006464;GO:0006468;GO:0006468;GO:0006470;GO:0006470;GO:0006793;GO:…
hsa-miR-200c-3p	MIMAT0000617	PHTF2		GO:0006139;GO:0006139;GO:0006139;GO:0006351;GO:0006351;GO:0006355;GO:0006355;GO:0006725;GO:0006725;GO:0006807;GO:0006807;GO:0008152;GO:0008152;GO:0009058;GO:0009058;GO:0009059;GO:0009059;GO:0009889;GO:0009889;GO:0009987;GO:0009987;GO:0010467;GO:0010467;GO:0010468;GO:0010468;GO:0010556;GO:0010556;GO:0016070;GO:0016070;GO:0018130;GO:0018130;GO:0019219;GO:0019219;GO:0019222;GO:0019222;GO:0019438;GO:…
hsa-miR-200c-3p	MIMAT0000617	TAF1D		GO:0006139;GO:0006139;GO:0006351;GO:0006352;GO:0006353;GO:0006354;GO:0006355;GO:0006360;GO:0006361;GO:0006362;GO:0006363;GO:0006725;GO:0006807;GO:0008152;GO:0009058;GO:0009059;GO:0009889;GO:0009893;GO:0009987;GO:0010467;GO:0010468;GO:0010556;GO:0010604;GO:0010628;GO:0016070;GO:0018130;GO:0019219;GO:0019222;GO:0019438;GO:0031323;GO:0031326;GO:0032774;GO:0034641;GO:0034645;GO:0034654;GO:0040029;GO:…
hsa-miR-200c-3p	MIMAT0000617	CASP2	hsa04210;hsa04210	GO:0000003;GO:0000003;GO:0000075;GO:0000077;GO:0000082;GO:0000278;GO:0001554;GO:0001654;GO:0003006;GO:0003407;GO:0006508;GO:0006915;GO:0006919;GO:0006950;GO:0006974;GO:0006977;GO:0007049;GO:0007050;GO:0007093;GO:0007154;GO:0007165;GO:0007166;GO:0007275;GO:0007346;GO:0007399;GO:0007417;GO:0007420;GO:0007423;GO:0007548;GO:0007568;GO:0008152;GO:0008219;GO:0008406;GO:0008585;GO:0008630;GO:0009605;GO:…
hsa-miR-200c-3p	MIMAT0000617	PIN1	hsa04622;hsa04622	GO:0000165;GO:0000165;GO:0000278;GO:0000280;GO:0000413;GO:0000910;GO:0001558;GO:0001816;GO:0001817;GO:0001818;GO:0001932;GO:0001933;GO:0001934;GO:0003008;GO:0003012;GO:0003298;GO:0003300;GO:0003301;GO:0006139;GO:0006351;GO:0006355;GO:0006357;GO:0006366;GO:0006464;GO:0006468;GO:0006470;GO:0006725;GO:0006793;GO:0006796;GO:0006807;GO:0006915;GO:0006928;GO:0006996;GO:0007049;GO:0007067;GO:0007088;GO:…
hsa-miR-200c-3p	MIMAT0000617	MAP2		GO:0000226;GO:0000226;GO:0000226;GO:0000902;GO:0000902;GO:0000904;GO:0000904;GO:0001578;GO:0006996;GO:0006996;GO:0007010;GO:0007010;GO:0007017;GO:0007017;GO:0007275;GO:0007275;GO:0007399;GO:0007399;GO:0007417;GO:0007417;GO:0009653;GO:0009653;GO:0009987;GO:0009987;GO:0016043;GO:0016043;GO:0016358;GO:0016358;GO:0021953;GO:0021953;GO:0021954;GO:0021954;GO:0022008;GO:0022008;GO:0030030;GO:0030030;GO:…
hsa-miR-200c-3p	MIMAT0000617	FLT1	hsa04014;hsa04014;hsa04015;hsa04060;hsa04066;hsa04144;hsa04151;hsa04510;hsa05202;hsa05323	GO:0000165;GO:0000165;GO:0000186;GO:0001525;GO:0001568;GO:0001666;GO:0001932;GO:0001934;GO:0001944;GO:0002376;GO:0002548;GO:0003008;GO:0003012;GO:0006464;GO:0006468;GO:0006629;GO:0006644;GO:0006793;GO:0006796;GO:0006928;GO:0006935;GO:0006936;GO:0006937;GO:0006939;GO:0006940;GO:0006950;GO:0007154;GO:0007165;GO:0007166;GO:0007167;GO:0007169;GO:0007275;GO:0008152;GO:0008283;GO:0008284;GO:0009605;GO:…
hsa-miR-200c-3p	MIMAT0000617	NTRK2	hsa04010;hsa04010;hsa04722;hsa05034	GO:0000165;GO:0000165;GO:0000902;GO:0000904;GO:0001101;GO:0001505;GO:0001568;GO:0001570;GO:0001654;GO:0001754;GO:0001764;GO:0001932;GO:0001934;GO:0001944;GO:0003008;GO:0006464;GO:0006468;GO:0006793;GO:0006796;GO:0006810;GO:0006811;GO:0006820;GO:0006835;GO:0006836;GO:0006915;GO:0006928;GO:0006950;GO:0006952;GO:0006954;GO:0007154;GO:0007165;GO:0007166;GO:0007167;GO:0007169;GO:0007267;GO:0007268;GO:…
hsa-miR-200c-3p	MIMAT0000617	RND3		GO:0006996;GO:0006996;GO:0007010;GO:0007154;GO:0007155;GO:0007165;GO:0007264;GO:0009987;GO:0016043;GO:0022610;GO:0023052;GO:0030029;GO:0030036;GO:0035556;GO:0044699;GO:0044700;GO:0044763;GO:0050789;GO:0050794;GO:0050896;GO:0051716;GO:0065007;GO:0071840;GO:1902589
hsa-miR-200c-3p	MIMAT0000617	AP4S1	hsa04142;hsa04142	GO:0006810;GO:0006810;GO:0008104;GO:0015031;GO:0033036;GO:0045184;GO:0051179;GO:0051234;GO:0071702
hsa-miR-200c-3p	MIMAT0000617	DUSP1	hsa04010;hsa04010;hsa04726	GO:0000003;GO:0000003;GO:0000070;GO:0000075;GO:0000165;GO:0000188;GO:0000278;GO:0000280;GO:0000302;GO:0000819;GO:0001101;GO:0001704;GO:0001706;GO:0001932;GO:0001933;GO:0006139;GO:0006259;GO:0006464;GO:0006468;GO:0006469;GO:0006470;GO:0006725;GO:0006793;GO:0006796;GO:0006807;GO:0006915;GO:0006950;GO:0006979;GO:0006996;GO:0007049;GO:0007050;GO:0007059;GO:0007067;GO:0007088;GO:0007091;GO:0007093;GO:…
hsa-miR-200c-3p	MIMAT0000617	ZNF217		GO:0000122;GO:0000122;GO:0006139;GO:0006351;GO:0006355;GO:0006357;GO:0006366;GO:0006725;GO:0006807;GO:0007154;GO:0007165;GO:0007275;GO:0007399;GO:0008152;GO:0009058;GO:0009059;GO:0009889;GO:0009890;GO:0009892;GO:0009987;GO:0010467;GO:0010468;GO:0010556;GO:0010558;GO:0010605;GO:0010629;GO:0016070;GO:0018130;GO:0019219;GO:0019222;GO:0019438;GO:0022008;GO:0023052;GO:0030154;GO:0031323;GO:0031324;GO:…
hsa-miR-200c-3p	MIMAT0000617	PARD6B	hsa04015;hsa04015;hsa04015;hsa04015;hsa04144;hsa04144;hsa04144;hsa04360;hsa04360;hsa04360;hsa04390;hsa04390;hsa04390;hsa04530;hsa04530	GO:0000902;GO:0000902;GO:0000902;GO:0000902;GO:0000904;GO:0000904;GO:0000904;GO:0006461;GO:0006461;GO:0006461;GO:0006928;GO:0006928;GO:0006928;GO:0007043;GO:0007043;GO:0007043;GO:0007049;GO:0007049;GO:0007049;GO:0007163;GO:0007163;GO:0007163;GO:0007275;GO:0007275;GO:0007275;GO:0007399;GO:0007399;GO:0007399;GO:0007409;GO:0007409;GO:0007409;GO:0009653;GO:0009653;GO:0009653;GO:0009987;GO:0009987;GO:…
hsa-miR-200c-3p	MIMAT0000617	TUBB2A	hsa04145;hsa04145;hsa04540;hsa05130	GO:0007017;GO:0007017;GO:0009987;GO:0044699;GO:0044763
hsa-miR-200c-3p	MIMAT0000617	DLC1		GO:0000902;GO:0000902;GO:0000902;GO:0001838;GO:0001838;GO:0001841;GO:0001841;GO:0001843;GO:0001843;GO:0001952;GO:0001952;GO:0001953;GO:0002009;GO:0002009;GO:0003007;GO:0003007;GO:0006464;GO:0006464;GO:0006470;GO:0006470;GO:0006508;GO:0006508;GO:0006793;GO:0006793;GO:0006796;GO:0006796;GO:0006915;GO:0006915;GO:0006919;GO:0006919;GO:0006928;GO:0006928;GO:0006996;GO:0006996;GO:0007010;GO:0007010;GO:…
hsa-miR-200c-3p	MIMAT0000617	UBQLN1	hsa04141;hsa04141;hsa04141;hsa04141	GO:0000045;GO:0000045;GO:0000045;GO:0000045;GO:0001666;GO:0001666;GO:0001666;GO:0002218;GO:0002218;GO:0002218;GO:0002221;GO:0002221;GO:0002221;GO:0002224;GO:0002224;GO:0002224;GO:0002253;GO:0002253;GO:0002253;GO:0002376;GO:0002376;GO:0002376;GO:0002682;GO:0002682;GO:0002682;GO:0002683;GO:0002683;GO:0002683;GO:0002684;GO:0002684;GO:0002684;GO:0002757;GO:0002757;GO:0002757;GO:0002758;GO:0002758;GO:…
hsa-miR-200c-3p	MIMAT0000617	LPIN1	hsa00561;hsa00561;hsa00564;hsa01100;hsa04150	GO:0000278;GO:0000278;GO:0006082;GO:0006139;GO:0006351;GO:0006355;GO:0006357;GO:0006366;GO:0006629;GO:0006631;GO:0006638;GO:0006639;GO:0006641;GO:0006644;GO:0006646;GO:0006650;GO:0006656;GO:0006725;GO:0006793;GO:0006796;GO:0006807;GO:0006996;GO:0006997;GO:0006998;GO:0007049;GO:0007077;GO:0007275;GO:0008152;GO:0008610;GO:0008654;GO:0009056;GO:0009058;GO:0009059;GO:0009062;GO:0009719;GO:0009725;GO:…
hsa-miR-200c-3p	MIMAT0000617	PRRG4
hsa-miR-200c-3p	MIMAT0000617	DENND5B		GO:0006810;GO:0006810;GO:0006811;GO:0006812;GO:0006816;GO:0009581;GO:0009582;GO:0009605;GO:0009612;GO:0009628;GO:0030001;GO:0034220;GO:0043085;GO:0043087;GO:0043547;GO:0044093;GO:0050790;GO:0050896;GO:0050982;GO:0051179;GO:0051234;GO:0051336;GO:0051345;GO:0051606;GO:0055085;GO:0065007;GO:0065009;GO:0070588;GO:0070838;GO:0072511;GO:0098655;GO:0098660;GO:0098662
hsa-miR-200c-3p	MIMAT0000617	RNF2		GO:0000003;GO:0000003;GO:0000122;GO:0000278;GO:0001101;GO:0001702;GO:0003002;GO:0003006;GO:0006139;GO:0006325;GO:0006351;GO:0006355;GO:0006357;GO:0006366;GO:0006464;GO:0006513;GO:0006725;GO:0006807;GO:0006996;GO:0007049;GO:0007275;GO:0007276;GO:0007281;GO:0007369;GO:0007389;GO:0007399;GO:0007417;GO:0008152;GO:0009058;GO:0009059;GO:0009653;GO:0009790;GO:0009798;GO:0009889;GO:0009890;GO:0009892;GO:…
hsa-miR-200c-3p	MIMAT0000617	VEGFA	hsa01521;hsa01521;hsa01521;hsa04014;hsa04014;hsa04014;hsa04015;hsa04015;hsa04015;hsa04060;hsa04060;hsa04066;hsa04066;hsa04066;hsa04151;hsa04151;hsa04151;hsa04370;hsa04370;hsa04370;hsa04510;hsa04510;hsa04510;hsa04933;hsa04933;hsa04933;hsa05200;hsa05200;hsa05200;hsa05205;hsa05205;hsa05205;hsa05206;hsa05206;hsa05206;hsa05211;hsa05211;hsa05211;hsa05212;hsa05212;hsa05219;hsa05323;hsa05323	GO:0000003;GO:0000003;GO:0000003;GO:0000003;GO:0000122;GO:0000122;GO:0000122;GO:0000165;GO:0000165;GO:0000165;GO:0000902;GO:0000902;GO:0000902;GO:0000904;GO:0000904;GO:0000904;GO:0001525;GO:0001525;GO:0001525;GO:0001541;GO:0001558;GO:0001558;GO:0001558;GO:0001568;GO:0001568;GO:0001568;GO:0001569;GO:0001570;GO:0001570;GO:0001654;GO:0001654;GO:0001654;GO:0001655;GO:0001655;GO:0001655;GO:0001657;GO:…
hsa-miR-200c-3p	MIMAT0000617	WDR91
hsa-miR-200c-3p	MIMAT0000617	CCNT2	hsa05202;hsa05202;hsa05202;hsa05202;hsa05202	GO:0000079;GO:0000079;GO:0000079;GO:0000079;GO:0001932;GO:0001932;GO:0001932;GO:0001932;GO:0001934;GO:0001934;GO:0001934;GO:0001934;GO:0006139;GO:0006139;GO:0006139;GO:0006139;GO:0006351;GO:0006351;GO:0006351;GO:0006351;GO:0006354;GO:0006354;GO:0006354;GO:0006355;GO:0006355;GO:0006355;GO:0006355;GO:0006357;GO:0006357;GO:0006357;GO:0006357;GO:0006366;GO:0006366;GO:0006366;GO:0006366;GO:0006368;GO:…
hsa-miR-200c-3p	MIMAT0000617	APOO		GO:0006810;GO:0006810;GO:0006869;GO:0006996;GO:0007005;GO:0007006;GO:0007007;GO:0009987;GO:0010876;GO:0016043;GO:0033036;GO:0042407;GO:0044699;GO:0044763;GO:0044765;GO:0044802;GO:0051179;GO:0051234;GO:0061024;GO:0071702;GO:0071840;GO:1902578;GO:1902589
hsa-miR-200c-3p	MIMAT0000617	RHOA	hsa04014;hsa04014;hsa04014;hsa04015;hsa04015;hsa04022;hsa04022;hsa04024;hsa04024;hsa04062;hsa04062;hsa04071;hsa04071;hsa04072;hsa04072;hsa04144;hsa04144;hsa04150;hsa04150;hsa04270;hsa04270;hsa04310;hsa04310;hsa04350;hsa04350;hsa04360;hsa04360;hsa04510;hsa04510;hsa04520;hsa04530;hsa04530;hsa04611;hsa04611;hsa04660;hsa04660;hsa04670;hsa04670;hsa04722;hsa04722;hsa04810;hsa04810;hsa04921;hsa04921;hsa…	GO:0000226;GO:0000226;GO:0000226;GO:0000278;GO:0000278;GO:0000280;GO:0000280;GO:0000281;GO:0000902;GO:0000902;GO:0000904;GO:0000904;GO:0000910;GO:0000910;GO:0001501;GO:0001501;GO:0001503;GO:0001503;GO:0001525;GO:0001525;GO:0001568;GO:0001568;GO:0001667;GO:0001667;GO:0001736;GO:0001738;GO:0001738;GO:0001775;GO:0001775;GO:0001932;GO:0001932;GO:0001934;GO:0001934;GO:0001944;GO:0001944;GO:0002009;GO:…
hsa-miR-200c-3p	MIMAT0000617	LRP1B		GO:0006810;GO:0006810;GO:0006897;GO:0006898;GO:0008104;GO:0015031;GO:0016192;GO:0033036;GO:0045184;GO:0051179;GO:0051234;GO:0071702
hsa-miR-200c-3p	MIMAT0000617	PKD1		GO:0000003;GO:0000003;GO:0000079;GO:0000082;GO:0000278;GO:0001501;GO:0001502;GO:0001568;GO:0001655;GO:0001656;GO:0001701;GO:0001763;GO:0001822;GO:0001823;GO:0001889;GO:0001890;GO:0001892;GO:0001932;GO:0001934;GO:0001944;GO:0001945;GO:0002009;GO:0003006;GO:0003338;GO:0006139;GO:0006351;GO:0006355;GO:0006357;GO:0006366;GO:0006464;GO:0006468;GO:0006508;GO:0006605;GO:0006606;GO:0006611;GO:0006725;GO:…
hsa-miR-200c-3p	MIMAT0000617	SEC24A	hsa04141;hsa04141;hsa04141	GO:0002376;GO:0002376;GO:0002376;GO:0002474;GO:0002478;GO:0002478;GO:0002495;GO:0002495;GO:0002504;GO:0002504;GO:0006461;GO:0006461;GO:0006810;GO:0006810;GO:0006886;GO:0006886;GO:0006888;GO:0006888;GO:0006900;GO:0006901;GO:0006903;GO:0006996;GO:0006996;GO:0008104;GO:0008104;GO:0008152;GO:0008152;GO:0009058;GO:0009058;GO:0009059;GO:0009059;GO:0009306;GO:0009306;GO:0009889;GO:0009889;GO:0009987;GO:…
hsa-miR-200c-3p	MIMAT0000617	GPATCH8
hsa-miR-200c-3p	MIMAT0000617	SHCBP1		GO:0007154;GO:0007154;GO:0007165;GO:0007166;GO:0007167;GO:0007169;GO:0008283;GO:0008543;GO:0009719;GO:0009987;GO:0010033;GO:0023052;GO:0042127;GO:0042221;GO:0044344;GO:0044699;GO:0044700;GO:0044763;GO:0050789;GO:0050794;GO:0050896;GO:0051716;GO:0061351;GO:0065007;GO:0070848;GO:0070887;GO:0071310;GO:0071363;GO:0071495;GO:0071774;GO:2000177
hsa-miR-200c-3p	MIMAT0000617	TBK1	hsa04014;hsa04014;hsa04620;hsa04622;hsa04623;hsa05160;hsa05161;hsa05162;hsa05164;hsa05168;hsa05169	GO:0001775;GO:0001775;GO:0001816;GO:0001817;GO:0001818;GO:0001819;GO:0001932;GO:0001934;GO:0002218;GO:0002221;GO:0002224;GO:0002252;GO:0002253;GO:0002376;GO:0002682;GO:0002684;GO:0002756;GO:0002757;GO:0002758;GO:0002764;GO:0002831;GO:0002833;GO:0006139;GO:0006351;GO:0006355;GO:0006357;GO:0006366;GO:0006464;GO:0006468;GO:0006725;GO:0006793;GO:0006796;GO:0006807;GO:0006914;GO:0006950;GO:0006952;GO:…
hsa-miR-200c-3p	MIMAT0000617	PPP1R10		GO:0006139;GO:0006139;GO:0006139;GO:0006351;GO:0006351;GO:0006605;GO:0006605;GO:0006606;GO:0006606;GO:0006725;GO:0006725;GO:0006807;GO:0006807;GO:0006810;GO:0006810;GO:0006886;GO:0006886;GO:0006913;GO:0006913;GO:0008104;GO:0008104;GO:0008152;GO:0008152;GO:0009058;GO:0009058;GO:0009059;GO:0009059;GO:0009987;GO:0009987;GO:0010467;GO:0010467;GO:0015031;GO:0015031;GO:0016070;GO:0016070;GO:0017038;GO:…
hsa-miR-200c-3p	MIMAT0000617	PTPRZ1	hsa05120;hsa05120	GO:0000902;GO:0000902;GO:0000904;GO:0001764;GO:0001932;GO:0001934;GO:0002244;GO:0002376;GO:0002520;GO:0003008;GO:0006464;GO:0006468;GO:0006470;GO:0006793;GO:0006796;GO:0006928;GO:0007155;GO:0007162;GO:0007275;GO:0007399;GO:0007409;GO:0007413;GO:0007417;GO:0007420;GO:0007610;GO:0007611;GO:0007612;GO:0007632;GO:0008037;GO:0008038;GO:0008152;GO:0008219;GO:0008283;GO:0008284;GO:0008285;GO:0008306;GO:…
[truncated: 1,348 more rows]
