# Supplementary material for: Deep Sequencing of Plasma Exosomal microRNA Level in Psoriasis Vulgaris Patients
Source: Front Med (Lausanne). 2022 May 19;9:895564. doi: 10.3389/fmed.2022.895564 (PMC9160332; doi:10.3389/fmed.2022.895564)
Supplement: Supplementary file 5 [file Data_Sheet_5.XLS]

## Sheet: Data_Sheet_5
miRNA	ID	Gene	KEGGIDs	GOIDs
hsa-miR-1228-5p	MIMAT0005582	KLC2
hsa-miR-1228-5p	MIMAT0005582	USP24
hsa-miR-1228-5p	MIMAT0005582	ZNF580
hsa-miR-1228-5p	MIMAT0005582	HNRNPUL2
hsa-miR-1228-5p	MIMAT0005582	RBBP9
hsa-miR-1228-5p	MIMAT0005582	BRSK2
hsa-miR-1228-5p	MIMAT0005582	LACE1
hsa-miR-1228-5p	MIMAT0005582	ZCCHC8
hsa-miR-1228-5p	MIMAT0005582	SLC36A1
hsa-miR-1228-5p	MIMAT0005582	CABP5
hsa-miR-1228-5p	MIMAT0005582	FIBP
hsa-miR-1228-5p	MIMAT0005582	DHTKD1
hsa-miR-1228-5p	MIMAT0005582	HCFC1
hsa-miR-1228-5p	MIMAT0005582	ENG
hsa-miR-1228-5p	MIMAT0005582	LSG1
hsa-miR-1228-5p	MIMAT0005582	PLEKHA4
hsa-miR-1228-5p	MIMAT0005582	NUTF2
hsa-miR-1228-5p	MIMAT0005582	TMEM92
hsa-miR-1228-5p	MIMAT0005582	SEZ6L2
hsa-miR-1228-5p	MIMAT0005582	SYNGR1
hsa-miR-1228-5p	MIMAT0005582	EMILIN1
hsa-miR-1228-5p	MIMAT0005582	SLC9A3
hsa-miR-1228-5p	MIMAT0005582	TRIM29
hsa-miR-1228-5p	MIMAT0005582	PPP1R14A
hsa-miR-1228-5p	MIMAT0005582	CHMP1B
hsa-miR-1228-5p	MIMAT0005582	IFNAR2
hsa-miR-1228-5p	MIMAT0005582	RAMP3
hsa-miR-1228-5p	MIMAT0005582	CNNM2
hsa-miR-1228-5p	MIMAT0005582	NOB1
hsa-miR-1228-5p	MIMAT0005582	GIGYF1
hsa-miR-1228-5p	MIMAT0005582	CA5B
hsa-miR-1228-5p	MIMAT0005582	NPR1
hsa-miR-1228-5p	MIMAT0005582	CHST12
hsa-miR-1228-5p	MIMAT0005582	CLEC18C
hsa-miR-1228-5p	MIMAT0005582	DUSP22
hsa-miR-1228-5p	MIMAT0005582	THY1
hsa-miR-1228-5p	MIMAT0005582	DLGAP4
hsa-miR-1228-5p	MIMAT0005582	SCNM1
hsa-miR-1228-5p	MIMAT0005582	SZRD1
hsa-miR-1228-5p	MIMAT0005582	AHI1
hsa-miR-1228-5p	MIMAT0005582	SLC18A3
hsa-miR-1228-5p	MIMAT0005582	BBC3
hsa-miR-1228-5p	MIMAT0005582	SCLY
hsa-miR-1228-5p	MIMAT0005582	HIST1H4H
hsa-miR-1228-5p	MIMAT0005582	DYSF
hsa-miR-1228-5p	MIMAT0005582	PSMD9
hsa-miR-1228-5p	MIMAT0005582	EIF6
hsa-miR-1228-5p	MIMAT0005582	TUBGCP3
hsa-miR-1228-5p	MIMAT0005582	GPX7
hsa-miR-1228-5p	MIMAT0005582	GAS8
hsa-miR-1228-5p	MIMAT0005582	ZNF652
hsa-miR-1228-5p	MIMAT0005582	DIRAS1
hsa-miR-1228-5p	MIMAT0005582	UBE2D4
hsa-miR-1270	MIMAT0005924	LEP
hsa-miR-1270	MIMAT0005924	RHOQ
hsa-miR-1270	MIMAT0005924	SHISA6
hsa-miR-1270	MIMAT0005924	C16orf52
hsa-miR-1270	MIMAT0005924	ADRBK2
hsa-miR-1270	MIMAT0005924	MRPS16
hsa-miR-1270	MIMAT0005924	CYP4A11
hsa-miR-1270	MIMAT0005924	OLA1
hsa-miR-1270	MIMAT0005924	SLC17A8
hsa-miR-1270	MIMAT0005924	KIAA1644
hsa-miR-1270	MIMAT0005924	ETV7
hsa-miR-1270	MIMAT0005924	IGFBP5
hsa-miR-1270	MIMAT0005924	FBXO42
hsa-miR-1270	MIMAT0005924	GLI2
hsa-miR-1270	MIMAT0005924	OAS2
hsa-miR-1270	MIMAT0005924	PABPC4
hsa-miR-1270	MIMAT0005924	HECW1
hsa-miR-1270	MIMAT0005924	PIM1
hsa-miR-1270	MIMAT0005924	UTP23
hsa-miR-1270	MIMAT0005924	WBP2NL
hsa-miR-1270	MIMAT0005924	CNGB3
hsa-miR-1270	MIMAT0005924	CSNK2A1
hsa-miR-1270	MIMAT0005924	HEXA
hsa-miR-1270	MIMAT0005924	UNC45B
hsa-miR-1270	MIMAT0005924	CDC42SE1
hsa-miR-1270	MIMAT0005924	FXN
hsa-miR-1270	MIMAT0005924	RAPGEF6
hsa-miR-1270	MIMAT0005924	LYSMD1
hsa-miR-1270	MIMAT0005924	RUNX2
hsa-miR-1270	MIMAT0005924	REPS2
hsa-miR-1270	MIMAT0005924	TMEM183A
hsa-miR-1270	MIMAT0005924	MAPK10
hsa-miR-1270	MIMAT0005924	IRF2BP2
hsa-miR-1270	MIMAT0005924	TUBB
hsa-miR-1270	MIMAT0005924	LPP
hsa-miR-1270	MIMAT0005924	2011-09-01
hsa-miR-1270	MIMAT0005924	FLRT3
hsa-miR-1270	MIMAT0005924	ANAPC7
hsa-miR-1270	MIMAT0005924	CSRNP1
hsa-miR-1270	MIMAT0005924	UBXN2A
hsa-miR-1270	MIMAT0005924	POU2F3
hsa-miR-1270	MIMAT0005924	UNC5CL
hsa-miR-1270	MIMAT0005924	CCNYL1
hsa-miR-1270	MIMAT0005924	CYP4V2
hsa-miR-1270	MIMAT0005924	PRRC2B
hsa-miR-1270	MIMAT0005924	CALCR
hsa-miR-1270	MIMAT0005924	EPB41L4B
hsa-miR-1270	MIMAT0005924	TBX15
hsa-miR-1270	MIMAT0005924	RIOK3
hsa-miR-1270	MIMAT0005924	BACH2
hsa-miR-1270	MIMAT0005924	SHISA9
hsa-miR-1270	MIMAT0005924	APPL1
hsa-miR-1270	MIMAT0005924	FGL2
hsa-miR-1270	MIMAT0005924	XKR9
hsa-miR-1270	MIMAT0005924	REST
hsa-miR-1270	MIMAT0005924	PROM2
hsa-miR-1270	MIMAT0005924	MTF1
hsa-miR-1270	MIMAT0005924	SPTBN1
hsa-miR-1270	MIMAT0005924	DNAAF3
hsa-miR-1270	MIMAT0005924	C1orf116
hsa-miR-1270	MIMAT0005924	CCNT2
hsa-miR-1270	MIMAT0005924	CD3EAP
hsa-miR-1270	MIMAT0005924	CHD7
hsa-miR-1270	MIMAT0005924	ANKRD44
hsa-miR-1270	MIMAT0005924	NUDT16
hsa-miR-1270	MIMAT0005924	SENP5
hsa-miR-1270	MIMAT0005924	PPAP2B
hsa-miR-1270	MIMAT0005924	YWHAQ
hsa-miR-1270	MIMAT0005924	SMNDC1
hsa-miR-1270	MIMAT0005924	N4BP2L1
hsa-miR-1270	MIMAT0005924	YWHAB
hsa-miR-1270	MIMAT0005924	POLI
hsa-miR-1270	MIMAT0005924	ARID1B
hsa-miR-1270	MIMAT0005924	MBNL2
hsa-miR-1270	MIMAT0005924	GLRA3
hsa-miR-1270	MIMAT0005924	CTNND1
hsa-miR-1270	MIMAT0005924	ANKRD33B
hsa-miR-1270	MIMAT0005924	MTDH
hsa-miR-1270	MIMAT0005924	AHCYL2
hsa-miR-1270	MIMAT0005924	IL13RA1
hsa-miR-1270	MIMAT0005924	ZIC5
hsa-miR-1270	MIMAT0005924	HEATR5A
hsa-miR-1270	MIMAT0005924	ZNF250
hsa-miR-1270	MIMAT0005924	MED29
hsa-miR-1270	MIMAT0005924	ATP10D
hsa-miR-1270	MIMAT0005924	C3orf62
hsa-miR-1270	MIMAT0005924	RASAL2
hsa-miR-1270	MIMAT0005924	FBXW8
hsa-miR-1270	MIMAT0005924	TNFSF12-TNFSF13
hsa-miR-1270	MIMAT0005924	HKR1
hsa-miR-1270	MIMAT0005924	C1orf101
hsa-miR-1270	MIMAT0005924	ORAI2
hsa-miR-1270	MIMAT0005924	TMEM65
hsa-miR-1270	MIMAT0005924	KLHDC3
hsa-miR-1270	MIMAT0005924	HEG1
hsa-miR-1270	MIMAT0005924	GTDC1
hsa-miR-1270	MIMAT0005924	MPP7
hsa-miR-1270	MIMAT0005924	MDM2
hsa-miR-1270	MIMAT0005924	CGGBP1
hsa-miR-1270	MIMAT0005924	TESC
hsa-miR-1270	MIMAT0005924	FAM102B
hsa-miR-1270	MIMAT0005924	GALNT2
hsa-miR-1270	MIMAT0005924	RAB5B
hsa-miR-1270	MIMAT0005924	ATXN7L1
hsa-miR-1270	MIMAT0005924	BRWD3
hsa-miR-1270	MIMAT0005924	SUN2
hsa-miR-1270	MIMAT0005924	ALDH8A1
hsa-miR-1270	MIMAT0005924	CAPZA1
hsa-miR-1270	MIMAT0005924	CXorf56
hsa-miR-1270	MIMAT0005924	ZNFX1
hsa-miR-1270	MIMAT0005924	TIMELESS
hsa-miR-1270	MIMAT0005924	MUM1L1
hsa-miR-1270	MIMAT0005924	PPP3R1
hsa-miR-1270	MIMAT0005924	MKRN2
hsa-miR-1270	MIMAT0005924	UMPS
hsa-miR-1270	MIMAT0005924	AFP
hsa-miR-1270	MIMAT0005924	USP31
hsa-miR-1270	MIMAT0005924	BET1L
hsa-miR-1270	MIMAT0005924	CASP14
hsa-miR-1270	MIMAT0005924	CACNA1E
hsa-miR-1270	MIMAT0005924	DENND2C
hsa-miR-1270	MIMAT0005924	CSF3R
hsa-miR-1270	MIMAT0005924	ASPH
hsa-miR-1270	MIMAT0005924	2005-03-01
hsa-miR-1270	MIMAT0005924	DSC2
hsa-miR-1270	MIMAT0005924	DDAH1
hsa-miR-1270	MIMAT0005924	PAX5
hsa-miR-1270	MIMAT0005924	DYRK1A
hsa-miR-1270	MIMAT0005924	PLXNA4
hsa-miR-1270	MIMAT0005924	COPS2
hsa-miR-1270	MIMAT0005924	C10orf105
hsa-miR-1270	MIMAT0005924	NEUROD4
hsa-miR-1270	MIMAT0005924	STK4
hsa-miR-1270	MIMAT0005924	DCPS
hsa-miR-1270	MIMAT0005924	TNFSF13
hsa-miR-1270	MIMAT0005924	KIF1B
hsa-miR-1270	MIMAT0005924	SDC4
hsa-miR-1270	MIMAT0005924	CNOT6
hsa-miR-1270	MIMAT0005924	F8
hsa-miR-1270	MIMAT0005924	GLI3
hsa-miR-1270	MIMAT0005924	SLC1A1
hsa-miR-1270	MIMAT0005924	ZYG11B
hsa-miR-1270	MIMAT0005924	ATP12A
hsa-miR-1270	MIMAT0005924	SPATA5
hsa-miR-1270	MIMAT0005924	TMEM183B
hsa-miR-1270	MIMAT0005924	APAF1
hsa-miR-1270	MIMAT0005924	RBM8A
hsa-miR-1270	MIMAT0005924	RIC3
hsa-miR-1270	MIMAT0005924	CXXC5
hsa-miR-1270	MIMAT0005924	CENPN
hsa-miR-1270	MIMAT0005924	INHBB
hsa-miR-1270	MIMAT0005924	SH3BGRL2
hsa-miR-1270	MIMAT0005924	CNDP1
hsa-miR-1270	MIMAT0005924	RAB11FIP1
hsa-miR-1270	MIMAT0005924	PIKFYVE
hsa-miR-1270	MIMAT0005924	COPS4
hsa-miR-1270	MIMAT0005924	ITIH5
hsa-miR-1270	MIMAT0005924	COL22A1
hsa-miR-1270	MIMAT0005924	PHF8
hsa-miR-1270	MIMAT0005924	UBE2G1
hsa-miR-1270	MIMAT0005924	PNPO
hsa-miR-1270	MIMAT0005924	PSMB2
hsa-miR-1270	MIMAT0005924	MED17
hsa-miR-1270	MIMAT0005924	KCNA4
hsa-miR-1270	MIMAT0005924	PPP1R3D
hsa-miR-1287-5p	MIMAT0005878	ARC
hsa-miR-1287-5p	MIMAT0005878	ZNF641
hsa-miR-1287-5p	MIMAT0005878	PDCD2
hsa-miR-1287-5p	MIMAT0005878	CXCL16
hsa-miR-1287-5p	MIMAT0005878	GNG12
hsa-miR-1287-5p	MIMAT0005878	TNN
hsa-miR-1287-5p	MIMAT0005878	TIA1
hsa-miR-1287-5p	MIMAT0005878	H2AFX
hsa-miR-1287-5p	MIMAT0005878	GAGE1
hsa-miR-1287-5p	MIMAT0005878	REPS2
hsa-miR-1287-5p	MIMAT0005878	KIF1B
hsa-miR-1287-5p	MIMAT0005878	PRDM10
hsa-miR-1287-5p	MIMAT0005878	R3HDM1
hsa-miR-1287-5p	MIMAT0005878	CYB5B
hsa-miR-1287-5p	MIMAT0005878	LITAF
hsa-miR-1287-5p	MIMAT0005878	ST6GAL2
hsa-miR-1287-5p	MIMAT0005878	CREG1
hsa-miR-1287-5p	MIMAT0005878	FUT2
hsa-miR-1287-5p	MIMAT0005878	FAM120C
hsa-miR-1287-5p	MIMAT0005878	DRP2
hsa-miR-1287-5p	MIMAT0005878	MRPS10
hsa-miR-1287-5p	MIMAT0005878	GDI1
hsa-miR-1287-5p	MIMAT0005878	TEAD3
hsa-miR-1287-5p	MIMAT0005878	NKRF
hsa-miR-1287-5p	MIMAT0005878	HYLS1
hsa-miR-1287-5p	MIMAT0005878	MYO1C
hsa-miR-1287-5p	MIMAT0005878	LRIT2
hsa-miR-1287-5p	MIMAT0005878	GAS7
hsa-miR-1287-5p	MIMAT0005878	SEL1L
hsa-miR-1287-5p	MIMAT0005878	ADAM22
hsa-miR-1287-5p	MIMAT0005878	MAL2
hsa-miR-1287-5p	MIMAT0005878	RPS20
hsa-miR-1287-5p	MIMAT0005878	PSIP1
hsa-miR-1287-5p	MIMAT0005878	CGN
hsa-miR-1287-5p	MIMAT0005878	IGF2BP2
hsa-miR-1287-5p	MIMAT0005878	EMILIN3
hsa-miR-1287-5p	MIMAT0005878	PLXNA4
hsa-miR-1287-5p	MIMAT0005878	DCAF10
hsa-miR-1287-5p	MIMAT0005878	CYB561D1
hsa-miR-1287-5p	MIMAT0005878	SLC25A4
hsa-miR-1287-5p	MIMAT0005878	CTTNBP2NL
hsa-miR-1287-5p	MIMAT0005878	FBXO11
hsa-miR-1287-5p	MIMAT0005878	RSBN1
hsa-miR-1287-5p	MIMAT0005878	LHX6
hsa-miR-1287-5p	MIMAT0005878	NIPBL
hsa-miR-1287-5p	MIMAT0005878	TRAF3IP1
hsa-miR-1287-5p	MIMAT0005878	TXLNB
hsa-miR-1287-5p	MIMAT0005878	GLCCI1
hsa-miR-1287-5p	MIMAT0005878	TAL1
hsa-miR-1287-5p	MIMAT0005878	PNMA2
hsa-miR-1287-5p	MIMAT0005878	RAP1GDS1
hsa-miR-1287-5p	MIMAT0005878	SMLR1
hsa-miR-1287-5p	MIMAT0005878	SLC26A7
hsa-miR-1287-5p	MIMAT0005878	RAD23B
hsa-miR-1287-5p	MIMAT0005878	TRDMT1
hsa-miR-1287-5p	MIMAT0005878	ATM
hsa-miR-1287-5p	MIMAT0005878	KLF3
hsa-miR-1287-5p	MIMAT0005878	KIAA1804
hsa-miR-1287-5p	MIMAT0005878	MAP3K9
hsa-miR-1287-5p	MIMAT0005878	NOTCH2
hsa-miR-1287-5p	MIMAT0005878	S100B
hsa-miR-1287-5p	MIMAT0005878	PTEN
hsa-miR-1287-5p	MIMAT0005878	SNTB2
hsa-miR-1287-5p	MIMAT0005878	DPP8
hsa-miR-1287-5p	MIMAT0005878	LAMTOR3
hsa-miR-1287-5p	MIMAT0005878	GPATCH8
hsa-miR-1287-5p	MIMAT0005878	CASC3
hsa-miR-1287-5p	MIMAT0005878	CA8
hsa-miR-1287-5p	MIMAT0005878	PDZD7
hsa-miR-1287-5p	MIMAT0005878	TLR4
hsa-miR-1287-5p	MIMAT0005878	TMEM170B
hsa-miR-1287-5p	MIMAT0005878	CWF19L1
hsa-miR-1287-5p	MIMAT0005878	NIPAL3
hsa-miR-1287-5p	MIMAT0005878	TECRL
hsa-miR-1287-5p	MIMAT0005878	RAB7A
hsa-miR-1287-5p	MIMAT0005878	PBRM1
hsa-miR-1287-5p	MIMAT0005878	SERHL2
hsa-miR-1287-5p	MIMAT0005878	TNRC6C
hsa-miR-1287-5p	MIMAT0005878	CDHR1
hsa-miR-1287-5p	MIMAT0005878	TNFAIP8L1
hsa-miR-1287-5p	MIMAT0005878	SRGAP2
hsa-miR-1287-5p	MIMAT0005878	MB21D2
hsa-miR-1287-5p	MIMAT0005878	FAM179B
hsa-miR-1287-5p	MIMAT0005878	NUP153
hsa-miR-1287-5p	MIMAT0005878	NRBF2
hsa-miR-1287-5p	MIMAT0005878	GXYLT1
hsa-miR-1287-5p	MIMAT0005878	TXNL4B
hsa-miR-1287-5p	MIMAT0005878	PARP8
hsa-miR-1287-5p	MIMAT0005878	ZRANB2
hsa-miR-1287-5p	MIMAT0005878	TRPM3
hsa-miR-1287-5p	MIMAT0005878	RHOG
hsa-miR-1287-5p	MIMAT0005878	MCOLN3
hsa-miR-1287-5p	MIMAT0005878	CSAG1
hsa-miR-1287-5p	MIMAT0005878	XBP1
hsa-miR-1287-5p	MIMAT0005878	THAP2
hsa-miR-1287-5p	MIMAT0005878	BSCL2
hsa-miR-1287-5p	MIMAT0005878	LRRC58
hsa-miR-1287-5p	MIMAT0005878	TSC22D2
hsa-miR-1287-5p	MIMAT0005878	FHDC1
hsa-miR-1287-5p	MIMAT0005878	PSMD7
hsa-miR-1287-5p	MIMAT0005878	GRIA4
hsa-miR-1287-5p	MIMAT0005878	DNAJA2
hsa-miR-1287-5p	MIMAT0005878	LCOR
hsa-miR-1287-5p	MIMAT0005878	LIMS3
hsa-miR-1287-5p	MIMAT0005878	MXRA7
hsa-miR-1287-5p	MIMAT0005878	LPAR1
hsa-miR-1287-5p	MIMAT0005878	SHISA9
hsa-miR-1287-5p	MIMAT0005878	UTP18
hsa-miR-1287-5p	MIMAT0005878	C6orf120
hsa-miR-1287-5p	MIMAT0005878	PPIL2
hsa-miR-1287-5p	MIMAT0005878	ENG
hsa-miR-1287-5p	MIMAT0005878	PID1
hsa-miR-1287-5p	MIMAT0005878	NT5DC3
hsa-miR-1287-5p	MIMAT0005878	PNMA3
hsa-miR-1287-5p	MIMAT0005878	SGIP1
hsa-miR-1287-5p	MIMAT0005878	RAD9A
hsa-miR-1287-5p	MIMAT0005878	BACE1
hsa-miR-1287-5p	MIMAT0005878	UGT3A1
hsa-miR-1287-5p	MIMAT0005878	GSG1L
hsa-miR-1287-5p	MIMAT0005878	RSRC2
hsa-miR-1287-5p	MIMAT0005878	FARP1
hsa-miR-1287-5p	MIMAT0005878	MBNL2
hsa-miR-1287-5p	MIMAT0005878	PLD5
hsa-miR-1287-5p	MIMAT0005878	CTLA4
hsa-miR-1287-5p	MIMAT0005878	THAP5
hsa-miR-1287-5p	MIMAT0005878	PAIP2
hsa-miR-1287-5p	MIMAT0005878	TIPARP
hsa-miR-1287-5p	MIMAT0005878	TM9SF3
hsa-miR-1287-5p	MIMAT0005878	ERMP1
hsa-miR-1287-5p	MIMAT0005878	NUDT16
hsa-miR-1287-5p	MIMAT0005878	ARHGAP10
hsa-miR-1287-5p	MIMAT0005878	PLEKHA2
hsa-miR-1287-5p	MIMAT0005878	CDCA4
hsa-miR-1287-5p	MIMAT0005878	OAS3
hsa-miR-1287-5p	MIMAT0005878	PPP1CB
hsa-miR-1287-5p	MIMAT0005878	MTRF1L
hsa-miR-1287-5p	MIMAT0005878	ZNF441
hsa-miR-1287-5p	MIMAT0005878	VIM
hsa-miR-1287-5p	MIMAT0005878	FBXL17
hsa-miR-1287-5p	MIMAT0005878	CLIC5
hsa-miR-1287-5p	MIMAT0005878	SOAT1
hsa-miR-1287-5p	MIMAT0005878	CSAG3
hsa-miR-1287-5p	MIMAT0005878	RFX7
hsa-miR-1287-5p	MIMAT0005878	PRKAR1A
hsa-miR-1287-5p	MIMAT0005878	RBL2
hsa-miR-1287-5p	MIMAT0005878	HS6ST3
hsa-miR-1287-5p	MIMAT0005878	XKR4
hsa-miR-1287-5p	MIMAT0005878	MYCN
hsa-miR-1287-5p	MIMAT0005878	LARP1
hsa-miR-1287-5p	MIMAT0005878	GPR137C
hsa-miR-1287-5p	MIMAT0005878	ZNF283
hsa-miR-1287-5p	MIMAT0005878	BPTF
hsa-miR-1287-5p	MIMAT0005878	LONP2
hsa-miR-1287-5p	MIMAT0005878	TSTD2
hsa-miR-1287-5p	MIMAT0005878	BHMT2
hsa-miR-1287-5p	MIMAT0005878	GBP4
hsa-miR-1287-5p	MIMAT0005878	LIMS3L
hsa-miR-1287-5p	MIMAT0005878	THAP11
hsa-miR-1287-5p	MIMAT0005878	ENDOU
hsa-miR-1287-5p	MIMAT0005878	SLC25A32
hsa-miR-1287-5p	MIMAT0005878	MYO6
hsa-miR-1287-5p	MIMAT0005878	LSM6
hsa-miR-1287-5p	MIMAT0005878	ROBO1
hsa-miR-1287-5p	MIMAT0005878	ZCCHC14
hsa-miR-1287-5p	MIMAT0005878	PAPD7
hsa-miR-1290	MIMAT0005880	BCL7A
hsa-miR-1290	MIMAT0005880	P2RY1
hsa-miR-1290	MIMAT0005880	RORA
hsa-miR-1290	MIMAT0005880	CLOCK
hsa-miR-1290	MIMAT0005880	STAU1
hsa-miR-1290	MIMAT0005880	EMP2
hsa-miR-134-5p	MIMAT0000447	UNC5D
hsa-miR-134-5p	MIMAT0000447	VDAC2
hsa-miR-134-5p	MIMAT0000447	ZNF440
hsa-miR-134-5p	MIMAT0000447	CHIC1
hsa-miR-134-5p	MIMAT0000447	SPTAN1
hsa-miR-134-5p	MIMAT0000447	UNC45A
hsa-miR-134-5p	MIMAT0000447	SH2D5
hsa-miR-134-5p	MIMAT0000447	PDE5A
hsa-miR-134-5p	MIMAT0000447	SMOC1
hsa-miR-134-5p	MIMAT0000447	ZNF621
hsa-miR-134-5p	MIMAT0000447	TXNIP
hsa-miR-134-5p	MIMAT0000447	SFXN1
hsa-miR-134-5p	MIMAT0000447	RNF168
hsa-miR-134-5p	MIMAT0000447	CTNNA1
hsa-miR-134-5p	MIMAT0000447	BRD3
hsa-miR-134-5p	MIMAT0000447	ZDHHC9
hsa-miR-134-5p	MIMAT0000447	KIAA0040
hsa-miR-134-5p	MIMAT0000447	POU6F1
hsa-miR-134-5p	MIMAT0000447	PATZ1
hsa-miR-134-5p	MIMAT0000447	CDH9
hsa-miR-134-5p	MIMAT0000447	CISD2
hsa-miR-134-5p	MIMAT0000447	TCF21
hsa-miR-134-5p	MIMAT0000447	DCP2
hsa-miR-134-5p	MIMAT0000447	POLR2F
hsa-miR-134-5p	MIMAT0000447	ZNF697
hsa-miR-134-5p	MIMAT0000447	TMEM200B
hsa-miR-134-5p	MIMAT0000447	EGLN1
hsa-miR-134-5p	MIMAT0000447	NUMB
hsa-miR-134-5p	MIMAT0000447	CUL5
hsa-miR-134-5p	MIMAT0000447	ACSBG1
hsa-miR-134-5p	MIMAT0000447	MNT
hsa-miR-134-5p	MIMAT0000447	BAG2
hsa-miR-134-5p	MIMAT0000447	SERTAD2
hsa-miR-134-5p	MIMAT0000447	SLC5A1
hsa-miR-134-5p	MIMAT0000447	KRAS
hsa-miR-134-5p	MIMAT0000447	PADI1
hsa-miR-134-5p	MIMAT0000447	ATXN7L3B
hsa-miR-134-5p	MIMAT0000447	ZNF711
hsa-miR-134-5p	MIMAT0000447	EXOC4
hsa-miR-134-5p	MIMAT0000447	SRSF2
hsa-miR-134-5p	MIMAT0000447	KCTD5
hsa-miR-134-5p	MIMAT0000447	PLXNC1
hsa-miR-134-5p	MIMAT0000447	PAN3
hsa-miR-134-5p	MIMAT0000447	KPNA5
hsa-miR-134-5p	MIMAT0000447	RBBP5
hsa-miR-134-5p	MIMAT0000447	IL17REL
hsa-miR-134-5p	MIMAT0000447	PLAGL2
hsa-miR-134-5p	MIMAT0000447	WIPF1
hsa-miR-134-5p	MIMAT0000447	PPP1R7
hsa-miR-134-5p	MIMAT0000447	MYCN
hsa-miR-134-5p	MIMAT0000447	KCNA6
hsa-miR-134-5p	MIMAT0000447	KAT6B
hsa-miR-134-5p	MIMAT0000447	FOXM1
hsa-miR-134-5p	MIMAT0000447	SCN9A
hsa-miR-134-5p	MIMAT0000447	UBL3
hsa-miR-134-5p	MIMAT0000447	DUSP3
hsa-miR-134-5p	MIMAT0000447	CREB1
hsa-miR-134-5p	MIMAT0000447	EGFR
hsa-miR-134-5p	MIMAT0000447	PLD1
hsa-miR-134-5p	MIMAT0000447	VEGFA
hsa-miR-134-5p	MIMAT0000447	CCNG1
hsa-miR-134-5p	MIMAT0000447	PDZD2
hsa-miR-134-5p	MIMAT0000447	GNL1
hsa-miR-134-5p	MIMAT0000447	SMAD6
hsa-miR-134-5p	MIMAT0000447	SSX5
hsa-miR-134-5p	MIMAT0000447	CLDN16
hsa-miR-134-5p	MIMAT0000447	ACSL1
hsa-miR-134-5p	MIMAT0000447	PIK3C2A
hsa-miR-134-5p	MIMAT0000447	HIGD1A
hsa-miR-134-5p	MIMAT0000447	TULP1
hsa-miR-134-5p	MIMAT0000447	RFC5
hsa-miR-134-5p	MIMAT0000447	SEC11A
hsa-miR-134-5p	MIMAT0000447	LHFPL2
hsa-miR-134-5p	MIMAT0000447	CALCOCO2
hsa-miR-134-5p	MIMAT0000447	BLZF1
hsa-miR-134-5p	MIMAT0000447	FAM168B
hsa-miR-134-5p	MIMAT0000447	MYOCD
hsa-miR-134-5p	MIMAT0000447	AKAP17A
hsa-miR-134-5p	MIMAT0000447	KAT7
hsa-miR-134-5p	MIMAT0000447	FMNL2
hsa-miR-134-5p	MIMAT0000447	KCNJ8
hsa-miR-134-5p	MIMAT0000447	TMEM184A
hsa-miR-134-5p	MIMAT0000447	FAM126B
hsa-miR-134-5p	MIMAT0000447	KMT2D
hsa-miR-134-5p	MIMAT0000447	SSBP2
hsa-miR-134-5p	MIMAT0000447	COL18A1
hsa-miR-134-5p	MIMAT0000447	UPF3A
hsa-miR-134-5p	MIMAT0000447	BBS1
hsa-miR-134-5p	MIMAT0000447	XCL1
hsa-miR-134-5p	MIMAT0000447	BANF1
hsa-miR-134-5p	MIMAT0000447	TSC22D2
hsa-miR-134-5p	MIMAT0000447	DCTN5
hsa-miR-134-5p	MIMAT0000447	KCNK12
hsa-miR-134-5p	MIMAT0000447	DTD2
hsa-miR-134-5p	MIMAT0000447	SMOC2
hsa-miR-134-5p	MIMAT0000447	SP110
hsa-miR-134-5p	MIMAT0000447	AMMECR1
hsa-miR-134-5p	MIMAT0000447	STAT5B
hsa-miR-134-5p	MIMAT0000447	AKR1D1
hsa-miR-134-5p	MIMAT0000447	LRIG2
hsa-miR-134-5p	MIMAT0000447	SGMS1
hsa-miR-134-5p	MIMAT0000447	TP53INP1
hsa-miR-134-5p	MIMAT0000447	BTNL3
hsa-miR-134-5p	MIMAT0000447	MS4A2
hsa-miR-134-5p	MIMAT0000447	ALPI
hsa-miR-142-3p	MIMAT0000434	AKT1S1
hsa-miR-142-3p	MIMAT0000434	STAM
hsa-miR-142-3p	MIMAT0000434	TFG
hsa-miR-142-3p	MIMAT0000434	ZCCHC14
hsa-miR-142-3p	MIMAT0000434	SLC35F5
hsa-miR-142-3p	MIMAT0000434	SLC37A3
hsa-miR-142-3p	MIMAT0000434	C9orf72
hsa-miR-142-3p	MIMAT0000434	TGFBR1
hsa-miR-142-3p	MIMAT0000434	EPM2AIP1
hsa-miR-142-3p	MIMAT0000434	MBD6
hsa-miR-142-3p	MIMAT0000434	SIK1
hsa-miR-142-3p	MIMAT0000434	IPMK
hsa-miR-142-3p	MIMAT0000434	CPEB2
hsa-miR-142-3p	MIMAT0000434	ACSL4
hsa-miR-142-3p	MIMAT0000434	ZNF217
hsa-miR-142-3p	MIMAT0000434	HMGB1
hsa-miR-142-3p	MIMAT0000434	STRN3
hsa-miR-142-3p	MIMAT0000434	KAT7
hsa-miR-142-3p	MIMAT0000434	ITGAV
hsa-miR-142-3p	MIMAT0000434	TSEN34
hsa-miR-142-3p	MIMAT0000434	MORF4L2
hsa-miR-142-3p	MIMAT0000434	SYPL1
hsa-miR-142-3p	MIMAT0000434	PSMB5
hsa-miR-142-3p	MIMAT0000434	INPP5F
hsa-miR-142-3p	MIMAT0000434	HMGA1
hsa-miR-142-3p	MIMAT0000434	GFI1
hsa-miR-142-3p	MIMAT0000434	TNRC18
hsa-miR-142-3p	MIMAT0000434	KIF5B
hsa-miR-142-3p	MIMAT0000434	MTUS1
hsa-miR-142-3p	MIMAT0000434	C5orf24
hsa-miR-142-3p	MIMAT0000434	SGMS1
hsa-miR-142-3p	MIMAT0000434	APC
hsa-miR-142-3p	MIMAT0000434	TNKS
hsa-miR-142-3p	MIMAT0000434	FAM208B
hsa-miR-142-3p	MIMAT0000434	USP6NL
hsa-miR-142-3p	MIMAT0000434	FNDC3A
hsa-miR-142-3p	MIMAT0000434	HSPA1B
hsa-miR-142-3p	MIMAT0000434	BACH1
hsa-miR-142-3p	MIMAT0000434	EGR2
hsa-miR-142-3p	MIMAT0000434	LCOR
hsa-miR-142-3p	MIMAT0000434	TAOK1
hsa-miR-142-3p	MIMAT0000434	CEP192
hsa-miR-142-3p	MIMAT0000434	TAB2
hsa-miR-142-3p	MIMAT0000434	CCNT2
hsa-miR-142-3p	MIMAT0000434	MRFAP1
hsa-miR-142-3p	MIMAT0000434	MTMR9
hsa-miR-142-3p	MIMAT0000434	CLOCK
hsa-miR-142-3p	MIMAT0000434	MMD
hsa-miR-142-3p	MIMAT0000434	HGS
hsa-miR-142-3p	MIMAT0000434	FYCO1
hsa-miR-142-3p	MIMAT0000434	WASL
hsa-miR-142-3p	MIMAT0000434	SLC7A11
hsa-miR-142-3p	MIMAT0000434	KAT2B
hsa-miR-142-3p	MIMAT0000434	ZMYND8
hsa-miR-142-3p	MIMAT0000434	ROCK2
hsa-miR-142-3p	MIMAT0000434	GOLGA1
hsa-miR-142-3p	MIMAT0000434	FBXO3
hsa-miR-142-3p	MIMAT0000434	TMEM59
hsa-miR-142-3p	MIMAT0000434	INPP5A
hsa-miR-142-3p	MIMAT0000434	EML4
hsa-miR-142-3p	MIMAT0000434	CLTA
hsa-miR-142-3p	MIMAT0000434	TIPARP
hsa-miR-142-3p	MIMAT0000434	RGL2
hsa-miR-142-3p	MIMAT0000434	AFF1
hsa-miR-142-3p	MIMAT0000434	CLDN12
hsa-miR-142-3p	MIMAT0000434	HECTD1
hsa-miR-142-3p	MIMAT0000434	PTPN23
hsa-miR-142-3p	MIMAT0000434	ARNTL
hsa-miR-142-3p	MIMAT0000434	TWF1
hsa-miR-142-3p	MIMAT0000434	SMG1
hsa-miR-142-3p	MIMAT0000434	BOD1
hsa-miR-142-3p	MIMAT0000434	MARCKS
hsa-miR-142-3p	MIMAT0000434	PPP1R2
hsa-miR-142-3p	MIMAT0000434	ARL15
hsa-miR-142-3p	MIMAT0000434	TWSG1
hsa-miR-142-3p	MIMAT0000434	RICTOR
hsa-miR-142-3p	MIMAT0000434	SCAMP1
hsa-miR-148a-5p	MIMAT0004549	ID4
hsa-miR-148a-5p	MIMAT0004549	RBM24
hsa-miR-148a-5p	MIMAT0004549	PDPK1
hsa-miR-148a-5p	MIMAT0004549	MYC
hsa-miR-148a-5p	MIMAT0004549	UBR3
hsa-miR-148a-5p	MIMAT0004549	AFF2
hsa-miR-148a-5p	MIMAT0004549	SLC30A7
hsa-miR-148a-5p	MIMAT0004549	STK17A
hsa-miR-148a-5p	MIMAT0004549	RBMXL1
hsa-miR-148a-5p	MIMAT0004549	CDCA4
hsa-miR-148a-5p	MIMAT0004549	TPST2
hsa-miR-148a-5p	MIMAT0004549	MOB3B
hsa-miR-1537-3p	MIMAT0007399	GNAQ
hsa-miR-1537-3p	MIMAT0007399	AEBP2
hsa-miR-1537-3p	MIMAT0007399	SWAP70
hsa-miR-1537-3p	MIMAT0007399	SLC11A2
hsa-miR-1537-3p	MIMAT0007399	TOP2B
hsa-miR-1537-3p	MIMAT0007399	USP37
hsa-miR-1537-3p	MIMAT0007399	POU3F1
hsa-miR-1537-3p	MIMAT0007399	MPHOSPH8
hsa-miR-1537-3p	MIMAT0007399	EPHB2
hsa-miR-1537-3p	MIMAT0007399	TGM2
hsa-miR-1537-3p	MIMAT0007399	SPATA31C1
hsa-miR-1537-3p	MIMAT0007399	N4BP2L2
hsa-miR-1537-3p	MIMAT0007399	UACA
hsa-miR-1537-3p	MIMAT0007399	FOXK1
hsa-miR-1537-3p	MIMAT0007399	RAB4A
hsa-miR-1537-3p	MIMAT0007399	CAB39
hsa-miR-1537-3p	MIMAT0007399	ANKS1B
hsa-miR-1537-3p	MIMAT0007399	SPPL3
hsa-miR-1537-3p	MIMAT0007399	FBXL19
hsa-miR-1537-3p	MIMAT0007399	FZD1
hsa-miR-1537-3p	MIMAT0007399	KIF24
hsa-miR-1537-3p	MIMAT0007399	LSS
hsa-miR-1537-3p	MIMAT0007399	MEX3C
hsa-miR-1537-3p	MIMAT0007399	DOCK10
hsa-miR-1537-3p	MIMAT0007399	WIPF1
hsa-miR-1537-3p	MIMAT0007399	COL5A1
hsa-miR-1537-3p	MIMAT0007399	CPSF7
hsa-miR-1537-3p	MIMAT0007399	FMNL3
hsa-miR-1537-3p	MIMAT0007399	PPP1R3A
hsa-miR-1537-3p	MIMAT0007399	PMAIP1
hsa-miR-1537-3p	MIMAT0007399	IL6R
hsa-miR-1537-3p	MIMAT0007399	ZDHHC20
hsa-miR-1537-3p	MIMAT0007399	PHLPP2
hsa-miR-1537-3p	MIMAT0007399	UPF3A
hsa-miR-1537-3p	MIMAT0007399	INPP5B
hsa-miR-1537-3p	MIMAT0007399	EVL
hsa-miR-1537-3p	MIMAT0007399	YBX1
hsa-miR-1537-3p	MIMAT0007399	SPATA31C2
hsa-miR-1537-3p	MIMAT0007399	ATP11C
hsa-miR-1537-3p	MIMAT0007399	HLX
hsa-miR-1537-3p	MIMAT0007399	RAB14
hsa-miR-1537-3p	MIMAT0007399	SAMD4B
hsa-miR-1537-3p	MIMAT0007399	SLC23A3
hsa-miR-1537-3p	MIMAT0007399	HSD17B12
hsa-miR-16-1-3p	MIMAT0004489	STAU1
hsa-miR-16-1-3p	MIMAT0004489	USP25
hsa-miR-16-1-3p	MIMAT0004489	ITSN2
hsa-miR-16-1-3p	MIMAT0004489	GNG12
hsa-miR-16-1-3p	MIMAT0004489	MATR3
hsa-miR-16-1-3p	MIMAT0004489	ZFX
hsa-miR-16-1-3p	MIMAT0004489	GOLGA7
hsa-miR-16-1-3p	MIMAT0004489	NLN
hsa-miR-16-1-3p	MIMAT0004489	ARL8B
hsa-miR-16-1-3p	MIMAT0004489	ACSL4
hsa-miR-16-1-3p	MIMAT0004489	LSM14A
hsa-miR-16-1-3p	MIMAT0004489	SLITRK4
hsa-miR-16-1-3p	MIMAT0004489	RNF6
hsa-miR-16-1-3p	MIMAT0004489	TFAP4
hsa-miR-16-1-3p	MIMAT0004489	TSPAN6
hsa-miR-16-1-3p	MIMAT0004489	TMEM67
hsa-miR-16-1-3p	MIMAT0004489	HNRNPF
hsa-miR-1910-3p	MIMAT0026917	ZSCAN29
hsa-miR-1910-3p	MIMAT0026917	CCND1
hsa-miR-1910-3p	MIMAT0026917	AR
hsa-miR-1910-3p	MIMAT0026917	KIF1B
hsa-miR-1910-3p	MIMAT0026917	TMEM106B
hsa-miR-1910-3p	MIMAT0026917	COMMD5
hsa-miR-1910-3p	MIMAT0026917	AGO1
hsa-miR-1910-3p	MIMAT0026917	EYA3
hsa-miR-1910-3p	MIMAT0026917	RAB5B
hsa-miR-1910-3p	MIMAT0026917	UHMK1
hsa-miR-1910-3p	MIMAT0026917	CPM
hsa-miR-1910-3p	MIMAT0026917	LMBR1L
hsa-miR-1910-3p	MIMAT0026917	THBS1
hsa-miR-1910-3p	MIMAT0026917	AKAP5
hsa-miR-1910-3p	MIMAT0026917	ARPP19
hsa-miR-1910-3p	MIMAT0026917	FAM83B
hsa-miR-1910-3p	MIMAT0026917	SLC35F6
hsa-miR-1910-3p	MIMAT0026917	EVI5
hsa-miR-1910-3p	MIMAT0026917	PHF19
hsa-miR-1910-3p	MIMAT0026917	ZNF689
hsa-miR-1910-3p	MIMAT0026917	DPYSL5
hsa-miR-1910-3p	MIMAT0026917	HJURP
hsa-miR-1910-3p	MIMAT0026917	ARHGAP1
hsa-miR-1910-3p	MIMAT0026917	FAM91A1
hsa-miR-1910-3p	MIMAT0026917	PPP1R11
hsa-miR-1910-3p	MIMAT0026917	IREB2
hsa-miR-1910-3p	MIMAT0026917	SLC27A1
hsa-miR-1910-3p	MIMAT0026917	PAQR5
hsa-miR-1910-3p	MIMAT0026917	LASP1
hsa-miR-1910-3p	MIMAT0026917	ZNF490
hsa-miR-1910-3p	MIMAT0026917	KATNAL1
hsa-miR-1910-3p	MIMAT0026917	PIM3
hsa-miR-1910-3p	MIMAT0026917	MCUR1
hsa-miR-1910-3p	MIMAT0026917	ATG12
hsa-miR-1910-3p	MIMAT0026917	EPM2AIP1
hsa-miR-1910-3p	MIMAT0026917	F2RL2
hsa-miR-1910-3p	MIMAT0026917	C20orf27
hsa-miR-1910-3p	MIMAT0026917	FERMT2
hsa-miR-1910-3p	MIMAT0026917	TNFAIP2
hsa-miR-1910-3p	MIMAT0026917	ZNF431
hsa-miR-1910-3p	MIMAT0026917	CNOT4
hsa-miR-1910-3p	MIMAT0026917	ARHGDIA
hsa-miR-1910-3p	MIMAT0026917	NECAB3
hsa-miR-1910-3p	MIMAT0026917	BTG2
hsa-miR-1910-3p	MIMAT0026917	CDKN1B
hsa-miR-1910-3p	MIMAT0026917	GOLIM4
hsa-miR-1910-3p	MIMAT0026917	YWHAZ
hsa-miR-1910-3p	MIMAT0026917	PAPD7
hsa-miR-1910-3p	MIMAT0026917	HIF1A
hsa-miR-1910-3p	MIMAT0026917	CYP8B1
hsa-miR-1910-3p	MIMAT0026917	MB21D2
hsa-miR-1910-3p	MIMAT0026917	OR51E2
hsa-miR-301a-5p	MIMAT0022696	ANKS1B
hsa-miR-301a-5p	MIMAT0022696	PLS3
hsa-miR-301a-5p	MIMAT0022696	TCF3
hsa-miR-301a-5p	MIMAT0022696	SEMA4A
hsa-miR-301a-5p	MIMAT0022696	NOVA1
hsa-miR-301a-5p	MIMAT0022696	EIF2S2
hsa-miR-301a-5p	MIMAT0022696	GLRX5
hsa-miR-301a-5p	MIMAT0022696	EIF5
hsa-miR-301a-5p	MIMAT0022696	FAM196A
hsa-miR-301a-5p	MIMAT0022696	BHMT2
hsa-miR-301a-5p	MIMAT0022696	BRD3
hsa-miR-301a-5p	MIMAT0022696	P2RX7
hsa-miR-301a-5p	MIMAT0022696	RNF222
hsa-miR-301a-5p	MIMAT0022696	NAB1
hsa-miR-301a-5p	MIMAT0022696	ANKS1A
hsa-miR-301a-5p	MIMAT0022696	ZNF415
hsa-miR-301a-5p	MIMAT0022696	HSF5
hsa-miR-301a-5p	MIMAT0022696	CD300E
hsa-miR-301a-5p	MIMAT0022696	NR2C2
hsa-miR-301a-5p	MIMAT0022696	SEMA3F
hsa-miR-301a-5p	MIMAT0022696	CMTM4
hsa-miR-301a-5p	MIMAT0022696	ZNF286B
hsa-miR-301a-5p	MIMAT0022696	CPB2
hsa-miR-301a-5p	MIMAT0022696	PIAS2
hsa-miR-301a-5p	MIMAT0022696	COL5A2
hsa-miR-301a-5p	MIMAT0022696	NAMPT
hsa-miR-301a-5p	MIMAT0022696	CUL3
hsa-miR-301a-5p	MIMAT0022696	COMMD8
hsa-miR-301a-5p	MIMAT0022696	KLHL9
hsa-miR-301a-5p	MIMAT0022696	MDM4
hsa-miR-301a-5p	MIMAT0022696	CARHSP1
hsa-miR-301a-5p	MIMAT0022696	FNIP2
hsa-miR-301a-5p	MIMAT0022696	TSPAN6
hsa-miR-301a-5p	MIMAT0022696	PHEX
hsa-miR-301a-5p	MIMAT0022696	TMEM199
hsa-miR-301a-5p	MIMAT0022696	SEC24B
hsa-miR-301a-5p	MIMAT0022696	PSMA8
hsa-miR-301a-5p	MIMAT0022696	UBTD1
hsa-miR-301a-5p	MIMAT0022696	LINGO2
hsa-miR-301a-5p	MIMAT0022696	TXNIP
hsa-miR-301a-5p	MIMAT0022696	TUFT1
hsa-miR-301a-5p	MIMAT0022696	RRAS2
hsa-miR-301a-5p	MIMAT0022696	ZEB1
hsa-miR-301a-5p	MIMAT0022696	FAM149A
hsa-miR-301a-5p	MIMAT0022696	FGFR1OP2
hsa-miR-301a-5p	MIMAT0022696	KDSR
hsa-miR-301a-5p	MIMAT0022696	LOC389831
hsa-miR-301a-5p	MIMAT0022696	ULK2
hsa-miR-301a-5p	MIMAT0022696	SLC9A1
hsa-miR-301a-5p	MIMAT0022696	ZNF681
hsa-miR-301a-5p	MIMAT0022696	ITM2A
hsa-miR-301a-5p	MIMAT0022696	KITLG
hsa-miR-301a-5p	MIMAT0022696	TUSC2
hsa-miR-301a-5p	MIMAT0022696	GADL1
hsa-miR-301a-5p	MIMAT0022696	ELOVL7
hsa-miR-301a-5p	MIMAT0022696	FAM96A
hsa-miR-301a-5p	MIMAT0022696	FRAS1
hsa-miR-301a-5p	MIMAT0022696	REEP5
hsa-miR-301a-5p	MIMAT0022696	RNMT
hsa-miR-301a-5p	MIMAT0022696	SLC25A22
hsa-miR-301a-5p	MIMAT0022696	ITPKC
hsa-miR-301a-5p	MIMAT0022696	PITPNB
hsa-miR-301a-5p	MIMAT0022696	PPP2R2D
hsa-miR-301a-5p	MIMAT0022696	ZFP1
hsa-miR-301a-5p	MIMAT0022696	SOD2
hsa-miR-301a-5p	MIMAT0022696	TFEC
hsa-miR-301a-5p	MIMAT0022696	TLX1
hsa-miR-301a-5p	MIMAT0022696	BNC2
hsa-miR-301a-5p	MIMAT0022696	FAM174B
hsa-miR-301a-5p	MIMAT0022696	ZFP69B
hsa-miR-301a-5p	MIMAT0022696	GPATCH11
hsa-miR-301a-5p	MIMAT0022696	IRS2
hsa-miR-301a-5p	MIMAT0022696	ZNF708
hsa-miR-301a-5p	MIMAT0022696	CCDC6
hsa-miR-301a-5p	MIMAT0022696	RUFY3
hsa-miR-301a-5p	MIMAT0022696	SKIL
hsa-miR-301a-5p	MIMAT0022696	ZNF267
hsa-miR-301a-5p	MIMAT0022696	ATG13
hsa-miR-301a-5p	MIMAT0022696	PLEKHA8
hsa-miR-301a-5p	MIMAT0022696	PPP1R3B
hsa-miR-301a-5p	MIMAT0022696	ARRDC2
hsa-miR-301a-5p	MIMAT0022696	MXD1
hsa-miR-301a-5p	MIMAT0022696	SLC9A3R2
hsa-miR-301a-5p	MIMAT0022696	SLC15A4
hsa-miR-301a-5p	MIMAT0022696	PTGFR
hsa-miR-301a-5p	MIMAT0022696	SLC11A2
hsa-miR-301a-5p	MIMAT0022696	CIDEA
hsa-miR-301a-5p	MIMAT0022696	SNRNP27
hsa-miR-301a-5p	MIMAT0022696	MAP3K1
hsa-miR-301a-5p	MIMAT0022696	FAM120C
hsa-miR-301a-5p	MIMAT0022696	CLIC5
hsa-miR-301a-5p	MIMAT0022696	XPO6
hsa-miR-301a-5p	MIMAT0022696	SYTL4
hsa-miR-301a-5p	MIMAT0022696	TNPO1
hsa-miR-301a-5p	MIMAT0022696	ZMYND8
hsa-miR-301a-5p	MIMAT0022696	CLPX
hsa-miR-301a-5p	MIMAT0022696	GRAP
hsa-miR-301a-5p	MIMAT0022696	PRSS23
hsa-miR-301a-5p	MIMAT0022696	SEC24C
hsa-miR-301a-5p	MIMAT0022696	A1CF
hsa-miR-301a-5p	MIMAT0022696	FAM129A
hsa-miR-301a-5p	MIMAT0022696	SMIM11
hsa-miR-301a-5p	MIMAT0022696	LDLRAD4
hsa-miR-301a-5p	MIMAT0022696	PPIL3
hsa-miR-301a-5p	MIMAT0022696	MIB1
hsa-miR-301a-5p	MIMAT0022696	DEPTOR
hsa-miR-301a-5p	MIMAT0022696	GOLPH3L
hsa-miR-301a-5p	MIMAT0022696	HHEX
hsa-miR-301a-5p	MIMAT0022696	DHX9
hsa-miR-301a-5p	MIMAT0022696	TAF9B
hsa-miR-301a-5p	MIMAT0022696	CDC23
hsa-miR-301a-5p	MIMAT0022696	ZNF175
hsa-miR-301a-5p	MIMAT0022696	WDR33
hsa-miR-301a-5p	MIMAT0022696	ZNF264
hsa-miR-301a-5p	MIMAT0022696	CDK1
hsa-miR-301a-5p	MIMAT0022696	RAB1A
hsa-miR-301a-5p	MIMAT0022696	ZFYVE1
hsa-miR-301a-5p	MIMAT0022696	SLC6A15
hsa-miR-301a-5p	MIMAT0022696	WASF3
hsa-miR-301a-5p	MIMAT0022696	CDH17
hsa-miR-301a-5p	MIMAT0022696	RICTOR
hsa-miR-301a-5p	MIMAT0022696	GABPA
hsa-miR-301a-5p	MIMAT0022696	CCNT2
hsa-miR-301a-5p	MIMAT0022696	XPNPEP3
hsa-miR-301a-5p	MIMAT0022696	CXorf58
hsa-miR-301a-5p	MIMAT0022696	WASL
hsa-miR-301a-5p	MIMAT0022696	PSG4
hsa-miR-301a-5p	MIMAT0022696	TMX4
hsa-miR-301a-5p	MIMAT0022696	HS3ST4
hsa-miR-301a-5p	MIMAT0022696	WBP1L
hsa-miR-301a-5p	MIMAT0022696	LILRB2
hsa-miR-301a-5p	MIMAT0022696	CDK6
hsa-miR-301a-5p	MIMAT0022696	PDIA3
hsa-miR-301a-5p	MIMAT0022696	PAICS
hsa-miR-301a-5p	MIMAT0022696	HSPA12A
hsa-miR-301a-5p	MIMAT0022696	NFYB
hsa-miR-301a-5p	MIMAT0022696	SLC5A5
hsa-miR-301a-5p	MIMAT0022696	DDX3X
hsa-miR-301a-5p	MIMAT0022696	LMLN
hsa-miR-301a-5p	MIMAT0022696	C1orf87
hsa-miR-301a-5p	MIMAT0022696	HMGN2
hsa-miR-301a-5p	MIMAT0022696	SGMS1
hsa-miR-301a-5p	MIMAT0022696	OTUD6B
hsa-miR-301a-5p	MIMAT0022696	PAGR1
hsa-miR-301a-5p	MIMAT0022696	LPPR1
hsa-miR-301a-5p	MIMAT0022696	SIX1
hsa-miR-301a-5p	MIMAT0022696	SRF
hsa-miR-301a-5p	MIMAT0022696	SLAIN2
hsa-miR-301a-5p	MIMAT0022696	GTF3C2
hsa-miR-301a-5p	MIMAT0022696	ANKRD27
hsa-miR-301a-5p	MIMAT0022696	NTM
hsa-miR-301a-5p	MIMAT0022696	PIGS
hsa-miR-301a-5p	MIMAT0022696	TMEM55A
hsa-miR-301a-5p	MIMAT0022696	ZBTB6
hsa-miR-301a-5p	MIMAT0022696	MUC13
hsa-miR-301a-5p	MIMAT0022696	PAK6
hsa-miR-301a-5p	MIMAT0022696	CALB1
hsa-miR-301a-5p	MIMAT0022696	DSTYK
hsa-miR-301a-5p	MIMAT0022696	ADPRH
hsa-miR-301a-5p	MIMAT0022696	RRP7A
hsa-miR-301a-5p	MIMAT0022696	B3GNT5
hsa-miR-301a-5p	MIMAT0022696	FOXN2
hsa-miR-301a-5p	MIMAT0022696	GSE1
hsa-miR-301a-5p	MIMAT0022696	BDP1
hsa-miR-301a-5p	MIMAT0022696	RAB8A
hsa-miR-301a-5p	MIMAT0022696	NCAPG2
hsa-miR-301a-5p	MIMAT0022696	AGPAT6
hsa-miR-301a-5p	MIMAT0022696	PRX
hsa-miR-301a-5p	MIMAT0022696	SPAG8
hsa-miR-301a-5p	MIMAT0022696	ZNF615
hsa-miR-301a-5p	MIMAT0022696	FAM109B
hsa-miR-301a-5p	MIMAT0022696	SLFN5
hsa-miR-301a-5p	MIMAT0022696	KCND2
hsa-miR-301a-5p	MIMAT0022696	NCR1
hsa-miR-301a-5p	MIMAT0022696	HNF1B
hsa-miR-301a-5p	MIMAT0022696	RBFOX1
hsa-miR-301a-5p	MIMAT0022696	HK2
hsa-miR-301a-5p	MIMAT0022696	PKIA
hsa-miR-301a-5p	MIMAT0022696	ATP8A2
hsa-miR-301a-5p	MIMAT0022696	NSF
hsa-miR-301a-5p	MIMAT0022696	DACT3
hsa-miR-301a-5p	MIMAT0022696	AP2B1
hsa-miR-301a-5p	MIMAT0022696	HLA-DOA
hsa-miR-301a-5p	MIMAT0022696	FAM192A
hsa-miR-301a-5p	MIMAT0022696	MASP1
hsa-miR-301a-5p	MIMAT0022696	C7orf65
hsa-miR-301a-5p	MIMAT0022696	ACTN4
hsa-miR-301a-5p	MIMAT0022696	PLA2G12A
hsa-miR-301a-5p	MIMAT0022696	MYSM1
hsa-miR-301a-5p	MIMAT0022696	TM4SF20
hsa-miR-301a-5p	MIMAT0022696	PNMA1
hsa-miR-301a-5p	MIMAT0022696	GPR158
hsa-miR-301a-5p	MIMAT0022696	ALDH1A3
hsa-miR-301a-5p	MIMAT0022696	SHMT2
hsa-miR-301a-5p	MIMAT0022696	PRRG3
hsa-miR-301a-5p	MIMAT0022696	RABGEF1
hsa-miR-301a-5p	MIMAT0022696	ZNF286A
hsa-miR-301a-5p	MIMAT0022696	ZNF397
hsa-miR-301a-5p	MIMAT0022696	MPP2
hsa-miR-301a-5p	MIMAT0022696	MBOAT1
hsa-miR-301a-5p	MIMAT0022696	FOXJ2
hsa-miR-301a-5p	MIMAT0022696	ARL10
hsa-miR-301a-5p	MIMAT0022696	DUSP27
hsa-miR-301a-5p	MIMAT0022696	ZNF544
hsa-miR-301a-5p	MIMAT0022696	SAE1
hsa-miR-301a-5p	MIMAT0022696	ITCH
hsa-miR-301a-5p	MIMAT0022696	VAMP4
hsa-miR-301a-5p	MIMAT0022696	SH3TC2
hsa-miR-301a-5p	MIMAT0022696	WWTR1
hsa-miR-301a-5p	MIMAT0022696	SCAF8
hsa-miR-301a-5p	MIMAT0022696	ERBB3
hsa-miR-301a-5p	MIMAT0022696	RELL1
hsa-miR-301a-5p	MIMAT0022696	TP53INP2
hsa-miR-301a-5p	MIMAT0022696	APIP
hsa-miR-301a-5p	MIMAT0022696	PAPPA
hsa-miR-301a-5p	MIMAT0022696	CD80
hsa-miR-301a-5p	MIMAT0022696	SLC13A3
hsa-miR-301a-5p	MIMAT0022696	FBXO33
hsa-miR-301a-5p	MIMAT0022696	TMEM189
hsa-miR-301a-5p	MIMAT0022696	RASSF3
hsa-miR-301a-5p	MIMAT0022696	FAM57A
hsa-miR-301a-5p	MIMAT0022696	FAM102B
hsa-miR-301a-5p	MIMAT0022696	RAB5A
hsa-miR-301a-5p	MIMAT0022696	GTF2I
hsa-miR-301a-5p	MIMAT0022696	TMTC2
hsa-miR-301a-5p	MIMAT0022696	SAMD4A
hsa-miR-301a-5p	MIMAT0022696	FAM46A
hsa-miR-301a-5p	MIMAT0022696	TMED7-TICAM2
hsa-miR-301a-5p	MIMAT0022696	TMEM151B
hsa-miR-301a-5p	MIMAT0022696	GLG1
hsa-miR-301a-5p	MIMAT0022696	EVI2A
hsa-miR-301a-5p	MIMAT0022696	BCAT1
hsa-miR-301a-5p	MIMAT0022696	GABRB2
hsa-miR-301a-5p	MIMAT0022696	DHX32
hsa-miR-301a-5p	MIMAT0022696	ZFX
hsa-miR-301a-5p	MIMAT0022696	UPK2
hsa-miR-301a-5p	MIMAT0022696	TBC1D5
hsa-miR-301a-5p	MIMAT0022696	BAZ2A
hsa-miR-301a-5p	MIMAT0022696	EXT2
hsa-miR-301a-5p	MIMAT0022696	RREB1
hsa-miR-301a-5p	MIMAT0022696	TGFBR1
hsa-miR-301a-5p	MIMAT0022696	RGSL1
hsa-miR-301a-5p	MIMAT0022696	CEACAM1
hsa-miR-301a-5p	MIMAT0022696	RQCD1
hsa-miR-301a-5p	MIMAT0022696	PRKAB2
hsa-miR-301a-5p	MIMAT0022696	SPATS2
hsa-miR-301a-5p	MIMAT0022696	ZNF616
hsa-miR-301a-5p	MIMAT0022696	TRAF3
hsa-miR-301a-5p	MIMAT0022696	UNC5C
hsa-miR-301a-5p	MIMAT0022696	TICAM2
hsa-miR-301a-5p	MIMAT0022696	FAM50A
hsa-miR-301a-5p	MIMAT0022696	VAT1
hsa-miR-301a-5p	MIMAT0022696	RALBP1
hsa-miR-301a-5p	MIMAT0022696	HIP1
hsa-miR-301a-5p	MIMAT0022696	ERBB2
hsa-miR-301a-5p	MIMAT0022696	ZNF185
hsa-miR-301a-5p	MIMAT0022696	SHOC2
hsa-miR-301a-5p	MIMAT0022696	MAP3K9
hsa-miR-301a-5p	MIMAT0022696	ELOVL6
hsa-miR-301a-5p	MIMAT0022696	C8orf44
hsa-miR-301a-5p	MIMAT0022696	ATP7A
hsa-miR-31-3p	MIMAT0004504	PLEKHB2
hsa-miR-31-3p	MIMAT0004504	CHMP4B
hsa-miR-31-3p	MIMAT0004504	EPB41L4B
hsa-miR-31-3p	MIMAT0004504	FRS2
hsa-miR-31-3p	MIMAT0004504	SLC30A5
hsa-miR-31-3p	MIMAT0004504	CRK
hsa-miR-31-3p	MIMAT0004504	BACH1
hsa-miR-3148	MIMAT0015021	GABRB1
hsa-miR-3148	MIMAT0015021	CDC27
hsa-miR-3148	MIMAT0015021	H3F3A
hsa-miR-3148	MIMAT0015021	CYB5B
hsa-miR-3148	MIMAT0015021	PTMA
hsa-miR-3148	MIMAT0015021	CITED2
hsa-miR-3148	MIMAT0015021	NXT2
hsa-miR-3148	MIMAT0015021	ZNF236
hsa-miR-3148	MIMAT0015021	CREBRF
hsa-miR-3148	MIMAT0015021	TAB2
hsa-miR-3148	MIMAT0015021	TBL1XR1
hsa-miR-3148	MIMAT0015021	TPM4
hsa-miR-3148	MIMAT0015021	MAX
hsa-miR-3148	MIMAT0015021	TMEM164
hsa-miR-3148	MIMAT0015021	CPEB3
hsa-miR-3148	MIMAT0015021	PCNT
hsa-miR-3148	MIMAT0015021	TET3
hsa-miR-3148	MIMAT0015021	CD2AP
hsa-miR-3148	MIMAT0015021	ZFP91
hsa-miR-3148	MIMAT0015021	SGPL1
hsa-miR-3148	MIMAT0015021	LIMCH1
hsa-miR-3148	MIMAT0015021	ABCC9
hsa-miR-3148	MIMAT0015021	ZMAT3
hsa-miR-3148	MIMAT0015021	CTNND1
hsa-miR-3148	MIMAT0015021	CD55
hsa-miR-3148	MIMAT0015021	TP53INP1
hsa-miR-3148	MIMAT0015021	USP45
hsa-miR-3148	MIMAT0015021	TNRC6A
hsa-miR-3148	MIMAT0015021	UBXN7
hsa-miR-3148	MIMAT0015021	ARL11
hsa-miR-3148	MIMAT0015021	SET
hsa-miR-3148	MIMAT0015021	ZFP36L1
hsa-miR-3148	MIMAT0015021	PNISR
hsa-miR-3148	MIMAT0015021	SOX6
hsa-miR-3148	MIMAT0015021	MED30
hsa-miR-3148	MIMAT0015021	SLC5A3
hsa-miR-3148	MIMAT0015021	SSU72
hsa-miR-3148	MIMAT0015021	PTP4A2
hsa-miR-3148	MIMAT0015021	ENTHD1
hsa-miR-3148	MIMAT0015021	PAFAH1B2
hsa-miR-3148	MIMAT0015021	SLC16A1
hsa-miR-3148	MIMAT0015021	UNC119B
hsa-miR-3148	MIMAT0015021	PALM2
hsa-miR-3148	MIMAT0015021	ADAMTS5
hsa-miR-3148	MIMAT0015021	ATP6V1G1
hsa-miR-3148	MIMAT0015021	STMN1
hsa-miR-3148	MIMAT0015021	H1F0
hsa-miR-3148	MIMAT0015021	OCLN
hsa-miR-3148	MIMAT0015021	HAPLN1
hsa-miR-3148	MIMAT0015021	FAM160B1
hsa-miR-3148	MIMAT0015021	SLC6A8
hsa-miR-3148	MIMAT0015021	KLHL28
hsa-miR-3148	MIMAT0015021	RNF44
hsa-miR-3148	MIMAT0015021	KLHL12
hsa-miR-3148	MIMAT0015021	FBN2
hsa-miR-3148	MIMAT0015021	ALKBH5
hsa-miR-3148	MIMAT0015021	CCDC6
hsa-miR-3148	MIMAT0015021	ZXDB
hsa-miR-3148	MIMAT0015021	AMOTL1
hsa-miR-3148	MIMAT0015021	PPP1CB
hsa-miR-3148	MIMAT0015021	TM9SF3
hsa-miR-3148	MIMAT0015021	APPL1
hsa-miR-3148	MIMAT0015021	UBE2D1
hsa-miR-3148	MIMAT0015021	DLC1
hsa-miR-3148	MIMAT0015021	VIM
hsa-miR-3148	MIMAT0015021	WWTR1
hsa-miR-3148	MIMAT0015021	DYNC1LI2
hsa-miR-3148	MIMAT0015021	RAD21
hsa-miR-3148	MIMAT0015021	ZBTB10
hsa-miR-3148	MIMAT0015021	TNFAIP1
hsa-miR-3148	MIMAT0015021	YTHDF1
hsa-miR-3148	MIMAT0015021	ZYG11B
hsa-miR-3148	MIMAT0015021	NCL
hsa-miR-3148	MIMAT0015021	CALR
hsa-miR-3148	MIMAT0015021	SLC7A1
hsa-miR-3148	MIMAT0015021	MALT1
hsa-miR-3148	MIMAT0015021	SLC25A36
hsa-miR-3148	MIMAT0015021	TRAPPC8
hsa-miR-3148	MIMAT0015021	PTP4A1
hsa-miR-3148	MIMAT0015021	ATRAID
hsa-miR-3148	MIMAT0015021	PPIL4
hsa-miR-328-5p	MIMAT0026486	GFER
hsa-miR-328-5p	MIMAT0026486	WAC
hsa-miR-328-5p	MIMAT0026486	WWP2
hsa-miR-328-5p	MIMAT0026486	SH3PXD2A
hsa-miR-328-5p	MIMAT0026486	ZNF385A
hsa-miR-328-5p	MIMAT0026486	ZMAT5
hsa-miR-328-5p	MIMAT0026486	RNF41
hsa-miR-328-5p	MIMAT0026486	KHSRP
hsa-miR-328-5p	MIMAT0026486	BCL3
hsa-miR-328-5p	MIMAT0026486	SLC12A5
hsa-miR-328-5p	MIMAT0026486	GIGYF1
hsa-miR-328-5p	MIMAT0026486	CERS1
hsa-miR-328-5p	MIMAT0026486	ERBB2
hsa-miR-329-5p	MIMAT0026555	SEC24A
hsa-miR-329-5p	MIMAT0026555	PPP1R15B
hsa-miR-329-5p	MIMAT0026555	ACTB
hsa-miR-329-5p	MIMAT0026555	CNN2
hsa-miR-329-5p	MIMAT0026555	HNRNPU
hsa-miR-329-5p	MIMAT0026555	SLC38A1
hsa-miR-329-5p	MIMAT0026555	ADM
hsa-miR-329-5p	MIMAT0026555	CELF2
hsa-miR-329-5p	MIMAT0026555	ZFX
hsa-miR-329-5p	MIMAT0026555	RD3
hsa-miR-329-5p	MIMAT0026555	SUB1
hsa-miR-329-5p	MIMAT0026555	C11orf30
hsa-miR-329-5p	MIMAT0026555	CREBRF
hsa-miR-339-3p	MIMAT0004702	LMX1A
hsa-miR-339-3p	MIMAT0004702	KLHL18
hsa-miR-339-3p	MIMAT0004702	KCNQ4
hsa-miR-339-3p	MIMAT0004702	USP25
hsa-miR-339-3p	MIMAT0004702	PNKD
hsa-miR-339-3p	MIMAT0004702	KLHL15
hsa-miR-339-3p	MIMAT0004702	PRMT8
hsa-miR-339-3p	MIMAT0004702	AKIRIN1
hsa-miR-339-3p	MIMAT0004702	IGF2
hsa-miR-339-3p	MIMAT0004702	PHLDA2
hsa-miR-339-3p	MIMAT0004702	CRCP
hsa-miR-339-3p	MIMAT0004702	MSL3
hsa-miR-339-3p	MIMAT0004702	ARX
hsa-miR-339-3p	MIMAT0004702	MAP9
hsa-miR-339-3p	MIMAT0004702	FAM222A
hsa-miR-339-3p	MIMAT0004702	NOL3
hsa-miR-339-3p	MIMAT0004702	RNF2
hsa-miR-339-3p	MIMAT0004702	SETD8
hsa-miR-339-3p	MIMAT0004702	NR3C1
hsa-miR-339-3p	MIMAT0004702	ADAMTS14
hsa-miR-339-3p	MIMAT0004702	PITPNM3
hsa-miR-339-3p	MIMAT0004702	LOC100506422
hsa-miR-339-3p	MIMAT0004702	GNL1
hsa-miR-339-3p	MIMAT0004702	LRRC15
hsa-miR-345-5p	MIMAT0000772	CHST2
hsa-miR-345-5p	MIMAT0000772	SLC35E2B
hsa-miR-345-5p	MIMAT0000772	KCTD15
hsa-miR-345-5p	MIMAT0000772	CCPG1
hsa-miR-345-5p	MIMAT0000772	CBLL1
hsa-miR-345-5p	MIMAT0000772	TTC3
hsa-miR-345-5p	MIMAT0000772	CPA4
hsa-miR-345-5p	MIMAT0000772	TXLNG
hsa-miR-345-5p	MIMAT0000772	PAX8
hsa-miR-345-5p	MIMAT0000772	YEATS2
hsa-miR-345-5p	MIMAT0000772	BACH2
hsa-miR-345-5p	MIMAT0000772	C8orf37
hsa-miR-345-5p	MIMAT0000772	SLC2A2
hsa-miR-345-5p	MIMAT0000772	TRIM10
hsa-miR-345-5p	MIMAT0000772	E2F6
hsa-miR-345-5p	MIMAT0000772	NWD1
hsa-miR-345-5p	MIMAT0000772	GALNTL6
hsa-miR-345-5p	MIMAT0000772	RGS1
hsa-miR-345-5p	MIMAT0000772	LDLRAD4
hsa-miR-345-5p	MIMAT0000772	PTPRB
hsa-miR-345-5p	MIMAT0000772	CTXN2
hsa-miR-345-5p	MIMAT0000772	ZNF879
hsa-miR-345-5p	MIMAT0000772	AIMP2
hsa-miR-345-5p	MIMAT0000772	RPA1
hsa-miR-345-5p	MIMAT0000772	MAP3K7CL
hsa-miR-345-5p	MIMAT0000772	ZNF587
hsa-miR-345-5p	MIMAT0000772	USP54
hsa-miR-345-5p	MIMAT0000772	ACTR1B
hsa-miR-345-5p	MIMAT0000772	CDKN1A
hsa-miR-345-5p	MIMAT0000772	TBC1D13
hsa-miR-345-5p	MIMAT0000772	TBC1D30
hsa-miR-345-5p	MIMAT0000772	ADAMTS4
hsa-miR-345-5p	MIMAT0000772	PDE1C
hsa-miR-345-5p	MIMAT0000772	SSBP2
hsa-miR-345-5p	MIMAT0000772	UBE2L6
hsa-miR-345-5p	MIMAT0000772	PXN
hsa-miR-345-5p	MIMAT0000772	HDGF
hsa-miR-345-5p	MIMAT0000772	MMS22L
hsa-miR-345-5p	MIMAT0000772	ZNF12
hsa-miR-345-5p	MIMAT0000772	PPP2R2A
hsa-miR-345-5p	MIMAT0000772	KITLG
hsa-miR-345-5p	MIMAT0000772	SORBS1
hsa-miR-345-5p	MIMAT0000772	PCDHB16
hsa-miR-345-5p	MIMAT0000772	ARHGEF37
hsa-miR-345-5p	MIMAT0000772	PLA2G4E
hsa-miR-345-5p	MIMAT0000772	EPN3
hsa-miR-345-5p	MIMAT0000772	TFDP2
hsa-miR-345-5p	MIMAT0000772	MTF2
hsa-miR-345-5p	MIMAT0000772	CBX5
hsa-miR-345-5p	MIMAT0000772	CCL8
hsa-miR-345-5p	MIMAT0000772	ADARB1
hsa-miR-345-5p	MIMAT0000772	DERL1
hsa-miR-345-5p	MIMAT0000772	CCDC62
hsa-miR-345-5p	MIMAT0000772	TJP2
hsa-miR-345-5p	MIMAT0000772	ZCCHC14
hsa-miR-345-5p	MIMAT0000772	SULF2
hsa-miR-345-5p	MIMAT0000772	NCOR1
hsa-miR-345-5p	MIMAT0000772	FAM118A
hsa-miR-345-5p	MIMAT0000772	BRMS1
hsa-miR-345-5p	MIMAT0000772	GPR65
hsa-miR-345-5p	MIMAT0000772	AIDA
hsa-miR-345-5p	MIMAT0000772	GLUD1
hsa-miR-345-5p	MIMAT0000772	DENND5A
hsa-miR-345-5p	MIMAT0000772	NAA50
hsa-miR-345-5p	MIMAT0000772	KDM4C
hsa-miR-345-5p	MIMAT0000772	MAP3K1
hsa-miR-345-5p	MIMAT0000772	SNAP29
hsa-miR-345-5p	MIMAT0000772	RGL4
hsa-miR-345-5p	MIMAT0000772	SUV420H1
hsa-miR-345-5p	MIMAT0000772	RNF138
hsa-miR-345-5p	MIMAT0000772	CDIP1
hsa-miR-345-5p	MIMAT0000772	ATG4B
hsa-miR-345-5p	MIMAT0000772	CDC42EP2
hsa-miR-345-5p	MIMAT0000772	SPAST
hsa-miR-345-5p	MIMAT0000772	USP15
hsa-miR-345-5p	MIMAT0000772	NAA30
hsa-miR-345-5p	MIMAT0000772	STARD13
hsa-miR-345-5p	MIMAT0000772	SCML2
hsa-miR-345-5p	MIMAT0000772	GYPE
hsa-miR-345-5p	MIMAT0000772	ARHGAP28
hsa-miR-345-5p	MIMAT0000772	TRPS1
hsa-miR-345-5p	MIMAT0000772	DLG1
hsa-miR-345-5p	MIMAT0000772	TBX19
hsa-miR-345-5p	MIMAT0000772	IAPP
hsa-miR-345-5p	MIMAT0000772	ZNF620
hsa-miR-345-5p	MIMAT0000772	KCNA5
hsa-miR-345-5p	MIMAT0000772	SF3B3
hsa-miR-345-5p	MIMAT0000772	PRDM2
hsa-miR-345-5p	MIMAT0000772	MYO1G
hsa-miR-345-5p	MIMAT0000772	RELL1
hsa-miR-345-5p	MIMAT0000772	RUNX3
hsa-miR-345-5p	MIMAT0000772	SLC2A5
hsa-miR-345-5p	MIMAT0000772	NEK7
hsa-miR-345-5p	MIMAT0000772	WDR43
hsa-miR-345-5p	MIMAT0000772	SAMD4A
hsa-miR-345-5p	MIMAT0000772	MAP3K14
hsa-miR-345-5p	MIMAT0000772	IKZF2
hsa-miR-345-5p	MIMAT0000772	CTTNBP2NL
hsa-miR-345-5p	MIMAT0000772	HSPA12A
hsa-miR-345-5p	MIMAT0000772	HDAC8
hsa-miR-345-5p	MIMAT0000772	UPF2
hsa-miR-345-5p	MIMAT0000772	TBC1D5
hsa-miR-345-5p	MIMAT0000772	CRTAM
hsa-miR-345-5p	MIMAT0000772	ABCC1
hsa-miR-345-5p	MIMAT0000772	TPCN1
hsa-miR-345-5p	MIMAT0000772	MARVELD1
hsa-miR-345-5p	MIMAT0000772	TMEM245
hsa-miR-345-5p	MIMAT0000772	ME1
hsa-miR-345-5p	MIMAT0000772	GLP1R
hsa-miR-345-5p	MIMAT0000772	PANK1
hsa-miR-345-5p	MIMAT0000772	SLC9A3R2
hsa-miR-345-5p	MIMAT0000772	C11orf87
hsa-miR-345-5p	MIMAT0000772	ZNF133
hsa-miR-345-5p	MIMAT0000772	NUAK1
hsa-miR-345-5p	MIMAT0000772	RANBP6
hsa-miR-345-5p	MIMAT0000772	RAVER2
hsa-miR-345-5p	MIMAT0000772	FAM178A
hsa-miR-345-5p	MIMAT0000772	THPO
hsa-miR-345-5p	MIMAT0000772	SMS
hsa-miR-345-5p	MIMAT0000772	GPANK1
hsa-miR-345-5p	MIMAT0000772	EPS8
hsa-miR-345-5p	MIMAT0000772	SNX30
hsa-miR-345-5p	MIMAT0000772	LDLRAD3
hsa-miR-345-5p	MIMAT0000772	PCDH10
hsa-miR-345-5p	MIMAT0000772	GAN
hsa-miR-345-5p	MIMAT0000772	HABP4
hsa-miR-345-5p	MIMAT0000772	RAB27B
hsa-miR-345-5p	MIMAT0000772	C7orf61
hsa-miR-345-5p	MIMAT0000772	DAZAP2
hsa-miR-345-5p	MIMAT0000772	PRSS23
hsa-miR-345-5p	MIMAT0000772	C1orf115
hsa-miR-345-5p	MIMAT0000772	FAT3
hsa-miR-345-5p	MIMAT0000772	B4GALT1
hsa-miR-345-5p	MIMAT0000772	KIAA1549
hsa-miR-345-5p	MIMAT0000772	TOB1
hsa-miR-345-5p	MIMAT0000772	C3orf70
hsa-miR-345-5p	MIMAT0000772	METTL21A
hsa-miR-345-5p	MIMAT0000772	GABRA2
hsa-miR-345-5p	MIMAT0000772	TEX9
hsa-miR-345-5p	MIMAT0000772	SLC7A6
hsa-miR-345-5p	MIMAT0000772	UBL4A
hsa-miR-345-5p	MIMAT0000772	HIAT1
hsa-miR-345-5p	MIMAT0000772	MED1
hsa-miR-345-5p	MIMAT0000772	PLEKHH1
hsa-miR-345-5p	MIMAT0000772	HTR2C
hsa-miR-345-5p	MIMAT0000772	SORT1
hsa-miR-345-5p	MIMAT0000772	GAL
hsa-miR-345-5p	MIMAT0000772	PHIP
hsa-miR-345-5p	MIMAT0000772	CPXCR1
hsa-miR-345-5p	MIMAT0000772	AK2
hsa-miR-345-5p	MIMAT0000772	CSTF2T
hsa-miR-345-5p	MIMAT0000772	NAP1L4
hsa-miR-345-5p	MIMAT0000772	RBBP5
hsa-miR-345-5p	MIMAT0000772	MMP16
hsa-miR-345-5p	MIMAT0000772	ENDOV
hsa-miR-345-5p	MIMAT0000772	AP2B1
hsa-miR-345-5p	MIMAT0000772	ZNF440
hsa-miR-345-5p	MIMAT0000772	SLC2A13
hsa-miR-345-5p	MIMAT0000772	RFC1
hsa-miR-345-5p	MIMAT0000772	DHCR24
hsa-miR-345-5p	MIMAT0000772	ARHGAP6
hsa-miR-345-5p	MIMAT0000772	SPARC
hsa-miR-345-5p	MIMAT0000772	DNAJC3
hsa-miR-345-5p	MIMAT0000772	RAB39B
hsa-miR-3611	MIMAT0017988	ZCCHC3
hsa-miR-3611	MIMAT0017988	NR1D2
hsa-miR-3611	MIMAT0017988	TLR6
hsa-miR-3611	MIMAT0017988	ARID3B
hsa-miR-3611	MIMAT0017988	SRD5A3
hsa-miR-3611	MIMAT0017988	SHOC2
hsa-miR-3611	MIMAT0017988	HNRNPU
hsa-miR-3611	MIMAT0017988	GCG
hsa-miR-3611	MIMAT0017988	RAD23B
hsa-miR-371a-5p	MIMAT0004687	PRPF4B
hsa-miR-371a-5p	MIMAT0004687	TWISTNB
hsa-miR-371a-5p	MIMAT0004687	ACVR1B
hsa-miR-371a-5p	MIMAT0004687	GLRX2
hsa-miR-371a-5p	MIMAT0004687	CCDC121
hsa-miR-371a-5p	MIMAT0004687	RPL37
hsa-miR-371a-5p	MIMAT0004687	MYCN
hsa-miR-371a-5p	MIMAT0004687	CDC73
hsa-miR-371a-5p	MIMAT0004687	CXorf23
hsa-miR-371a-5p	MIMAT0004687	SLC35E2
hsa-miR-371a-5p	MIMAT0004687	QSER1
hsa-miR-371a-5p	MIMAT0004687	SUZ12
hsa-miR-374c-5p	MIMAT0018443	HIPK3
hsa-miR-374c-5p	MIMAT0018443	YTHDF1
hsa-miR-374c-5p	MIMAT0018443	FAM73A
hsa-miR-374c-5p	MIMAT0018443	WEE1
hsa-miR-374c-5p	MIMAT0018443	PTP4A1
hsa-miR-374c-5p	MIMAT0018443	KIF5B
hsa-miR-374c-5p	MIMAT0018443	SGOL1
hsa-miR-374c-5p	MIMAT0018443	TRIM67
hsa-miR-374c-5p	MIMAT0018443	CREBRF
hsa-miR-374c-5p	MIMAT0018443	SPIRE1
hsa-miR-374c-5p	MIMAT0018443	KPNA6
hsa-miR-374c-5p	MIMAT0018443	SATB1
hsa-miR-376a-3p	MIMAT0000729	ZNF780B
hsa-miR-376a-3p	MIMAT0000729	WDR17
hsa-miR-376a-3p	MIMAT0000729	BEND4
hsa-miR-376a-3p	MIMAT0000729	ZFHX3
hsa-miR-376a-3p	MIMAT0000729	IGF1R
hsa-miR-376a-3p	MIMAT0000729	PPM1A
hsa-miR-376a-3p	MIMAT0000729	AGO2
hsa-miR-376b-3p	MIMAT0002172	CERKL
hsa-miR-376b-3p	MIMAT0002172	SEMA3D
hsa-miR-376b-3p	MIMAT0002172	BAZ1B
hsa-miR-376b-3p	MIMAT0002172	CXCR6
hsa-miR-376b-3p	MIMAT0002172	GRIK2
hsa-miR-376b-3p	MIMAT0002172	ZFHX3
hsa-miR-376b-3p	MIMAT0002172	WDR17
hsa-miR-376b-3p	MIMAT0002172	ZNF440
hsa-miR-376b-3p	MIMAT0002172	PPM1A
hsa-miR-376b-3p	MIMAT0002172	BEND4
hsa-miR-376b-3p	MIMAT0002172	TGFBRAP1
hsa-miR-376b-3p	MIMAT0002172	ZFP69B
hsa-miR-376b-3p	MIMAT0002172	SIDT2
hsa-miR-376b-3p	MIMAT0002172	GAB1
hsa-miR-376b-3p	MIMAT0002172	ZNF780B
hsa-miR-376b-3p	MIMAT0002172	HNRNPA0
hsa-miR-376b-3p	MIMAT0002172	TIFA
hsa-miR-376b-3p	MIMAT0002172	ZNF80
hsa-miR-376b-3p	MIMAT0002172	DCTN5
hsa-miR-376b-3p	MIMAT0002172	DPYD
hsa-miR-376b-3p	MIMAT0002172	CUX2
hsa-miR-376b-3p	MIMAT0002172	IFNA21
hsa-miR-376b-3p	MIMAT0002172	SPDYE6
hsa-miR-376b-3p	MIMAT0002172	AGO2
hsa-miR-376b-3p	MIMAT0002172	FAM98A
hsa-miR-3913-5p	MIMAT0018187	KRTAP4-6
hsa-miR-3913-5p	MIMAT0018187	C2orf88
hsa-miR-3913-5p	MIMAT0018187	GGCX
hsa-miR-3913-5p	MIMAT0018187	DNAL1
hsa-miR-3913-5p	MIMAT0018187	ZNF280C
hsa-miR-3913-5p	MIMAT0018187	YAF2
hsa-miR-3913-5p	MIMAT0018187	FGF2
hsa-miR-3913-5p	MIMAT0018187	KCNK5
hsa-miR-3913-5p	MIMAT0018187	STMN1
hsa-miR-3913-5p	MIMAT0018187	GOLGA4
hsa-miR-3913-5p	MIMAT0018187	CYP19A1
hsa-miR-3913-5p	MIMAT0018187	PNMA2
hsa-miR-3913-5p	MIMAT0018187	KHNYN
hsa-miR-3913-5p	MIMAT0018187	ATP2C1
hsa-miR-3913-5p	MIMAT0018187	TRPS1
hsa-miR-3913-5p	MIMAT0018187	ATG16L1
hsa-miR-3913-5p	MIMAT0018187	MEX3C
hsa-miR-3913-5p	MIMAT0018187	TNRC6A
hsa-miR-3913-5p	MIMAT0018187	ZKSCAN3
hsa-miR-3913-5p	MIMAT0018187	RIMS1
hsa-miR-3913-5p	MIMAT0018187	CTBP2
hsa-miR-3913-5p	MIMAT0018187	HIST1H2AI
hsa-miR-3913-5p	MIMAT0018187	SLITRK6
hsa-miR-3913-5p	MIMAT0018187	RNF24
hsa-miR-3913-5p	MIMAT0018187	TMPRSS11A
hsa-miR-3913-5p	MIMAT0018187	PEA15
hsa-miR-3913-5p	MIMAT0018187	ERGIC1
hsa-miR-3913-5p	MIMAT0018187	SHPRH
hsa-miR-3913-5p	MIMAT0018187	SERAC1
hsa-miR-3913-5p	MIMAT0018187	NRF1
hsa-miR-3913-5p	MIMAT0018187	SIN3A
hsa-miR-3913-5p	MIMAT0018187	SKP1
hsa-miR-3913-5p	MIMAT0018187	ARRDC4
hsa-miR-3913-5p	MIMAT0018187	XIAP
hsa-miR-3913-5p	MIMAT0018187	C11orf58
hsa-miR-3913-5p	MIMAT0018187	ZNF708
hsa-miR-3913-5p	MIMAT0018187	FAT3
hsa-miR-3913-5p	MIMAT0018187	USP48
hsa-miR-3913-5p	MIMAT0018187	GALNT10
hsa-miR-3913-5p	MIMAT0018187	SLC16A2
hsa-miR-3913-5p	MIMAT0018187	KLF8
hsa-miR-3913-5p	MIMAT0018187	HNRNPA3
hsa-miR-3913-5p	MIMAT0018187	ZNF451
hsa-miR-3913-5p	MIMAT0018187	MCM8
hsa-miR-3913-5p	MIMAT0018187	NAA25
hsa-miR-3913-5p	MIMAT0018187	DISC1
hsa-miR-3913-5p	MIMAT0018187	KCNQ5
hsa-miR-3913-5p	MIMAT0018187	SLC29A4
hsa-miR-3913-5p	MIMAT0018187	DNAJC22
hsa-miR-3913-5p	MIMAT0018187	TPMT
hsa-miR-3913-5p	MIMAT0018187	TOR1AIP2
hsa-miR-3913-5p	MIMAT0018187	FNBP1L
hsa-miR-3913-5p	MIMAT0018187	TCEB1
hsa-miR-3913-5p	MIMAT0018187	SNX10
hsa-miR-3913-5p	MIMAT0018187	PPM1L
hsa-miR-3913-5p	MIMAT0018187	PPM1F
hsa-miR-3913-5p	MIMAT0018187	HIST1H2BF
hsa-miR-3913-5p	MIMAT0018187	SLC38A2
hsa-miR-3913-5p	MIMAT0018187	DUSP3
hsa-miR-3913-5p	MIMAT0018187	ZRANB2
hsa-miR-3913-5p	MIMAT0018187	CALHM2
hsa-miR-3913-5p	MIMAT0018187	CDH12
hsa-miR-3913-5p	MIMAT0018187	C1QTNF3
hsa-miR-3913-5p	MIMAT0018187	NPTX1
hsa-miR-3913-5p	MIMAT0018187	CAMSAP1
hsa-miR-3913-5p	MIMAT0018187	FOXP1
hsa-miR-3913-5p	MIMAT0018187	SCUBE3
hsa-miR-3913-5p	MIMAT0018187	KIAA1328
hsa-miR-3913-5p	MIMAT0018187	SMAD2
hsa-miR-3913-5p	MIMAT0018187	YWHAQ
hsa-miR-3913-5p	MIMAT0018187	KLHL21
hsa-miR-3913-5p	MIMAT0018187	C21orf33
hsa-miR-3913-5p	MIMAT0018187	SLC35E2
hsa-miR-3913-5p	MIMAT0018187	PLA2G12A
hsa-miR-3913-5p	MIMAT0018187	ACMSD
hsa-miR-3913-5p	MIMAT0018187	2006-03-01
hsa-miR-3913-5p	MIMAT0018187	SYNC
hsa-miR-3913-5p	MIMAT0018187	ITGAE
hsa-miR-3913-5p	MIMAT0018187	MYH9
hsa-miR-3913-5p	MIMAT0018187	SAMD9
hsa-miR-3913-5p	MIMAT0018187	CBL
hsa-miR-3913-5p	MIMAT0018187	GSTCD
hsa-miR-3913-5p	MIMAT0018187	PJA2
hsa-miR-3913-5p	MIMAT0018187	SIGLEC10
hsa-miR-3913-5p	MIMAT0018187	YWHAZ
hsa-miR-3913-5p	MIMAT0018187	FOXC1
hsa-miR-3913-5p	MIMAT0018187	STARD8
hsa-miR-3913-5p	MIMAT0018187	TFDP2
hsa-miR-3913-5p	MIMAT0018187	RRAD
hsa-miR-3913-5p	MIMAT0018187	KIAA0141
hsa-miR-3913-5p	MIMAT0018187	C8orf31
hsa-miR-3913-5p	MIMAT0018187	METTL14
hsa-miR-3913-5p	MIMAT0018187	VSNL1
hsa-miR-3913-5p	MIMAT0018187	TMC5
hsa-miR-3913-5p	MIMAT0018187	ZNF236
hsa-miR-3913-5p	MIMAT0018187	MAATS1
hsa-miR-3913-5p	MIMAT0018187	CSGALNACT2
hsa-miR-3913-5p	MIMAT0018187	ASXL2
hsa-miR-3913-5p	MIMAT0018187	SLC17A8
hsa-miR-3913-5p	MIMAT0018187	MKRN2
hsa-miR-3913-5p	MIMAT0018187	IRAK3
hsa-miR-3913-5p	MIMAT0018187	SMAD9
hsa-miR-3913-5p	MIMAT0018187	FAM104B
hsa-miR-3913-5p	MIMAT0018187	C1orf106
hsa-miR-3913-5p	MIMAT0018187	BCO2
hsa-miR-3913-5p	MIMAT0018187	MXD1
hsa-miR-3913-5p	MIMAT0018187	AFF1
hsa-miR-3913-5p	MIMAT0018187	ESCO2
hsa-miR-4437	MIMAT0018953	SNCG
hsa-miR-4437	MIMAT0018953	AMOTL2
hsa-miR-4437	MIMAT0018953	MGST3
hsa-miR-4437	MIMAT0018953	STEAP3
hsa-miR-4437	MIMAT0018953	UBE2D2
hsa-miR-4437	MIMAT0018953	GDE1
hsa-miR-4437	MIMAT0018953	SETD5
hsa-miR-4437	MIMAT0018953	PLIN5
hsa-miR-4437	MIMAT0018953	CC2D1B
hsa-miR-4437	MIMAT0018953	PLAGL2
hsa-miR-449a	MIMAT0001541	ARHGAP1
hsa-miR-449a	MIMAT0001541	CDK6
hsa-miR-449a	MIMAT0001541	HSPA1B
hsa-miR-449a	MIMAT0001541	ZNF644
hsa-miR-449a	MIMAT0001541	SATB2
hsa-miR-449a	MIMAT0001541	LEF1
hsa-miR-449a	MIMAT0001541	SMAD4
hsa-miR-449a	MIMAT0001541	HNF4A
hsa-miR-449a	MIMAT0001541	CBX3
hsa-miR-449a	MIMAT0001541	GMFB
hsa-miR-449a	MIMAT0001541	NOTCH1
hsa-miR-449a	MIMAT0001541	CCNE2
hsa-miR-4508	MIMAT0019045	FAM32A
hsa-miR-4508	MIMAT0019045	FOXN4
hsa-miR-4508	MIMAT0019045	FBRS
hsa-miR-4508	MIMAT0019045	FAM78A
hsa-miR-4508	MIMAT0019045	KDM6B
hsa-miR-4508	MIMAT0019045	CPNE5
hsa-miR-4508	MIMAT0019045	ANKFY1
hsa-miR-4508	MIMAT0019045	CAPN1
hsa-miR-4508	MIMAT0019045	REXO1
hsa-miR-4508	MIMAT0019045	WNT4
hsa-miR-4508	MIMAT0019045	EPS8L3
hsa-miR-4508	MIMAT0019045	SALL3
hsa-miR-4508	MIMAT0019045	RELT
hsa-miR-4508	MIMAT0019045	RRBP1
hsa-miR-4508	MIMAT0019045	EMD
hsa-miR-4508	MIMAT0019045	SURF4
hsa-miR-4508	MIMAT0019045	PITPNM2
hsa-miR-4508	MIMAT0019045	RCOR2
hsa-miR-4508	MIMAT0019045	DNAJC16
hsa-miR-4508	MIMAT0019045	TMEM132D
hsa-miR-4508	MIMAT0019045	TACR1
hsa-miR-4508	MIMAT0019045	MRPL49
hsa-miR-4508	MIMAT0019045	ORAI2
hsa-miR-4508	MIMAT0019045	PCDHA11
hsa-miR-4508	MIMAT0019045	POLR2J
hsa-miR-4508	MIMAT0019045	ADD1
hsa-miR-4508	MIMAT0019045	PCDHAC2
hsa-miR-4508	MIMAT0019045	HES6
hsa-miR-4508	MIMAT0019045	PCDHA2
hsa-miR-4508	MIMAT0019045	FBLIM1
hsa-miR-4508	MIMAT0019045	RBPMS
hsa-miR-4508	MIMAT0019045	PCDHA9
hsa-miR-4508	MIMAT0019045	GRIN1
hsa-miR-4508	MIMAT0019045	SLITRK1
hsa-miR-4508	MIMAT0019045	KLLN
hsa-miR-4508	MIMAT0019045	SLC37A1
hsa-miR-4508	MIMAT0019045	HPN
hsa-miR-4508	MIMAT0019045	EHMT1
hsa-miR-4508	MIMAT0019045	CLDN5
hsa-miR-4508	MIMAT0019045	PCDHA1
hsa-miR-4508	MIMAT0019045	KANK2
hsa-miR-4508	MIMAT0019045	USP7
hsa-miR-4508	MIMAT0019045	DCLK2
hsa-miR-4508	MIMAT0019045	ADCK5
hsa-miR-4508	MIMAT0019045	L3MBTL2
hsa-miR-4508	MIMAT0019045	MAVS
hsa-miR-4508	MIMAT0019045	KCNG1
hsa-miR-4508	MIMAT0019045	MAU2
hsa-miR-4508	MIMAT0019045	CASP6
hsa-miR-4508	MIMAT0019045	CSNK2A1
hsa-miR-4508	MIMAT0019045	UVRAG
hsa-miR-4508	MIMAT0019045	ODF3L2
hsa-miR-4508	MIMAT0019045	CD99
hsa-miR-4508	MIMAT0019045	RASD2
hsa-miR-4508	MIMAT0019045	ENDOV
hsa-miR-4508	MIMAT0019045	STK35
hsa-miR-4508	MIMAT0019045	BRE
hsa-miR-4508	MIMAT0019045	LDLRAD3
hsa-miR-4508	MIMAT0019045	SAMD4A
hsa-miR-4508	MIMAT0019045	SLC1A7
hsa-miR-4508	MIMAT0019045	CCNF
hsa-miR-4508	MIMAT0019045	TXNRD3
hsa-miR-4508	MIMAT0019045	PSTPIP1
hsa-miR-4508	MIMAT0019045	CD101
hsa-miR-4508	MIMAT0019045	GOSR2
hsa-miR-4508	MIMAT0019045	CHRNA2
hsa-miR-4508	MIMAT0019045	TGFB1I1
hsa-miR-4508	MIMAT0019045	VWA3A
hsa-miR-4508	MIMAT0019045	TREM1
hsa-miR-4508	MIMAT0019045	RNPEP
hsa-miR-4508	MIMAT0019045	RXFP3
hsa-miR-4508	MIMAT0019045	KBTBD11
hsa-miR-4508	MIMAT0019045	NDEL1
hsa-miR-4508	MIMAT0019045	USP40
hsa-miR-4508	MIMAT0019045	WNT5A
hsa-miR-4508	MIMAT0019045	ADAM19
hsa-miR-4508	MIMAT0019045	POGK
hsa-miR-4508	MIMAT0019045	RGS6
hsa-miR-4508	MIMAT0019045	GLI3
hsa-miR-4508	MIMAT0019045	MAP3K14
hsa-miR-4508	MIMAT0019045	HRH3
hsa-miR-4508	MIMAT0019045	TRIM59
hsa-miR-4508	MIMAT0019045	TMEM63C
hsa-miR-4508	MIMAT0019045	SCRT2
hsa-miR-4508	MIMAT0019045	C1QTNF8
hsa-miR-4508	MIMAT0019045	SOST
hsa-miR-4508	MIMAT0019045	TMEM127
hsa-miR-4508	MIMAT0019045	CIB2
hsa-miR-4508	MIMAT0019045	DOT1L
hsa-miR-4508	MIMAT0019045	ARHGAP39
hsa-miR-4508	MIMAT0019045	ZC3H18
hsa-miR-4508	MIMAT0019045	PPAN-P2RY11
hsa-miR-4508	MIMAT0019045	IFFO2
hsa-miR-4508	MIMAT0019045	PRSS33
hsa-miR-4508	MIMAT0019045	H2AFY
hsa-miR-4508	MIMAT0019045	PHB
hsa-miR-4508	MIMAT0019045	RAE1
hsa-miR-4508	MIMAT0019045	2001-09-01
hsa-miR-4508	MIMAT0019045	ZNF341
hsa-miR-4508	MIMAT0019045	TOR4A
hsa-miR-4508	MIMAT0019045	PIM2
hsa-miR-4508	MIMAT0019045	STRN4
hsa-miR-4508	MIMAT0019045	SRRM4
hsa-miR-4508	MIMAT0019045	PCDHA13
hsa-miR-4508	MIMAT0019045	RBFOX3
hsa-miR-4508	MIMAT0019045	PHC2
hsa-miR-4508	MIMAT0019045	KCNJ12
hsa-miR-4508	MIMAT0019045	FCGRT
hsa-miR-4508	MIMAT0019045	DLX2
hsa-miR-4508	MIMAT0019045	PCDHA4
hsa-miR-4508	MIMAT0019045	COL4A4
hsa-miR-4508	MIMAT0019045	2005-03-01
hsa-miR-4508	MIMAT0019045	ELP5
hsa-miR-4508	MIMAT0019045	TMEM143
hsa-miR-4508	MIMAT0019045	AKT2
hsa-miR-4508	MIMAT0019045	SBF1
hsa-miR-4508	MIMAT0019045	STX1B
hsa-miR-4508	MIMAT0019045	SLC7A5
hsa-miR-4508	MIMAT0019045	FBXW8
hsa-miR-4508	MIMAT0019045	PRX
hsa-miR-4508	MIMAT0019045	LRP3
hsa-miR-4508	MIMAT0019045	ADAMTSL1
hsa-miR-4508	MIMAT0019045	ANXA11
hsa-miR-4508	MIMAT0019045	ZCCHC24
hsa-miR-4508	MIMAT0019045	SH3GL1
hsa-miR-4508	MIMAT0019045	C6orf106
hsa-miR-4508	MIMAT0019045	SLC43A3
hsa-miR-4508	MIMAT0019045	TBX4
hsa-miR-4508	MIMAT0019045	MORN1
hsa-miR-4508	MIMAT0019045	C15orf32
hsa-miR-4508	MIMAT0019045	FGFRL1
hsa-miR-4508	MIMAT0019045	MAPK8IP3
hsa-miR-4508	MIMAT0019045	PPDPF
hsa-miR-4508	MIMAT0019045	SYNDIG1
hsa-miR-4508	MIMAT0019045	RNPEPL1
hsa-miR-4508	MIMAT0019045	DLL4
hsa-miR-4508	MIMAT0019045	TNFAIP8L1
hsa-miR-4508	MIMAT0019045	BOK
hsa-miR-4508	MIMAT0019045	SCAF4
hsa-miR-4508	MIMAT0019045	SLC9A3
hsa-miR-4508	MIMAT0019045	CACNA1A
hsa-miR-4508	MIMAT0019045	RRP7A
hsa-miR-4508	MIMAT0019045	RHOC
hsa-miR-4508	MIMAT0019045	PTDSS2
hsa-miR-4508	MIMAT0019045	TMEM82
hsa-miR-4508	MIMAT0019045	PRDM12
hsa-miR-4508	MIMAT0019045	NFIX
hsa-miR-4508	MIMAT0019045	KIAA0930
hsa-miR-4508	MIMAT0019045	REG4
hsa-miR-4508	MIMAT0019045	LRP1
hsa-miR-4508	MIMAT0019045	UTP6
hsa-miR-4508	MIMAT0019045	CXCR1
hsa-miR-4508	MIMAT0019045	MBL2
hsa-miR-4508	MIMAT0019045	SUN2
hsa-miR-4508	MIMAT0019045	KIAA0556
hsa-miR-4508	MIMAT0019045	RBPJL
hsa-miR-4508	MIMAT0019045	PLCB2
hsa-miR-4508	MIMAT0019045	MYBPC3
hsa-miR-4508	MIMAT0019045	MSC
hsa-miR-4508	MIMAT0019045	LYPLA2
hsa-miR-4508	MIMAT0019045	KCNAB3
hsa-miR-4508	MIMAT0019045	IGF1R
hsa-miR-4508	MIMAT0019045	UPF1
hsa-miR-4508	MIMAT0019045	PLXND1
hsa-miR-4508	MIMAT0019045	DNM1L
hsa-miR-4508	MIMAT0019045	KEAP1
hsa-miR-4508	MIMAT0019045	HDDC3
hsa-miR-4508	MIMAT0019045	ARSE
hsa-miR-4508	MIMAT0019045	ESPN
hsa-miR-4508	MIMAT0019045	CREB3L3
hsa-miR-4508	MIMAT0019045	KREMEN1
hsa-miR-4508	MIMAT0019045	ZNF710
hsa-miR-4508	MIMAT0019045	IL10RA
hsa-miR-4508	MIMAT0019045	KCNJ1
hsa-miR-4508	MIMAT0019045	LPO
hsa-miR-4508	MIMAT0019045	PCDHA5
hsa-miR-4508	MIMAT0019045	CC2D1A
hsa-miR-4508	MIMAT0019045	C7orf26
hsa-miR-4508	MIMAT0019045	NCKAP5L
hsa-miR-4508	MIMAT0019045	KRTAP10-9
hsa-miR-4508	MIMAT0019045	ABCC6
hsa-miR-4508	MIMAT0019045	NXPH3
hsa-miR-4508	MIMAT0019045	EXTL1
hsa-miR-4508	MIMAT0019045	GLDN
hsa-miR-4508	MIMAT0019045	TYW1B
hsa-miR-4508	MIMAT0019045	ATG4B
hsa-miR-4508	MIMAT0019045	FNDC1
hsa-miR-4508	MIMAT0019045	FGF17
hsa-miR-4508	MIMAT0019045	P2RY11
hsa-miR-4508	MIMAT0019045	EBI3
hsa-miR-4508	MIMAT0019045	PRRG2
hsa-miR-4508	MIMAT0019045	STK33
hsa-miR-4508	MIMAT0019045	PCDHA12
hsa-miR-4508	MIMAT0019045	KCNQ4
hsa-miR-4508	MIMAT0019045	BLOC1S3
hsa-miR-4508	MIMAT0019045	FOXN3
hsa-miR-4508	MIMAT0019045	CORO2B
hsa-miR-4508	MIMAT0019045	SYT7
hsa-miR-4508	MIMAT0019045	CHST15
hsa-miR-4508	MIMAT0019045	CABLES2
hsa-miR-4508	MIMAT0019045	MGAT5B
hsa-miR-4508	MIMAT0019045	PCDHA7
hsa-miR-4508	MIMAT0019045	PHF2
hsa-miR-4508	MIMAT0019045	CHKB
hsa-miR-4508	MIMAT0019045	NDOR1
hsa-miR-4508	MIMAT0019045	GIMAP6
hsa-miR-4508	MIMAT0019045	FAM109A
hsa-miR-4508	MIMAT0019045	KRTAP10-2
hsa-miR-4508	MIMAT0019045	CSF1
hsa-miR-4508	MIMAT0019045	FAM109B
hsa-miR-4508	MIMAT0019045	TCEB3
hsa-miR-4508	MIMAT0019045	FMNL1
hsa-miR-4508	MIMAT0019045	LRRC10
hsa-miR-4508	MIMAT0019045	PCDHAC1
hsa-miR-4508	MIMAT0019045	TADA2B
hsa-miR-4508	MIMAT0019045	U2AF2
hsa-miR-4508	MIMAT0019045	ZFR2
hsa-miR-4508	MIMAT0019045	TMEM229B
hsa-miR-4508	MIMAT0019045	LEMD2
hsa-miR-4508	MIMAT0019045	NCF1
hsa-miR-4508	MIMAT0019045	SYNGR2
hsa-miR-4508	MIMAT0019045	LRCH4
hsa-miR-4508	MIMAT0019045	PAX2
hsa-miR-4508	MIMAT0019045	VANGL2
hsa-miR-4508	MIMAT0019045	BARHL1
hsa-miR-4508	MIMAT0019045	CIITA
hsa-miR-4508	MIMAT0019045	TPBGL
hsa-miR-4508	MIMAT0019045	INCENP
hsa-miR-4508	MIMAT0019045	COX6B2
hsa-miR-4508	MIMAT0019045	HECTD3
hsa-miR-4508	MIMAT0019045	BTBD9
hsa-miR-4508	MIMAT0019045	CLEC2L
hsa-miR-4508	MIMAT0019045	PCDHA6
hsa-miR-4508	MIMAT0019045	HOMER2
hsa-miR-4508	MIMAT0019045	SUSD2
hsa-miR-4508	MIMAT0019045	MMP25
hsa-miR-4508	MIMAT0019045	VPS37D
hsa-miR-4508	MIMAT0019045	MYO19
hsa-miR-4508	MIMAT0019045	UBA7
hsa-miR-4508	MIMAT0019045	ARHGAP32
hsa-miR-4508	MIMAT0019045	TMEM139
hsa-miR-4508	MIMAT0019045	DDX23
hsa-miR-4508	MIMAT0019045	MMAB
hsa-miR-4508	MIMAT0019045	OSBPL7
hsa-miR-4508	MIMAT0019045	ADAM11
hsa-miR-4508	MIMAT0019045	APC2
hsa-miR-4508	MIMAT0019045	ECEL1
hsa-miR-4508	MIMAT0019045	WSCD1
hsa-miR-4508	MIMAT0019045	FGD6
hsa-miR-4508	MIMAT0019045	PDAP1
hsa-miR-4508	MIMAT0019045	ARHGAP40
hsa-miR-4508	MIMAT0019045	MTSS1L
hsa-miR-4508	MIMAT0019045	GRIN2D
hsa-miR-4508	MIMAT0019045	MAML1
hsa-miR-4508	MIMAT0019045	HTRA3
hsa-miR-4508	MIMAT0019045	CXorf36
hsa-miR-4508	MIMAT0019045	ELOF1
hsa-miR-4508	MIMAT0019045	EFHC1
hsa-miR-4508	MIMAT0019045	ZC3H4
hsa-miR-4508	MIMAT0019045	NRARP
hsa-miR-4508	MIMAT0019045	SOX14
hsa-miR-4508	MIMAT0019045	CCDC33
hsa-miR-4508	MIMAT0019045	NAPA
hsa-miR-4508	MIMAT0019045	MFAP3L
hsa-miR-4508	MIMAT0019045	TYW1
hsa-miR-4508	MIMAT0019045	SMG7
hsa-miR-4508	MIMAT0019045	ASB6
hsa-miR-4508	MIMAT0019045	SHC2
hsa-miR-4508	MIMAT0019045	PCDHA3
hsa-miR-4508	MIMAT0019045	TBX1
hsa-miR-4508	MIMAT0019045	BRD9
hsa-miR-4508	MIMAT0019045	NTN5
hsa-miR-4508	MIMAT0019045	ZCCHC4
hsa-miR-4508	MIMAT0019045	ADCY9
hsa-miR-4508	MIMAT0019045	GAK
hsa-miR-4508	MIMAT0019045	MOCS1
hsa-miR-4508	MIMAT0019045	NKX2-3
hsa-miR-4508	MIMAT0019045	EZR
hsa-miR-4508	MIMAT0019045	NEURL1B
hsa-miR-4508	MIMAT0019045	CST3
hsa-miR-4508	MIMAT0019045	SFT2D3
hsa-miR-4508	MIMAT0019045	POU3F1
hsa-miR-4508	MIMAT0019045	FZR1
hsa-miR-4523	MIMAT0019061	GADL1
hsa-miR-4523	MIMAT0019061	ATP6V1B2
hsa-miR-4523	MIMAT0019061	FAHD2A
hsa-miR-4523	MIMAT0019061	FBXO8
hsa-miR-4523	MIMAT0019061	PLEKHA5
hsa-miR-4523	MIMAT0019061	PGK1
hsa-miR-4523	MIMAT0019061	DYRK2
hsa-miR-4523	MIMAT0019061	PTRF
hsa-miR-4523	MIMAT0019061	BMP7
hsa-miR-4523	MIMAT0019061	LDOC1L
hsa-miR-4523	MIMAT0019061	PTGFR
hsa-miR-4523	MIMAT0019061	FAHD2B
hsa-miR-4523	MIMAT0019061	MKI67
hsa-miR-4523	MIMAT0019061	BICD1
hsa-miR-4523	MIMAT0019061	MEX3C
hsa-miR-4523	MIMAT0019061	EEA1
hsa-miR-4523	MIMAT0019061	CSNK1A1L
hsa-miR-4523	MIMAT0019061	TOMM20
hsa-miR-4523	MIMAT0019061	AQP11
hsa-miR-4523	MIMAT0019061	TRMT112
hsa-miR-4523	MIMAT0019061	CBX6
hsa-miR-4523	MIMAT0019061	RBM12B
hsa-miR-4523	MIMAT0019061	KIF14
hsa-miR-4523	MIMAT0019061	PISD
hsa-miR-4523	MIMAT0019061	GTF2F2
hsa-miR-4523	MIMAT0019061	BBC3
hsa-miR-4523	MIMAT0019061	SIPA1L2
hsa-miR-4523	MIMAT0019061	CD109
hsa-miR-4523	MIMAT0019061	SESTD1
hsa-miR-4523	MIMAT0019061	TMEM200A
hsa-miR-4523	MIMAT0019061	C9orf3
hsa-miR-4525	MIMAT0019064	MGP
hsa-miR-4525	MIMAT0019064	SLC4A2
hsa-miR-4525	MIMAT0019064	SETD1B
hsa-miR-4525	MIMAT0019064	NFASC
hsa-miR-4525	MIMAT0019064	FNDC9
hsa-miR-4525	MIMAT0019064	FKBP3
hsa-miR-4525	MIMAT0019064	CITED4
hsa-miR-4525	MIMAT0019064	POTEM
hsa-miR-4525	MIMAT0019064	LPGAT1
hsa-miR-4525	MIMAT0019064	EFCAB13
hsa-miR-4525	MIMAT0019064	CCNF
hsa-miR-4525	MIMAT0019064	CBLN1
hsa-miR-4525	MIMAT0019064	CALML3
hsa-miR-4525	MIMAT0019064	NUP50
hsa-miR-4525	MIMAT0019064	SPTSSA
hsa-miR-4525	MIMAT0019064	ZBTB20
hsa-miR-4525	MIMAT0019064	TACR1
hsa-miR-4525	MIMAT0019064	VPS37D
hsa-miR-4525	MIMAT0019064	SUV39H1
hsa-miR-4525	MIMAT0019064	PRELP
hsa-miR-4525	MIMAT0019064	THSD4
hsa-miR-4525	MIMAT0019064	MTHFR
hsa-miR-4525	MIMAT0019064	RFX4
hsa-miR-4525	MIMAT0019064	FNBP1
hsa-miR-4525	MIMAT0019064	HOXB3
hsa-miR-4525	MIMAT0019064	RAP1GAP2
hsa-miR-4525	MIMAT0019064	TMEM105
hsa-miR-4525	MIMAT0019064	PRKCA
hsa-miR-4525	MIMAT0019064	KANSL1L
hsa-miR-4525	MIMAT0019064	MTHFD2L
hsa-miR-4525	MIMAT0019064	RPS6KA4
hsa-miR-4525	MIMAT0019064	MASP1
hsa-miR-4525	MIMAT0019064	GATAD2A
hsa-miR-4525	MIMAT0019064	DSG3
hsa-miR-4525	MIMAT0019064	KLHL28
hsa-miR-4525	MIMAT0019064	DFNB31
hsa-miR-4525	MIMAT0019064	DDA1
hsa-miR-4525	MIMAT0019064	RREB1
hsa-miR-4525	MIMAT0019064	HSD11B2
hsa-miR-4525	MIMAT0019064	UBL5
hsa-miR-4525	MIMAT0019064	CEBPG
hsa-miR-4525	MIMAT0019064	DYRK2
hsa-miR-4525	MIMAT0019064	ATP6V1B2
hsa-miR-4525	MIMAT0019064	MND1
hsa-miR-4525	MIMAT0019064	P2RY13
hsa-miR-4525	MIMAT0019064	HMGN5
hsa-miR-4525	MIMAT0019064	FOSL1
hsa-miR-4525	MIMAT0019064	SLC25A23
hsa-miR-4525	MIMAT0019064	RPP25
hsa-miR-4525	MIMAT0019064	CLDN2
hsa-miR-4525	MIMAT0019064	STMN2
hsa-miR-4525	MIMAT0019064	PODNL1
hsa-miR-4525	MIMAT0019064	ILK
hsa-miR-4525	MIMAT0019064	NDOR1
hsa-miR-4525	MIMAT0019064	DDX6
hsa-miR-4525	MIMAT0019064	IGF1R
hsa-miR-4525	MIMAT0019064	CELF5
hsa-miR-4525	MIMAT0019064	CD40LG
hsa-miR-4525	MIMAT0019064	NXT2
hsa-miR-4525	MIMAT0019064	MYO1A
hsa-miR-4525	MIMAT0019064	UPP2
hsa-miR-4525	MIMAT0019064	DIRAS2
hsa-miR-4525	MIMAT0019064	RNF169
hsa-miR-4525	MIMAT0019064	CRTAP
hsa-miR-4525	MIMAT0019064	ZNF268
hsa-miR-4525	MIMAT0019064	RAB11FIP4
hsa-miR-4525	MIMAT0019064	SF3B3
hsa-miR-4525	MIMAT0019064	STOML3
hsa-miR-4525	MIMAT0019064	NHP2L1
hsa-miR-4525	MIMAT0019064	AGPAT6
hsa-miR-4525	MIMAT0019064	NAPG
hsa-miR-4525	MIMAT0019064	ARPP19
hsa-miR-4525	MIMAT0019064	HDAC9
hsa-miR-4525	MIMAT0019064	BSN
hsa-miR-4525	MIMAT0019064	ZNF20
hsa-miR-4525	MIMAT0019064	CLEC12B
hsa-miR-4525	MIMAT0019064	NAB2
hsa-miR-4525	MIMAT0019064	CLPB
hsa-miR-4525	MIMAT0019064	PADI1
hsa-miR-4525	MIMAT0019064	CLIP2
hsa-miR-4525	MIMAT0019064	MEN1
hsa-miR-4525	MIMAT0019064	ANK1
hsa-miR-4525	MIMAT0019064	GDI1
hsa-miR-4525	MIMAT0019064	ANKRD13B
hsa-miR-4525	MIMAT0019064	PLEKHH1
hsa-miR-4525	MIMAT0019064	EHBP1
hsa-miR-4525	MIMAT0019064	EFNA3
hsa-miR-4525	MIMAT0019064	ADAMTS6
hsa-miR-4525	MIMAT0019064	CUX1
hsa-miR-4525	MIMAT0019064	C19orf47
hsa-miR-4525	MIMAT0019064	SLC35A4
hsa-miR-4525	MIMAT0019064	NUDT15
hsa-miR-4525	MIMAT0019064	ABCC6
hsa-miR-4525	MIMAT0019064	BZRAP1
hsa-miR-4525	MIMAT0019064	POLD3
hsa-miR-4525	MIMAT0019064	CACNA1I
hsa-miR-4525	MIMAT0019064	BAIAP2
hsa-miR-4525	MIMAT0019064	POLH
hsa-miR-4525	MIMAT0019064	PODXL
hsa-miR-4525	MIMAT0019064	PHLDA3
hsa-miR-4525	MIMAT0019064	C8orf37
hsa-miR-4525	MIMAT0019064	HAL
hsa-miR-4525	MIMAT0019064	UBA1
hsa-miR-4525	MIMAT0019064	METTL6
hsa-miR-4525	MIMAT0019064	EFHD1
hsa-miR-4525	MIMAT0019064	FNDC7
hsa-miR-4525	MIMAT0019064	TMEM50A
hsa-miR-4525	MIMAT0019064	TMEM189
hsa-miR-4525	MIMAT0019064	PKNOX2
hsa-miR-4525	MIMAT0019064	RAB11FIP5
hsa-miR-4525	MIMAT0019064	SPATA6
hsa-miR-4525	MIMAT0019064	CDADC1
hsa-miR-4525	MIMAT0019064	CNTNAP1
hsa-miR-4525	MIMAT0019064	TBXA2R
hsa-miR-4525	MIMAT0019064	PHKA1
hsa-miR-4525	MIMAT0019064	RTN4RL1
hsa-miR-4525	MIMAT0019064	NAA50
hsa-miR-4525	MIMAT0019064	PRKAA1
hsa-miR-4525	MIMAT0019064	COL1A2
hsa-miR-4525	MIMAT0019064	ZBTB7A
hsa-miR-4525	MIMAT0019064	UBE2N
hsa-miR-4525	MIMAT0019064	KRT222
hsa-miR-4525	MIMAT0019064	C10orf54
hsa-miR-4525	MIMAT0019064	CAMK2A
hsa-miR-4525	MIMAT0019064	ARIH1
hsa-miR-4525	MIMAT0019064	MMP2
hsa-miR-4525	MIMAT0019064	RAD50
hsa-miR-4525	MIMAT0019064	SIX3
hsa-miR-4525	MIMAT0019064	MYL12A
hsa-miR-4525	MIMAT0019064	PPT2
hsa-miR-4525	MIMAT0019064	HOXB5
hsa-miR-4525	MIMAT0019064	PLK3
hsa-miR-4525	MIMAT0019064	ACTB
hsa-miR-4525	MIMAT0019064	RTBDN
hsa-miR-4525	MIMAT0019064	ZNF385C
hsa-miR-4525	MIMAT0019064	RNLS
hsa-miR-4525	MIMAT0019064	TSPYL2
hsa-miR-4525	MIMAT0019064	RNF165
hsa-miR-4525	MIMAT0019064	B3GALNT2
hsa-miR-4525	MIMAT0019064	ZNF780B
hsa-miR-4525	MIMAT0019064	USP38
hsa-miR-4525	MIMAT0019064	SLC39A9
hsa-miR-4525	MIMAT0019064	CD3E
hsa-miR-4525	MIMAT0019064	ACTC1
hsa-miR-4525	MIMAT0019064	TCEB3
hsa-miR-4525	MIMAT0019064	ENTPD2
hsa-miR-4525	MIMAT0019064	TET3
hsa-miR-4525	MIMAT0019064	PML
hsa-miR-4525	MIMAT0019064	PRPF4B
hsa-miR-4525	MIMAT0019064	FN3K
hsa-miR-4525	MIMAT0019064	RPAP3
hsa-miR-4525	MIMAT0019064	UBE2V1
hsa-miR-4525	MIMAT0019064	RNF125
hsa-miR-4525	MIMAT0019064	STMN3
hsa-miR-4525	MIMAT0019064	ADRA2B
hsa-miR-4525	MIMAT0019064	BHLHE41
hsa-miR-4525	MIMAT0019064	IL2RB
hsa-miR-4525	MIMAT0019064	RICTOR
hsa-miR-4525	MIMAT0019064	GUCA1B
hsa-miR-4525	MIMAT0019064	APOBEC3F
hsa-miR-4525	MIMAT0019064	WNT7B
hsa-miR-4525	MIMAT0019064	PGPEP1
hsa-miR-4525	MIMAT0019064	USP35
hsa-miR-4525	MIMAT0019064	NCAN
hsa-miR-4525	MIMAT0019064	SHISA7
hsa-miR-4525	MIMAT0019064	STC1
hsa-miR-4525	MIMAT0019064	DPH2
hsa-miR-4525	MIMAT0019064	PTPRR
hsa-miR-4525	MIMAT0019064	SMARCAD1
hsa-miR-4525	MIMAT0019064	RNF216
hsa-miR-4525	MIMAT0019064	TSKU
hsa-miR-4525	MIMAT0019064	SLC35E1
hsa-miR-4525	MIMAT0019064	MINK1
hsa-miR-4525	MIMAT0019064	SZRD1
hsa-miR-4525	MIMAT0019064	STK38
hsa-miR-4525	MIMAT0019064	ACBD7
hsa-miR-4525	MIMAT0019064	PPIF
hsa-miR-4525	MIMAT0019064	ADCY1
hsa-miR-4525	MIMAT0019064	PHF15
hsa-miR-4525	MIMAT0019064	P2RX6
hsa-miR-4525	MIMAT0019064	SLC5A8
hsa-miR-4525	MIMAT0019064	BRPF1
hsa-miR-4525	MIMAT0019064	SYT7
hsa-miR-4525	MIMAT0019064	PIPOX
hsa-miR-4525	MIMAT0019064	C11orf57
hsa-miR-4525	MIMAT0019064	KDELR3
hsa-miR-4525	MIMAT0019064	SERBP1
hsa-miR-4525	MIMAT0019064	SLC13A3
hsa-miR-4525	MIMAT0019064	LRRC15
hsa-miR-4525	MIMAT0019064	FILIP1L
hsa-miR-4525	MIMAT0019064	GNG7
hsa-miR-4525	MIMAT0019064	ORMDL3
hsa-miR-4525	MIMAT0019064	ZNF26
hsa-miR-4525	MIMAT0019064	DLGAP3
hsa-miR-4525	MIMAT0019064	ZBTB7C
hsa-miR-4525	MIMAT0019064	NOL4
hsa-miR-4525	MIMAT0019064	TAOK1
hsa-miR-4525	MIMAT0019064	STIM2
hsa-miR-4525	MIMAT0019064	LPCAT3
hsa-miR-4525	MIMAT0019064	CDK18
hsa-miR-4525	MIMAT0019064	AFF1
hsa-miR-4525	MIMAT0019064	LEPREL1
hsa-miR-4525	MIMAT0019064	U2AF2
hsa-miR-4525	MIMAT0019064	AEN
hsa-miR-4525	MIMAT0019064	TP53INP2
hsa-miR-4525	MIMAT0019064	HAS3
hsa-miR-4525	MIMAT0019064	CALR
hsa-miR-4525	MIMAT0019064	ZNF823
hsa-miR-4525	MIMAT0019064	HSDL2
hsa-miR-4525	MIMAT0019064	PRRC2B
hsa-miR-4525	MIMAT0019064	NONO
hsa-miR-4525	MIMAT0019064	CHST6
hsa-miR-4525	MIMAT0019064	SPA17
hsa-miR-4525	MIMAT0019064	CENPO
hsa-miR-4525	MIMAT0019064	RLBP1
hsa-miR-4525	MIMAT0019064	TMEM189-UBE2V1
hsa-miR-4525	MIMAT0019064	MPEG1
hsa-miR-4525	MIMAT0019064	C1orf106
hsa-miR-4525	MIMAT0019064	ANKRD28
hsa-miR-4525	MIMAT0019064	RAB15
hsa-miR-4525	MIMAT0019064	MAP7D1
hsa-miR-4525	MIMAT0019064	MFAP4
hsa-miR-4525	MIMAT0019064	ARHGEF10
hsa-miR-4525	MIMAT0019064	HNRNPAB
hsa-miR-4525	MIMAT0019064	ARL5B
hsa-miR-4525	MIMAT0019064	ZKSCAN3
hsa-miR-4632-5p	MIMAT0022977	ATP1B3
hsa-miR-4632-5p	MIMAT0022977	MARK2
hsa-miR-4632-5p	MIMAT0022977	PUM2
hsa-miR-4632-5p	MIMAT0022977	AGO1
hsa-miR-4632-5p	MIMAT0022977	GLTSCR1L
[truncated: 1,485 more rows]
