# Supplementary material for: Deep Sequencing of Plasma Exosomal microRNA Level in Psoriasis Vulgaris Patients
Source: Front Med (Lausanne). 2022 May 19;9:895564. doi: 10.3389/fmed.2022.895564 (PMC9160332; doi:10.3389/fmed.2022.895564)
Supplement: Supplementary file 6 [file Data_Sheet_6.XLS]

## Sheet: Data_Sheet_6
id	term	category	ListHits	ListTotal	PopHits	PopTotal	pval	padj	Enrichment_score	Gene
GO:0008118	N-acetyllactosaminide alpha-2,3-sialyltransferase activity	molecular_function	47	45724	47	103695	0	0	2.26785	NM_001270459.1(ST3GAL3);NM_001270460.1(ST3GAL3);NM_001270461.1(ST3GAL3);NM_001270462.1(ST3GAL3);NM_001270463.1(ST3GAL3);NM_001270464.1(ST3GAL3);NM_001270465.1(ST3GAL3);NM_001270466.1(ST3GAL3);NM_006279.3(ST3GAL3);NM_174963.3(ST3GAL3);NM_174964.2(ST3GAL3);NM_174965.2(ST3GAL3);NM_174966.2(ST3GAL3);NM_174967.2(ST3GAL3);NM_174968.3(ST3GAL3);NM_174969.2(ST3GAL3);NM_174970.2(ST3GAL3);NM_174971.3(ST3GAL…
GO:0043260	laminin-11 complex	cellular_component	8	45724	8	103695	0	0	2.26785	NM_002292.3(LAMB2);NM_002293.3(LAMC1);NM_005560.4(LAMA5);XM_005265127.3(LAMB2);XM_006723796.3(LAMA5);XM_006723798.3(LAMA5);XM_011528818.2(LAMA5);XM_011528819.2(LAMA5);
GO:0060666	dichotomous subdivision of terminal units involved in salivary gland branching	biological_process	31	45724	31	103695	0	0	2.26785	NM_001024628.2(NRP1);NM_001024629.2(NRP1);NM_001244972.1(NRP1);NM_001244973.1(NRP1);NM_003873.5(NRP1);NM_006080.2(SEMA3A);NM_006379.3(SEMA3C);NM_015103.2(PLXND1);NM_032242.3(PLXNA1);XM_005250110.3(SEMA3A);XM_005250111.4(SEMA3A);XM_005250113.2(SEMA3C);XM_006715839.3(SEMA3A);XM_006717521.1(NRP1);XM_006717522.1(NRP1);XM_006717523.2(NRP1);XM_006717524.1(NRP1);XM_006717525.1(NRP1);XM_006717526.1(NRP1)…
GO:0006354	DNA-templated transcription, elongation	biological_process	9	45724	9	103695	0	0	2.26785	NM_003195.4(TCEA2);NM_025165.2(ELL3);NM_198723.1(TCEA2);XM_005260229.3(TCEA2);XM_011529022.1(TCEA2);XM_011529023.1(TCEA2);XM_011529027.2(TCEA2);XM_017028036.1(TCEA2);XM_017028037.1(TCEA2);
GO:0101005	ubiquitinyl hydrolase activity	molecular_function	19	45724	19	103695	0	0	2.26785	NM_001136157.1(OTUD5);NM_001136158.1(OTUD5);NM_001136159.1(OTUD5);NM_001282659.1(USP47);NM_017602.3(OTUD5);NM_017944.3(USP47);XM_005252997.1(USP47);XM_005272622.3(OTUD5);XM_005278039.3(OTUD5);XM_005278042.4(OTUD5);XM_006724537.2(OTUD5);XM_011520196.1(USP47);XM_011543932.1(OTUD5);XM_011543934.2(OTUD5);XM_017017953.1(USP47);XM_017017954.1(USP47);XM_017029628.1(OTUD5);XM_017029629.1(OTUD5);XM_017029…
GO:0090301	negative regulation of neural crest formation	biological_process	16	45724	16	103695	0	0	2.26785	NM_001171937.1(FUZ);NM_025129.4(FUZ);XM_006723399.3(FUZ);XM_011527339.1(FUZ);XM_011527340.1(FUZ);XM_011527341.2(FUZ);XM_011527342.1(FUZ);XM_011527343.1(FUZ);XM_011527345.1(FUZ);XM_011527346.1(FUZ);XM_011527347.1(FUZ);XM_017027319.1(FUZ);XM_017027320.1(FUZ);XM_017027321.1(FUZ);XM_017027322.1(FUZ);XM_017027323.1(FUZ);
GO:2000314	negative regulation of fibroblast growth factor receptor signaling pathway involved in neural plate anterior/posterior pattern formation	biological_process	16	45724	16	103695	0	0	2.26785	NM_001171937.1(FUZ);NM_025129.4(FUZ);XM_006723399.3(FUZ);XM_011527339.1(FUZ);XM_011527340.1(FUZ);XM_011527341.2(FUZ);XM_011527342.1(FUZ);XM_011527343.1(FUZ);XM_011527345.1(FUZ);XM_011527346.1(FUZ);XM_011527347.1(FUZ);XM_017027319.1(FUZ);XM_017027320.1(FUZ);XM_017027321.1(FUZ);XM_017027322.1(FUZ);XM_017027323.1(FUZ);
GO:0033292	T-tubule organization	biological_process	56	45724	56	103695	0	0	2.26785	NM_001127493.1(ANK2);NM_001148.4(ANK2);NM_001234.4(CAV3);NM_001681.3(ATP2A2);NM_020977.3(ANK2);NM_033337.2(CAV3);NM_170665.3(ATP2A2);XM_005253888.2(ATP2A2);XM_005262945.2(ANK2);XM_011538402.2(ATP2A2);XM_017008067.1(ANK2);XM_017008068.1(ANK2);XM_017008069.1(ANK2);XM_017008070.1(ANK2);XM_017008071.1(ANK2);XM_017008072.1(ANK2);XM_017008073.1(ANK2);XM_017008074.1(ANK2);XM_017008075.1(ANK2);XM_0170080…
GO:0036309	protein localization to M-band	biological_process	94	45724	94	103695	0	0	2.26785	NM_001098623.2(OBSCN);NM_001127493.1(ANK2);NM_001148.4(ANK2);NM_001271223.2(OBSCN);NM_020977.3(ANK2);NM_052843.3(OBSCN);XM_005262945.2(ANK2);XM_005273287.4(OBSCN);XM_005273291.4(OBSCN);XM_005273298.4(OBSCN);XM_005273307.4(OBSCN);XM_006711822.3(OBSCN);XM_006711823.3(OBSCN);XM_006711827.3(OBSCN);XM_006711829.3(OBSCN);XM_011544297.2(OBSCN);XM_011544299.2(OBSCN);XM_017002443.1(OBSCN);XM_017002444.1(O…
GO:0036371	protein localization to T-tubule	biological_process	50	45724	50	103695	0	0	2.26785	NM_001127493.1(ANK2);NM_001148.4(ANK2);NM_020977.3(ANK2);XM_005262945.2(ANK2);XM_017008067.1(ANK2);XM_017008068.1(ANK2);XM_017008069.1(ANK2);XM_017008070.1(ANK2);XM_017008071.1(ANK2);XM_017008072.1(ANK2);XM_017008073.1(ANK2);XM_017008074.1(ANK2);XM_017008075.1(ANK2);XM_017008076.1(ANK2);XM_017008077.1(ANK2);XM_017008078.1(ANK2);XM_017008079.1(ANK2);XM_017008080.1(ANK2);XM_017008081.1(ANK2);XM_017…
GO:0086046	membrane depolarization during SA node cell action potential	biological_process	108	45724	108	103695	0	0	2.26785	NM_000335.4(SCN5A);NM_000720.3(CACNA1D);NM_001099404.1(SCN5A);NM_001099405.1(SCN5A);NM_001127493.1(ANK2);NM_001128839.2(CACNA1D);NM_001128840.2(CACNA1D);NM_001148.4(ANK2);NM_001160160.1(SCN5A);NM_001160161.1(SCN5A);NM_001256324.1(CACNA1G);NM_001256325.1(CACNA1G);NM_001256326.1(CACNA1G);NM_001256327.1(CACNA1G);NM_001256328.1(CACNA1G);NM_001256329.1(CACNA1G);NM_001256330.1(CACNA1G);NM_001256331.1(C…
GO:0086066	atrial cardiac muscle cell to AV node cell communication	biological_process	50	45724	50	103695	0	0	2.26785	NM_001127493.1(ANK2);NM_001148.4(ANK2);NM_020977.3(ANK2);XM_005262945.2(ANK2);XM_017008067.1(ANK2);XM_017008068.1(ANK2);XM_017008069.1(ANK2);XM_017008070.1(ANK2);XM_017008071.1(ANK2);XM_017008072.1(ANK2);XM_017008073.1(ANK2);XM_017008074.1(ANK2);XM_017008075.1(ANK2);XM_017008076.1(ANK2);XM_017008077.1(ANK2);XM_017008078.1(ANK2);XM_017008079.1(ANK2);XM_017008080.1(ANK2);XM_017008081.1(ANK2);XM_017…
GO:0086070	SA node cell to atrial cardiac muscle cell communication	biological_process	50	45724	50	103695	0	0	2.26785	NM_001127493.1(ANK2);NM_001148.4(ANK2);NM_020977.3(ANK2);XM_005262945.2(ANK2);XM_017008067.1(ANK2);XM_017008068.1(ANK2);XM_017008069.1(ANK2);XM_017008070.1(ANK2);XM_017008071.1(ANK2);XM_017008072.1(ANK2);XM_017008073.1(ANK2);XM_017008074.1(ANK2);XM_017008075.1(ANK2);XM_017008076.1(ANK2);XM_017008077.1(ANK2);XM_017008078.1(ANK2);XM_017008079.1(ANK2);XM_017008080.1(ANK2);XM_017008081.1(ANK2);XM_017…
GO:0098907	regulation of SA node cell action potential	biological_process	61	45724	61	103695	0	0	2.26785	NM_001035.2(RYR2);NM_001127493.1(ANK2);NM_001148.4(ANK2);NM_020977.3(ANK2);XM_005262945.2(ANK2);XM_006711802.3(RYR2);XM_006711803.3(RYR2);XM_006711804.3(RYR2);XM_006711805.3(RYR2);XM_006711806.3(RYR2);XM_006711807.3(RYR2);XM_006711808.3(RYR2);XM_006711809.3(RYR2);XM_006711810.3(RYR2);XM_017002028.1(RYR2);XM_017008067.1(ANK2);XM_017008068.1(ANK2);XM_017008069.1(ANK2);XM_017008070.1(ANK2);XM_017008…
GO:0098910	regulation of atrial cardiac muscle cell action potential	biological_process	65	45724	65	103695	0	0	2.26785	NM_001035.2(RYR2);NM_001127493.1(ANK2);NM_001148.4(ANK2);NM_005266.6(GJA5);NM_020977.3(ANK2);NM_181703.3(GJA5);XM_005262945.2(ANK2);XM_005272951.4(GJA5);XM_006711802.3(RYR2);XM_006711803.3(RYR2);XM_006711804.3(RYR2);XM_006711805.3(RYR2);XM_006711806.3(RYR2);XM_006711807.3(RYR2);XM_006711808.3(RYR2);XM_006711809.3(RYR2);XM_006711810.3(RYR2);XM_017001044.1(GJA5);XM_017002028.1(RYR2);XM_017008067.1(…
GO:1901019	regulation of calcium ion transmembrane transporter activity	biological_process	52	45724	52	103695	0	0	2.26785	NM_001127493.1(ANK2);NM_001148.4(ANK2);NM_001234.4(CAV3);NM_020977.3(ANK2);NM_033337.2(CAV3);XM_005262945.2(ANK2);XM_017008067.1(ANK2);XM_017008068.1(ANK2);XM_017008069.1(ANK2);XM_017008070.1(ANK2);XM_017008071.1(ANK2);XM_017008072.1(ANK2);XM_017008073.1(ANK2);XM_017008074.1(ANK2);XM_017008075.1(ANK2);XM_017008076.1(ANK2);XM_017008077.1(ANK2);XM_017008078.1(ANK2);XM_017008079.1(ANK2);XM_017008080…
GO:1901021	positive regulation of calcium ion transmembrane transporter activity	biological_process	50	45724	50	103695	0	0	2.26785	NM_001127493.1(ANK2);NM_001148.4(ANK2);NM_020977.3(ANK2);XM_005262945.2(ANK2);XM_017008067.1(ANK2);XM_017008068.1(ANK2);XM_017008069.1(ANK2);XM_017008070.1(ANK2);XM_017008071.1(ANK2);XM_017008072.1(ANK2);XM_017008073.1(ANK2);XM_017008074.1(ANK2);XM_017008075.1(ANK2);XM_017008076.1(ANK2);XM_017008077.1(ANK2);XM_017008078.1(ANK2);XM_017008079.1(ANK2);XM_017008080.1(ANK2);XM_017008081.1(ANK2);XM_017…
GO:0050146	nucleoside phosphotransferase activity	molecular_function	50	45724	50	103695	0	0	2.26785	NM_001134373.2(NT5C2);NM_012229.4(NT5C2);XM_005269632.4(NT5C2);XM_005269633.4(NT5C2);XM_005269634.4(NT5C2);XM_005269635.4(NT5C2);XM_005269636.4(NT5C2);XM_005269637.4(NT5C2);XM_005269638.4(NT5C2);XM_005269639.4(NT5C2);XM_005269640.4(NT5C2);XM_005269641.4(NT5C2);XM_005269642.4(NT5C2);XM_005269643.4(NT5C2);XM_005269644.4(NT5C2);XM_005269645.4(NT5C2);XM_005269646.4(NT5C2);XM_006717721.3(NT5C2);XM_006…
GO:0045103	intermediate filament-based process	biological_process	2	45724	2	103695	0	0	2.26785	NM_001161708.1(SYNC);NM_030786.2(SYNC);
GO:0048403	brain-derived neurotrophic factor binding	molecular_function	33	45724	33	103695	0	0	2.26785	NM_001007097.2(NTRK2);NM_001018064.2(NTRK2);NM_001018065.2(NTRK2);NM_001018066.2(NTRK2);NM_001079870.1(HAP1);NM_001079871.1(HAP1);NM_001291937.1(NTRK2);NM_006180.4(NTRK2);NM_015082.1(FSTL4);NM_177977.2(HAP1);XM_005252001.2(NTRK2);XM_005252003.2(NTRK2);XM_005252004.2(NTRK2);XM_005252006.3(NTRK2);XM_005252007.3(NTRK2);XM_011518718.2(NTRK2);XM_011518720.2(NTRK2);XM_011543283.1(FSTL4);XM_011543284.1(…
GO:0060175	brain-derived neurotrophic factor-activated receptor activity	molecular_function	24	45724	24	103695	0	0	2.26785	NM_001007097.2(NTRK2);NM_001018064.2(NTRK2);NM_001018065.2(NTRK2);NM_001018066.2(NTRK2);NM_001291937.1(NTRK2);NM_006180.4(NTRK2);XM_005252001.2(NTRK2);XM_005252003.2(NTRK2);XM_005252004.2(NTRK2);XM_005252006.3(NTRK2);XM_005252007.3(NTRK2);XM_011518718.2(NTRK2);XM_011518720.2(NTRK2);XM_017014751.1(NTRK2);XM_017014752.1(NTRK2);XM_017014753.1(NTRK2);XM_017014754.1(NTRK2);XM_017014755.1(NTRK2);XM_017…
GO:0099551	trans-synaptic signaling by neuropeptide, modulating synaptic transmission	biological_process	24	45724	24	103695	0	0	2.26785	NM_001007097.2(NTRK2);NM_001018064.2(NTRK2);NM_001018065.2(NTRK2);NM_001018066.2(NTRK2);NM_001291937.1(NTRK2);NM_006180.4(NTRK2);XM_005252001.2(NTRK2);XM_005252003.2(NTRK2);XM_005252004.2(NTRK2);XM_005252006.3(NTRK2);XM_005252007.3(NTRK2);XM_011518718.2(NTRK2);XM_011518720.2(NTRK2);XM_017014751.1(NTRK2);XM_017014752.1(NTRK2);XM_017014753.1(NTRK2);XM_017014754.1(NTRK2);XM_017014755.1(NTRK2);XM_017…
GO:0004122	cystathionine beta-synthase activity	molecular_function	34	45724	34	103695	0	0	2.26785	NM_000071.2(CBS);NM_001178008.2(CBS);NM_001178009.2(CBS);NM_001320298.1(CBS);NM_001321072.1(CBS);NM_001321073.1(CBSL);XM_011529773.2(CBS);XM_011529774.2(CBS);XM_011529775.2(CBS);XM_011529776.2(CBS);XM_011529777.1(CBS);XM_011529781.1(CBS);XM_011529782.1(CBS);XM_011529783.2(CBS);XM_011546094.1(CBSL);XM_011546095.2(CBSL);XM_011546097.2(CBSL);XM_011546098.1(CBSL);XM_011546099.1(CBSL);XM_017028209.1(C…
GO:0006535	cysteine biosynthetic process from serine	biological_process	34	45724	34	103695	0	0	2.26785	NM_000071.2(CBS);NM_001178008.2(CBS);NM_001178009.2(CBS);NM_001320298.1(CBS);NM_001321072.1(CBS);NM_001321073.1(CBSL);XM_011529773.2(CBS);XM_011529774.2(CBS);XM_011529775.2(CBS);XM_011529776.2(CBS);XM_011529777.1(CBS);XM_011529781.1(CBS);XM_011529782.1(CBS);XM_011529783.2(CBS);XM_011546094.1(CBSL);XM_011546095.2(CBSL);XM_011546097.2(CBSL);XM_011546098.1(CBSL);XM_011546099.1(CBSL);XM_017028209.1(C…
GO:0050421	nitrite reductase (NO-forming) activity	molecular_function	18	45724	18	103695	0	0	2.26785	NM_000071.2(CBS);NM_001178008.2(CBS);NM_001178009.2(CBS);NM_001320298.1(CBS);NM_001321072.1(CBS);XM_011529773.2(CBS);XM_011529774.2(CBS);XM_011529775.2(CBS);XM_011529776.2(CBS);XM_011529777.1(CBS);XM_011529781.1(CBS);XM_011529782.1(CBS);XM_011529783.2(CBS);XM_017028489.1(CBS);XM_017028490.1(CBS);XM_017028491.1(CBS);XM_017028492.1(CBS);XM_017028493.1(CBS);
GO:0070025	carbon monoxide binding	molecular_function	18	45724	18	103695	0	0	2.26785	NM_000071.2(CBS);NM_001178008.2(CBS);NM_001178009.2(CBS);NM_001320298.1(CBS);NM_001321072.1(CBS);XM_011529773.2(CBS);XM_011529774.2(CBS);XM_011529775.2(CBS);XM_011529776.2(CBS);XM_011529777.1(CBS);XM_011529781.1(CBS);XM_011529782.1(CBS);XM_011529783.2(CBS);XM_017028489.1(CBS);XM_017028490.1(CBS);XM_017028491.1(CBS);XM_017028492.1(CBS);XM_017028493.1(CBS);
GO:0070026	nitric oxide binding	molecular_function	19	45724	19	103695	0	0	2.26785	NM_000071.2(CBS);NM_000852.3(GSTP1);NM_001178008.2(CBS);NM_001178009.2(CBS);NM_001320298.1(CBS);NM_001321072.1(CBS);XM_011529773.2(CBS);XM_011529774.2(CBS);XM_011529775.2(CBS);XM_011529776.2(CBS);XM_011529777.1(CBS);XM_011529781.1(CBS);XM_011529782.1(CBS);XM_011529783.2(CBS);XM_017028489.1(CBS);XM_017028490.1(CBS);XM_017028491.1(CBS);XM_017028492.1(CBS);XM_017028493.1(CBS);
GO:0002072	optic cup morphogenesis involved in camera-type eye development	biological_process	17	45724	17	103695	0	0	2.26785	NM_000278.4(PAX2);NM_000693.3(ALDH1A3);NM_001293815.1(ALDH1A3);NM_001304569.1(PAX2);NM_003987.4(PAX2);NM_003988.4(PAX2);NM_003989.4(PAX2);NM_003990.4(PAX2);XM_017016281.1(PAX2);XM_017016282.1(PAX2);XM_017016283.1(PAX2);XM_017016284.1(PAX2);XM_017016285.1(PAX2);XM_017016286.1(PAX2);XM_017016287.1(PAX2);XM_017016288.1(PAX2);XM_017016289.1(PAX2);
GO:0039003	pronephric field specification	biological_process	26	45724	26	103695	0	0	2.26785	NM_000278.4(PAX2);NM_001304569.1(PAX2);NM_003466.3(PAX8);NM_003987.4(PAX2);NM_003988.4(PAX2);NM_003989.4(PAX2);NM_003990.4(PAX2);NM_013952.3(PAX8);NM_013953.3(PAX8);NM_013992.3(PAX8);XM_011511790.1(PAX8);XM_011511791.1(PAX8);XM_011511792.1(PAX8);XM_011511793.1(PAX8);XM_011511794.1(PAX8);XM_017004878.1(PAX8);XM_017004879.1(PAX8);XM_017016281.1(PAX2);XM_017016282.1(PAX2);XM_017016283.1(PAX2);XM_017…
GO:0061360	optic chiasma development	biological_process	15	45724	15	103695	0	0	2.26785	NM_000278.4(PAX2);NM_001304569.1(PAX2);NM_003987.4(PAX2);NM_003988.4(PAX2);NM_003989.4(PAX2);NM_003990.4(PAX2);XM_017016281.1(PAX2);XM_017016282.1(PAX2);XM_017016283.1(PAX2);XM_017016284.1(PAX2);XM_017016285.1(PAX2);XM_017016286.1(PAX2);XM_017016287.1(PAX2);XM_017016288.1(PAX2);XM_017016289.1(PAX2);
GO:0072179	nephric duct formation	biological_process	19	45724	19	103695	0	0	2.26785	NM_000278.4(PAX2);NM_001002295.1(GATA3);NM_001304569.1(PAX2);NM_002051.2(GATA3);NM_003987.4(PAX2);NM_003988.4(PAX2);NM_003989.4(PAX2);NM_003990.4(PAX2);XM_005252442.2(GATA3);XM_005252443.4(GATA3);XM_017016281.1(PAX2);XM_017016282.1(PAX2);XM_017016283.1(PAX2);XM_017016284.1(PAX2);XM_017016285.1(PAX2);XM_017016286.1(PAX2);XM_017016287.1(PAX2);XM_017016288.1(PAX2);XM_017016289.1(PAX2);
GO:0072289	metanephric nephron tubule formation	biological_process	28	45724	28	103695	0	0	2.26785	NM_000278.4(PAX2);NM_000346.3(SOX9);NM_001304569.1(PAX2);NM_003466.3(PAX8);NM_003987.4(PAX2);NM_003988.4(PAX2);NM_003989.4(PAX2);NM_003990.4(PAX2);NM_013952.3(PAX8);NM_013953.3(PAX8);NM_013992.3(PAX8);NM_014587.4(SOX8);XM_011511790.1(PAX8);XM_011511791.1(PAX8);XM_011511792.1(PAX8);XM_011511793.1(PAX8);XM_011511794.1(PAX8);XM_017004878.1(PAX8);XM_017004879.1(PAX8);XM_017016281.1(PAX2);XM_017016282…
GO:0072305	negative regulation of mesenchymal cell apoptotic process involved in metanephric nephron morphogenesis	biological_process	26	45724	26	103695	0	0	2.26785	NM_000278.4(PAX2);NM_001304569.1(PAX2);NM_003466.3(PAX8);NM_003987.4(PAX2);NM_003988.4(PAX2);NM_003989.4(PAX2);NM_003990.4(PAX2);NM_013952.3(PAX8);NM_013953.3(PAX8);NM_013992.3(PAX8);XM_011511790.1(PAX8);XM_011511791.1(PAX8);XM_011511792.1(PAX8);XM_011511793.1(PAX8);XM_011511794.1(PAX8);XM_017004878.1(PAX8);XM_017004879.1(PAX8);XM_017016281.1(PAX2);XM_017016282.1(PAX2);XM_017016283.1(PAX2);XM_017…
GO:1900215	negative regulation of apoptotic process involved in metanephric collecting duct development	biological_process	26	45724	26	103695	0	0	2.26785	NM_000278.4(PAX2);NM_001304569.1(PAX2);NM_003466.3(PAX8);NM_003987.4(PAX2);NM_003988.4(PAX2);NM_003989.4(PAX2);NM_003990.4(PAX2);NM_013952.3(PAX8);NM_013953.3(PAX8);NM_013992.3(PAX8);XM_011511790.1(PAX8);XM_011511791.1(PAX8);XM_011511792.1(PAX8);XM_011511793.1(PAX8);XM_011511794.1(PAX8);XM_017004878.1(PAX8);XM_017004879.1(PAX8);XM_017016281.1(PAX2);XM_017016282.1(PAX2);XM_017016283.1(PAX2);XM_017…
GO:1900218	negative regulation of apoptotic process involved in metanephric nephron tubule development	biological_process	26	45724	26	103695	0	0	2.26785	NM_000278.4(PAX2);NM_001304569.1(PAX2);NM_003466.3(PAX8);NM_003987.4(PAX2);NM_003988.4(PAX2);NM_003989.4(PAX2);NM_003990.4(PAX2);NM_013952.3(PAX8);NM_013953.3(PAX8);NM_013992.3(PAX8);XM_011511790.1(PAX8);XM_011511791.1(PAX8);XM_011511792.1(PAX8);XM_011511793.1(PAX8);XM_011511794.1(PAX8);XM_017004878.1(PAX8);XM_017004879.1(PAX8);XM_017016281.1(PAX2);XM_017016282.1(PAX2);XM_017016283.1(PAX2);XM_017…
GO:2000594	positive regulation of metanephric DCT cell differentiation	biological_process	26	45724	26	103695	0	0	2.26785	NM_000278.4(PAX2);NM_001304569.1(PAX2);NM_003466.3(PAX8);NM_003987.4(PAX2);NM_003988.4(PAX2);NM_003989.4(PAX2);NM_003990.4(PAX2);NM_013952.3(PAX8);NM_013953.3(PAX8);NM_013992.3(PAX8);XM_011511790.1(PAX8);XM_011511791.1(PAX8);XM_011511792.1(PAX8);XM_011511793.1(PAX8);XM_011511794.1(PAX8);XM_017004878.1(PAX8);XM_017004879.1(PAX8);XM_017016281.1(PAX2);XM_017016282.1(PAX2);XM_017016283.1(PAX2);XM_017…
GO:2000597	positive regulation of optic nerve formation	biological_process	15	45724	15	103695	0	0	2.26785	NM_000278.4(PAX2);NM_001304569.1(PAX2);NM_003987.4(PAX2);NM_003988.4(PAX2);NM_003989.4(PAX2);NM_003990.4(PAX2);XM_017016281.1(PAX2);XM_017016282.1(PAX2);XM_017016283.1(PAX2);XM_017016284.1(PAX2);XM_017016285.1(PAX2);XM_017016286.1(PAX2);XM_017016287.1(PAX2);XM_017016288.1(PAX2);XM_017016289.1(PAX2);
GO:0042247	establishment of planar polarity of follicular epithelium	biological_process	3	45724	3	103695	0	0	2.26785	NM_005112.4(WDR1);NM_017491.3(WDR1);XM_017008880.1(WDR1);
GO:0006403	RNA localization	biological_process	3	45724	3	103695	0	0	2.26785	NM_003403.4(YY1);NM_012469.3(PRPF6);XM_006723769.2(PRPF6);
GO:0004573	mannosyl-oligosaccharide glucosidase activity	molecular_function	4	45724	4	103695	0	0	2.26785	NM_001146158.1(MOGS);NM_006302.2(MOGS);XM_017004876.1(MOGS);XM_017004877.1(MOGS);
GO:0015926	glucosidase activity	molecular_function	4	45724	4	103695	0	0	2.26785	NM_001146158.1(MOGS);NM_006302.2(MOGS);XM_017004876.1(MOGS);XM_017004877.1(MOGS);
GO:0002778	antibacterial peptide production	biological_process	3	45724	3	103695	0	0	2.26785	NM_001030047.1(KLK3);NM_001030048.1(KLK3);NM_001648.2(KLK3);
GO:0030815	negative regulation of cAMP metabolic process	biological_process	3	45724	3	103695	0	0	2.26785	NM_000865.2(HTR1E);NM_001052.2(SSTR4);XM_011535789.2(HTR1E);
GO:1904168	negative regulation of thyroid hormone receptor activity	biological_process	4	45724	4	103695	0	0	2.26785	NM_005121.2(MED13);XM_011525551.2(MED13);XM_011525552.2(MED13);XM_011525553.2(MED13);
GO:0007371	ventral midline determination	biological_process	2	45724	2	103695	0	0	2.26785	NM_005631.4(SMO);XM_011516522.2(SMO);
GO:0021910	smoothened signaling pathway involved in ventral spinal cord patterning	biological_process	2	45724	2	103695	0	0	2.26785	NM_005631.4(SMO);XM_011516522.2(SMO);
GO:0021953	central nervous system neuron differentiation	biological_process	13	45724	13	103695	0	0	2.26785	NM_001160408.1(TULP3);NM_003324.4(TULP3);NM_004598.3(SPOCK1);NM_005631.4(SMO);NM_006186.3(NR4A2);NM_006237.3(POU4F1);XM_005246621.3(NR4A2);XM_005246622.3(NR4A2);XM_006712553.3(NR4A2);XM_011511246.1(NR4A2);XM_011516522.2(SMO);XM_017004219.1(NR4A2);XM_017004220.1(NR4A2);
GO:0051799	negative regulation of hair follicle development	biological_process	2	45724	2	103695	0	0	2.26785	NM_005631.4(SMO);XM_011516522.2(SMO);
GO:0060248	detection of cell density by contact stimulus involved in contact inhibition	biological_process	2	45724	2	103695	0	0	2.26785	NM_005631.4(SMO);XM_011516522.2(SMO);
GO:0072285	mesenchymal to epithelial transition involved in metanephric renal vesicle formation	biological_process	2	45724	2	103695	0	0	2.26785	NM_005631.4(SMO);XM_011516522.2(SMO);
GO:2000826	regulation of heart morphogenesis	biological_process	2	45724	2	103695	0	0	2.26785	NM_005631.4(SMO);XM_011516522.2(SMO);
GO:0050646	5-oxo-6E,8Z,11Z,14Z-icosatetraenoic acid binding	molecular_function	1	45724	1	103695	0	0	2.26785	NM_148962.4(OXER1);
GO:0050647	5-hydroxy-6E,8Z,11Z,14Z-icosatetraenoic acid binding	molecular_function	1	45724	1	103695	0	0	2.26785	NM_148962.4(OXER1);
GO:0050648	5(S)-hydroxyperoxy-6E,8Z,11Z,14Z-icosatetraenoic acid binding	molecular_function	1	45724	1	103695	0	0	2.26785	NM_148962.4(OXER1);
GO:0090288	negative regulation of cellular response to growth factor stimulus	biological_process	18	45724	18	103695	0	0	2.26785	NM_001126054.2(CASK);NM_001126055.2(CASK);NM_001289135.2(SLIT2);NM_001289136.2(SLIT2);NM_003688.3(CASK);NM_004787.3(SLIT2);XM_005248211.3(SLIT2);XM_005272686.4(CASK);XM_006713986.3(SLIT2);XM_006724566.3(CASK);XM_011513909.2(SLIT2);XM_011513910.2(SLIT2);XM_011543993.2(CASK);XM_011543994.2(CASK);XM_011543995.2(CASK);XM_011543996.2(CASK);XM_011543997.2(CASK);XM_017008845.1(SLIT2);
GO:0033561	regulation of water loss via skin	biological_process	7	45724	7	103695	0	0	2.26785	NM_000157.3(GBA);NM_001005741.2(GBA);NM_001005742.2(GBA);NM_001171811.1(GBA);NM_001171812.1(GBA);NM_001292001.1(SRF);NM_003131.3(SRF);
GO:0036473	cell death in response to oxidative stress	biological_process	5	45724	5	103695	0	0	2.26785	NM_000157.3(GBA);NM_001005741.2(GBA);NM_001005742.2(GBA);NM_001171811.1(GBA);NM_001171812.1(GBA);
GO:1901805	beta-glucoside catabolic process	biological_process	5	45724	5	103695	0	0	2.26785	NM_000157.3(GBA);NM_001005741.2(GBA);NM_001005742.2(GBA);NM_001171811.1(GBA);NM_001171812.1(GBA);
GO:1904457	positive regulation of neuronal action potential	biological_process	5	45724	5	103695	0	0	2.26785	NM_000157.3(GBA);NM_001005741.2(GBA);NM_001005742.2(GBA);NM_001171811.1(GBA);NM_001171812.1(GBA);
GO:1905037	autophagosome organization	biological_process	32	45724	32	103695	0	0	2.26785	NM_000157.3(GBA);NM_001005741.2(GBA);NM_001005742.2(GBA);NM_001141973.2(ATP13A2);NM_001141974.2(ATP13A2);NM_001171811.1(GBA);NM_001171812.1(GBA);NM_002646.3(PIK3C2B);NM_022089.3(ATP13A2);XM_005245257.2(PIK3C2B);XM_005245258.3(PIK3C2B);XM_005245810.1(ATP13A2);XM_005245811.1(ATP13A2);XM_005245812.1(ATP13A2);XM_005245815.1(ATP13A2);XM_006710512.1(ATP13A2);XM_006710513.1(ATP13A2);XM_011509630.2(PIK3C…
GO:1905165	regulation of lysosomal protein catabolic process	biological_process	23	45724	23	103695	0	0	2.26785	NM_000157.3(GBA);NM_001005741.2(GBA);NM_001005742.2(GBA);NM_001141973.2(ATP13A2);NM_001141974.2(ATP13A2);NM_001171811.1(GBA);NM_001171812.1(GBA);NM_022089.3(ATP13A2);XM_005245810.1(ATP13A2);XM_005245811.1(ATP13A2);XM_005245812.1(ATP13A2);XM_005245815.1(ATP13A2);XM_006710512.1(ATP13A2);XM_006710513.1(ATP13A2);XM_011541128.1(ATP13A2);XM_011541129.1(ATP13A2);XM_017000844.1(ATP13A2);XM_017000845.1(AT…
GO:0047888	fatty acid peroxidase activity	molecular_function	3	45724	3	103695	0	0	2.26785	NM_134268.4(CYGB);XM_005257005.2(CYGB);XM_017024116.1(CYGB);
GO:0033342	negative regulation of collagen binding	biological_process	1	45724	1	103695	0	0	2.26785	NM_012341.2(GTPBP4);
GO:0051124	synaptic growth at neuromuscular junction	biological_process	26	45724	26	103695	0	0	2.26785	NM_000484.3(APP);NM_001136016.3(APP);NM_001136129.2(APP);NM_001136130.2(APP);NM_001136131.2(APP);NM_001204301.1(APP);NM_001204302.1(APP);NM_001204303.1(APP);NM_002334.3(LRP4);NM_012309.4(SHANK2);NM_016148.3(SHANK1);NM_033517.1(SHANK3);NM_133266.4(SHANK2);NM_201413.2(APP);NM_201414.2(APP);XM_005277932.3(SHANK2);XM_006723233.3(SHANK1);XM_011520103.2(LRP4);XM_011520104.2(LRP4);XM_011527013.2(SHANK1)…
GO:1901631	positive regulation of presynaptic membrane organization	biological_process	4	45724	4	103695	0	0	2.26785	NM_002334.3(LRP4);XM_011520103.2(LRP4);XM_011520104.2(LRP4);XM_017017734.1(LRP4);
GO:1904395	positive regulation of skeletal muscle acetylcholine-gated channel clustering	biological_process	9	45724	9	103695	0	0	2.26785	NM_001321386.1(PTN);NM_001321387.1(PTN);NM_002334.3(LRP4);NM_002825.5(PTN);NM_015154.2(MESDC2);XM_011520103.2(LRP4);XM_011520104.2(LRP4);XM_017012473.1(PTN);XM_017017734.1(LRP4);
GO:0003062	regulation of heart rate by chemical signal	biological_process	9	45724	9	103695	0	0	2.26785	NM_001005291.2(SREBF1);NM_001126060.1(NOS1AP);NM_001164757.1(NOS1AP);NM_001321096.2(SREBF1);NM_004176.4(SREBF1);NM_014697.2(NOS1AP);XM_005256772.4(SREBF1);XM_017024970.1(SREBF1);XM_017024971.1(SREBF1);
GO:0097152	mesenchymal cell apoptotic process	biological_process	16	45724	16	103695	0	0	2.26785	NM_001987.4(ETV6);NM_005992.1(TBX1);NM_080646.1(TBX1);NM_080647.1(TBX1);XM_006724312.2(TBX1);XM_011520607.2(ETV6);XM_011520608.2(ETV6);XM_011520609.2(ETV6);XM_011520611.2(ETV6);XM_011520612.2(ETV6);XM_017018990.1(ETV6);XM_017018991.1(ETV6);XM_017028925.1(TBX1);XM_017028926.1(TBX1);XM_017028927.1(TBX1);XM_017028928.1(TBX1);
GO:2000027	regulation of organ morphogenesis	biological_process	8	45724	8	103695	0	0	2.26785	NM_005992.1(TBX1);NM_080646.1(TBX1);NM_080647.1(TBX1);XM_006724312.2(TBX1);XM_017028925.1(TBX1);XM_017028926.1(TBX1);XM_017028927.1(TBX1);XM_017028928.1(TBX1);
GO:0001007	transcription factor activity, RNA polymerase III transcription factor binding	molecular_function	4	45724	4	103695	0	0	2.26785	NM_001286242.1(GTF3C1);NM_001520.3(GTF3C1);NM_018310.3(BRF2);XM_017023188.1(GTF3C1);
GO:0002144	cytosolic tRNA wobble base thiouridylase complex	cellular_component	1	45724	1	103695	0	0	2.26785	NM_145232.3(CTU1);
GO:0051939	gamma-aminobutyric acid import	biological_process	8	45724	8	103695	0	0	2.26785	NM_003042.3(SLC6A1);XM_005265410.4(SLC6A1);XM_005265411.4(SLC6A1);XM_006713306.3(SLC6A1);XM_011534025.2(SLC6A1);XM_011534027.2(SLC6A1);XM_017007071.1(SLC6A1);XM_017007072.1(SLC6A1);
GO:0001587	Gq/11-coupled serotonin receptor activity	molecular_function	3	45724	3	103695	0	0	2.26785	NM_000868.3(HTR2C);NM_001256760.2(HTR2C);NM_001256761.2(HTR2C);
GO:0031644	regulation of neurological system process	biological_process	3	45724	3	103695	0	0	2.26785	NM_000868.3(HTR2C);NM_001256760.2(HTR2C);NM_001256761.2(HTR2C);
GO:0043397	regulation of corticotropin-releasing hormone secretion	biological_process	3	45724	3	103695	0	0	2.26785	NM_000868.3(HTR2C);NM_001256760.2(HTR2C);NM_001256761.2(HTR2C);
GO:0034676	integrin alpha6-beta4 complex	cellular_component	9	45724	9	103695	0	0	2.26785	NM_000210.3(ITGA6);NM_001079818.2(ITGA6);NM_001316306.1(ITGA6);XM_006712510.1(ITGA6);XM_006712511.1(ITGA6);XM_017004005.1(ITGA6);XM_017004006.1(ITGA6);XM_017004007.1(ITGA6);XM_017004008.1(ITGA6);
GO:0071629	cytoplasm protein quality control by the ubiquitin-proteasome system	biological_process	2	45724	2	103695	0	0	2.26785	NM_194460.2(RNF126);XM_005259594.1(RNF126);
GO:0070702	inner mucus layer	cellular_component	1	45724	1	103695	0	0	2.26785	NM_002457.3(MUC2);
GO:0070703	outer mucus layer	cellular_component	1	45724	1	103695	0	0	2.26785	NM_002457.3(MUC2);
GO:0005600	collagen type XIII trimer	cellular_component	33	45724	33	103695	0	0	2.26785	NM_001130103.1(COL13A1);NM_001320951.1(COL13A1);NM_080798.3(COL13A1);NM_080800.3(COL13A1);NM_080801.3(COL13A1);NM_080802.3(COL13A1);NM_080805.3(COL13A1);XM_011539292.2(COL13A1);XM_011539293.2(COL13A1);XM_011539294.2(COL13A1);XM_011539295.2(COL13A1);XM_017015676.1(COL13A1);XM_017015677.1(COL13A1);XM_017015678.1(COL13A1);XM_017015679.1(COL13A1);XM_017015680.1(COL13A1);XM_017015681.1(COL13A1);XM_017…
GO:0051548	negative regulation of keratinocyte migration	biological_process	8	45724	8	103695	0	0	2.26785	NM_000314.6(PTEN);NM_001304717.2(PTEN);NM_001304718.1(PTEN);NM_031308.3(EPPK1);XM_017013889.1(EPPK1);XM_017013890.1(EPPK1);XM_017013891.1(EPPK1);XM_017013892.1(EPPK1);
GO:0097356	perinucleolar compartment	cellular_component	5	45724	5	103695	0	0	2.26785	NM_031308.3(EPPK1);XM_017013889.1(EPPK1);XM_017013890.1(EPPK1);XM_017013891.1(EPPK1);XM_017013892.1(EPPK1);
GO:1905041	regulation of epithelium regeneration	biological_process	5	45724	5	103695	0	0	2.26785	NM_031308.3(EPPK1);XM_017013889.1(EPPK1);XM_017013890.1(EPPK1);XM_017013891.1(EPPK1);XM_017013892.1(EPPK1);
GO:0001507	acetylcholine catabolic process in synaptic cleft	biological_process	15	45724	15	103695	0	0	2.26785	NM_000665.4(ACHE);NM_001282449.1(ACHE);NM_001302621.1(ACHE);NM_001302622.1(ACHE);NM_005677.3(COLQ);NM_015831.2(ACHE);NM_080538.2(COLQ);NM_080539.3(COLQ);XM_006715995.2(ACHE);XM_011516225.1(ACHE);XM_011516226.1(ACHE);XM_011516228.2(ACHE);XM_011516229.2(ACHE);XM_017012219.1(ACHE);XM_017012220.1(ACHE);
GO:0006581	acetylcholine catabolic process	biological_process	12	45724	12	103695	0	0	2.26785	NM_000665.4(ACHE);NM_001282449.1(ACHE);NM_001302621.1(ACHE);NM_001302622.1(ACHE);NM_015831.2(ACHE);XM_006715995.2(ACHE);XM_011516225.1(ACHE);XM_011516226.1(ACHE);XM_011516228.2(ACHE);XM_011516229.2(ACHE);XM_017012219.1(ACHE);XM_017012220.1(ACHE);
GO:0032223	negative regulation of synaptic transmission, cholinergic	biological_process	12	45724	12	103695	0	0	2.26785	NM_000665.4(ACHE);NM_001282449.1(ACHE);NM_001302621.1(ACHE);NM_001302622.1(ACHE);NM_015831.2(ACHE);XM_006715995.2(ACHE);XM_011516225.1(ACHE);XM_011516226.1(ACHE);XM_011516228.2(ACHE);XM_011516229.2(ACHE);XM_017012219.1(ACHE);XM_017012220.1(ACHE);
GO:0045212	neurotransmitter receptor biosynthetic process	biological_process	12	45724	12	103695	0	0	2.26785	NM_000665.4(ACHE);NM_001282449.1(ACHE);NM_001302621.1(ACHE);NM_001302622.1(ACHE);NM_015831.2(ACHE);XM_006715995.2(ACHE);XM_011516225.1(ACHE);XM_011516226.1(ACHE);XM_011516228.2(ACHE);XM_011516229.2(ACHE);XM_017012219.1(ACHE);XM_017012220.1(ACHE);
GO:0015369	calcium:proton antiporter activity	molecular_function	3	45724	3	103695	0	0	2.26785	NM_012318.2(LETM1);XM_006713884.1(LETM1);XM_017008187.1(LETM1);
GO:0099093	calcium export from the mitochondrion	biological_process	9	45724	9	103695	0	0	2.26785	NM_012318.2(LETM1);NM_024959.2(SLC8B1);XM_006713884.1(LETM1);XM_006719607.2(SLC8B1);XM_011538749.2(SLC8B1);XM_011538750.2(SLC8B1);XM_011538752.2(SLC8B1);XM_017008187.1(LETM1);XM_017019978.1(SLC8B1);
GO:1902771	positive regulation of choline O-acetyltransferase activity	biological_process	8	45724	8	103695	0	0	2.26785	NM_003105.5(SORL1);XM_011542963.2(SORL1);XM_011542965.2(SORL1);XM_011542967.2(SORL1);XM_017018169.1(SORL1);XM_017018170.1(SORL1);XM_017018171.1(SORL1);XM_017018172.1(SORL1);
GO:1902948	negative regulation of tau-protein kinase activity	biological_process	8	45724	8	103695	0	0	2.26785	NM_003105.5(SORL1);XM_011542963.2(SORL1);XM_011542965.2(SORL1);XM_011542967.2(SORL1);XM_017018169.1(SORL1);XM_017018170.1(SORL1);XM_017018171.1(SORL1);XM_017018172.1(SORL1);
GO:1902955	positive regulation of early endosome to recycling endosome transport	biological_process	8	45724	8	103695	0	0	2.26785	NM_003105.5(SORL1);XM_011542963.2(SORL1);XM_011542965.2(SORL1);XM_011542967.2(SORL1);XM_017018169.1(SORL1);XM_017018170.1(SORL1);XM_017018171.1(SORL1);XM_017018172.1(SORL1);
GO:1902997	negative regulation of neurofibrillary tangle assembly	biological_process	8	45724	8	103695	0	0	2.26785	NM_003105.5(SORL1);XM_011542963.2(SORL1);XM_011542965.2(SORL1);XM_011542967.2(SORL1);XM_017018169.1(SORL1);XM_017018170.1(SORL1);XM_017018171.1(SORL1);XM_017018172.1(SORL1);
GO:2001137	positive regulation of endocytic recycling	biological_process	16	45724	16	103695	0	0	2.26785	NM_001103.3(ACTN2);NM_001278343.1(ACTN2);NM_001278344.1(ACTN2);NM_001282444.1(EHD1);NM_001282445.1(EHD1);NM_003105.5(SORL1);NM_006795.3(EHD1);NM_014601.3(EHD2);XM_011542963.2(SORL1);XM_011542965.2(SORL1);XM_011542967.2(SORL1);XM_011544739.1(EHD1);XM_017018169.1(SORL1);XM_017018170.1(SORL1);XM_017018171.1(SORL1);XM_017018172.1(SORL1);
GO:0046904	calcium oxalate binding	molecular_function	1	45724	1	103695	0	0	2.26785	NM_001633.3(AMBP);
GO:0002296	T-helper 1 cell lineage commitment	biological_process	15	45724	15	103695	0	0	2.26785	NM_001030288.2(SPN);NM_001178078.1(STAT6);NM_001178079.1(STAT6);NM_001178080.1(STAT6);NM_001178081.1(STAT6);NM_003123.4(SPN);NM_003153.4(STAT6);XM_006719575.2(STAT6);XM_011538703.2(STAT6);XM_011538704.2(STAT6);XM_011538705.2(STAT6);XM_011538706.2(STAT6);XM_011538707.2(STAT6);XM_011538708.2(STAT6);XM_011538709.2(STAT6);
GO:0060443	mammary gland morphogenesis	biological_process	18	45724	18	103695	0	0	2.26785	NM_001024847.2(TGFBR2);NM_001178078.1(STAT6);NM_001178079.1(STAT6);NM_001178080.1(STAT6);NM_001178081.1(STAT6);NM_003153.4(STAT6);NM_003242.5(TGFBR2);XM_006719575.2(STAT6);XM_011534043.2(TGFBR2);XM_011534045.2(TGFBR2);XM_011538703.2(STAT6);XM_011538704.2(STAT6);XM_011538705.2(STAT6);XM_011538706.2(STAT6);XM_011538707.2(STAT6);XM_011538708.2(STAT6);XM_011538709.2(STAT6);XM_017007106.1(TGFBR2);
GO:0030294	receptor signaling protein tyrosine kinase inhibitor activity	molecular_function	4	45724	4	103695	0	0	2.26785	NM_003773.4(HYAL2);NM_033158.4(HYAL2);XM_005265524.2(HYAL2);XM_005265525.2(HYAL2);
GO:0010603	regulation of cytoplasmic mRNA processing body assembly	biological_process	36	45724	36	103695	0	0	2.26785	NM_001308230.1(ATXN2L);NM_001310121.1(ATXN2);NM_001310123.1(ATXN2);NM_002973.3(ATXN2);NM_007245.3(ATXN2L);NM_017492.3(ATXN2L);NM_145714.2(ATXN2L);NM_148414.2(ATXN2L);NM_148415.2(ATXN2L);NM_148416.2(ATXN2L);XM_005255061.1(ATXN2L);XM_005255062.1(ATXN2L);XM_005255063.3(ATXN2L);XM_005255064.1(ATXN2L);XM_005255065.1(ATXN2L);XM_005255066.1(ATXN2L);XM_005255067.1(ATXN2L);XM_005255068.1(ATXN2L);XM_005255…
GO:2000342	negative regulation of chemokine (C-X-C motif) ligand 2 production	biological_process	8	45724	8	103695	0	0	2.26785	NM_001206804.1(MAP2K5);NM_001314052.1(KLF4);NM_002757.3(MAP2K5);NM_004235.5(KLF4);NM_145160.2(MAP2K5);XM_011521787.2(MAP2K5);XM_011521788.2(MAP2K5);XM_017022414.1(MAP2K5);
GO:0003335	corneocyte development	biological_process	3	45724	3	103695	0	0	2.26785	NM_001301680.1(DNASE1L2);NM_001374.2(DNASE1L2);XM_011522399.1(DNASE1L2);
GO:0030478	actin cap	cellular_component	44	45724	44	103695	0	0	2.26785	NM_000177.4(GSN);NM_001005386.2(ACTR2);NM_001127662.1(GSN);NM_001127663.1(GSN);NM_001127664.1(GSN);NM_001127665.1(GSN);NM_001127666.1(GSN);NM_001127667.1(GSN);NM_001258029.1(GSN);NM_001258030.1(GSN);NM_003941.3(WASL);NM_004342.6(CALD1);NM_005722.3(ACTR2);NM_033138.3(CALD1);NM_033139.3(CALD1);NM_033140.3(CALD1);NM_033157.3(CALD1);NM_198252.2(GSN);XM_005251943.1(GSN);XM_005251944.1(GSN);XM_00525194…
GO:0097017	renal protein absorption	biological_process	31	45724	31	103695	0	0	2.26785	NM_000177.4(GSN);NM_001127662.1(GSN);NM_001127663.1(GSN);NM_001127664.1(GSN);NM_001127665.1(GSN);NM_001127666.1(GSN);NM_001127667.1(GSN);NM_001258029.1(GSN);NM_001258030.1(GSN);NM_198252.2(GSN);XM_005251943.1(GSN);XM_005251944.1(GSN);XM_005251945.3(GSN);XM_006717079.1(GSN);XM_011518584.1(GSN);XM_011518585.1(GSN);XM_011518586.1(GSN);XM_011518587.2(GSN);XM_011518588.2(GSN);XM_011518589.2(GSN);XM_01…
GO:1902174	positive regulation of keratinocyte apoptotic process	biological_process	35	45724	35	103695	0	0	2.26785	NM_000177.4(GSN);NM_001127662.1(GSN);NM_001127663.1(GSN);NM_001127664.1(GSN);NM_001127665.1(GSN);NM_001127666.1(GSN);NM_001127667.1(GSN);NM_001258029.1(GSN);NM_001258030.1(GSN);NM_003014.3(SFRP4);NM_015897.3(PIAS4);NM_198252.2(GSN);XM_005251943.1(GSN);XM_005251944.1(GSN);XM_005251945.3(GSN);XM_006717079.1(GSN);XM_011518584.1(GSN);XM_011518585.1(GSN);XM_011518586.1(GSN);XM_011518587.2(GSN);XM_0115…
GO:1903903	regulation of establishment of T cell polarity	biological_process	31	45724	31	103695	0	0	2.26785	NM_000177.4(GSN);NM_001127662.1(GSN);NM_001127663.1(GSN);NM_001127664.1(GSN);NM_001127665.1(GSN);NM_001127666.1(GSN);NM_001127667.1(GSN);NM_001258029.1(GSN);NM_001258030.1(GSN);NM_198252.2(GSN);XM_005251943.1(GSN);XM_005251944.1(GSN);XM_005251945.3(GSN);XM_006717079.1(GSN);XM_011518584.1(GSN);XM_011518585.1(GSN);XM_011518586.1(GSN);XM_011518587.2(GSN);XM_011518588.2(GSN);XM_011518589.2(GSN);XM_01…
GO:1903906	regulation of plasma membrane raft polarization	biological_process	31	45724	31	103695	0	0	2.26785	NM_000177.4(GSN);NM_001127662.1(GSN);NM_001127663.1(GSN);NM_001127664.1(GSN);NM_001127665.1(GSN);NM_001127666.1(GSN);NM_001127667.1(GSN);NM_001258029.1(GSN);NM_001258030.1(GSN);NM_198252.2(GSN);XM_005251943.1(GSN);XM_005251944.1(GSN);XM_005251945.3(GSN);XM_006717079.1(GSN);XM_011518584.1(GSN);XM_011518585.1(GSN);XM_011518586.1(GSN);XM_011518587.2(GSN);XM_011518588.2(GSN);XM_011518589.2(GSN);XM_01…
GO:1903909	regulation of receptor clustering	biological_process	31	45724	31	103695	0	0	2.26785	NM_000177.4(GSN);NM_001127662.1(GSN);NM_001127663.1(GSN);NM_001127664.1(GSN);NM_001127665.1(GSN);NM_001127666.1(GSN);NM_001127667.1(GSN);NM_001258029.1(GSN);NM_001258030.1(GSN);NM_198252.2(GSN);XM_005251943.1(GSN);XM_005251944.1(GSN);XM_005251945.3(GSN);XM_006717079.1(GSN);XM_011518584.1(GSN);XM_011518585.1(GSN);XM_011518586.1(GSN);XM_011518587.2(GSN);XM_011518588.2(GSN);XM_011518589.2(GSN);XM_01…
GO:0000048	peptidyltransferase activity	molecular_function	17	45724	17	103695	0	0	2.26785	NM_001099781.2(GGT5);NM_001099782.2(GGT5);NM_001288833.1(GGT1);NM_001302464.1(GGT5);NM_001302465.1(GGT5);NM_004121.3(GGT5);NM_013421.2(GGT1);NM_013430.2(GGT1);XM_005261557.2(GGT5);XM_005261558.2(GGT5);XM_011530133.1(GGT5);XM_011530134.1(GGT5);XM_011530135.1(GGT5);XM_011530136.1(GGT5);XM_011530137.2(GGT5);XM_017028768.1(GGT5);XM_017028769.1(GGT5);
GO:0002951	leukotriene-C(4) hydrolase	molecular_function	17	45724	17	103695	0	0	2.26785	NM_001099781.2(GGT5);NM_001099782.2(GGT5);NM_001288833.1(GGT1);NM_001302464.1(GGT5);NM_001302465.1(GGT5);NM_004121.3(GGT5);NM_013421.2(GGT1);NM_013430.2(GGT1);XM_005261557.2(GGT5);XM_005261558.2(GGT5);XM_011530133.1(GGT5);XM_011530134.1(GGT5);XM_011530135.1(GGT5);XM_011530136.1(GGT5);XM_011530137.2(GGT5);XM_017028768.1(GGT5);XM_017028769.1(GGT5);
GO:0033159	negative regulation of protein import into nucleus, translocation	biological_process	11	45724	11	103695	0	0	2.26785	NM_000820.3(GAS6);NM_001143839.3(PDE2A);NM_001146209.2(PDE2A);NM_001243784.1(PDE2A);NM_001317895.1(PARP10);NM_002599.4(PDE2A);NM_032789.4(PARP10);XM_005274040.2(PDE2A);XM_011517336.2(PARP10);XM_011545096.2(PDE2A);XM_017017910.1(PDE2A);
GO:1904613	cellular response to 2,3,7,8-tetrachlorodibenzodioxine	biological_process	8	45724	8	103695	0	0	2.26785	NM_001143839.3(PDE2A);NM_001146209.2(PDE2A);NM_001243784.1(PDE2A);NM_001621.4(AHR);NM_002599.4(PDE2A);XM_005274040.2(PDE2A);XM_011545096.2(PDE2A);XM_017017910.1(PDE2A);
GO:0060739	mesenchymal-epithelial cell signaling involved in prostate gland development	biological_process	17	45724	17	103695	0	0	2.26785	NM_002160.3(TNC);XM_005251972.3(TNC);XM_005251973.3(TNC);XM_005251974.3(TNC);XM_005251975.3(TNC);XM_006717096.3(TNC);XM_006717097.3(TNC);XM_006717098.3(TNC);XM_006717101.3(TNC);XM_011518625.2(TNC);XM_011518626.2(TNC);XM_011518628.2(TNC);XM_011518629.2(TNC);XM_017014678.1(TNC);XM_017014679.1(TNC);XM_017014680.1(TNC);XM_017014681.1(TNC);
GO:0008160	protein tyrosine phosphatase activator activity	molecular_function	15	45724	15	103695	0	0	2.26785	NM_000598.4(IGFBP3);NM_001013398.1(IGFBP3);NM_001193397.1(PPP2R4);NM_001271832.1(PPP2R4);NM_021131.4(PPP2R4);NM_178000.2(PPP2R4);NM_178001.2(PPP2R4);NM_178003.2(PPP2R4);XM_011518834.2(PPP2R4);XM_011518835.2(PPP2R4);XM_011518836.2(PPP2R4);XM_011518837.2(PPP2R4);XM_011518838.2(PPP2R4);XM_017012152.1(IGFBP3);XM_017014888.1(PPP2R4);
GO:0060764	cell-cell signaling involved in mammary gland development	biological_process	9	45724	9	103695	0	0	2.26785	NM_001291902.1(LRP5);NM_002335.3(LRP5);NM_019102.3(HOXA5);XM_005273994.2(LRP5);XM_011545029.1(LRP5);XM_011545030.1(LRP5);XM_011545031.1(LRP5);XM_017017735.1(LRP5);XM_017017736.1(LRP5);
GO:0007525	somatic muscle development	biological_process	45	45724	45	103695	0	0	2.26785	NM_001164507.1(NEB);NM_001164508.1(NEB);NM_001271208.1(NEB);NM_004543.4(NEB);NM_033119.4(NKD1);XM_005246590.2(NEB);XM_005246591.2(NEB);XM_005246592.2(NEB);XM_005246593.2(NEB);XM_005246594.2(NEB);XM_005246596.2(NEB);XM_005246597.2(NEB);XM_005246598.2(NEB);XM_005246599.2(NEB);XM_005246600.2(NEB);XM_005246601.2(NEB);XM_005246602.2(NEB);XM_005246603.2(NEB);XM_005246604.2(NEB);XM_005246606.2(NEB);XM_0…
GO:0030832	regulation of actin filament length	biological_process	43	45724	43	103695	0	0	2.26785	NM_001164507.1(NEB);NM_001164508.1(NEB);NM_001271208.1(NEB);NM_004447.5(EPS8);NM_004543.4(NEB);XM_005246590.2(NEB);XM_005246591.2(NEB);XM_005246592.2(NEB);XM_005246593.2(NEB);XM_005246594.2(NEB);XM_005246596.2(NEB);XM_005246597.2(NEB);XM_005246598.2(NEB);XM_005246599.2(NEB);XM_005246600.2(NEB);XM_005246601.2(NEB);XM_005246602.2(NEB);XM_005246603.2(NEB);XM_005246604.2(NEB);XM_005246606.2(NEB);XM_0…
GO:0033633	negative regulation of cell-cell adhesion mediated by integrin	biological_process	3	45724	3	103695	0	0	2.26785	NM_001297714.1(SWAP70);NM_015055.3(SWAP70);XM_005252830.4(SWAP70);
GO:0008521	acetyl-CoA transmembrane transporter activity	molecular_function	6	45724	6	103695	0	0	2.26785	NM_001190992.1(SLC33A1);NM_004733.3(SLC33A1);XM_011513311.2(SLC33A1);XM_017007462.1(SLC33A1);XM_017007463.1(SLC33A1);XM_017007464.1(SLC33A1);
GO:0015876	acetyl-CoA transport	biological_process	6	45724	6	103695	0	0	2.26785	NM_001190992.1(SLC33A1);NM_004733.3(SLC33A1);XM_011513311.2(SLC33A1);XM_017007462.1(SLC33A1);XM_017007463.1(SLC33A1);XM_017007464.1(SLC33A1);
GO:0002432	granuloma formation	biological_process	4	45724	4	103695	0	0	2.26785	NM_199242.2(UNC13D);XM_011524504.1(UNC13D);XM_011524506.1(UNC13D);XM_011524507.2(UNC13D);
GO:0002263	cell activation involved in immune response	biological_process	15	45724	15	103695	0	0	2.26785	NM_001199378.1(GBF1);NM_001199379.1(GBF1);NM_004193.2(GBF1);XM_005270261.1(GBF1);XM_006718047.1(GBF1);XM_006718048.1(GBF1);XM_006718049.1(GBF1);XM_006718050.1(GBF1);XM_011540312.1(GBF1);XM_011540313.1(GBF1);XM_011540314.2(GBF1);XM_017016861.1(GBF1);XM_017016862.1(GBF1);XM_017016863.1(GBF1);XM_017016864.1(GBF1);
GO:1903409	reactive oxygen species biosynthetic process	biological_process	20	45724	20	103695	0	0	2.26785	NM_001142569.2(C1orf106);NM_001199378.1(GBF1);NM_001199379.1(GBF1);NM_004193.2(GBF1);NM_018265.3(C1orf106);XM_005270261.1(GBF1);XM_006718047.1(GBF1);XM_006718048.1(GBF1);XM_006718049.1(GBF1);XM_006718050.1(GBF1);XM_011509754.2(C1orf106);XM_011509755.1(C1orf106);XM_011509756.2(C1orf106);XM_011540312.1(GBF1);XM_011540313.1(GBF1);XM_011540314.2(GBF1);XM_017016861.1(GBF1);XM_017016862.1(GBF1);XM_0170…
GO:1903420	protein localization to endoplasmic reticulum tubular network	biological_process	15	45724	15	103695	0	0	2.26785	NM_001199378.1(GBF1);NM_001199379.1(GBF1);NM_004193.2(GBF1);XM_005270261.1(GBF1);XM_006718047.1(GBF1);XM_006718048.1(GBF1);XM_006718049.1(GBF1);XM_006718050.1(GBF1);XM_011540312.1(GBF1);XM_011540313.1(GBF1);XM_011540314.2(GBF1);XM_017016861.1(GBF1);XM_017016862.1(GBF1);XM_017016863.1(GBF1);XM_017016864.1(GBF1);
GO:0044323	retinoic acid-responsive element binding	molecular_function	38	45724	38	103695	0	0	2.26785	NM_000964.3(RARA);NM_001024809.3(RARA);NM_001145301.2(RARA);NM_001145302.2(RARA);NM_001291920.1(RXRA);NM_001291921.1(RXRA);NM_002957.5(RXRA);NM_005654.5(NR2F1);NM_014717.2(ZNF536);XM_005257552.4(RARA);XM_005257553.1(RARA);XM_005257554.1(RARA);XM_011525095.1(RARA);XM_011525096.1(RARA);XM_011527554.2(ZNF536);XM_011527555.2(ZNF536);XM_011527557.2(ZNF536);XM_011527558.2(ZNF536);XM_011527560.2(ZNF536)…
GO:0010045	response to nickel cation	biological_process	30	45724	30	103695	0	0	2.26785	NM_001256324.1(CACNA1G);NM_001256325.1(CACNA1G);NM_001256326.1(CACNA1G);NM_001256327.1(CACNA1G);NM_001256328.1(CACNA1G);NM_001256329.1(CACNA1G);NM_001256330.1(CACNA1G);NM_001256331.1(CACNA1G);NM_001256332.1(CACNA1G);NM_001256333.1(CACNA1G);NM_001256334.1(CACNA1G);NM_001256359.1(CACNA1G);NM_001256360.1(CACNA1G);NM_001256361.1(CACNA1G);NM_018896.4(CACNA1G);NM_198376.2(CACNA1G);NM_198377.2(CACNA1G);…
GO:0086018	SA node cell to atrial cardiac muscle cell signaling	biological_process	30	45724	30	103695	0	0	2.26785	NM_001256324.1(CACNA1G);NM_001256325.1(CACNA1G);NM_001256326.1(CACNA1G);NM_001256327.1(CACNA1G);NM_001256328.1(CACNA1G);NM_001256329.1(CACNA1G);NM_001256330.1(CACNA1G);NM_001256331.1(CACNA1G);NM_001256332.1(CACNA1G);NM_001256333.1(CACNA1G);NM_001256334.1(CACNA1G);NM_001256359.1(CACNA1G);NM_001256360.1(CACNA1G);NM_001256361.1(CACNA1G);NM_018896.4(CACNA1G);NM_198376.2(CACNA1G);NM_198377.2(CACNA1G);…
GO:0086027	AV node cell to bundle of His cell signaling	biological_process	30	45724	30	103695	0	0	2.26785	NM_001256324.1(CACNA1G);NM_001256325.1(CACNA1G);NM_001256326.1(CACNA1G);NM_001256327.1(CACNA1G);NM_001256328.1(CACNA1G);NM_001256329.1(CACNA1G);NM_001256330.1(CACNA1G);NM_001256331.1(CACNA1G);NM_001256332.1(CACNA1G);NM_001256333.1(CACNA1G);NM_001256334.1(CACNA1G);NM_001256359.1(CACNA1G);NM_001256360.1(CACNA1G);NM_001256361.1(CACNA1G);NM_018896.4(CACNA1G);NM_198376.2(CACNA1G);NM_198377.2(CACNA1G);…
GO:0086059	voltage-gated calcium channel activity involved SA node cell action potential	molecular_function	48	45724	48	103695	0	0	2.26785	NM_000720.3(CACNA1D);NM_001128839.2(CACNA1D);NM_001128840.2(CACNA1D);NM_001256324.1(CACNA1G);NM_001256325.1(CACNA1G);NM_001256326.1(CACNA1G);NM_001256327.1(CACNA1G);NM_001256328.1(CACNA1G);NM_001256329.1(CACNA1G);NM_001256330.1(CACNA1G);NM_001256331.1(CACNA1G);NM_001256332.1(CACNA1G);NM_001256333.1(CACNA1G);NM_001256334.1(CACNA1G);NM_001256359.1(CACNA1G);NM_001256360.1(CACNA1G);NM_001256361.1(CAC…
GO:0043482	cellular pigment accumulation	biological_process	20	45724	20	103695	0	0	2.26785	NM_001320663.1(SHROOM2);NM_001320664.1(SHROOM2);NM_001649.3(SHROOM2);NM_020859.3(SHROOM3);XM_005263163.4(SHROOM3);XM_005263164.4(SHROOM3);XM_005263165.4(SHROOM3);XM_005274500.4(SHROOM2);XM_006714282.3(SHROOM3);XM_011532157.2(SHROOM3);XM_011532158.2(SHROOM3);XM_011532159.1(SHROOM3);XM_011532160.1(SHROOM3);XM_011532161.2(SHROOM3);XM_011545506.1(SHROOM2);XM_017008488.1(SHROOM3);XM_017008489.1(SHROOM…
GO:0071802	negative regulation of podosome assembly	biological_process	27	45724	27	103695	0	0	2.26785	NM_001162383.1(ARHGEF2);NM_001162384.1(ARHGEF2);NM_004723.3(ARHGEF2);XM_005245587.2(ARHGEF2);XM_005245588.2(ARHGEF2);XM_005245589.4(ARHGEF2);XM_005245590.3(ARHGEF2);XM_005245591.3(ARHGEF2);XM_005245592.2(ARHGEF2);XM_005245593.4(ARHGEF2);XM_005245594.2(ARHGEF2);XM_006711622.3(ARHGEF2);XM_006711623.3(ARHGEF2);XM_006711624.3(ARHGEF2);XM_006711625.3(ARHGEF2);XM_006711626.2(ARHGEF2);XM_011510136.2(ARH…
GO:0032231	regulation of actin filament bundle assembly	biological_process	6	45724	6	103695	0	0	2.26785	NM_001260492.1(RDX);NM_001260493.1(RDX);NM_001260494.1(RDX);NM_001260495.1(RDX);NM_001260496.1(RDX);NM_002906.3(RDX);
GO:0034111	negative regulation of homotypic cell-cell adhesion	biological_process	13	45724	13	103695	0	0	2.26785	NM_001260492.1(RDX);NM_001260493.1(RDX);NM_001260494.1(RDX);NM_001260495.1(RDX);NM_001260496.1(RDX);NM_002906.3(RDX);NM_025069.2(ZNF703);NM_080625.3(CCM2L);XM_006723706.3(CCM2L);XM_011528566.1(CCM2L);XM_011528567.2(CCM2L);XM_011528568.2(CCM2L);XM_011528569.1(CCM2L);
GO:1903392	negative regulation of adherens junction organization	biological_process	6	45724	6	103695	0	0	2.26785	NM_001260492.1(RDX);NM_001260493.1(RDX);NM_001260494.1(RDX);NM_001260495.1(RDX);NM_001260496.1(RDX);NM_002906.3(RDX);
GO:0033842	N-acetyl-beta-glucosaminyl-glycoprotein 4-beta-N-acetylgalactosaminyltransferase activity	molecular_function	3	45724	3	103695	0	0	2.26785	NM_173593.3(B4GALNT3);NM_178537.4(B4GALNT4);XM_017017654.1(B4GALNT4);
GO:0004706	JUN kinase kinase kinase activity	molecular_function	16	45724	16	103695	0	0	2.26785	NM_001284230.1(MAP3K9);NM_001284231.1(MAP3K9);NM_001284232.1(MAP3K9);NM_002419.3(MAP3K11);NM_002446.3(MAP3K10);NM_032435.2(KIAA1804);NM_033141.3(MAP3K9);XM_005267683.4(MAP3K9);XM_006723222.2(MAP3K10);XM_006723223.3(MAP3K10);XM_011526981.2(MAP3K10);XM_011526982.2(MAP3K10);XM_011536788.2(MAP3K9);XM_011536792.1(MAP3K9);XM_011536794.2(MAP3K9);XM_011544305.2(KIAA1804);
GO:0021814	cell motility involved in cerebral cortex radial glia guided migration	biological_process	14	45724	14	103695	0	0	2.26785	NM_032552.3(DAB2IP);NM_138709.2(DAB2IP);XM_005251719.4(DAB2IP);XM_005251721.1(DAB2IP);XM_005251724.4(DAB2IP);XM_011518264.2(DAB2IP);XM_011518265.2(DAB2IP);XM_011518266.2(DAB2IP);XM_011518267.2(DAB2IP);XM_011518270.2(DAB2IP);XM_011518271.2(DAB2IP);XM_017014298.1(DAB2IP);XM_017014299.1(DAB2IP);XM_017014300.1(DAB2IP);
GO:0044301	climbing fiber	cellular_component	15	45724	15	103695	0	0	2.26785	NM_006688.4(C1QL1);NM_032552.3(DAB2IP);NM_138709.2(DAB2IP);XM_005251719.4(DAB2IP);XM_005251721.1(DAB2IP);XM_005251724.4(DAB2IP);XM_011518264.2(DAB2IP);XM_011518265.2(DAB2IP);XM_011518266.2(DAB2IP);XM_011518267.2(DAB2IP);XM_011518270.2(DAB2IP);XM_011518271.2(DAB2IP);XM_017014298.1(DAB2IP);XM_017014299.1(DAB2IP);XM_017014300.1(DAB2IP);
GO:1990032	parallel fiber	cellular_component	14	45724	14	103695	0	0	2.26785	NM_032552.3(DAB2IP);NM_138709.2(DAB2IP);XM_005251719.4(DAB2IP);XM_005251721.1(DAB2IP);XM_005251724.4(DAB2IP);XM_011518264.2(DAB2IP);XM_011518265.2(DAB2IP);XM_011518266.2(DAB2IP);XM_011518267.2(DAB2IP);XM_011518270.2(DAB2IP);XM_011518271.2(DAB2IP);XM_017014298.1(DAB2IP);XM_017014299.1(DAB2IP);XM_017014300.1(DAB2IP);
GO:1990597	AIP1-IRE1 complex	cellular_component	26	45724	26	103695	0	0	2.26785	NM_001433.3(ERN1);NM_021138.3(TRAF2);NM_032552.3(DAB2IP);NM_138709.2(DAB2IP);XM_005251719.4(DAB2IP);XM_005251721.1(DAB2IP);XM_005251724.4(DAB2IP);XM_011518264.2(DAB2IP);XM_011518265.2(DAB2IP);XM_011518266.2(DAB2IP);XM_011518267.2(DAB2IP);XM_011518270.2(DAB2IP);XM_011518271.2(DAB2IP);XM_011518973.2(TRAF2);XM_011518974.2(TRAF2);XM_011518975.2(TRAF2);XM_011518976.2(TRAF2);XM_011518977.2(TRAF2);XM_01…
GO:0008267	poly-glutamine tract binding	molecular_function	9	45724	9	103695	0	0	2.26785	NM_001042681.1(RERE);NM_001042682.1(RERE);NM_012102.3(RERE);XM_005263464.2(RERE);XM_005263466.1(RERE);XM_011541510.1(RERE);XM_011541511.1(RERE);XM_017001358.1(RERE);XM_017001359.1(RERE);
GO:0051391	tRNA acetylation	biological_process	2	45724	2	103695	0	0	2.26785	NM_001144030.1(NAT10);NM_024662.2(NAT10);
GO:0051392	tRNA N-acetyltransferase activity	molecular_function	2	45724	2	103695	0	0	2.26785	NM_001144030.1(NAT10);NM_024662.2(NAT10);
GO:1904812	rRNA acetylation involved in maturation of SSU-rRNA	biological_process	2	45724	2	103695	0	0	2.26785	NM_001144030.1(NAT10);NM_024662.2(NAT10);
GO:1990883	rRNA cytidine N-acetyltransferase activity	molecular_function	2	45724	2	103695	0	0	2.26785	NM_001144030.1(NAT10);NM_024662.2(NAT10);
GO:0035212	cell competition in a multicellular organism	biological_process	15	45724	15	103695	0	0	2.26785	NM_001171904.1(VPRBP);NM_014703.2(VPRBP);XM_005276753.4(VPRBP);XM_005276755.4(VPRBP);XM_011534273.2(VPRBP);XM_011534274.2(VPRBP);XM_011534275.2(VPRBP);XM_011534276.2(VPRBP);XM_011534277.2(VPRBP);XM_017007546.1(VPRBP);XM_017007547.1(VPRBP);XM_017007548.1(VPRBP);XM_017007549.1(VPRBP);XM_017007550.1(VPRBP);XM_017007551.1(VPRBP);
GO:1990244	histone kinase activity (H2A-T120 specific)	molecular_function	15	45724	15	103695	0	0	2.26785	NM_001171904.1(VPRBP);NM_014703.2(VPRBP);XM_005276753.4(VPRBP);XM_005276755.4(VPRBP);XM_011534273.2(VPRBP);XM_011534274.2(VPRBP);XM_011534275.2(VPRBP);XM_011534276.2(VPRBP);XM_011534277.2(VPRBP);XM_017007546.1(VPRBP);XM_017007547.1(VPRBP);XM_017007548.1(VPRBP);XM_017007549.1(VPRBP);XM_017007550.1(VPRBP);XM_017007551.1(VPRBP);
GO:1990245	histone H2A-T120 phosphorylation	biological_process	15	45724	15	103695	0	0	2.26785	NM_001171904.1(VPRBP);NM_014703.2(VPRBP);XM_005276753.4(VPRBP);XM_005276755.4(VPRBP);XM_011534273.2(VPRBP);XM_011534274.2(VPRBP);XM_011534275.2(VPRBP);XM_011534276.2(VPRBP);XM_011534277.2(VPRBP);XM_017007546.1(VPRBP);XM_017007547.1(VPRBP);XM_017007548.1(VPRBP);XM_017007549.1(VPRBP);XM_017007550.1(VPRBP);XM_017007551.1(VPRBP);
GO:0005152	interleukin-1 receptor antagonist activity	molecular_function	13	45724	13	103695	0	0	2.26785	NM_000577.4(IL1RN);NM_001318914.1(IL1RN);NM_012275.2(IL36RN);NM_012293.2(PXDN);NM_173170.1(IL36RN);NM_173841.2(IL1RN);NM_173842.2(IL1RN);NM_173843.2(IL1RN);XM_005263661.4(IL1RN);XM_005264707.3(PXDN);XM_011510396.1(PXDN);XM_011510397.2(PXDN);XM_011511121.1(IL1RN);
GO:1903691	positive regulation of wound healing, spreading of epidermal cells	biological_process	13	45724	13	103695	0	0	2.26785	NM_001003698.3(RREB1);NM_001003699.3(RREB1);NM_001003700.1(RREB1);NM_001168344.1(RREB1);NM_004958.3(MTOR);XM_005263438.2(MTOR);XM_006715157.3(RREB1);XM_011514794.2(RREB1);XM_011514795.2(RREB1);XM_011541166.2(MTOR);XM_017000900.1(MTOR);XM_017000901.1(MTOR);XM_017000902.1(MTOR);
GO:0000256	allantoin catabolic process	biological_process	7	45724	7	103695	0	0	2.26785	NM_018436.3(ALLC);XM_011510369.2(ALLC);XM_011510370.2(ALLC);XM_017004495.1(ALLC);XM_017004496.1(ALLC);XM_017004497.1(ALLC);XM_017004498.1(ALLC);
GO:0004037	allantoicase activity	molecular_function	7	45724	7	103695	0	0	2.26785	NM_018436.3(ALLC);XM_011510369.2(ALLC);XM_011510370.2(ALLC);XM_017004495.1(ALLC);XM_017004496.1(ALLC);XM_017004497.1(ALLC);XM_017004498.1(ALLC);
GO:0003226	right ventricular compact myocardium morphogenesis	biological_process	8	45724	8	103695	0	0	2.26785	NM_001316690.1(CHD7);NM_017780.3(CHD7);XM_011517553.2(CHD7);XM_011517554.2(CHD7);XM_011517555.2(CHD7);XM_011517560.2(CHD7);XM_017013612.1(CHD7);XM_017013613.1(CHD7);
GO:0005585	collagen type II trimer	cellular_component	6	45724	6	103695	0	0	2.26785	NM_001844.4(COL2A1);NM_033150.2(COL2A1);XM_017018828.1(COL2A1);XM_017018829.1(COL2A1);XM_017018830.1(COL2A1);XM_017018831.1(COL2A1);
GO:0003363	lamellipodium assembly involved in ameboidal cell migration	biological_process	15	45724	15	103695	0	0	2.26785	NM_001170637.3(SRGAP2);NM_001300952.1(SRGAP2);NM_015326.4(SRGAP2);XM_005277510.2(SRGAP2);XM_005277511.2(SRGAP2);XM_005277514.1(SRGAP2);XM_005277515.1(SRGAP2);XM_011509354.1(SRGAP2);XM_011509355.1(SRGAP2);XM_011509356.2(SRGAP2);XM_011509359.1(SRGAP2);XM_017000838.1(SRGAP2);XM_017000839.1(SRGAP2);XM_017000840.1(SRGAP2);XM_017000841.1(SRGAP2);
GO:0006218	uridine catabolic process	biological_process	10	45724	10	103695	0	0	2.26785	NM_001287426.1(UPP1);NM_001287428.1(UPP1);NM_001287429.1(UPP1);NM_001287430.1(UPP1);NM_003364.3(UPP1);XM_005249838.4(UPP1);XM_011515512.2(UPP1);XM_011515513.2(UPP1);XM_011515514.2(UPP1);XM_011515515.2(UPP1);
GO:0150019	basal dendrite morphogenesis	biological_process	8	45724	8	103695	0	0	2.26785	NM_001252043.1(TAOK2);NM_004783.3(TAOK2);NM_016151.3(TAOK2);XM_011545982.1(TAOK2);XM_011545983.2(TAOK2);XM_011545984.1(TAOK2);XM_011545985.1(TAOK2);XM_011545986.2(TAOK2);
GO:0150020	basal dendrite arborization	biological_process	29	45724	29	103695	0	0	2.26785	NM_001024628.2(NRP1);NM_001024629.2(NRP1);NM_001244972.1(NRP1);NM_001244973.1(NRP1);NM_001252043.1(TAOK2);NM_003873.5(NRP1);NM_004783.3(TAOK2);NM_006080.2(SEMA3A);NM_016151.3(TAOK2);XM_005250110.3(SEMA3A);XM_005250111.4(SEMA3A);XM_006715839.3(SEMA3A);XM_006717521.1(NRP1);XM_006717522.1(NRP1);XM_006717523.2(NRP1);XM_006717524.1(NRP1);XM_006717525.1(NRP1);XM_006717526.1(NRP1);XM_011515734.2(SEMA3A)…
GO:0070159	mitochondrial threonyl-tRNA aminoacylation	biological_process	7	45724	7	103695	0	0	2.26785	NM_001271895.1(TARS2);NM_001271896.1(TARS2);NM_025150.4(TARS2);XM_006711555.1(TARS2);XM_006711556.1(TARS2);XM_017002394.1(TARS2);XM_017002395.1(TARS2);
GO:0047658	alpha-amino-acid esterase activity	molecular_function	2	45724	2	103695	0	0	2.26785	NM_001302777.1(BPHL);NM_004332.3(BPHL);
GO:1905419	sperm flagellum movement involved in flagellated sperm motility	biological_process	7	45724	7	103695	0	0	2.26785	NM_012263.4(TTLL1);XM_006724225.3(TTLL1);XM_011530108.2(TTLL1);XM_011530110.2(TTLL1);XM_017028751.1(TTLL1);XM_017028752.1(TTLL1);XM_017028753.1(TTLL1);
GO:0048563	post-embryonic animal organ morphogenesis	biological_process	49	45724	49	103695	0	0	2.26785	NM_000260.3(MYO7A);NM_001127179.2(MYO7A);NM_001127180.1(MYO7A);NM_001204106.1(BCL2L11);NM_001204107.1(BCL2L11);NM_001204108.1(BCL2L11);NM_001204109.1(BCL2L11);NM_001204110.1(BCL2L11);NM_001204111.1(BCL2L11);NM_001204112.1(BCL2L11);NM_001204113.1(BCL2L11);NM_006538.4(BCL2L11);NM_138621.4(BCL2L11);NM_138622.3(BCL2L11);NM_138623.3(BCL2L11);NM_138624.3(BCL2L11);NM_138625.3(BCL2L11);NM_138626.3(BCL2L1…
GO:0043175	RNA polymerase core enzyme binding	molecular_function	5	45724	5	103695	0	0	2.26785	NM_001286188.1(SCAF8);NM_001286189.1(SCAF8);NM_001286194.1(SCAF8);NM_001286199.1(SCAF8);NM_014892.4(SCAF8);
GO:0034213	quinolinate catabolic process	biological_process	5	45724	5	103695	0	0	2.26785	NM_001318249.1(QPRT);NM_001318250.1(QPRT);NM_014298.4(QPRT);XM_005255223.3(QPRT);XM_017023101.1(QPRT);
GO:0061448	connective tissue development	biological_process	14	45724	14	103695	0	0	2.26785	NM_001128225.2(SLC39A13);NM_152264.4(SLC39A13);XM_006718381.3(SLC39A13);XM_006718383.3(SLC39A13);XM_006718384.2(SLC39A13);XM_006718385.2(SLC39A13);XM_011520466.1(SLC39A13);XM_011520467.1(SLC39A13);XM_011520468.2(SLC39A13);XM_011520469.1(SLC39A13);XM_011520470.1(SLC39A13);XM_017018540.1(SLC39A13);XM_017018541.1(SLC39A13);XM_017018542.1(SLC39A13);
GO:0070097	delta-catenin binding	molecular_function	27	45724	27	103695	0	0	2.26785	NM_001079520.1(DACT1);NM_001098503.1(PTPRJ);NM_001286350.1(DACT2);NM_001286351.1(DACT2);NM_001301046.1(DACT3);NM_002843.3(PTPRJ);NM_007050.5(PTPRT);NM_016651.5(DACT1);NM_133170.3(PTPRT);NM_145056.2(DACT3);NM_175058.4(PLEKHA7);NM_214462.4(DACT2);XM_006720167.3(DACT1);XM_011526499.2(DACT3);XM_011526500.2(DACT3);XM_011535507.2(DACT2);XM_017017240.1(PLEKHA7);XM_017017241.1(PLEKHA7);XM_017017242.1(PLE…
GO:0019932	second-messenger-mediated signaling	biological_process	24	45724	24	103695	0	0	2.26785	NM_001060.5(TBXA2R);NM_002715.2(PPP2CA);NM_003648.2(DGKD);NM_014225.5(PPP2R1A);NM_152879.2(DGKD);NM_201636.2(TBXA2R);XM_005246107.3(DGKD);XM_005246108.1(DGKD);XM_005246110.3(DGKD);XM_011512028.2(DGKD);XM_011512029.2(DGKD);XM_011512030.2(DGKD);XM_011512031.2(DGKD);XM_011512032.2(DGKD);XM_011512033.2(DGKD);XM_011512035.1(DGKD);XM_011512037.2(DGKD);XM_011512039.2(DGKD);XM_011512040.2(DGKD);XM_011528…
GO:0060032	notochord regression	biological_process	14	45724	14	103695	0	0	2.26785	NM_001160045.1(GLI1);NM_001167609.1(GLI1);NM_005269.2(GLI1);NM_005270.4(GLI2);XM_006712422.2(GLI2);XM_011510969.2(GLI2);XM_011510970.2(GLI2);XM_011510971.2(GLI2);XM_011510972.2(GLI2);XM_011510973.2(GLI2);XM_011510974.2(GLI2);XM_011538189.2(GLI1);XM_011538190.1(GLI1);XM_017003818.1(GLI2);
GO:0061832	basal ectoplasmic specialization	cellular_component	4	45724	4	103695	0	0	2.26785	NM_020721.1(KIAA1210);XM_006724774.3(KIAA1210);XM_017029688.1(KIAA1210);XM_017029689.1(KIAA1210);
GO:0008890	glycine C-acetyltransferase activity	molecular_function	10	45724	10	103695	0	0	2.26785	NM_001171690.1(GCAT);NM_014291.3(GCAT);XM_005261409.3(GCAT);XM_005261410.3(GCAT);XM_005261411.1(GCAT);XM_011530023.1(GCAT);XM_017028674.1(GCAT);XM_017028675.1(GCAT);XM_017028676.1(GCAT);XM_017028677.1(GCAT);
GO:0019518	L-threonine catabolic process to glycine	biological_process	10	45724	10	103695	0	0	2.26785	NM_001171690.1(GCAT);NM_014291.3(GCAT);XM_005261409.3(GCAT);XM_005261410.3(GCAT);XM_005261411.1(GCAT);XM_011530023.1(GCAT);XM_017028674.1(GCAT);XM_017028675.1(GCAT);XM_017028676.1(GCAT);XM_017028677.1(GCAT);
GO:0021535	cell migration in hindbrain	biological_process	11	45724	11	103695	0	0	2.26785	NM_006237.3(POU4F1);NM_017789.4(SEMA4C);XM_006712606.3(SEMA4C);XM_011511378.2(SEMA4C);XM_011511379.2(SEMA4C);XM_011511380.1(SEMA4C);XM_011511381.1(SEMA4C);XM_011511382.2(SEMA4C);XM_011511383.1(SEMA4C);XM_017004393.1(SEMA4C);XM_017004394.1(SEMA4C);
GO:0048880	sensory system development	biological_process	9	45724	9	103695	0	0	2.26785	NM_002202.2(ISL1);NM_006080.2(SEMA3A);NM_006237.3(POU4F1);XM_005250110.3(SEMA3A);XM_005250111.4(SEMA3A);XM_006715839.3(SEMA3A);XM_011515734.2(SEMA3A);XM_011543380.2(ISL1);XM_017011673.1(SEMA3A);
GO:0051355	proprioception involved in equilibrioception	biological_process	1	45724	1	103695	0	0	2.26785	NM_006237.3(POU4F1);
GO:2001208	negative regulation of transcription elongation by RNA polymerase I	biological_process	1	45724	1	103695	0	0	2.26785	NM_006237.3(POU4F1);
GO:0052731	phosphocholine phosphatase activity	molecular_function	3	45724	3	103695	0	0	2.26785	NM_001143804.1(PHOSPHO1);NM_178500.3(PHOSPHO1);XM_017024271.1(PHOSPHO1);
GO:0052732	phosphoethanolamine phosphatase activity	molecular_function	3	45724	3	103695	0	0	2.26785	NM_001143804.1(PHOSPHO1);NM_178500.3(PHOSPHO1);XM_017024271.1(PHOSPHO1);
GO:0006668	sphinganine-1-phosphate metabolic process	biological_process	2	45724	2	103695	0	0	2.26785	NM_030791.3(SGPP1);XM_017021678.1(SGPP1);
GO:0032173	septin collar	cellular_component	9	45724	9	103695	0	0	2.26785	NM_015129.5(SEPT6);NM_145799.3(SEPT6);NM_145800.3(SEPT6);NM_145802.3(SEPT6);XM_005262400.3(SEPT6);XM_006724748.2(SEPT6);XM_006724750.2(SEPT6);XM_011531317.2(SEPT6);XM_011531318.2(SEPT6);
GO:0031151	histone methyltransferase activity (H3-K79 specific)	molecular_function	7	45724	7	103695	0	0	2.26785	NM_032482.2(DOT1L);XM_005259659.3(DOT1L);XM_005259660.3(DOT1L);XM_011528359.2(DOT1L);XM_011528360.1(DOT1L);XM_011528361.2(DOT1L);XM_017027366.1(DOT1L);
GO:0034729	histone H3-K79 methylation	biological_process	7	45724	7	103695	0	0	2.26785	NM_032482.2(DOT1L);XM_005259659.3(DOT1L);XM_005259660.3(DOT1L);XM_011528359.2(DOT1L);XM_011528360.1(DOT1L);XM_011528361.2(DOT1L);XM_017027366.1(DOT1L);
GO:2000677	regulation of transcription regulatory region DNA binding	biological_process	7	45724	7	103695	0	0	2.26785	NM_032482.2(DOT1L);XM_005259659.3(DOT1L);XM_005259660.3(DOT1L);XM_011528359.2(DOT1L);XM_011528360.1(DOT1L);XM_011528361.2(DOT1L);XM_017027366.1(DOT1L);
GO:0010046	response to mycotoxin	biological_process	3	45724	3	103695	0	0	2.26785	NM_001188.3(BAK1);XM_011514779.2(BAK1);XM_011514780.1(BAK1);
GO:0097145	BAK complex	cellular_component	3	45724	3	103695	0	0	2.26785	NM_001188.3(BAK1);XM_011514779.2(BAK1);XM_011514780.1(BAK1);
GO:0036486	ventral trunk neural crest cell migration	biological_process	30	45724	30	103695	0	0	2.26785	NM_001024628.2(NRP1);NM_001024629.2(NRP1);NM_001244972.1(NRP1);NM_001244973.1(NRP1);NM_001318798.1(SEMA3F);NM_001318800.1(SEMA3F);NM_003873.5(NRP1);NM_004186.4(SEMA3F);NM_006080.2(SEMA3A);XM_005250110.3(SEMA3A);XM_005250111.4(SEMA3A);XM_005265381.4(SEMA3F);XM_005265382.4(SEMA3F);XM_006713289.3(SEMA3F);XM_006713290.3(SEMA3F);XM_006715839.3(SEMA3A);XM_006717521.1(NRP1);XM_006717522.1(NRP1);XM_00671…
GO:0048846	axon extension involved in axon guidance	biological_process	58	45724	58	103695	0	0	2.26785	NM_001024628.2(NRP1);NM_001024629.2(NRP1);NM_001243280.1(ALCAM);NM_001243281.1(ALCAM);NM_001243283.1(ALCAM);NM_001244972.1(NRP1);NM_001244973.1(NRP1);NM_001271946.1(SLIT3);NM_001289135.2(SLIT2);NM_001289136.2(SLIT2);NM_001318798.1(SEMA3F);NM_001318800.1(SEMA3F);NM_001627.3(ALCAM);NM_003061.2(SLIT1);NM_003062.3(SLIT3);NM_003872.2(NRP2);NM_003873.5(NRP1);NM_004186.4(SEMA3F);NM_004787.3(SLIT2);NM_00…
GO:0097490	sympathetic neuron projection extension	biological_process	42	45724	42	103695	0	0	2.26785	NM_001024628.2(NRP1);NM_001024629.2(NRP1);NM_001244972.1(NRP1);NM_001244973.1(NRP1);NM_001318798.1(SEMA3F);NM_001318800.1(SEMA3F);NM_003872.2(NRP2);NM_003873.5(NRP1);NM_004186.4(SEMA3F);NM_006080.2(SEMA3A);NM_018534.3(NRP2);NM_201264.1(NRP2);NM_201266.1(NRP2);NM_201267.1(NRP2);NM_201279.1(NRP2);XM_005246933.3(NRP2);XM_005246934.3(NRP2);XM_005250110.3(SEMA3A);XM_005250111.4(SEMA3A);XM_005265381.4(…
GO:0097491	sympathetic neuron projection guidance	biological_process	42	45724	42	103695	0	0	2.26785	NM_001024628.2(NRP1);NM_001024629.2(NRP1);NM_001244972.1(NRP1);NM_001244973.1(NRP1);NM_001318798.1(SEMA3F);NM_001318800.1(SEMA3F);NM_003872.2(NRP2);NM_003873.5(NRP1);NM_004186.4(SEMA3F);NM_006080.2(SEMA3A);NM_018534.3(NRP2);NM_201264.1(NRP2);NM_201266.1(NRP2);NM_201267.1(NRP2);NM_201279.1(NRP2);XM_005246933.3(NRP2);XM_005246934.3(NRP2);XM_005250110.3(SEMA3A);XM_005250111.4(SEMA3A);XM_005265381.4(…
GO:1901166	neural crest cell migration involved in autonomic nervous system development	biological_process	31	45724	31	103695	0	0	2.26785	NM_001024628.2(NRP1);NM_001024629.2(NRP1);NM_001244972.1(NRP1);NM_001244973.1(NRP1);NM_001318798.1(SEMA3F);NM_001318800.1(SEMA3F);NM_003873.5(NRP1);NM_003924.3(PHOX2B);NM_004186.4(SEMA3F);NM_006080.2(SEMA3A);XM_005250110.3(SEMA3A);XM_005250111.4(SEMA3A);XM_005265381.4(SEMA3F);XM_005265382.4(SEMA3F);XM_006713289.3(SEMA3F);XM_006713290.3(SEMA3F);XM_006715839.3(SEMA3A);XM_006717521.1(NRP1);XM_006717…
GO:1902285	semaphorin-plexin signaling pathway involved in neuron projection guidance	biological_process	42	45724	42	103695	0	0	2.26785	NM_001024628.2(NRP1);NM_001024629.2(NRP1);NM_001244972.1(NRP1);NM_001244973.1(NRP1);NM_001318798.1(SEMA3F);NM_001318800.1(SEMA3F);NM_003872.2(NRP2);NM_003873.5(NRP1);NM_004186.4(SEMA3F);NM_006080.2(SEMA3A);NM_018534.3(NRP2);NM_201264.1(NRP2);NM_201266.1(NRP2);NM_201267.1(NRP2);NM_201279.1(NRP2);XM_005246933.3(NRP2);XM_005246934.3(NRP2);XM_005250110.3(SEMA3A);XM_005250111.4(SEMA3A);XM_005265381.4(…
GO:1903801	L-leucine import across plasma membrane	biological_process	4	45724	4	103695	0	0	2.26785	NM_001012662.2(SLC3A2);NM_001012664.2(SLC3A2);NM_001013251.2(SLC3A2);NM_002394.5(SLC3A2);
GO:0097475	motor neuron migration	biological_process	53	45724	53	103695	0	0	2.26785	NM_001024628.2(NRP1);NM_001024629.2(NRP1);NM_001025366.2(VEGFA);NM_001025367.2(VEGFA);NM_001025368.2(VEGFA);NM_001025369.2(VEGFA);NM_001025370.2(VEGFA);NM_001033756.2(VEGFA);NM_001144060.1(NHSL1);NM_001171622.1(VEGFA);NM_001171623.1(VEGFA);NM_001171624.1(VEGFA);NM_001171625.1(VEGFA);NM_001171626.1(VEGFA);NM_001171627.1(VEGFA);NM_001171628.1(VEGFA);NM_001171629.1(VEGFA);NM_001171630.1(VEGFA);NM_00…
GO:0047685	amine sulfotransferase activity	molecular_function	1	45724	1	103695	0	0	2.26785	NM_177552.3(SULT1A3);
GO:0010454	negative regulation of cell fate commitment	biological_process	8	45724	8	103695	0	0	2.26785	NM_001252294.1(SPDEF);NM_012391.2(SPDEF);NM_015464.2(SOSTDC1);NM_177400.2(NKX6-2);XM_005248988.4(SPDEF);XM_011514457.2(SPDEF);XM_017011943.1(SOSTDC1);XM_017016789.1(NKX6-2);
GO:0010455	positive regulation of cell fate commitment	biological_process	6	45724	6	103695	0	0	2.26785	NM_001252294.1(SPDEF);NM_012391.2(SPDEF);NM_177400.2(NKX6-2);XM_005248988.4(SPDEF);XM_011514457.2(SPDEF);XM_017016789.1(NKX6-2);
GO:0032244	positive regulation of nucleoside transport	biological_process	5	45724	5	103695	0	0	2.26785	NM_000674.2(ADORA1);NM_001048230.1(ADORA1);XM_005244901.1(ADORA1);XM_005244902.4(ADORA1);XM_017000342.1(ADORA1);
GO:0032900	negative regulation of neurotrophin production	biological_process	5	45724	5	103695	0	0	2.26785	NM_000674.2(ADORA1);NM_001048230.1(ADORA1);XM_005244901.1(ADORA1);XM_005244902.4(ADORA1);XM_017000342.1(ADORA1);
GO:0042323	negative regulation of circadian sleep/wake cycle, non-REM sleep	biological_process	8	45724	8	103695	0	0	2.26785	NM_000022.3(ADA);NM_000674.2(ADORA1);NM_001048230.1(ADORA1);NM_001322050.1(ADA);NM_001322051.1(ADA);XM_005244901.1(ADORA1);XM_005244902.4(ADORA1);XM_017000342.1(ADORA1);
GO:0070256	negative regulation of mucus secretion	biological_process	8	45724	8	103695	0	0	2.26785	NM_000022.3(ADA);NM_000674.2(ADORA1);NM_001048230.1(ADORA1);NM_001322050.1(ADA);NM_001322051.1(ADA);XM_005244901.1(ADORA1);XM_005244902.4(ADORA1);XM_017000342.1(ADORA1);
GO:0031477	myosin VII complex	cellular_component	17	45724	17	103695	0	0	2.26785	NM_000260.3(MYO7A);NM_001127179.2(MYO7A);NM_001127180.1(MYO7A);XM_011545044.2(MYO7A);XM_011545046.2(MYO7A);XM_011545050.2(MYO7A);XM_017017778.1(MYO7A);XM_017017779.1(MYO7A);XM_017017780.1(MYO7A);XM_017017781.1(MYO7A);XM_017017782.1(MYO7A);XM_017017783.1(MYO7A);XM_017017784.1(MYO7A);XM_017017785.1(MYO7A);XM_017017786.1(MYO7A);XM_017017787.1(MYO7A);XM_017017788.1(MYO7A);
GO:0051904	pigment granule transport	biological_process	17	45724	17	103695	0	0	2.26785	NM_000260.3(MYO7A);NM_001127179.2(MYO7A);NM_001127180.1(MYO7A);XM_011545044.2(MYO7A);XM_011545046.2(MYO7A);XM_011545050.2(MYO7A);XM_017017778.1(MYO7A);XM_017017779.1(MYO7A);XM_017017780.1(MYO7A);XM_017017781.1(MYO7A);XM_017017782.1(MYO7A);XM_017017783.1(MYO7A);XM_017017784.1(MYO7A);XM_017017785.1(MYO7A);XM_017017786.1(MYO7A);XM_017017787.1(MYO7A);XM_017017788.1(MYO7A);
GO:1990435	upper tip-link density	cellular_component	17	45724	17	103695	0	0	2.26785	NM_000260.3(MYO7A);NM_001127179.2(MYO7A);NM_001127180.1(MYO7A);XM_011545044.2(MYO7A);XM_011545046.2(MYO7A);XM_011545050.2(MYO7A);XM_017017778.1(MYO7A);XM_017017779.1(MYO7A);XM_017017780.1(MYO7A);XM_017017781.1(MYO7A);XM_017017782.1(MYO7A);XM_017017783.1(MYO7A);XM_017017784.1(MYO7A);XM_017017785.1(MYO7A);XM_017017786.1(MYO7A);XM_017017787.1(MYO7A);XM_017017788.1(MYO7A);
GO:0032685	negative regulation of granulocyte macrophage colony-stimulating factor production	biological_process	6	45724	6	103695	0	0	2.26785	NM_001184879.1(CD84);NM_001184881.1(CD84);NM_001184882.1(CD84);NM_003874.3(CD84);XM_011510094.2(CD84);XM_011510095.2(CD84);
GO:0097037	heme export	biological_process	4	45724	4	103695	0	0	2.26785	NM_014053.3(FLVCR1);XM_011509446.2(FLVCR1);XM_011509447.2(FLVCR1);XM_011509448.1(FLVCR1);
GO:0022803	passive transmembrane transporter activity	molecular_function	2	45724	2	103695	0	0	2.26785	NM_145913.3(SLC5A8);XM_017018910.1(SLC5A8);
GO:0035585	calcium-mediated signaling using extracellular calcium source	biological_process	100	45724	100	103695	0	0	2.26785	NM_000719.6(CACNA1C);NM_001114135.4(DMTN);NM_001114136.2(DMTN);NM_001114137.3(DMTN);NM_001114138.2(DMTN);NM_001114139.3(DMTN);NM_001129827.1(CACNA1C);NM_001129829.1(CACNA1C);NM_001129830.2(CACNA1C);NM_001129831.1(CACNA1C);NM_001129832.1(CACNA1C);NM_001129833.1(CACNA1C);NM_001129834.1(CACNA1C);NM_001129835.1(CACNA1C);NM_001129836.1(CACNA1C);NM_001129837.1(CACNA1C);NM_001129838.1(CACNA1C);NM_001129…
GO:0017060	3-galactosyl-N-acetylglucosaminide 4-alpha-L-fucosyltransferase activity	molecular_function	22	45724	22	103695	0	0	2.26785	NM_000149.3(FUT3);NM_000150.2(FUT6);NM_001040701.1(FUT6);NM_001097639.1(FUT3);NM_001097640.1(FUT3);NM_001097641.1(FUT3);NM_002034.2(FUT5);XM_005259526.4(FUT6);XM_005259527.3(FUT6);XM_011527865.1(FUT3);XM_011527866.1(FUT3);XM_011527867.1(FUT3);XM_011527868.2(FUT6);XM_011527869.2(FUT6);XM_011527870.2(FUT6);XM_011527872.2(FUT6);XM_011527873.2(FUT6);XM_011527874.2(FUT6);XM_011527875.2(FUT6);XM_011527…
GO:2000465	regulation of glycogen (starch) synthase activity	biological_process	7	45724	7	103695	0	0	2.26785	NM_001184745.1(PPP1R3F);NM_033215.4(PPP1R3F);XM_005272687.3(PPP1R3F);XM_017029932.1(PPP1R3F);XM_017029933.1(PPP1R3F);XM_017029934.1(PPP1R3F);XM_017029935.1(PPP1R3F);
GO:2001069	glycogen binding	molecular_function	8	45724	8	103695	0	0	2.26785	NM_001184745.1(PPP1R3F);NM_003943.4(STBD1);NM_033215.4(PPP1R3F);XM_005272687.3(PPP1R3F);XM_017029932.1(PPP1R3F);XM_017029933.1(PPP1R3F);XM_017029934.1(PPP1R3F);XM_017029935.1(PPP1R3F);
GO:2000003	positive regulation of DNA damage checkpoint	biological_process	4	45724	4	103695	0	0	2.26785	NM_021174.5(CCAR2);XM_011544603.1(CCAR2);XM_011544604.1(CCAR2);XM_017013717.1(CCAR2);
GO:0030023	extracellular matrix constituent conferring elasticity	molecular_function	9	45724	9	103695	0	0	2.26785	NM_000138.4(FBN1);NM_001303110.1(COL4A1);NM_001845.5(COL4A1);NM_001999.3(FBN2);NM_007046.3(EMILIN1);NM_032048.2(EMILIN2);XM_011521048.2(COL4A1);XM_017009228.1(FBN2);XM_017026038.1(EMILIN2);
GO:0034668	integrin alpha4-beta1 complex	cellular_component	1	45724	1	103695	0	0	2.26785	NM_007046.3(EMILIN1);
GO:0098640	integrin binding involved in cell-matrix adhesion	molecular_function	3	45724	3	103695	0	0	2.26785	NM_007046.3(EMILIN1);NM_130760.2(MADCAM1);NM_130762.2(MADCAM1);
GO:1990971	EMILIN complex	cellular_component	1	45724	1	103695	0	0	2.26785	NM_007046.3(EMILIN1);
GO:0019867	outer membrane	cellular_component	18	45724	18	103695	0	0	2.26785	NM_001254740.1(SLC24A1);NM_001301031.1(SLC24A1);NM_001301032.1(SLC24A1);NM_001301033.1(SLC24A1);NM_004727.2(SLC24A1);NM_054027.4(ANKH);XM_005254778.3(SLC24A1);XM_005254781.3(SLC24A1);XM_006720768.3(SLC24A1);XM_011514067.1(ANKH);XM_011522219.1(SLC24A1);XM_011522220.2(SLC24A1);XM_011522221.2(SLC24A1);XM_011522222.2(SLC24A1);XM_011522226.2(SLC24A1);XM_017009644.1(ANKH);XM_017022724.1(SLC24A1);XM_017…
GO:0003025	regulation of systemic arterial blood pressure by baroreceptor feedback	biological_process	30	45724	30	103695	0	0	2.26785	NM_001111018.1(NAV2);NM_001111019.2(NAV2);NM_001244963.1(NAV2);NM_145117.4(NAV2);NM_182964.5(NAV2);XM_005253214.4(NAV2);XM_006718364.3(NAV2);XM_006718365.3(NAV2);XM_006718366.3(NAV2);XM_006718367.3(NAV2);XM_006718368.3(NAV2);XM_006718369.2(NAV2);XM_011520444.2(NAV2);XM_011520445.2(NAV2);XM_011520446.2(NAV2);XM_011520447.2(NAV2);XM_011520448.2(NAV2);XM_011520449.2(NAV2);XM_011520450.2(NAV2);XM_011…
GO:0021563	glossopharyngeal nerve development	biological_process	30	45724	30	103695	0	0	2.26785	NM_001111018.1(NAV2);NM_001111019.2(NAV2);NM_001244963.1(NAV2);NM_145117.4(NAV2);NM_182964.5(NAV2);XM_005253214.4(NAV2);XM_006718364.3(NAV2);XM_006718365.3(NAV2);XM_006718366.3(NAV2);XM_006718367.3(NAV2);XM_006718368.3(NAV2);XM_006718369.2(NAV2);XM_011520444.2(NAV2);XM_011520445.2(NAV2);XM_011520446.2(NAV2);XM_011520447.2(NAV2);XM_011520448.2(NAV2);XM_011520449.2(NAV2);XM_011520450.2(NAV2);XM_011…
GO:0021564	vagus nerve development	biological_process	30	45724	30	103695	0	0	2.26785	NM_001111018.1(NAV2);NM_001111019.2(NAV2);NM_001244963.1(NAV2);NM_145117.4(NAV2);NM_182964.5(NAV2);XM_005253214.4(NAV2);XM_006718364.3(NAV2);XM_006718365.3(NAV2);XM_006718366.3(NAV2);XM_006718367.3(NAV2);XM_006718368.3(NAV2);XM_006718369.2(NAV2);XM_011520444.2(NAV2);XM_011520445.2(NAV2);XM_011520446.2(NAV2);XM_011520447.2(NAV2);XM_011520448.2(NAV2);XM_011520449.2(NAV2);XM_011520450.2(NAV2);XM_011…
GO:0061857	endoplasmic reticulum stress-induced pre-emptive quality control	biological_process	32	45724	32	103695	0	0	2.26785	NM_001098534.1(BAG6);NM_001199697.1(BAG6);NM_001199698.1(BAG6);NM_004639.3(BAG6);NM_007126.3(VCP);NM_080702.2(BAG6);NM_080703.2(BAG6);XM_011514892.2(BAG6);XM_017011275.1(BAG6);XM_017011276.1(BAG6);XM_017011277.1(BAG6);XM_017011278.1(BAG6);XM_017011279.1(BAG6);XM_017011280.1(BAG6);XM_017011281.1(BAG6);XM_017011282.1(BAG6);XM_017011283.1(BAG6);XM_017011284.1(BAG6);XM_017011285.1(BAG6);XM_017011286.…
GO:0007406	negative regulation of neuroblast proliferation	biological_process	55	45724	55	103695	0	0	2.26785	NM_000267.3(NF1);NM_000660.5(TGFB1);NM_001002914.2(KCTD11);NM_001042492.2(NF1);NM_001112704.1(VAX1);NM_001128147.2(NF1);NM_001290307.2(CTNNA1);NM_001290309.2(CTNNA1);NM_001290310.2(CTNNA1);NM_001290312.1(CTNNA1);NM_001323982.1(CTNNA1);NM_001323983.1(CTNNA1);NM_001323984.1(CTNNA1);NM_001323985.1(CTNNA1);NM_001323986.1(CTNNA1);NM_001323987.1(CTNNA1);NM_001323988.1(CTNNA1);NM_001323989.1(CTNNA1);NM_…
GO:0021541	ammon gyrus development	biological_process	16	45724	16	103695	0	0	2.26785	NM_001018054.2(LRP8);NM_004631.4(LRP8);NM_017522.4(LRP8);NM_033300.3(LRP8);XM_005271173.3(LRP8);XM_005271174.3(LRP8);XM_005271175.3(LRP8);XM_006710881.3(LRP8);XM_006710882.3(LRP8);XM_011542094.2(LRP8);XM_011542095.2(LRP8);XM_011542096.2(LRP8);XM_017002265.1(LRP8);XM_017002266.1(LRP8);XM_017002267.1(LRP8);XM_017002268.1(LRP8);
GO:0030229	very-low-density lipoprotein particle receptor activity	molecular_function	27	45724	27	103695	0	0	2.26785	NM_000527.4(LDLR);NM_001018054.2(LRP8);NM_001018056.2(VLDLR);NM_001195798.1(LDLR);NM_001195799.1(LDLR);NM_001195800.1(LDLR);NM_001195803.1(LDLR);NM_001322225.1(VLDLR);NM_001322226.1(VLDLR);NM_003383.4(VLDLR);NM_004631.4(LRP8);NM_017522.4(LRP8);NM_018690.3(APOBR);NM_033300.3(LRP8);XM_005271173.3(LRP8);XM_005271174.3(LRP8);XM_005271175.3(LRP8);XM_006710881.3(LRP8);XM_006710882.3(LRP8);XM_011528010.…
GO:0038025	reelin receptor activity	molecular_function	20	45724	20	103695	0	0	2.26785	NM_001018054.2(LRP8);NM_001018056.2(VLDLR);NM_001322225.1(VLDLR);NM_001322226.1(VLDLR);NM_003383.4(VLDLR);NM_004631.4(LRP8);NM_017522.4(LRP8);NM_033300.3(LRP8);XM_005271173.3(LRP8);XM_005271174.3(LRP8);XM_005271175.3(LRP8);XM_006710881.3(LRP8);XM_006710882.3(LRP8);XM_011542094.2(LRP8);XM_011542095.2(LRP8);XM_011542096.2(LRP8);XM_017002265.1(LRP8);XM_017002266.1(LRP8);XM_017002267.1(LRP8);XM_01700…
GO:0019202	amino acid kinase activity	molecular_function	4	45724	4	103695	0	0	2.26785	NM_001013619.3(HYKK);NM_001083612.1(HYKK);XM_011521231.2(HYKK);XM_017021922.1(HYKK);
GO:0047992	hydroxylysine kinase activity	molecular_function	4	45724	4	103695	0	0	2.26785	NM_001013619.3(HYKK);NM_001083612.1(HYKK);XM_011521231.2(HYKK);XM_017021922.1(HYKK);
GO:0072386	plus-end-directed organelle transport along microtubule	biological_process	17	45724	17	103695	0	0	2.26785	NM_001123066.3(MAPT);NM_001123067.3(MAPT);NM_001203251.1(MAPT);NM_001203252.1(MAPT);NM_005910.5(MAPT);NM_016834.4(MAPT);NM_016835.4(MAPT);NM_016841.4(MAPT);XM_005257362.4(MAPT);XM_005257364.4(MAPT);XM_005257365.4(MAPT);XM_005257366.3(MAPT);XM_005257367.4(MAPT);XM_005257368.4(MAPT);XM_005257369.4(MAPT);XM_005257370.4(MAPT);XM_005257371.4(MAPT);
GO:0098930	axonal transport	biological_process	17	45724	17	103695	0	0	2.26785	NM_001123066.3(MAPT);NM_001123067.3(MAPT);NM_001203251.1(MAPT);NM_001203252.1(MAPT);NM_005910.5(MAPT);NM_016834.4(MAPT);NM_016835.4(MAPT);NM_016841.4(MAPT);XM_005257362.4(MAPT);XM_005257364.4(MAPT);XM_005257365.4(MAPT);XM_005257366.3(MAPT);XM_005257367.4(MAPT);XM_005257368.4(MAPT);XM_005257369.4(MAPT);XM_005257370.4(MAPT);XM_005257371.4(MAPT);
GO:0099077	histone-dependent DNA binding	molecular_function	17	45724	17	103695	0	0	2.26785	NM_001123066.3(MAPT);NM_001123067.3(MAPT);NM_001203251.1(MAPT);NM_001203252.1(MAPT);NM_005910.5(MAPT);NM_016834.4(MAPT);NM_016835.4(MAPT);NM_016841.4(MAPT);XM_005257362.4(MAPT);XM_005257364.4(MAPT);XM_005257365.4(MAPT);XM_005257366.3(MAPT);XM_005257367.4(MAPT);XM_005257368.4(MAPT);XM_005257369.4(MAPT);XM_005257370.4(MAPT);XM_005257371.4(MAPT);
GO:1902988	neurofibrillary tangle assembly	biological_process	17	45724	17	103695	0	0	2.26785	NM_001123066.3(MAPT);NM_001123067.3(MAPT);NM_001203251.1(MAPT);NM_001203252.1(MAPT);NM_005910.5(MAPT);NM_016834.4(MAPT);NM_016835.4(MAPT);NM_016841.4(MAPT);XM_005257362.4(MAPT);XM_005257364.4(MAPT);XM_005257365.4(MAPT);XM_005257366.3(MAPT);XM_005257367.4(MAPT);XM_005257368.4(MAPT);XM_005257369.4(MAPT);XM_005257370.4(MAPT);XM_005257371.4(MAPT);
GO:1905689	positive regulation of diacylglycerol kinase activity	biological_process	17	45724	17	103695	0	0	2.26785	NM_001123066.3(MAPT);NM_001123067.3(MAPT);NM_001203251.1(MAPT);NM_001203252.1(MAPT);NM_005910.5(MAPT);NM_016834.4(MAPT);NM_016835.4(MAPT);NM_016841.4(MAPT);XM_005257362.4(MAPT);XM_005257364.4(MAPT);XM_005257365.4(MAPT);XM_005257366.3(MAPT);XM_005257367.4(MAPT);XM_005257368.4(MAPT);XM_005257369.4(MAPT);XM_005257370.4(MAPT);XM_005257371.4(MAPT);
GO:0005461	UDP-glucuronic acid transmembrane transporter activity	molecular_function	3	45724	3	103695	0	0	2.26785	NM_015139.2(SLC35D1);XM_006710478.1(SLC35D1);XM_011541070.1(SLC35D1);
GO:0015787	UDP-glucuronic acid transmembrane transport	biological_process	3	45724	3	103695	0	0	2.26785	NM_015139.2(SLC35D1);XM_006710478.1(SLC35D1);XM_011541070.1(SLC35D1);
GO:1990715	mRNA CDS binding	molecular_function	9	45724	9	103695	0	0	2.26785	NM_001080419.2(UNK);XM_006722145.3(UNK);XM_006722148.2(UNK);XM_011525400.1(UNK);XM_011525401.2(UNK);XM_017025247.1(UNK);XM_017025248.1(UNK);XM_017025249.1(UNK);XM_017025250.1(UNK);
GO:0035517	PR-DUB complex	cellular_component	36	45724	36	103695	0	0	2.26785	NM_001164603.1(ASXL1);NM_004656.3(BAP1);NM_015338.5(ASXL1);NM_018263.4(ASXL2);NM_030632.2(ASXL3);XM_005258356.1(ASXL3);XM_006712039.3(ASXL2);XM_006712040.2(ASXL2);XM_006723727.3(ASXL1);XM_006723728.3(ASXL1);XM_006723730.3(ASXL1);XM_006723732.2(ASXL1);XM_006723733.1(ASXL1);XM_011526205.2(ASXL3);XM_011526206.2(ASXL3);XM_011526209.1(ASXL3);XM_011526210.1(ASXL3);XM_011526212.1(ASXL3);XM_011526213.1(A…
GO:0086103	G-protein coupled receptor signaling pathway involved in heart process	biological_process	3	45724	3	103695	0	0	2.26785	NM_005856.2(RAMP3);XM_006715631.3(RAMP3);XM_017011666.1(RAMP3);
GO:0016482	cytosolic transport	biological_process	13	45724	13	103695	0	0	2.26785	NM_001005386.2(ACTR2);NM_001191005.2(SRSF10);NM_001191006.2(SRSF10);NM_001191007.2(SRSF10);NM_001191009.2(SRSF10);NM_001300936.1(SRSF10);NM_001300937.1(SRSF10);NM_005722.3(ACTR2);NM_006625.5(SRSF10);NM_054016.3(SRSF10);XM_017000100.1(SRSF10);XM_017000101.1(SRSF10);XM_017000102.1(SRSF10);
GO:0016243	regulation of autophagosome size	biological_process	18	45724	18	103695	0	0	2.26785	NM_001141973.2(ATP13A2);NM_001141974.2(ATP13A2);NM_022089.3(ATP13A2);XM_005245810.1(ATP13A2);XM_005245811.1(ATP13A2);XM_005245812.1(ATP13A2);XM_005245815.1(ATP13A2);XM_006710512.1(ATP13A2);XM_006710513.1(ATP13A2);XM_011541128.1(ATP13A2);XM_011541129.1(ATP13A2);XM_017000844.1(ATP13A2);XM_017000845.1(ATP13A2);XM_017000846.1(ATP13A2);XM_017000847.1(ATP13A2);XM_017000848.1(ATP13A2);XM_017000849.1(ATP…
GO:0030003	cellular cation homeostasis	biological_process	31	45724	31	103695	0	0	2.26785	NM_001141973.2(ATP13A2);NM_001141974.2(ATP13A2);NM_001174089.1(SLC4A11);NM_001174090.1(SLC4A11);NM_022089.3(ATP13A2);NM_032034.3(SLC4A11);XM_005245810.1(ATP13A2);XM_005245811.1(ATP13A2);XM_005245812.1(ATP13A2);XM_005245815.1(ATP13A2);XM_005260856.4(SLC4A11);XM_005260857.1(SLC4A11);XM_006710512.1(ATP13A2);XM_006710513.1(ATP13A2);XM_011529383.2(SLC4A11);XM_011529384.1(SLC4A11);XM_011529385.1(SLC4A1…
GO:0097734	extracellular exosome biogenesis	biological_process	18	45724	18	103695	0	0	2.26785	NM_001141973.2(ATP13A2);NM_001141974.2(ATP13A2);NM_022089.3(ATP13A2);XM_005245810.1(ATP13A2);XM_005245811.1(ATP13A2);XM_005245812.1(ATP13A2);XM_005245815.1(ATP13A2);XM_006710512.1(ATP13A2);XM_006710513.1(ATP13A2);XM_011541128.1(ATP13A2);XM_011541129.1(ATP13A2);XM_017000844.1(ATP13A2);XM_017000845.1(ATP13A2);XM_017000846.1(ATP13A2);XM_017000847.1(ATP13A2);XM_017000848.1(ATP13A2);XM_017000849.1(ATP…
GO:1902047	polyamine transmembrane transport	biological_process	18	45724	18	103695	0	0	2.26785	NM_001141973.2(ATP13A2);NM_001141974.2(ATP13A2);NM_022089.3(ATP13A2);XM_005245810.1(ATP13A2);XM_005245811.1(ATP13A2);XM_005245812.1(ATP13A2);XM_005245815.1(ATP13A2);XM_006710512.1(ATP13A2);XM_006710513.1(ATP13A2);XM_011541128.1(ATP13A2);XM_011541129.1(ATP13A2);XM_017000844.1(ATP13A2);XM_017000845.1(ATP13A2);XM_017000846.1(ATP13A2);XM_017000847.1(ATP13A2);XM_017000848.1(ATP13A2);XM_017000849.1(ATP…
GO:1905103	integral component of lysosomal membrane	cellular_component	18	45724	18	103695	0	0	2.26785	NM_001141973.2(ATP13A2);NM_001141974.2(ATP13A2);NM_022089.3(ATP13A2);XM_005245810.1(ATP13A2);XM_005245811.1(ATP13A2);XM_005245812.1(ATP13A2);XM_005245815.1(ATP13A2);XM_006710512.1(ATP13A2);XM_006710513.1(ATP13A2);XM_011541128.1(ATP13A2);XM_011541129.1(ATP13A2);XM_017000844.1(ATP13A2);XM_017000845.1(ATP13A2);XM_017000846.1(ATP13A2);XM_017000847.1(ATP13A2);XM_017000848.1(ATP13A2);XM_017000849.1(ATP…
GO:1905123	regulation of glucosylceramidase activity	biological_process	20	45724	20	103695	0	0	2.26785	NM_001141973.2(ATP13A2);NM_001141974.2(ATP13A2);NM_001204255.1(SCARB2);NM_005506.3(SCARB2);NM_022089.3(ATP13A2);XM_005245810.1(ATP13A2);XM_005245811.1(ATP13A2);XM_005245812.1(ATP13A2);XM_005245815.1(ATP13A2);XM_006710512.1(ATP13A2);XM_006710513.1(ATP13A2);XM_011541128.1(ATP13A2);XM_011541129.1(ATP13A2);XM_017000844.1(ATP13A2);XM_017000845.1(ATP13A2);XM_017000846.1(ATP13A2);XM_017000847.1(ATP13A2)…
GO:1990938	peptidyl-aspartic acid autophosphorylation	biological_process	18	45724	18	103695	0	0	2.26785	NM_001141973.2(ATP13A2);NM_001141974.2(ATP13A2);NM_022089.3(ATP13A2);XM_005245810.1(ATP13A2);XM_005245811.1(ATP13A2);XM_005245812.1(ATP13A2);XM_005245815.1(ATP13A2);XM_006710512.1(ATP13A2);XM_006710513.1(ATP13A2);XM_011541128.1(ATP13A2);XM_011541129.1(ATP13A2);XM_017000844.1(ATP13A2);XM_017000845.1(ATP13A2);XM_017000846.1(ATP13A2);XM_017000847.1(ATP13A2);XM_017000848.1(ATP13A2);XM_017000849.1(ATP…
GO:0090119	vesicle-mediated cholesterol transport	biological_process	18	45724	18	103695	0	0	2.26785	NM_001252065.1(SYT7);NM_001300773.1(SYT7);NM_004200.3(SYT7);XM_005274383.4(SYT7);XM_005274384.2(SYT7);XM_005274385.4(SYT7);XM_005274387.4(SYT7);XM_005274390.4(SYT7);XM_006718736.3(SYT7);XM_011545335.2(SYT7);XM_011545336.2(SYT7);XM_011545337.2(SYT7);XM_011545338.2(SYT7);XM_011545339.2(SYT7);XM_011545340.2(SYT7);XM_011545341.2(SYT7);XM_011545342.2(SYT7);XM_011545343.2(SYT7);
GO:0097635	extrinsic component of autophagosome membrane	cellular_component	19	45724	19	103695	0	0	2.26785	NM_003565.2(ULK1);NM_014991.4(WDFY3);XM_005262858.4(WDFY3);XM_011531757.2(WDFY3);XM_011531759.2(WDFY3);XM_011531760.2(WDFY3);XM_011531761.2(WDFY3);XM_011531762.2(WDFY3);XM_011531763.2(WDFY3);XM_011531764.2(WDFY3);XM_011531765.2(WDFY3);XM_011531766.2(WDFY3);XM_011531767.2(WDFY3);XM_011538798.2(ULK1);XM_011538799.2(ULK1);XM_017007906.1(WDFY3);XM_017007907.1(WDFY3);XM_017007908.1(WDFY3);XM_017007909…
GO:0019964	interferon-gamma binding	molecular_function	6	45724	6	103695	0	0	2.26785	NM_014458.3(KLHL20);XM_005245093.3(KLHL20);XM_011509420.2(KLHL20);XM_017001052.1(KLHL20);XM_017001053.1(KLHL20);XM_017001054.1(KLHL20);
GO:1990390	protein K33-linked ubiquitination	biological_process	6	45724	6	103695	0	0	2.26785	NM_014458.3(KLHL20);XM_005245093.3(KLHL20);XM_011509420.2(KLHL20);XM_017001052.1(KLHL20);XM_017001053.1(KLHL20);XM_017001054.1(KLHL20);
GO:0000147	actin cortical patch assembly	biological_process	14	45724	14	103695	0	0	2.26785	NM_000377.2(WAS);NM_001077269.1(WIPF1);NM_001080529.2(WIPF3);NM_003387.4(WIPF1);NM_003941.3(WASL);NM_133264.4(WIPF2);XM_005257083.2(WIPF2);XM_005257084.2(WIPF2);XM_011511780.2(WIPF1);XM_011524412.1(WIPF2);XM_011524413.1(WIPF2);XM_011543977.2(WAS);XM_017012522.1(WIPF3);XM_017029786.1(WAS);
GO:0002625	regulation of T cell antigen processing and presentation	biological_process	3	45724	3	103695	0	0	2.26785	NM_000377.2(WAS);XM_011543977.2(WAS);XM_017029786.1(WAS);
GO:0051666	actin cortical patch localization	biological_process	14	45724	14	103695	0	0	2.26785	NM_000377.2(WAS);NM_001077269.1(WIPF1);NM_001080529.2(WIPF3);NM_003387.4(WIPF1);NM_003941.3(WASL);NM_133264.4(WIPF2);XM_005257083.2(WIPF2);XM_005257084.2(WIPF2);XM_011511780.2(WIPF1);XM_011524412.1(WIPF2);XM_011524413.1(WIPF2);XM_011543977.2(WAS);XM_017012522.1(WIPF3);XM_017029786.1(WAS);
GO:0044783	G1 DNA damage checkpoint	biological_process	8	45724	8	103695	0	0	2.26785	NM_016628.4(WAC);NM_100264.2(WAC);NM_100486.3(WAC);XM_011519491.2(WAC);XM_017016315.1(WAC);XM_017016316.1(WAC);XM_017016317.1(WAC);XM_017016318.1(WAC);
GO:0071894	histone H2B conserved C-terminal lysine ubiquitination	biological_process	8	45724	8	103695	0	0	2.26785	NM_016628.4(WAC);NM_100264.2(WAC);NM_100486.3(WAC);XM_011519491.2(WAC);XM_017016315.1(WAC);XM_017016316.1(WAC);XM_017016317.1(WAC);XM_017016318.1(WAC);
GO:1900274	regulation of phospholipase C activity	biological_process	6	45724	6	103695	0	0	2.26785	NM_001128602.1(RASGRP1);NM_001306086.1(RASGRP1);NM_005739.3(RASGRP1);XM_005254114.2(RASGRP1);XM_011521151.2(RASGRP1);XM_017021860.1(RASGRP1);
GO:2000393	negative regulation of lamellipodium morphogenesis	biological_process	49	45724	49	103695	0	0	2.26785	NM_001256876.1(KANK1);NM_001256877.1(KANK1);NM_001282380.1(ARPIN);NM_015158.3(KANK1);NM_153186.4(KANK1);NM_182616.3(ARPIN);XM_005251411.2(KANK1);XM_005251414.3(KANK1);XM_005251415.2(KANK1);XM_005251416.2(KANK1);XM_005251417.3(KANK1);XM_005251418.2(KANK1);XM_005251419.2(KANK1);XM_006716743.2(KANK1);XM_011517819.1(KANK1);XM_011517820.1(KANK1);XM_011517821.1(KANK1);XM_017014511.1(KANK1);XM_017014512…
GO:0031549	negative regulation of brain-derived neurotrophic factor receptor signaling pathway	biological_process	6	45724	6	103695	0	0	2.26785	NM_015082.1(FSTL4);XM_011543283.1(FSTL4);XM_011543284.1(FSTL4);XM_011543286.2(FSTL4);XM_011543287.2(FSTL4);XM_017009251.1(FSTL4);
GO:0071501	cellular response to sterol depletion	biological_process	6	45724	6	103695	0	0	2.26785	NM_001101648.1(NPC1L1);NM_001300967.1(NPC1L1);NM_013389.2(NPC1L1);XM_011515326.2(NPC1L1);XM_011515327.2(NPC1L1);XM_011515328.2(NPC1L1);
GO:0004511	tyrosine 3-monooxygenase activity	molecular_function	4	45724	4	103695	0	0	2.26785	NM_000360.3(TH);NM_199292.2(TH);NM_199293.2(TH);XM_011520335.2(TH);
GO:0006585	dopamine biosynthetic process from tyrosine	biological_process	4	45724	4	103695	0	0	2.26785	NM_000360.3(TH);NM_199292.2(TH);NM_199293.2(TH);XM_011520335.2(TH);
GO:0016137	glycoside metabolic process	biological_process	4	45724	4	103695	0	0	2.26785	NM_000360.3(TH);NM_199292.2(TH);NM_199293.2(TH);XM_011520335.2(TH);
GO:0034617	tetrahydrobiopterin binding	molecular_function	25	45724	25	103695	0	0	2.26785	NM_000360.3(TH);NM_000603.4(NOS3);NM_000620.4(NOS1);NM_000625.4(NOS2);NM_001160109.1(NOS3);NM_001160110.1(NOS3);NM_001160111.1(NOS3);NM_001204213.1(NOS1);NM_001204214.1(NOS1);NM_001204218.1(NOS1);NM_199292.2(TH);NM_199293.2(TH);XM_006716002.3(NOS3);XM_011520335.2(TH);XM_011524859.2(NOS2);XM_011524860.2(NOS2);XM_011524861.1(NOS2);XM_011524862.1(NOS2);XM_011538398.2(NOS1);XM_017012232.1(NOS3);XM_01…
GO:0042214	terpene metabolic process	biological_process	4	45724	4	103695	0	0	2.26785	NM_000360.3(TH);NM_199292.2(TH);NM_199293.2(TH);XM_011520335.2(TH);
GO:0098662	inorganic cation transmembrane transport	biological_process	20	45724	20	103695	0	0	2.26785	NM_001005407.1(CACNA1H);NM_001195227.1(TRPM4);NM_001321281.1(TRPM4);NM_001321282.1(TRPM4);NM_001321283.1(TRPM4);NM_001321285.1(TRPM4);NM_017636.3(TRPM4);NM_021098.2(CACNA1H);XM_005255652.4(CACNA1H);XM_005259017.1(TRPM4);XM_006720963.3(CACNA1H);XM_006720964.3(CACNA1H);XM_006720965.3(CACNA1H);XM_006720967.3(CACNA1H);XM_006720968.3(CACNA1H);XM_011522724.2(CACNA1H);XM_011522727.2(CACNA1H);XM_01702381…
GO:1904717	regulation of AMPA glutamate receptor clustering	biological_process	5	45724	5	103695	0	0	2.26785	NM_001145176.1(SHISA7);NM_001173461.1(SHISA6);NM_001173462.1(SHISA6);NM_207386.3(SHISA6);XM_017024618.1(SHISA6);
GO:0050976	detection of mechanical stimulus involved in sensory perception of touch	biological_process	3	45724	3	103695	0	0	2.26785	NM_000217.2(KCNA1);NM_001317090.1(KCNK4);NM_033310.2(KCNK4);
GO:0061519	macrophage homeostasis	biological_process	6	45724	6	103695	0	0	2.26785	NM_004656.3(BAP1);XM_011534149.2(BAP1);XM_011534150.2(BAP1);XM_011534151.2(BAP1);XM_011534152.1(BAP1);XM_017007303.1(BAP1);
GO:0001632	leukotriene B4 receptor activity	molecular_function	4	45724	4	103695	0	0	2.26785	NM_001143919.2(LTB4R);NM_001164692.2(LTB4R2);NM_019839.4(LTB4R2);NM_181657.3(LTB4R);
GO:0016517	interleukin-12 receptor activity	molecular_function	18	45724	18	103695	0	0	2.26785	NM_001290023.1(IL12RB1);NM_001290024.1(IL12RB1);NM_005535.2(IL12RB1);NM_153701.2(IL12RB1);XM_006722741.3(IL12RB1);XM_011527966.2(IL12RB1);XM_011527967.2(IL12RB1);XM_011527968.2(IL12RB1);XM_011527969.2(IL12RB1);XM_011527970.2(IL12RB1);XM_011527971.2(IL12RB1);XM_011527972.2(IL12RB1);XM_011527973.2(IL12RB1);XM_011527974.2(IL12RB1);XM_011527975.2(IL12RB1);XM_011527976.2(IL12RB1);XM_011527977.2(IL12RB…
GO:0042022	interleukin-12 receptor complex	cellular_component	18	45724	18	103695	0	0	2.26785	NM_001290023.1(IL12RB1);NM_001290024.1(IL12RB1);NM_005535.2(IL12RB1);NM_153701.2(IL12RB1);XM_006722741.3(IL12RB1);XM_011527966.2(IL12RB1);XM_011527967.2(IL12RB1);XM_011527968.2(IL12RB1);XM_011527969.2(IL12RB1);XM_011527970.2(IL12RB1);XM_011527971.2(IL12RB1);XM_011527972.2(IL12RB1);XM_011527973.2(IL12RB1);XM_011527974.2(IL12RB1);XM_011527975.2(IL12RB1);XM_011527976.2(IL12RB1);XM_011527977.2(IL12RB…
GO:0005587	collagen type IV trimer	cellular_component	50	45724	50	103695	0	0	2.26785	NM_000091.4(COL4A3);NM_000092.4(COL4A4);NM_000495.4(COL4A5);NM_001287758.1(COL4A6);NM_001287759.1(COL4A6);NM_001287760.1(COL4A6);NM_001303110.1(COL4A1);NM_001845.5(COL4A1);NM_001846.2(COL4A2);NM_001847.3(COL4A6);NM_033380.2(COL4A5);NM_033641.3(COL4A6);XM_005246277.3(COL4A3);XM_005246280.3(COL4A3);XM_005246281.3(COL4A4);XM_005246282.3(COL4A4);XM_006712245.3(COL4A3);XM_006712246.3(COL4A4);XM_006724…
GO:1900036	positive regulation of cellular response to heat	biological_process	1	45724	1	103695	0	0	2.26785	NM_016545.4(IER5);
GO:0043924	suramin binding	molecular_function	11	45724	11	103695	0	0	2.26785	NM_001035.2(RYR2);XM_006711802.3(RYR2);XM_006711803.3(RYR2);XM_006711804.3(RYR2);XM_006711805.3(RYR2);XM_006711806.3(RYR2);XM_006711807.3(RYR2);XM_006711808.3(RYR2);XM_006711809.3(RYR2);XM_006711810.3(RYR2);XM_017002028.1(RYR2);
GO:0072599	establishment of protein localization to endoplasmic reticulum	biological_process	11	45724	11	103695	0	0	2.26785	NM_001035.2(RYR2);XM_006711802.3(RYR2);XM_006711803.3(RYR2);XM_006711804.3(RYR2);XM_006711805.3(RYR2);XM_006711806.3(RYR2);XM_006711807.3(RYR2);XM_006711808.3(RYR2);XM_006711809.3(RYR2);XM_006711810.3(RYR2);XM_017002028.1(RYR2);
GO:0097050	type B pancreatic cell apoptotic process	biological_process	13	45724	13	103695	0	0	2.26785	NM_001035.2(RYR2);NM_023083.3(CAPN10);NM_023085.3(CAPN10);XM_006711802.3(RYR2);XM_006711803.3(RYR2);XM_006711804.3(RYR2);XM_006711805.3(RYR2);XM_006711806.3(RYR2);XM_006711807.3(RYR2);XM_006711808.3(RYR2);XM_006711809.3(RYR2);XM_006711810.3(RYR2);XM_017002028.1(RYR2);
GO:0098904	regulation of AV node cell action potential	biological_process	24	45724	24	103695	0	0	2.26785	NM_001035.2(RYR2);NM_001207063.1(CXADR);NM_001207064.1(CXADR);NM_001207065.1(CXADR);NM_001207066.1(CXADR);NM_001338.4(CXADR);NM_005266.6(GJA5);NM_181703.3(GJA5);XM_005272951.4(GJA5);XM_006711802.3(RYR2);XM_006711803.3(RYR2);XM_006711804.3(RYR2);XM_006711805.3(RYR2);XM_006711806.3(RYR2);XM_006711807.3(RYR2);XM_006711808.3(RYR2);XM_006711809.3(RYR2);XM_006711810.3(RYR2);XM_011529476.2(CXADR);XM_011…
GO:0042930	enterobactin transport	biological_process	3	45724	3	103695	0	0	2.26785	NM_004769.3(ASIC3);NM_020321.3(ASIC3);NM_020322.3(ASIC3);
GO:0042931	enterobactin transmembrane transporter activity	molecular_function	3	45724	3	103695	0	0	2.26785	NM_004769.3(ASIC3);NM_020321.3(ASIC3);NM_020322.3(ASIC3);
GO:0019912	cyclin-dependent protein kinase activating kinase activity	molecular_function	14	45724	14	103695	0	0	2.26785	NM_000389.4(CDKN1A);NM_001039803.2(CDK20);NM_001170639.1(CDK20);NM_001170640.1(CDK20);NM_001220777.1(CDKN1A);NM_001220778.1(CDKN1A);NM_001291549.1(CDKN1A);NM_012119.4(CDK20);NM_078467.2(CDKN1A);NM_178432.3(CDK20);XM_017014561.1(CDK20);XM_017014562.1(CDK20);XM_017014563.1(CDK20);XM_017014564.1(CDK20);
GO:0002944	cyclin K-CDK12 complex	cellular_component	32	45724	32	103695	0	0	2.26785	NM_001099402.1(CCNK);NM_015083.2(CDK12);NM_016507.3(CDK12);XM_005257456.3(CDK12);XM_005257458.4(CDK12);XM_005268154.4(CCNK);XM_011524892.2(CDK12);XM_011524893.2(CDK12);XM_011524894.2(CDK12);XM_011524895.2(CDK12);XM_011524896.2(CDK12);XM_011524897.2(CDK12);XM_011524898.2(CDK12);XM_011524899.2(CDK12);XM_011524900.2(CDK12);XM_011524901.2(CDK12);XM_011524902.2(CDK12);XM_011524903.2(CDK12);XM_01152490…
GO:0055028	cortical microtubule	cellular_component	18	45724	18	103695	0	0	2.26785	NM_001286561.1(NUMA1);NM_006185.3(NUMA1);XM_006718564.1(NUMA1);XM_011545054.1(NUMA1);XM_011545055.1(NUMA1);XM_011545056.2(NUMA1);XM_011545057.2(NUMA1);XM_011545058.1(NUMA1);XM_011545059.2(NUMA1);XM_011545060.2(NUMA1);XM_011545061.2(NUMA1);XM_011545062.2(NUMA1);XM_011545063.2(NUMA1);XM_011545064.1(NUMA1);XM_011545065.1(NUMA1);XM_011545066.1(NUMA1);XM_017017830.1(NUMA1);XM_017017831.1(NUMA1);
GO:0055048	anastral spindle assembly	biological_process	18	45724	18	103695	0	0	2.26785	NM_001286561.1(NUMA1);NM_006185.3(NUMA1);XM_006718564.1(NUMA1);XM_011545054.1(NUMA1);XM_011545055.1(NUMA1);XM_011545056.2(NUMA1);XM_011545057.2(NUMA1);XM_011545058.1(NUMA1);XM_011545059.2(NUMA1);XM_011545060.2(NUMA1);XM_011545061.2(NUMA1);XM_011545062.2(NUMA1);XM_011545063.2(NUMA1);XM_011545064.1(NUMA1);XM_011545065.1(NUMA1);XM_011545066.1(NUMA1);XM_017017830.1(NUMA1);XM_017017831.1(NUMA1);
GO:0097575	lateral cell cortex	cellular_component	27	45724	27	103695	0	0	2.26785	NM_001286561.1(NUMA1);NM_001321038.1(GPSM2);NM_001321039.1(GPSM2);NM_006185.3(NUMA1);NM_013296.4(GPSM2);XM_006710589.2(GPSM2);XM_006718564.1(NUMA1);XM_011541301.2(GPSM2);XM_011541302.2(GPSM2);XM_011541303.2(GPSM2);XM_011545054.1(NUMA1);XM_011545055.1(NUMA1);XM_011545056.2(NUMA1);XM_011545057.2(NUMA1);XM_011545058.1(NUMA1);XM_011545059.2(NUMA1);XM_011545060.2(NUMA1);XM_011545061.2(NUMA1);XM_011545…
GO:1902365	positive regulation of protein localization to spindle pole body	biological_process	18	45724	18	103695	0	0	2.26785	NM_001286561.1(NUMA1);NM_006185.3(NUMA1);XM_006718564.1(NUMA1);XM_011545054.1(NUMA1);XM_011545055.1(NUMA1);XM_011545056.2(NUMA1);XM_011545057.2(NUMA1);XM_011545058.1(NUMA1);XM_011545059.2(NUMA1);XM_011545060.2(NUMA1);XM_011545061.2(NUMA1);XM_011545062.2(NUMA1);XM_011545063.2(NUMA1);XM_011545064.1(NUMA1);XM_011545065.1(NUMA1);XM_011545066.1(NUMA1);XM_017017830.1(NUMA1);XM_017017831.1(NUMA1);
GO:1902846	positive regulation of mitotic spindle elongation	biological_process	18	45724	18	103695	0	0	2.26785	NM_001286561.1(NUMA1);NM_006185.3(NUMA1);XM_006718564.1(NUMA1);XM_011545054.1(NUMA1);XM_011545055.1(NUMA1);XM_011545056.2(NUMA1);XM_011545057.2(NUMA1);XM_011545058.1(NUMA1);XM_011545059.2(NUMA1);XM_011545060.2(NUMA1);XM_011545061.2(NUMA1);XM_011545062.2(NUMA1);XM_011545063.2(NUMA1);XM_011545064.1(NUMA1);XM_011545065.1(NUMA1);XM_011545066.1(NUMA1);XM_017017830.1(NUMA1);XM_017017831.1(NUMA1);
GO:1905720	cytoplasmic microtubule bundle	cellular_component	18	45724	18	103695	0	0	2.26785	NM_001286561.1(NUMA1);NM_006185.3(NUMA1);XM_006718564.1(NUMA1);XM_011545054.1(NUMA1);XM_011545055.1(NUMA1);XM_011545056.2(NUMA1);XM_011545057.2(NUMA1);XM_011545058.1(NUMA1);XM_011545059.2(NUMA1);XM_011545060.2(NUMA1);XM_011545061.2(NUMA1);XM_011545062.2(NUMA1);XM_011545063.2(NUMA1);XM_011545064.1(NUMA1);XM_011545065.1(NUMA1);XM_011545066.1(NUMA1);XM_017017830.1(NUMA1);XM_017017831.1(NUMA1);
GO:1905820	positive regulation of chromosome separation	biological_process	18	45724	18	103695	0	0	2.26785	NM_001286561.1(NUMA1);NM_006185.3(NUMA1);XM_006718564.1(NUMA1);XM_011545054.1(NUMA1);XM_011545055.1(NUMA1);XM_011545056.2(NUMA1);XM_011545057.2(NUMA1);XM_011545058.1(NUMA1);XM_011545059.2(NUMA1);XM_011545060.2(NUMA1);XM_011545061.2(NUMA1);XM_011545062.2(NUMA1);XM_011545063.2(NUMA1);XM_011545064.1(NUMA1);XM_011545065.1(NUMA1);XM_011545066.1(NUMA1);XM_017017830.1(NUMA1);XM_017017831.1(NUMA1);
GO:1990048	anterograde neuronal dense core vesicle transport	biological_process	20	45724	20	103695	0	0	2.26785	NM_001099743.1(SYBU);NM_001099744.1(SYBU);NM_001099745.1(SYBU);NM_001099746.1(SYBU);NM_001099747.1(SYBU);NM_001099748.1(SYBU);NM_001099749.1(SYBU);NM_001099750.1(SYBU);NM_001099751.1(SYBU);NM_001099752.1(SYBU);NM_001099753.1(SYBU);NM_001099754.1(SYBU);NM_001099755.1(SYBU);NM_001099756.1(SYBU);NM_017786.5(SYBU);XM_005250999.1(SYBU);XM_005251000.1(SYBU);XM_011517154.2(SYBU);XM_017013614.1(SYBU);XM_…
GO:0001544	initiation of primordial ovarian follicle growth	biological_process	9	45724	9	103695	0	0	2.26785	NM_001455.3(FOXO3);NM_201559.2(FOXO3);XM_005266867.4(FOXO3);XM_005266868.3(FOXO3);XM_011535626.1(FOXO3);XM_011535628.2(FOXO3);XM_011535629.2(FOXO3);XM_017010585.1(FOXO3);XM_017010586.1(FOXO3);
GO:0003131	mesodermal-endodermal cell signaling	biological_process	5	45724	5	103695	0	0	2.26785	NM_001300918.1(HMGA2);NM_001300919.1(HMGA2);NM_003483.4(HMGA2);NM_003484.1(HMGA2);XM_017019989.1(HMGA2);
GO:0031052	chromosome breakage	biological_process	5	45724	5	103695	0	0	2.26785	NM_001300918.1(HMGA2);NM_001300919.1(HMGA2);NM_003483.4(HMGA2);NM_003484.1(HMGA2);XM_017019989.1(HMGA2);
GO:0031507	heterochromatin assembly	biological_process	29	45724	29	103695	0	0	2.26785	NM_001080495.2(TNRC18);NM_001291324.1(BAHCC1);NM_001300918.1(HMGA2);NM_001300919.1(HMGA2);NM_001301132.1(BAHD1);NM_003483.4(HMGA2);NM_003484.1(HMGA2);NM_014952.4(BAHD1);XM_011521366.2(BAHD1);XM_011521367.2(BAHD1);XM_011521368.2(BAHD1);XM_011521369.2(BAHD1);XM_011525063.2(BAHCC1);XM_017012728.1(TNRC18);XM_017012729.1(TNRC18);XM_017012730.1(TNRC18);XM_017012731.1(TNRC18);XM_017012732.1(TNRC18);XM_0…
GO:0035501	MH1 domain binding	molecular_function	5	45724	5	103695	0	0	2.26785	NM_001300918.1(HMGA2);NM_001300919.1(HMGA2);NM_003483.4(HMGA2);NM_003484.1(HMGA2);XM_017019989.1(HMGA2);
GO:0035978	histone H2A-S139 phosphorylation	biological_process	5	45724	5	103695	0	0	2.26785	NM_001300918.1(HMGA2);NM_001300919.1(HMGA2);NM_003483.4(HMGA2);NM_003484.1(HMGA2);XM_017019989.1(HMGA2);
GO:0090402	oncogene-induced cell senescence	biological_process	17	45724	17	103695	0	0	2.26785	NM_001300918.1(HMGA2);NM_001300919.1(HMGA2);NM_001319077.1(HMGA1);NM_001319078.1(HMGA1);NM_001319079.1(HMGA1);NM_001319080.1(HMGA1);NM_001319081.1(HMGA1);NM_001319082.1(HMGA1);NM_002131.3(HMGA1);NM_003483.4(HMGA2);NM_003484.1(HMGA2);NM_145899.2(HMGA1);NM_145901.2(HMGA1);NM_145902.2(HMGA1);NM_145903.2(HMGA1);NM_145905.2(HMGA1);XM_017019989.1(HMGA2);
GO:2000685	positive regulation of cellular response to X-ray	biological_process	5	45724	5	103695	0	0	2.26785	NM_001300918.1(HMGA2);NM_001300919.1(HMGA2);NM_003483.4(HMGA2);NM_003484.1(HMGA2);XM_017019989.1(HMGA2);
GO:2001038	regulation of cellular response to drug	biological_process	13	45724	13	103695	0	0	2.26785	NM_001300918.1(HMGA2);NM_001300919.1(HMGA2);NM_003483.4(HMGA2);NM_003484.1(HMGA2);NM_003743.4(NCOA1);NM_147223.2(NCOA1);NM_147233.2(NCOA1);XM_005264625.1(NCOA1);XM_005264626.1(NCOA1);XM_005264628.1(NCOA1);XM_017005168.1(NCOA1);XM_017005169.1(NCOA1);XM_017019989.1(HMGA2);
GO:0033768	SUMO-targeted ubiquitin ligase complex	cellular_component	8	45724	8	103695	0	0	2.26785	NM_001146684.2(RNF222);NM_001185009.2(RNF4);NM_001185010.2(RNF4);NM_002938.4(RNF4);XM_011523978.2(RNF222);XM_011523979.2(RNF222);XM_011523980.2(RNF222);XM_011523981.2(RNF222);
GO:1905224	clathrin-coated pit assembly	biological_process	18	45724	18	103695	0	0	2.26785	NM_001318134.1(GAK);NM_005255.3(GAK);XM_005272268.2(GAK);XM_005272270.2(GAK);XM_011513425.2(GAK);XM_011513426.2(GAK);XM_011513427.2(GAK);XM_011513428.2(GAK);XM_011513429.2(GAK);XM_011513430.1(GAK);XM_011513431.2(GAK);XM_011513432.2(GAK);XM_011513434.2(GAK);XM_017007991.1(GAK);XM_017007992.1(GAK);XM_017007993.1(GAK);XM_017007994.1(GAK);XM_017007995.1(GAK);
GO:0035374	chondroitin sulfate binding	molecular_function	47	45724	47	103695	0	0	2.26785	NM_001197294.1(DPYSL3);NM_001271052.1(ADGRE2);NM_001305275.1(AGRN);NM_001321386.1(PTN);NM_001321387.1(PTN);NM_001387.2(DPYSL3);NM_002825.5(PTN);NM_002850.3(PTPRS);NM_013447.3(ADGRE2);NM_023004.5(RTN4R);NM_130853.2(PTPRS);NM_130854.2(PTPRS);NM_130855.2(PTPRS);NM_178568.3(RTN4RL1);NM_198576.3(AGRN);XM_005244749.3(AGRN);XM_005259600.2(PTPRS);XM_005259606.2(PTPRS);XM_005259607.2(PTPRS);XM_005259609.1…
GO:0045837	negative regulation of membrane potential	biological_process	5	45724	5	103695	0	0	2.26785	NM_001321386.1(PTN);NM_001321387.1(PTN);NM_002825.5(PTN);NM_004052.3(BNIP3);XM_017012473.1(PTN);
GO:0060221	retinal rod cell differentiation	biological_process	6	45724	6	103695	0	0	2.26785	NM_000346.3(SOX9);NM_001321386.1(PTN);NM_001321387.1(PTN);NM_002825.5(PTN);NM_014587.4(SOX8);XM_017012473.1(PTN);
GO:1904373	response to kainic acid	biological_process	4	45724	4	103695	0	0	2.26785	NM_001321386.1(PTN);NM_001321387.1(PTN);NM_002825.5(PTN);XM_017012473.1(PTN);
GO:1904389	rod bipolar cell differentiation	biological_process	4	45724	4	103695	0	0	2.26785	NM_001321386.1(PTN);NM_001321387.1(PTN);NM_002825.5(PTN);XM_017012473.1(PTN);
GO:1904391	response to ciliary neurotrophic factor	biological_process	4	45724	4	103695	0	0	2.26785	NM_001321386.1(PTN);NM_001321387.1(PTN);NM_002825.5(PTN);XM_017012473.1(PTN);
GO:1904397	negative regulation of neuromuscular junction development	biological_process	4	45724	4	103695	0	0	2.26785	NM_001321386.1(PTN);NM_001321387.1(PTN);NM_002825.5(PTN);XM_017012473.1(PTN);
GO:1904399	heparan sulfate binding	molecular_function	4	45724	4	103695	0	0	2.26785	NM_001321386.1(PTN);NM_001321387.1(PTN);NM_002825.5(PTN);XM_017012473.1(PTN);
GO:0004059	aralkylamine N-acetyltransferase activity	molecular_function	3	45724	3	103695	0	0	2.26785	NM_001088.2(AANAT);NM_001166579.1(AANAT);XM_017024259.1(AANAT);
GO:0021649	vestibulocochlear nerve structural organization	biological_process	15	45724	15	103695	0	0	2.26785	NM_001024628.2(NRP1);NM_001024629.2(NRP1);NM_001244972.1(NRP1);NM_001244973.1(NRP1);NM_003873.5(NRP1);XM_006717521.1(NRP1);XM_006717522.1(NRP1);XM_006717523.2(NRP1);XM_006717524.1(NRP1);XM_006717525.1(NRP1);XM_006717526.1(NRP1);XM_011519755.2(NRP1);XM_011519756.1(NRP1);XM_017016865.1(NRP1);XM_017016866.1(NRP1);
GO:0021828	gonadotrophin-releasing hormone neuronal migration to the hypothalamus	biological_process	21	45724	21	103695	0	0	2.26785	NM_001024628.2(NRP1);NM_001024629.2(NRP1);NM_001244972.1(NRP1);NM_001244973.1(NRP1);NM_003873.5(NRP1);NM_006080.2(SEMA3A);XM_005250110.3(SEMA3A);XM_005250111.4(SEMA3A);XM_006715839.3(SEMA3A);XM_006717521.1(NRP1);XM_006717522.1(NRP1);XM_006717523.2(NRP1);XM_006717524.1(NRP1);XM_006717525.1(NRP1);XM_006717526.1(NRP1);XM_011515734.2(SEMA3A);XM_011519755.2(NRP1);XM_011519756.1(NRP1);XM_017011673.1(SE…
GO:0038190	VEGF-activated neuropilin signaling pathway	biological_process	35	45724	35	103695	0	0	2.26785	NM_001024628.2(NRP1);NM_001024629.2(NRP1);NM_001025366.2(VEGFA);NM_001025367.2(VEGFA);NM_001025368.2(VEGFA);NM_001025369.2(VEGFA);NM_001025370.2(VEGFA);NM_001033756.2(VEGFA);NM_001171622.1(VEGFA);NM_001171623.1(VEGFA);NM_001171624.1(VEGFA);NM_001171625.1(VEGFA);NM_001171626.1(VEGFA);NM_001171627.1(VEGFA);NM_001171628.1(VEGFA);NM_001171629.1(VEGFA);NM_001171630.1(VEGFA);NM_001204384.1(VEGFA);NM_00…
GO:0060301	positive regulation of cytokine activity	biological_process	15	45724	15	103695	0	0	2.26785	NM_001024628.2(NRP1);NM_001024629.2(NRP1);NM_001244972.1(NRP1);NM_001244973.1(NRP1);NM_003873.5(NRP1);XM_006717521.1(NRP1);XM_006717522.1(NRP1);XM_006717523.2(NRP1);XM_006717524.1(NRP1);XM_006717525.1(NRP1);XM_006717526.1(NRP1);XM_011519755.2(NRP1);XM_011519756.1(NRP1);XM_017016865.1(NRP1);XM_017016866.1(NRP1);
GO:0060385	axonogenesis involved in innervation	biological_process	38	45724	38	103695	0	0	2.26785	NM_001007792.1(NTRK1);NM_001012331.1(NTRK1);NM_001024628.2(NRP1);NM_001024629.2(NRP1);NM_001244972.1(NRP1);NM_001244973.1(NRP1);NM_001256074.1(COL25A1);NM_002522.3(NPTX1);NM_002529.3(NTRK1);NM_003873.5(NRP1);NM_006080.2(SEMA3A);NM_032518.2(COL25A1);NM_198721.3(COL25A1);XM_005250110.3(SEMA3A);XM_005250111.4(SEMA3A);XM_006715839.3(SEMA3A);XM_006717521.1(NRP1);XM_006717522.1(NRP1);XM_006717523.2(NRP…
GO:0061551	trigeminal ganglion development	biological_process	25	45724	25	103695	0	0	2.26785	NM_001024628.2(NRP1);NM_001024629.2(NRP1);NM_001244972.1(NRP1);NM_001244973.1(NRP1);NM_003873.5(NRP1);NM_005982.3(SIX1);NM_006080.2(SEMA3A);NM_017420.4(SIX4);XM_005250110.3(SEMA3A);XM_005250111.4(SEMA3A);XM_005267759.2(SIX4);XM_006715839.3(SEMA3A);XM_006717521.1(NRP1);XM_006717522.1(NRP1);XM_006717523.2(NRP1);XM_006717524.1(NRP1);XM_006717525.1(NRP1);XM_006717526.1(NRP1);XM_011515734.2(SEMA3A);XM…
GO:0097102	endothelial tip cell fate specification	biological_process	17	45724	17	103695	0	0	2.26785	NM_001024628.2(NRP1);NM_001024629.2(NRP1);NM_001244972.1(NRP1);NM_001244973.1(NRP1);NM_003873.5(NRP1);NM_005618.3(DLL1);XM_005266934.3(DLL1);XM_006717521.1(NRP1);XM_006717522.1(NRP1);XM_006717523.2(NRP1);XM_006717524.1(NRP1);XM_006717525.1(NRP1);XM_006717526.1(NRP1);XM_011519755.2(NRP1);XM_011519756.1(NRP1);XM_017016865.1(NRP1);XM_017016866.1(NRP1);
GO:0097374	sensory neuron axon guidance	biological_process	18	45724	18	103695	0	0	2.26785	NM_001024628.2(NRP1);NM_001024629.2(NRP1);NM_001098834.2(GBX1);NM_001244972.1(NRP1);NM_001244973.1(NRP1);NM_003873.5(NRP1);XM_006717521.1(NRP1);XM_006717522.1(NRP1);XM_006717523.2(NRP1);XM_006717524.1(NRP1);XM_006717525.1(NRP1);XM_006717526.1(NRP1);XM_011519755.2(NRP1);XM_011519756.1(NRP1);XM_017011964.1(GBX1);XM_017011965.1(GBX1);XM_017016865.1(NRP1);XM_017016866.1(NRP1);
GO:0150018	basal dendrite development	biological_process	15	45724	15	103695	0	0	2.26785	NM_001024628.2(NRP1);NM_001024629.2(NRP1);NM_001244972.1(NRP1);NM_001244973.1(NRP1);NM_003873.5(NRP1);XM_006717521.1(NRP1);XM_006717522.1(NRP1);XM_006717523.2(NRP1);XM_006717524.1(NRP1);XM_006717525.1(NRP1);XM_006717526.1(NRP1);XM_011519755.2(NRP1);XM_011519756.1(NRP1);XM_017016865.1(NRP1);XM_017016866.1(NRP1);
GO:1902336	positive regulation of retinal ganglion cell axon guidance	biological_process	35	45724	35	103695	0	0	2.26785	NM_001024628.2(NRP1);NM_001024629.2(NRP1);NM_001025366.2(VEGFA);NM_001025367.2(VEGFA);NM_001025368.2(VEGFA);NM_001025369.2(VEGFA);NM_001025370.2(VEGFA);NM_001033756.2(VEGFA);NM_001171622.1(VEGFA);NM_001171623.1(VEGFA);NM_001171624.1(VEGFA);NM_001171625.1(VEGFA);NM_001171626.1(VEGFA);NM_001171627.1(VEGFA);NM_001171628.1(VEGFA);NM_001171629.1(VEGFA);NM_001171630.1(VEGFA);NM_001204384.1(VEGFA);NM_00…
GO:1902378	VEGF-activated neuropilin signaling pathway involved in axon guidance	biological_process	15	45724	15	103695	0	0	2.26785	NM_001024628.2(NRP1);NM_001024629.2(NRP1);NM_001244972.1(NRP1);NM_001244973.1(NRP1);NM_003873.5(NRP1);XM_006717521.1(NRP1);XM_006717522.1(NRP1);XM_006717523.2(NRP1);XM_006717524.1(NRP1);XM_006717525.1(NRP1);XM_006717526.1(NRP1);XM_011519755.2(NRP1);XM_011519756.1(NRP1);XM_017016865.1(NRP1);XM_017016866.1(NRP1);
GO:1902946	protein localization to early endosome	biological_process	15	45724	15	103695	0	0	2.26785	NM_001024628.2(NRP1);NM_001024629.2(NRP1);NM_001244972.1(NRP1);NM_001244973.1(NRP1);NM_003873.5(NRP1);XM_006717521.1(NRP1);XM_006717522.1(NRP1);XM_006717523.2(NRP1);XM_006717524.1(NRP1);XM_006717525.1(NRP1);XM_006717526.1(NRP1);XM_011519755.2(NRP1);XM_011519756.1(NRP1);XM_017016865.1(NRP1);XM_017016866.1(NRP1);
GO:1903375	facioacoustic ganglion development	biological_process	21	45724	21	103695	0	0	2.26785	NM_001024628.2(NRP1);NM_001024629.2(NRP1);NM_001244972.1(NRP1);NM_001244973.1(NRP1);NM_003873.5(NRP1);NM_006080.2(SEMA3A);XM_005250110.3(SEMA3A);XM_005250111.4(SEMA3A);XM_006715839.3(SEMA3A);XM_006717521.1(NRP1);XM_006717522.1(NRP1);XM_006717523.2(NRP1);XM_006717524.1(NRP1);XM_006717525.1(NRP1);XM_006717526.1(NRP1);XM_011515734.2(SEMA3A);XM_011519755.2(NRP1);XM_011519756.1(NRP1);XM_017011673.1(SE…
GO:1904835	dorsal root ganglion morphogenesis	biological_process	15	45724	15	103695	0	0	2.26785	NM_001024628.2(NRP1);NM_001024629.2(NRP1);NM_001244972.1(NRP1);NM_001244973.1(NRP1);NM_003873.5(NRP1);XM_006717521.1(NRP1);XM_006717522.1(NRP1);XM_006717523.2(NRP1);XM_006717524.1(NRP1);XM_006717525.1(NRP1);XM_006717526.1(NRP1);XM_011519755.2(NRP1);XM_011519756.1(NRP1);XM_017016865.1(NRP1);XM_017016866.1(NRP1);
GO:1905040	otic placode development	biological_process	15	45724	15	103695	0	0	2.26785	NM_001024628.2(NRP1);NM_001024629.2(NRP1);NM_001244972.1(NRP1);NM_001244973.1(NRP1);NM_003873.5(NRP1);XM_006717521.1(NRP1);XM_006717522.1(NRP1);XM_006717523.2(NRP1);XM_006717524.1(NRP1);XM_006717525.1(NRP1);XM_006717526.1(NRP1);XM_011519755.2(NRP1);XM_011519756.1(NRP1);XM_017016865.1(NRP1);XM_017016866.1(NRP1);
GO:0061339	establishment or maintenance of monopolar cell polarity	biological_process	5	45724	5	103695	0	0	2.26785	NM_001013838.1(CARMIL2);NM_001317026.1(CARMIL2);XM_011522874.1(CARMIL2);XM_011522875.2(CARMIL2);XM_017022953.1(CARMIL2);
GO:0004423	iduronate-2-sulfatase activity	molecular_function	3	45724	3	103695	0	0	2.26785	NM_000202.7(IDS);NM_001166550.3(IDS);NM_006123.4(IDS);
GO:0070699	type II activin receptor binding	molecular_function	24	45724	24	103695	0	0	2.26785	NM_001301128.1(MAGI2);NM_002192.2(INHBA);NM_012301.3(MAGI2);XM_011516718.1(MAGI2);XM_011516719.2(MAGI2);XM_011516720.2(MAGI2);XM_011516726.2(MAGI2);XM_011516728.1(MAGI2);XM_017012174.1(INHBA);XM_017012175.1(INHBA);XM_017012176.1(INHBA);XM_017012840.1(MAGI2);XM_017012841.1(MAGI2);XM_017012842.1(MAGI2);XM_017012843.1(MAGI2);XM_017012844.1(MAGI2);XM_017012845.1(MAGI2);XM_017012846.1(MAGI2);XM_017012…
GO:0003408	optic cup formation involved in camera-type eye development	biological_process	14	45724	14	103695	0	0	2.26785	NM_001256105.1(WNT5A);NM_003392.4(WNT5A);NM_006015.4(ARID1A);NM_016087.2(WNT16);NM_057168.1(WNT16);NM_139135.2(ARID1A);XM_006713324.1(WNT5A);XM_011534085.2(WNT5A);XM_011534086.2(WNT5A);XM_011534087.2(WNT5A);XM_011534088.2(WNT5A);XM_011534089.1(WNT5A);XM_017007127.1(WNT5A);XM_017007128.1(WNT5A);
GO:0005115	receptor tyrosine kinase-like orphan receptor binding	molecular_function	10	45724	10	103695	0	0	2.26785	NM_001256105.1(WNT5A);NM_003392.4(WNT5A);XM_006713324.1(WNT5A);XM_011534085.2(WNT5A);XM_011534086.2(WNT5A);XM_011534087.2(WNT5A);XM_011534088.2(WNT5A);XM_011534089.1(WNT5A);XM_017007127.1(WNT5A);XM_017007128.1(WNT5A);
GO:0030825	positive regulation of cGMP metabolic process	biological_process	11	45724	11	103695	0	0	2.26785	NM_001256105.1(WNT5A);NM_001466.3(FZD2);NM_003392.4(WNT5A);XM_006713324.1(WNT5A);XM_011534085.2(WNT5A);XM_011534086.2(WNT5A);XM_011534087.2(WNT5A);XM_011534088.2(WNT5A);XM_011534089.1(WNT5A);XM_017007127.1(WNT5A);XM_017007128.1(WNT5A);
GO:0036517	chemoattraction of serotonergic neuron axon	biological_process	10	45724	10	103695	0	0	2.26785	NM_001256105.1(WNT5A);NM_003392.4(WNT5A);XM_006713324.1(WNT5A);XM_011534085.2(WNT5A);XM_011534086.2(WNT5A);XM_011534087.2(WNT5A);XM_011534088.2(WNT5A);XM_011534089.1(WNT5A);XM_017007127.1(WNT5A);XM_017007128.1(WNT5A);
GO:0038031	non-canonical Wnt signaling pathway via JNK cascade	biological_process	16	45724	16	103695	0	0	2.26785	NM_000261.1(MYOC);NM_001256105.1(WNT5A);NM_003392.4(WNT5A);NM_003507.1(FZD7);NM_004423.3(DVL3);NM_007197.3(FZD10);XM_005247172.2(DVL3);XM_006713324.1(WNT5A);XM_011512513.2(DVL3);XM_011534085.2(WNT5A);XM_011534086.2(WNT5A);XM_011534087.2(WNT5A);XM_011534088.2(WNT5A);XM_011534089.1(WNT5A);XM_017007127.1(WNT5A);XM_017007128.1(WNT5A);
GO:0048850	hypophysis morphogenesis	biological_process	11	45724	11	103695	0	0	2.26785	NM_001256105.1(WNT5A);NM_003392.4(WNT5A);NM_006261.4(PROP1);XM_006713324.1(WNT5A);XM_011534085.2(WNT5A);XM_011534086.2(WNT5A);XM_011534087.2(WNT5A);XM_011534088.2(WNT5A);XM_011534089.1(WNT5A);XM_017007127.1(WNT5A);XM_017007128.1(WNT5A);
GO:0051885	positive regulation of timing of anagen	biological_process	14	45724	14	103695	0	0	2.26785	NM_001256105.1(WNT5A);NM_003392.4(WNT5A);NM_003394.3(WNT10B);XM_006713324.1(WNT5A);XM_011534085.2(WNT5A);XM_011534086.2(WNT5A);XM_011534087.2(WNT5A);XM_011534088.2(WNT5A);XM_011534089.1(WNT5A);XM_011538722.1(WNT10B);XM_011538724.1(WNT10B);XM_017007127.1(WNT5A);XM_017007128.1(WNT5A);XM_017019919.1(WNT10B);
GO:0060067	cervix development	biological_process	11	45724	11	103695	0	0	2.26785	NM_001256105.1(WNT5A);NM_003392.4(WNT5A);NM_005568.4(LHX1);XM_006713324.1(WNT5A);XM_011534085.2(WNT5A);XM_011534086.2(WNT5A);XM_011534087.2(WNT5A);XM_011534088.2(WNT5A);XM_011534089.1(WNT5A);XM_017007127.1(WNT5A);XM_017007128.1(WNT5A);
GO:0060638	mesenchymal-epithelial cell signaling	biological_process	14	45724	14	103695	0	0	2.26785	NM_001256105.1(WNT5A);NM_001291880.1(WNT2B);NM_003392.4(WNT5A);NM_004185.4(WNT2B);NM_019102.3(HOXA5);NM_024494.2(WNT2B);XM_006713324.1(WNT5A);XM_011534085.2(WNT5A);XM_011534086.2(WNT5A);XM_011534087.2(WNT5A);XM_011534088.2(WNT5A);XM_011534089.1(WNT5A);XM_017007127.1(WNT5A);XM_017007128.1(WNT5A);
GO:0060775	planar cell polarity pathway involved in gastrula mediolateral intercalation	biological_process	19	45724	19	103695	0	0	2.26785	NM_001256105.1(WNT5A);NM_003392.4(WNT5A);NM_004626.2(WNT11);XM_005274231.1(WNT11);XM_006713324.1(WNT5A);XM_011534085.2(WNT5A);XM_011534086.2(WNT5A);XM_011534087.2(WNT5A);XM_011534088.2(WNT5A);XM_011534089.1(WNT5A);XM_011545238.1(WNT11);XM_011545239.2(WNT11);XM_011545240.2(WNT11);XM_011545241.2(WNT11);XM_017007127.1(WNT5A);XM_017007128.1(WNT5A);XM_017018241.1(WNT11);XM_017018242.1(WNT11);XM_017018…
GO:0061347	planar cell polarity pathway involved in outflow tract morphogenesis	biological_process	10	45724	10	103695	0	0	2.26785	NM_001256105.1(WNT5A);NM_003392.4(WNT5A);XM_006713324.1(WNT5A);XM_011534085.2(WNT5A);XM_011534086.2(WNT5A);XM_011534087.2(WNT5A);XM_011534088.2(WNT5A);XM_011534089.1(WNT5A);XM_017007127.1(WNT5A);XM_017007128.1(WNT5A);
GO:0061348	planar cell polarity pathway involved in ventricular septum morphogenesis	biological_process	10	45724	10	103695	0	0	2.26785	NM_001256105.1(WNT5A);NM_003392.4(WNT5A);XM_006713324.1(WNT5A);XM_011534085.2(WNT5A);XM_011534086.2(WNT5A);XM_011534087.2(WNT5A);XM_011534088.2(WNT5A);XM_011534089.1(WNT5A);XM_017007127.1(WNT5A);XM_017007128.1(WNT5A);
GO:0061349	planar cell polarity pathway involved in cardiac right atrium morphogenesis	biological_process	10	45724	10	103695	0	0	2.26785	NM_001256105.1(WNT5A);NM_003392.4(WNT5A);XM_006713324.1(WNT5A);XM_011534085.2(WNT5A);XM_011534086.2(WNT5A);XM_011534087.2(WNT5A);XM_011534088.2(WNT5A);XM_011534089.1(WNT5A);XM_017007127.1(WNT5A);XM_017007128.1(WNT5A);
GO:0061350	planar cell polarity pathway involved in cardiac muscle tissue morphogenesis	biological_process	10	45724	10	103695	0	0	2.26785	NM_001256105.1(WNT5A);NM_003392.4(WNT5A);XM_006713324.1(WNT5A);XM_011534085.2(WNT5A);XM_011534086.2(WNT5A);XM_011534087.2(WNT5A);XM_011534088.2(WNT5A);XM_011534089.1(WNT5A);XM_017007127.1(WNT5A);XM_017007128.1(WNT5A);
GO:0061354	planar cell polarity pathway involved in pericardium morphogenesis	biological_process	10	45724	10	103695	0	0	2.26785	NM_001256105.1(WNT5A);NM_003392.4(WNT5A);XM_006713324.1(WNT5A);XM_011534085.2(WNT5A);XM_011534086.2(WNT5A);XM_011534087.2(WNT5A);XM_011534088.2(WNT5A);XM_011534089.1(WNT5A);XM_017007127.1(WNT5A);XM_017007128.1(WNT5A);
GO:1902379	chemoattractant activity involved in axon guidance	molecular_function	10	45724	10	103695	0	0	2.26785	NM_001256105.1(WNT5A);NM_003392.4(WNT5A);XM_006713324.1(WNT5A);XM_011534085.2(WNT5A);XM_011534086.2(WNT5A);XM_011534087.2(WNT5A);XM_011534088.2(WNT5A);XM_011534089.1(WNT5A);XM_017007127.1(WNT5A);XM_017007128.1(WNT5A);
GO:1904934	negative regulation of cell proliferation in midbrain	biological_process	10	45724	10	103695	0	0	2.26785	NM_001256105.1(WNT5A);NM_003392.4(WNT5A);XM_006713324.1(WNT5A);XM_011534085.2(WNT5A);XM_011534086.2(WNT5A);XM_011534087.2(WNT5A);XM_011534088.2(WNT5A);XM_011534089.1(WNT5A);XM_017007127.1(WNT5A);XM_017007128.1(WNT5A);
GO:1904955	planar cell polarity pathway involved in midbrain dopaminergic neuron differentiation	biological_process	10	45724	10	103695	0	0	2.26785	NM_001256105.1(WNT5A);NM_003392.4(WNT5A);XM_006713324.1(WNT5A);XM_011534085.2(WNT5A);XM_011534086.2(WNT5A);XM_011534087.2(WNT5A);XM_011534088.2(WNT5A);XM_011534089.1(WNT5A);XM_017007127.1(WNT5A);XM_017007128.1(WNT5A);
GO:1902410	mitotic cytokinetic process	biological_process	22	45724	22	103695	0	0	2.26785	NM_001037144.5(CNTROB);NM_053051.3(CNTROB);XM_005256437.2(CNTROB);XM_005256438.2(CNTROB);XM_005256439.2(CNTROB);XM_017024128.1(CNTROB);XM_017024129.1(CNTROB);XM_017024130.1(CNTROB);XM_017024131.1(CNTROB);XM_017024132.1(CNTROB);XM_017024133.1(CNTROB);XM_017024134.1(CNTROB);XM_017024135.1(CNTROB);XM_017024136.1(CNTROB);XM_017024137.1(CNTROB);XM_017024138.1(CNTROB);XM_017024139.1(CNTROB);XM_01702414…
GO:0097298	regulation of nucleus size	biological_process	11	45724	11	103695	0	0	2.26785	NM_016287.3(HP1BP3);XM_005245875.4(HP1BP3);XM_005245876.3(HP1BP3);XM_005245877.4(HP1BP3);XM_005245878.4(HP1BP3);XM_005245879.4(HP1BP3);XM_011541532.1(HP1BP3);XM_011541533.1(HP1BP3);XM_011541534.2(HP1BP3);XM_017001393.1(HP1BP3);XM_017001394.1(HP1BP3);
GO:0034188	apolipoprotein A-I receptor activity	molecular_function	28	45724	28	103695	0	0	2.26785	NM_005502.3(ABCA1);NM_019112.3(ABCA7);XM_005251773.2(ABCA1);XM_005251776.2(ABCA1);XM_006722616.1(ABCA7);XM_006722617.2(ABCA7);XM_006722618.2(ABCA7);XM_011518339.2(ABCA1);XM_011518340.2(ABCA1);XM_011518341.2(ABCA1);XM_011518342.2(ABCA1);XM_011518344.2(ABCA1);XM_011527628.2(ABCA7);XM_011527629.1(ABCA7);XM_011527630.1(ABCA7);XM_011527631.1(ABCA7);XM_011527632.1(ABCA7);XM_011527633.2(ABCA7);XM_011527…
GO:0090107	regulation of high-density lipoprotein particle assembly	biological_process	14	45724	14	103695	0	0	2.26785	NM_000229.1(LCAT);NM_005502.3(ABCA1);XM_005251773.2(ABCA1);XM_005251776.2(ABCA1);XM_011518339.2(ABCA1);XM_011518340.2(ABCA1);XM_011518341.2(ABCA1);XM_011518342.2(ABCA1);XM_011518344.2(ABCA1);XM_017014378.1(ABCA1);XM_017014379.1(ABCA1);XM_017014380.1(ABCA1);XM_017014381.1(ABCA1);XM_017014382.1(ABCA1);
GO:0090554	phosphatidylcholine-translocating ATPase activity	molecular_function	40	45724	40	103695	0	0	2.26785	NM_000443.3(ABCB4);NM_000927.4(ABCB1);NM_005502.3(ABCA1);NM_018849.2(ABCB4);NM_018850.2(ABCB4);NM_019112.3(ABCA7);XM_005251773.2(ABCA1);XM_005251776.2(ABCA1);XM_006722616.1(ABCA7);XM_006722617.2(ABCA7);XM_006722618.2(ABCA7);XM_011516308.2(ABCB4);XM_011516309.2(ABCB4);XM_011516310.2(ABCB4);XM_011516311.2(ABCB4);XM_011516312.2(ABCB4);XM_011516313.2(ABCB4);XM_011516315.2(ABCB4);XM_011518339.2(ABCA1)…
GO:0090556	phosphatidylserine-translocating ATPase activity	molecular_function	28	45724	28	103695	0	0	2.26785	NM_005502.3(ABCA1);NM_019112.3(ABCA7);XM_005251773.2(ABCA1);XM_005251776.2(ABCA1);XM_006722616.1(ABCA7);XM_006722617.2(ABCA7);XM_006722618.2(ABCA7);XM_011518339.2(ABCA1);XM_011518340.2(ABCA1);XM_011518341.2(ABCA1);XM_011518342.2(ABCA1);XM_011518344.2(ABCA1);XM_011527628.2(ABCA7);XM_011527629.1(ABCA7);XM_011527630.1(ABCA7);XM_011527631.1(ABCA7);XM_011527632.1(ABCA7);XM_011527633.2(ABCA7);XM_011527…
GO:0042835	BRE binding	molecular_function	97	45724	97	103695	0	0	2.26785	NM_001025087.1(CELF4);NM_001025088.1(CELF4);NM_001025089.1(CELF4);NM_001025596.2(CELF1);NM_001172639.1(CELF1);NM_001172640.1(CELF1);NM_006560.3(CELF1);NM_020180.3(CELF4);NM_198700.2(CELF1);XM_005258308.3(CELF4);XM_011519848.2(CELF1);XM_011519850.2(CELF1);XM_011519852.2(CELF1);XM_011519854.1(CELF1);XM_011519855.1(CELF1);XM_011519856.1(CELF1);XM_011519857.1(CELF1);XM_011519858.1(CELF1);XM_011519859…
GO:0006669	sphinganine-1-phosphate biosynthetic process	biological_process	11	45724	11	103695	0	0	2.26785	NM_001204158.2(SPHK2);NM_001204159.2(SPHK2);NM_001204160.2(SPHK2);NM_001243876.1(SPHK2);NM_020126.4(SPHK2);XM_006723292.1(SPHK2);XM_011527133.1(SPHK2);XM_011527134.1(SPHK2);XM_017027008.1(SPHK2);XM_017027009.1(SPHK2);XM_017027010.1(SPHK2);
GO:0010610	regulation of mRNA stability involved in response to stress	biological_process	5	45724	5	103695	0	0	2.26785	NM_001160423.1(IGF2BP1);NM_006546.3(IGF2BP1);XM_005256955.3(IGF2BP1);XM_011524201.2(IGF2BP1);XM_017024022.1(IGF2BP1);
GO:0022013	pallium cell proliferation in forebrain	biological_process	5	45724	5	103695	0	0	2.26785	NM_001160423.1(IGF2BP1);NM_006546.3(IGF2BP1);XM_005256955.3(IGF2BP1);XM_011524201.2(IGF2BP1);XM_017024022.1(IGF2BP1);
GO:0036303	lymph vessel morphogenesis	biological_process	31	45724	31	103695	0	0	2.26785	NM_000296.3(PKD1);NM_001009944.2(PKD1);NM_001025366.2(VEGFA);NM_001025367.2(VEGFA);NM_001025368.2(VEGFA);NM_001025369.2(VEGFA);NM_001025370.2(VEGFA);NM_001033756.2(VEGFA);NM_001171622.1(VEGFA);NM_001171623.1(VEGFA);NM_001171624.1(VEGFA);NM_001171625.1(VEGFA);NM_001171626.1(VEGFA);NM_001171627.1(VEGFA);NM_001171628.1(VEGFA);NM_001171629.1(VEGFA);NM_001171630.1(VEGFA);NM_001204384.1(VEGFA);NM_00120…
GO:0072237	metanephric proximal tubule development	biological_process	11	45724	11	103695	0	0	2.26785	NM_000296.3(PKD1);NM_001009944.2(PKD1);XM_005255370.3(PKD1);XM_011522528.2(PKD1);XM_011522529.2(PKD1);XM_011522530.2(PKD1);XM_011522532.2(PKD1);XM_011522534.2(PKD1);XM_011522535.2(PKD1);XM_011522537.2(PKD1);XM_017023285.1(PKD1);
GO:0072287	metanephric distal tubule morphogenesis	biological_process	11	45724	11	103695	0	0	2.26785	NM_000296.3(PKD1);NM_001009944.2(PKD1);XM_005255370.3(PKD1);XM_011522528.2(PKD1);XM_011522529.2(PKD1);XM_011522530.2(PKD1);XM_011522532.2(PKD1);XM_011522534.2(PKD1);XM_011522535.2(PKD1);XM_011522537.2(PKD1);XM_017023285.1(PKD1);
GO:1901991	negative regulation of mitotic cell cycle phase transition	biological_process	15	45724	15	103695	0	0	2.26785	NM_001136053.2(TPRA1);NM_001142646.2(TPRA1);NM_001244698.1(ZFP36L1);NM_001244701.1(ZFP36L1);NM_004926.3(ZFP36L1);NM_006887.4(ZFP36L2);NM_014059.2(RGCC);XM_006713495.3(TPRA1);XM_006713496.2(TPRA1);XM_006713497.3(TPRA1);XM_011512422.1(TPRA1);XM_017005707.1(TPRA1);XM_017005708.1(TPRA1);XM_017005709.1(TPRA1);XM_017005710.1(TPRA1);
GO:0090205	positive regulation of cholesterol metabolic process	biological_process	10	45724	10	103695	0	0	2.26785	NM_015627.2(LDLRAP1);XM_006710559.3(LDLRAP1);XM_006710560.3(LDLRAP1);XM_006710561.3(LDLRAP1);XM_011541209.2(LDLRAP1);XM_011541210.2(LDLRAP1);XM_011541211.2(LDLRAP1);XM_011541212.2(LDLRAP1);XM_017000994.1(LDLRAP1);XM_017000995.1(LDLRAP1);
GO:0070931	Golgi-associated vesicle lumen	cellular_component	6	45724	6	103695	0	0	2.26785	NM_001207048.1(BACE1);NM_001207049.1(BACE1);NM_012104.4(BACE1);NM_138971.3(BACE1);NM_138972.3(BACE1);NM_138973.3(BACE1);
GO:0038098	sequestering of BMP from receptor via BMP binding	biological_process	11	45724	11	103695	0	0	2.26785	NM_001204084.2(NBL1);NM_001204085.1(NBL1);NM_001204086.2(NBL1);NM_001278164.1(NBL1);NM_001278165.1(NBL1);NM_001278166.1(NBL1);NM_005380.7(NBL1);NM_022469.3(GREM2);NM_182744.3(NBL1);XM_005273226.3(GREM2);XM_011544249.2(GREM2);
GO:0090663	galanin-activated signaling pathway	biological_process	3	45724	3	103695	0	0	2.26785	NM_003614.1(GALR3);NM_003857.3(GALR2);XM_011525427.2(GALR2);
GO:0000248	C-5 sterol desaturase activity	molecular_function	4	45724	4	103695	0	0	2.26785	NM_001024956.2(SC5D);NM_006918.4(SC5D);NM_013402.4(FADS1);XM_011545022.2(FADS1);
GO:0050046	lathosterol oxidase activity	molecular_function	2	45724	2	103695	0	0	2.26785	NM_001024956.2(SC5D);NM_006918.4(SC5D);
GO:0002878	negative regulation of acute inflammatory response to non-antigenic stimulus	biological_process	3	45724	3	103695	0	0	2.26785	NM_001099733.1(ADCYAP1);NM_001117.4(ADCYAP1);XM_005258081.3(ADCYAP1);
GO:0016521	pituitary adenylate cyclase activating polypeptide activity	molecular_function	3	45724	3	103695	0	0	2.26785	NM_001099733.1(ADCYAP1);NM_001117.4(ADCYAP1);XM_005258081.3(ADCYAP1);
GO:0031858	pituitary adenylate cyclase-activating polypeptide receptor binding	molecular_function	3	45724	3	103695	0	0	2.26785	NM_001099733.1(ADCYAP1);NM_001117.4(ADCYAP1);XM_005258081.3(ADCYAP1);
GO:0070202	regulation of establishment of protein localization to chromosome	biological_process	38	45724	38	103695	0	0	2.26785	NM_001080394.3(SPIDR);NM_001282916.1(SPIDR);NM_001282919.1(SPIDR);XM_005251189.3(SPIDR);XM_005251191.3(SPIDR);XM_005251193.3(SPIDR);XM_005251195.4(SPIDR);XM_005251198.4(SPIDR);XM_005251199.4(SPIDR);XM_006716443.3(SPIDR);XM_006716444.3(SPIDR);XM_011517497.2(SPIDR);XM_011517500.2(SPIDR);XM_011517507.2(SPIDR);XM_017013268.1(SPIDR);XM_017013269.1(SPIDR);XM_017013270.1(SPIDR);XM_017013271.1(SPIDR);XM_…
GO:0021533	cell differentiation in hindbrain	biological_process	5	45724	5	103695	0	0	2.26785	NM_001145661.1(GATA2);NM_001145662.1(GATA2);NM_003924.3(PHOX2B);NM_005450.4(NOG);NM_032638.4(GATA2);
GO:0060825	fibroblast growth factor receptor signaling pathway involved in neural plate anterior/posterior pattern formation	biological_process	1	45724	1	103695	0	0	2.26785	NM_005450.4(NOG);
GO:0090193	positive regulation of glomerulus development	biological_process	1	45724	1	103695	0	0	2.26785	NM_005450.4(NOG);
GO:2000313	regulation of fibroblast growth factor receptor signaling pathway involved in neural plate anterior/posterior pattern formation	biological_process	1	45724	1	103695	0	0	2.26785	NM_005450.4(NOG);
GO:0002317	plasma cell differentiation	biological_process	5	45724	5	103695	0	0	2.26785	NM_001171581.1(ITM2A);NM_002305.3(LGALS1);NM_004867.4(ITM2A);NM_145285.2(NKX2-3);XM_011539370.1(NKX2-3);
GO:0072432	response to G1 DNA damage checkpoint signaling	biological_process	6	45724	6	103695	0	0	2.26785	NM_001160.2(APAF1);NM_013229.2(APAF1);NM_181861.1(APAF1);NM_181868.1(APAF1);NM_181869.1(APAF1);XM_017019250.1(APAF1);
GO:0035853	chromosome passenger complex localization to spindle midzone	biological_process	2	45724	2	103695	0	0	2.26785	NM_001324309.1(KLHL21);NM_014851.3(KLHL21);
GO:0002135	CTP binding	molecular_function	5	45724	5	103695	0	0	2.26785	NM_001271969.1(HSP90AB1);NM_001271970.1(HSP90AB1);NM_001271971.1(HSP90AB1);NM_001271972.1(HSP90AB1);NM_007355.3(HSP90AB1);
GO:0017098	sulfonylurea receptor binding	molecular_function	9	45724	9	103695	0	0	2.26785	NM_001271969.1(HSP90AB1);NM_001271970.1(HSP90AB1);NM_001271971.1(HSP90AB1);NM_001271972.1(HSP90AB1);NM_004982.3(KCNJ8);NM_007355.3(HSP90AB1);XM_005253358.4(KCNJ8);XM_017019283.1(KCNJ8);XM_017019284.1(KCNJ8);
GO:0019062	virion attachment to host cell	biological_process	27	45724	27	103695	0	0	2.26785	NM_001144893.1(CD209);NM_001144894.1(CD209);NM_001144895.1(CD209);NM_001144896.1(CD209);NM_001144897.1(CD209);NM_001144899.1(CD209);NM_001144904.1(CLEC4M);NM_001144905.1(CLEC4M);NM_001144906.1(CLEC4M);NM_001144907.1(CLEC4M);NM_001144908.1(CLEC4M);NM_001144909.1(CLEC4M);NM_001144910.1(CLEC4M);NM_001144911.1(CLEC4M);NM_001271969.1(HSP90AB1);NM_001271970.1(HSP90AB1);NM_001271971.1(HSP90AB1);NM_00127…
GO:1901389	negative regulation of transforming growth factor beta activation	biological_process	5	45724	5	103695	0	0	2.26785	NM_001271969.1(HSP90AB1);NM_001271970.1(HSP90AB1);NM_001271971.1(HSP90AB1);NM_001271972.1(HSP90AB1);NM_007355.3(HSP90AB1);
GO:1990913	sperm head plasma membrane	cellular_component	6	45724	6	103695	0	0	2.26785	NM_001271969.1(HSP90AB1);NM_001271970.1(HSP90AB1);NM_001271971.1(HSP90AB1);NM_001271972.1(HSP90AB1);NM_007355.3(HSP90AB1);NM_021794.3(ADAM30);
GO:1990917	ooplasm	cellular_component	5	45724	5	103695	0	0	2.26785	NM_001271969.1(HSP90AB1);NM_001271970.1(HSP90AB1);NM_001271971.1(HSP90AB1);NM_001271972.1(HSP90AB1);NM_007355.3(HSP90AB1);
GO:0071617	lysophospholipid acyltransferase activity	molecular_function	10	45724	10	103695	0	0	2.26785	NM_001146056.2(MBOAT7);NM_001146082.2(MBOAT7);NM_001146083.2(MBOAT7);NM_024298.4(MBOAT7);NM_153613.2(LPCAT4);XM_006720454.2(LPCAT4);XM_011521422.1(LPCAT4);XM_011527299.2(MBOAT7);XM_011527300.2(MBOAT7);XM_017027296.1(MBOAT7);
GO:0035021	negative regulation of Rac protein signal transduction	biological_process	28	45724	28	103695	0	0	2.26785	NM_000267.3(NF1);NM_001042492.2(NF1);NM_001128147.2(NF1);NM_001276310.1(STMN3);NM_001321164.1(ARHGAP44);NM_001321166.1(ARHGAP44);NM_001321167.1(ARHGAP44);NM_001321168.1(ARHGAP44);NM_014859.5(ARHGAP44);NM_015894.3(STMN3);NM_022481.5(ARAP3);XM_005256891.1(ARHGAP44);XM_005257983.2(NF1);XM_005257984.2(NF1);XM_005268497.1(ARAP3);XM_005268498.1(ARAP3);XM_005268499.1(ARAP3);XM_005268500.3(ARAP3);XM_0067…
GO:0004362	glutathione-disulfide reductase activity	molecular_function	4	45724	4	103695	0	0	2.26785	NM_000637.3(GSR);NM_001195102.1(GSR);NM_001195103.1(GSR);NM_001195104.1(GSR);
GO:0001888	glucuronyl-galactosyl-proteoglycan 4-alpha-N-acetylglucosaminyltransferase activity	molecular_function	12	45724	12	103695	0	0	2.26785	NM_001033025.2(EXTL2);NM_001261440.1(EXTL2);NM_001261441.1(EXTL2);NM_001261442.1(EXTL2);NM_001439.3(EXTL2);NM_001440.3(EXTL3);XM_005270621.1(EXTL2);XM_011540994.2(EXTL2);XM_011540995.2(EXTL2);XM_011540996.2(EXTL2);XM_011544440.2(EXTL3);XM_017000651.1(EXTL2);
GO:0035248	alpha-1,4-N-acetylgalactosaminyltransferase activity	molecular_function	10	45724	10	103695	0	0	2.26785	NM_001033025.2(EXTL2);NM_001261440.1(EXTL2);NM_001261441.1(EXTL2);NM_001261442.1(EXTL2);NM_001439.3(EXTL2);XM_005270621.1(EXTL2);XM_011540994.2(EXTL2);XM_011540995.2(EXTL2);XM_011540996.2(EXTL2);XM_017000651.1(EXTL2);
GO:0014042	positive regulation of neuron maturation	biological_process	21	45724	21	103695	0	0	2.26785	NM_000633.2(BCL2);NM_000657.2(BCL2);NM_004958.3(MTOR);NM_015560.2(OPA1);NM_020630.4(RET);NM_020975.4(RET);NM_130831.2(OPA1);NM_130832.2(OPA1);NM_130833.2(OPA1);NM_130834.2(OPA1);NM_130835.2(OPA1);NM_130836.2(OPA1);NM_130837.2(OPA1);XM_005263438.2(MTOR);XM_011526135.2(BCL2);XM_011541166.2(MTOR);XM_017000900.1(MTOR);XM_017000901.1(MTOR);XM_017000902.1(MTOR);XM_017006500.1(OPA1);XM_017025917.1(BCL2);
GO:0019119	phenanthrene-9,10-epoxide hydrolase activity	molecular_function	2	45724	2	103695	0	0	2.26785	NM_001320979.1(AKR7A2);NM_003689.3(AKR7A2);
GO:0050683	AF-1 domain binding	molecular_function	2	45724	2	103695	0	0	2.26785	NM_014571.3(HEYL);XM_005270745.2(HEYL);
GO:2000824	negative regulation of androgen receptor activity	biological_process	3	45724	3	103695	0	0	2.26785	NM_003923.2(FOXH1);NM_014571.3(HEYL);XM_005270745.2(HEYL);
GO:0030128	clathrin coat of endocytic vesicle	cellular_component	3	45724	3	103695	0	0	2.26785	NM_001102664.1(EPN2);NM_014964.4(EPN2);NM_148921.3(EPN2);
GO:0061073	ciliary body morphogenesis	biological_process	8	45724	8	103695	0	0	2.26785	NM_000214.2(JAG1);NM_001258210.1(TSKU);NM_001318477.1(TSKU);NM_001318478.1(TSKU);NM_001318479.1(TSKU);NM_012186.2(FOXE3);NM_015516.3(TSKU);XM_017027707.1(JAG1);
GO:0061309	cardiac neural crest cell development involved in outflow tract morphogenesis	biological_process	4	45724	4	103695	0	0	2.26785	NM_000214.2(JAG1);NM_005524.3(HES1);NM_021973.2(HAND2);XM_017027707.1(JAG1);
GO:0061444	endocardial cushion cell development	biological_process	2	45724	2	103695	0	0	2.26785	NM_000214.2(JAG1);XM_017027707.1(JAG1);
GO:0072017	distal tubule development	biological_process	9	45724	9	103695	0	0	2.26785	NM_000214.2(JAG1);NM_003221.3(TFAP2B);NM_017617.4(NOTCH1);XM_011514837.2(TFAP2B);XM_011518717.2(NOTCH1);XM_017011233.1(TFAP2B);XM_017011234.1(TFAP2B);XM_017011235.1(TFAP2B);XM_017027707.1(JAG1);
GO:0072070	loop of Henle development	biological_process	4	45724	4	103695	0	0	2.26785	NM_000214.2(JAG1);NM_005618.3(DLL1);XM_005266934.3(DLL1);XM_017027707.1(JAG1);
GO:0048858	cell projection morphogenesis	biological_process	20	45724	20	103695	0	0	2.26785	NM_001184970.1(PACSIN2);NM_001184971.1(PACSIN2);NM_007229.3(PACSIN2);NM_021254.2(C21orf59);XM_005261319.3(PACSIN2);XM_011529846.1(PACSIN2);XM_011529847.2(PACSIN2);XM_011529848.2(PACSIN2);XM_011529849.2(PACSIN2);XM_011529850.2(PACSIN2);XM_011529851.2(PACSIN2);XM_011529852.1(PACSIN2);XM_011529853.1(PACSIN2);XM_017028562.1(PACSIN2);XM_017028563.1(PACSIN2);XM_017028564.1(PACSIN2);XM_017028565.1(PACSI…
GO:0098835	presynaptic endocytic zone membrane	cellular_component	10	45724	10	103695	0	0	2.26785	NM_001146032.1(FCHO2);NM_138782.2(FCHO2);XM_017009016.1(FCHO2);XM_017009017.1(FCHO2);XM_017009018.1(FCHO2);XM_017009019.1(FCHO2);XM_017009020.1(FCHO2);XM_017009021.1(FCHO2);XM_017009022.1(FCHO2);XM_017009023.1(FCHO2);
GO:0051599	response to hydrostatic pressure	biological_process	11	45724	11	103695	0	0	2.26785	NM_001001396.2(ATP2B4);NM_001007792.1(NTRK1);NM_001012331.1(NTRK1);NM_001256282.1(KRT8);NM_001256293.1(KRT8);NM_001684.4(ATP2B4);NM_002273.3(KRT8);NM_002529.3(NTRK1);NM_030582.3(COL18A1);NM_130444.2(COL18A1);NM_130445.3(COL18A1);
GO:0006876	cellular cadmium ion homeostasis	biological_process	11	45724	11	103695	0	0	2.26785	NM_000578.3(SLC11A1);XM_005246793.3(SLC11A1);XM_005246794.3(SLC11A1);XM_006712709.3(SLC11A1);XM_006712710.3(SLC11A1);XM_006712711.3(SLC11A1);XM_011511684.2(SLC11A1);XM_011511685.2(SLC11A1);XM_017004765.1(SLC11A1);XM_017004766.1(SLC11A1);XM_017004767.1(SLC11A1);
GO:0015707	nitrite transport	biological_process	11	45724	11	103695	0	0	2.26785	NM_000578.3(SLC11A1);XM_005246793.3(SLC11A1);XM_005246794.3(SLC11A1);XM_006712709.3(SLC11A1);XM_006712710.3(SLC11A1);XM_006712711.3(SLC11A1);XM_011511684.2(SLC11A1);XM_011511685.2(SLC11A1);XM_017004765.1(SLC11A1);XM_017004766.1(SLC11A1);XM_017004767.1(SLC11A1);
GO:0032632	interleukin-3 production	biological_process	11	45724	11	103695	0	0	2.26785	NM_000578.3(SLC11A1);XM_005246793.3(SLC11A1);XM_005246794.3(SLC11A1);XM_006712709.3(SLC11A1);XM_006712710.3(SLC11A1);XM_006712711.3(SLC11A1);XM_011511684.2(SLC11A1);XM_011511685.2(SLC11A1);XM_017004765.1(SLC11A1);XM_017004766.1(SLC11A1);XM_017004767.1(SLC11A1);
GO:0045342	MHC class II biosynthetic process	biological_process	11	45724	11	103695	0	0	2.26785	NM_000578.3(SLC11A1);XM_005246793.3(SLC11A1);XM_005246794.3(SLC11A1);XM_006712709.3(SLC11A1);XM_006712710.3(SLC11A1);XM_006712711.3(SLC11A1);XM_011511684.2(SLC11A1);XM_011511685.2(SLC11A1);XM_017004765.1(SLC11A1);XM_017004766.1(SLC11A1);XM_017004767.1(SLC11A1);
GO:0051139	metal ion:proton antiporter activity	molecular_function	11	45724	11	103695	0	0	2.26785	NM_000578.3(SLC11A1);XM_005246793.3(SLC11A1);XM_005246794.3(SLC11A1);XM_006712709.3(SLC11A1);XM_006712710.3(SLC11A1);XM_006712711.3(SLC11A1);XM_011511684.2(SLC11A1);XM_011511685.2(SLC11A1);XM_017004765.1(SLC11A1);XM_017004766.1(SLC11A1);XM_017004767.1(SLC11A1);
GO:0070839	divalent metal ion export	biological_process	11	45724	11	103695	0	0	2.26785	NM_000578.3(SLC11A1);XM_005246793.3(SLC11A1);XM_005246794.3(SLC11A1);XM_006712709.3(SLC11A1);XM_006712710.3(SLC11A1);XM_006712711.3(SLC11A1);XM_011511684.2(SLC11A1);XM_011511685.2(SLC11A1);XM_017004765.1(SLC11A1);XM_017004766.1(SLC11A1);XM_017004767.1(SLC11A1);
GO:0010626	negative regulation of Schwann cell proliferation	biological_process	25	45724	25	103695	0	0	2.26785	NM_001195573.1(DICER1);NM_001271282.2(DICER1);NM_001291628.1(DICER1);NM_003036.3(SKI);NM_006941.3(SOX10);NM_014868.4(RNF10);NM_030621.4(DICER1);NM_177438.2(DICER1);XM_005244775.3(SKI);XM_005244776.4(SKI);XM_005254013.2(RNF10);XM_006719717.2(RNF10);XM_011536599.1(DICER1);XM_011536600.2(DICER1);XM_011536601.2(DICER1);XM_011536602.2(DICER1);XM_011536604.2(DICER1);XM_011536605.2(DICER1);XM_017002128.…
GO:0014040	positive regulation of Schwann cell differentiation	biological_process	21	45724	21	103695	0	0	2.26785	NM_001145138.1(RELA);NM_001195573.1(DICER1);NM_001243984.1(RELA);NM_001243985.1(RELA);NM_001271282.2(DICER1);NM_001291628.1(DICER1);NM_021975.3(RELA);NM_030621.4(DICER1);NM_177438.2(DICER1);XM_011536599.1(DICER1);XM_011536600.2(DICER1);XM_011536601.2(DICER1);XM_011536602.2(DICER1);XM_011536604.2(DICER1);XM_011536605.2(DICER1);XM_011545206.1(RELA);XM_011545207.1(RELA);XM_017021120.1(DICER1);XM_017…
GO:0033167	ARC complex	cellular_component	15	45724	15	103695	0	0	2.26785	NM_001195573.1(DICER1);NM_001271282.2(DICER1);NM_001291628.1(DICER1);NM_030621.4(DICER1);NM_177438.2(DICER1);XM_011536599.1(DICER1);XM_011536600.2(DICER1);XM_011536601.2(DICER1);XM_011536602.2(DICER1);XM_011536604.2(DICER1);XM_011536605.2(DICER1);XM_017021120.1(DICER1);XM_017021121.1(DICER1);XM_017021122.1(DICER1);XM_017021123.1(DICER1);
GO:0033168	conversion of ds siRNA to ss siRNA involved in RNA interference	biological_process	15	45724	15	103695	0	0	2.26785	NM_001195573.1(DICER1);NM_001271282.2(DICER1);NM_001291628.1(DICER1);NM_030621.4(DICER1);NM_177438.2(DICER1);XM_011536599.1(DICER1);XM_011536600.2(DICER1);XM_011536601.2(DICER1);XM_011536602.2(DICER1);XM_011536604.2(DICER1);XM_011536605.2(DICER1);XM_017021120.1(DICER1);XM_017021121.1(DICER1);XM_017021122.1(DICER1);XM_017021123.1(DICER1);
GO:0036404	conversion of ds siRNA to ss siRNA	biological_process	15	45724	15	103695	0	0	2.26785	NM_001195573.1(DICER1);NM_001271282.2(DICER1);NM_001291628.1(DICER1);NM_030621.4(DICER1);NM_177438.2(DICER1);XM_011536599.1(DICER1);XM_011536600.2(DICER1);XM_011536601.2(DICER1);XM_011536602.2(DICER1);XM_011536604.2(DICER1);XM_011536605.2(DICER1);XM_017021120.1(DICER1);XM_017021121.1(DICER1);XM_017021122.1(DICER1);XM_017021123.1(DICER1);
GO:0010877	lipid transport involved in lipid storage	biological_process	5	45724	5	103695	0	0	2.26785	NM_000041.3(APOE);NM_001302688.1(APOE);NM_001302689.1(APOE);NM_001302690.1(APOE);NM_001302691.1(APOE);
GO:0032462	regulation of protein homooligomerization	biological_process	5	45724	5	103695	0	0	2.26785	NM_000041.3(APOE);NM_001302688.1(APOE);NM_001302689.1(APOE);NM_001302690.1(APOE);NM_001302691.1(APOE);
GO:0032805	positive regulation of low-density lipoprotein particle receptor catabolic process	biological_process	6	45724	6	103695	0	0	2.26785	NM_000041.3(APOE);NM_001302688.1(APOE);NM_001302689.1(APOE);NM_001302690.1(APOE);NM_001302691.1(APOE);NM_174936.3(PCSK9);
GO:0046911	metal chelating activity	molecular_function	5	45724	5	103695	0	0	2.26785	NM_000041.3(APOE);NM_001302688.1(APOE);NM_001302689.1(APOE);NM_001302690.1(APOE);NM_001302691.1(APOE);
GO:0051651	maintenance of location in cell	biological_process	5	45724	5	103695	0	0	2.26785	NM_000041.3(APOE);NM_001302688.1(APOE);NM_001302689.1(APOE);NM_001302690.1(APOE);NM_001302691.1(APOE);
GO:0061771	response to caloric restriction	biological_process	11	45724	11	103695	0	0	2.26785	NM_000041.3(APOE);NM_000527.4(LDLR);NM_001195798.1(LDLR);NM_001195799.1(LDLR);NM_001195800.1(LDLR);NM_001195803.1(LDLR);NM_001302688.1(APOE);NM_001302689.1(APOE);NM_001302690.1(APOE);NM_001302691.1(APOE);XM_011528010.1(LDLR);
GO:1901628	positive regulation of postsynaptic membrane organization	biological_process	5	45724	5	103695	0	0	2.26785	NM_000041.3(APOE);NM_001302688.1(APOE);NM_001302689.1(APOE);NM_001302690.1(APOE);NM_001302691.1(APOE);
GO:1901630	negative regulation of presynaptic membrane organization	biological_process	5	45724	5	103695	0	0	2.26785	NM_000041.3(APOE);NM_001302688.1(APOE);NM_001302689.1(APOE);NM_001302690.1(APOE);NM_001302691.1(APOE);
GO:1902995	positive regulation of phospholipid efflux	biological_process	20	45724	20	103695	0	0	2.26785	NM_000041.3(APOE);NM_001302688.1(APOE);NM_001302689.1(APOE);NM_001302690.1(APOE);NM_001302691.1(APOE);NM_019112.3(ABCA7);XM_006722616.1(ABCA7);XM_006722617.2(ABCA7);XM_006722618.2(ABCA7);XM_011527628.2(ABCA7);XM_011527629.1(ABCA7);XM_011527630.1(ABCA7);XM_011527631.1(ABCA7);XM_011527632.1(ABCA7);XM_011527633.2(ABCA7);XM_011527634.1(ABCA7);XM_011527635.1(ABCA7);XM_011527636.2(ABCA7);XM_017026142.1…
GO:1903002	positive regulation of lipid transport across blood brain barrier	biological_process	5	45724	5	103695	0	0	2.26785	NM_000041.3(APOE);NM_001302688.1(APOE);NM_001302689.1(APOE);NM_001302690.1(APOE);NM_001302691.1(APOE);
GO:1905855	positive regulation of heparan sulfate binding	biological_process	5	45724	5	103695	0	0	2.26785	NM_000041.3(APOE);NM_001302688.1(APOE);NM_001302689.1(APOE);NM_001302690.1(APOE);NM_001302691.1(APOE);
GO:1905860	positive regulation of heparan sulfate proteoglycan binding	biological_process	5	45724	5	103695	0	0	2.26785	NM_000041.3(APOE);NM_001302688.1(APOE);NM_001302689.1(APOE);NM_001302690.1(APOE);NM_001302691.1(APOE);
GO:1905890	regulation of cellular response to very-low-density lipoprotein particle stimulus	biological_process	5	45724	5	103695	0	0	2.26785	NM_000041.3(APOE);NM_001302688.1(APOE);NM_001302689.1(APOE);NM_001302690.1(APOE);NM_001302691.1(APOE);
GO:1905906	regulation of amyloid fibril formation	biological_process	13	45724	13	103695	0	0	2.26785	NM_000041.3(APOE);NM_000746.5(CHRNA7);NM_001190455.2(CHRNA7);NM_001302688.1(APOE);NM_001302689.1(APOE);NM_001302690.1(APOE);NM_001302691.1(APOE);XM_011521176.2(CHRNA7);XM_011521177.2(CHRNA7);XM_011521178.2(CHRNA7);XM_017021882.1(CHRNA7);XM_017021883.1(CHRNA7);XM_017021884.1(CHRNA7);
GO:1990777	lipoprotein particle	cellular_component	5	45724	5	103695	0	0	2.26785	NM_000041.3(APOE);NM_001302688.1(APOE);NM_001302689.1(APOE);NM_001302690.1(APOE);NM_001302691.1(APOE);
GO:0008424	glycoprotein 6-alpha-L-fucosyltransferase activity	molecular_function	9	45724	9	103695	0	0	2.26785	NM_004480.4(FUT8);NM_178155.2(FUT8);NM_178156.2(FUT8);XM_011536614.2(FUT8);XM_017021136.1(FUT8);XM_017021137.1(FUT8);XM_017021138.1(FUT8);XM_017021139.1(FUT8);XM_017021140.1(FUT8);
GO:0036071	N-glycan fucosylation	biological_process	9	45724	9	103695	0	0	2.26785	NM_004480.4(FUT8);NM_178155.2(FUT8);NM_178156.2(FUT8);XM_011536614.2(FUT8);XM_017021136.1(FUT8);XM_017021137.1(FUT8);XM_017021138.1(FUT8);XM_017021139.1(FUT8);XM_017021140.1(FUT8);
GO:0043112	receptor metabolic process	biological_process	9	45724	9	103695	0	0	2.26785	NM_004480.4(FUT8);NM_178155.2(FUT8);NM_178156.2(FUT8);XM_011536614.2(FUT8);XM_017021136.1(FUT8);XM_017021137.1(FUT8);XM_017021138.1(FUT8);XM_017021139.1(FUT8);XM_017021140.1(FUT8);
GO:0046368	GDP-L-fucose metabolic process	biological_process	9	45724	9	103695	0	0	2.26785	NM_004480.4(FUT8);NM_178155.2(FUT8);NM_178156.2(FUT8);XM_011536614.2(FUT8);XM_017021136.1(FUT8);XM_017021137.1(FUT8);XM_017021138.1(FUT8);XM_017021139.1(FUT8);XM_017021140.1(FUT8);
GO:0046921	alpha-(1->6)-fucosyltransferase activity	molecular_function	9	45724	9	103695	0	0	2.26785	NM_004480.4(FUT8);NM_178155.2(FUT8);NM_178156.2(FUT8);XM_011536614.2(FUT8);XM_017021136.1(FUT8);XM_017021137.1(FUT8);XM_017021138.1(FUT8);XM_017021139.1(FUT8);XM_017021140.1(FUT8);
GO:0016011	dystroglycan complex	cellular_component	13	45724	13	103695	0	0	2.26785	NM_001165928.3(DAG1);NM_001177634.2(DAG1);NM_001177635.2(DAG1);NM_001177636.2(DAG1);NM_001177637.2(DAG1);NM_001177638.2(DAG1);NM_001177639.2(DAG1);NM_001177640.2(DAG1);NM_001177641.2(DAG1);NM_001177642.2(DAG1);NM_001177643.2(DAG1);NM_001177644.2(DAG1);NM_004393.5(DAG1);
GO:0021682	nerve maturation	biological_process	13	45724	13	103695	0	0	2.26785	NM_001165928.3(DAG1);NM_001177634.2(DAG1);NM_001177635.2(DAG1);NM_001177636.2(DAG1);NM_001177637.2(DAG1);NM_001177638.2(DAG1);NM_001177639.2(DAG1);NM_001177640.2(DAG1);NM_001177641.2(DAG1);NM_001177642.2(DAG1);NM_001177643.2(DAG1);NM_001177644.2(DAG1);NM_004393.5(DAG1);
GO:0010037	response to carbon dioxide	biological_process	7	45724	7	103695	0	0	2.26785	NM_000131.4(F7);NM_001267554.1(F7);NM_019616.3(F7);XM_006719963.3(F7);XM_011537474.2(F7);XM_011537475.2(F7);XM_011537476.2(F7);
GO:0032571	response to vitamin K	biological_process	8	45724	8	103695	0	0	2.26785	NM_000131.4(F7);NM_001267554.1(F7);NM_019616.3(F7);NM_199173.5(BGLAP);XM_006719963.3(F7);XM_011537474.2(F7);XM_011537475.2(F7);XM_011537476.2(F7);
GO:0033595	response to genistein	biological_process	7	45724	7	103695	0	0	2.26785	NM_000131.4(F7);NM_001267554.1(F7);NM_019616.3(F7);XM_006719963.3(F7);XM_011537474.2(F7);XM_011537475.2(F7);XM_011537476.2(F7);
GO:1904400	response to Thyroid stimulating hormone	biological_process	7	45724	7	103695	0	0	2.26785	NM_000131.4(F7);NM_001267554.1(F7);NM_019616.3(F7);XM_006719963.3(F7);XM_011537474.2(F7);XM_011537475.2(F7);XM_011537476.2(F7);
GO:1904612	response to 2,3,7,8-tetrachlorodibenzodioxine	biological_process	7	45724	7	103695	0	0	2.26785	NM_000131.4(F7);NM_001267554.1(F7);NM_019616.3(F7);XM_006719963.3(F7);XM_011537474.2(F7);XM_011537475.2(F7);XM_011537476.2(F7);
GO:1905217	response to astaxanthin	biological_process	7	45724	7	103695	0	0	2.26785	NM_000131.4(F7);NM_001267554.1(F7);NM_019616.3(F7);XM_006719963.3(F7);XM_011537474.2(F7);XM_011537475.2(F7);XM_011537476.2(F7);
GO:1905225	response to thyrotropin-releasing hormone	biological_process	7	45724	7	103695	0	0	2.26785	NM_000131.4(F7);NM_001267554.1(F7);NM_019616.3(F7);XM_006719963.3(F7);XM_011537474.2(F7);XM_011537475.2(F7);XM_011537476.2(F7);
GO:0097444	spine apparatus	cellular_component	10	45724	10	103695	0	0	2.26785	NM_001109974.2(SYNPO);NM_001166208.1(SYNPO);NM_001166209.1(SYNPO);NM_007286.5(SYNPO);XM_005268370.1(SYNPO);XM_005268371.1(SYNPO);XM_006714755.3(SYNPO);XM_011537552.2(SYNPO);XM_017009007.1(SYNPO);XM_017009008.1(SYNPO);
GO:0098886	modification of dendritic spine	biological_process	16	45724	16	103695	0	0	2.26785	NM_001109974.2(SYNPO);NM_001166208.1(SYNPO);NM_001166209.1(SYNPO);NM_001321164.1(ARHGAP44);NM_001321166.1(ARHGAP44);NM_001321167.1(ARHGAP44);NM_001321168.1(ARHGAP44);NM_007286.5(SYNPO);NM_014859.5(ARHGAP44);XM_005256891.1(ARHGAP44);XM_005268370.1(SYNPO);XM_005268371.1(SYNPO);XM_006714755.3(SYNPO);XM_011537552.2(SYNPO);XM_017009007.1(SYNPO);XM_017009008.1(SYNPO);
GO:1905355	spine apparatus assembly	biological_process	10	45724	10	103695	0	0	2.26785	NM_001109974.2(SYNPO);NM_001166208.1(SYNPO);NM_001166209.1(SYNPO);NM_007286.5(SYNPO);XM_005268370.1(SYNPO);XM_005268371.1(SYNPO);XM_006714755.3(SYNPO);XM_011537552.2(SYNPO);XM_017009007.1(SYNPO);XM_017009008.1(SYNPO);
GO:0033590	response to cobalamin	biological_process	20	45724	20	103695	0	0	2.26785	NM_001145138.1(RELA);NM_001243984.1(RELA);NM_001243985.1(RELA);NM_001250.5(CD40);NM_001302753.1(CD40);NM_001322421.1(CD40);NM_001322422.1(CD40);NM_005228.3(EGFR);NM_021975.3(RELA);NM_152854.3(CD40);NM_201282.1(EGFR);NM_201283.1(EGFR);NM_201284.1(EGFR);XM_005260619.3(CD40);XM_011529109.2(CD40);XM_011545206.1(RELA);XM_011545207.1(RELA);XM_017028135.1(CD40);XM_017028136.1(CD40);XM_017028137.1(CD40);
GO:1904692	positive regulation of type B pancreatic cell proliferation	biological_process	8	45724	8	103695	0	0	2.26785	NM_001199763.1(PTPRN);NM_001199764.1(PTPRN);NM_002846.3(PTPRN);XM_011511566.1(PTPRN);XM_017004609.1(PTPRN);XM_017004610.1(PTPRN);XM_017004611.1(PTPRN);XM_017004612.1(PTPRN);
GO:0043335	protein unfolding	biological_process	6	45724	6	103695	0	0	2.26785	NM_001017963.2(HSP90AA1);NM_001034025.1(ERP29);NM_005348.3(HSP90AA1);NM_006817.3(ERP29);XM_011536718.2(HSP90AA1);XM_017018720.1(ERP29);
GO:0019778	Atg12 activating enzyme activity	molecular_function	29	45724	29	103695	0	0	2.26785	NM_001136031.2(ATG7);NM_001144912.1(ATG7);NM_006395.2(ATG7);XM_006712931.3(ATG7);XM_006712932.3(ATG7);XM_006712933.3(ATG7);XM_011533277.2(ATG7);XM_011533278.2(ATG7);XM_011533279.2(ATG7);XM_011533280.2(ATG7);XM_011533281.2(ATG7);XM_011533282.2(ATG7);XM_011533283.2(ATG7);XM_011533284.2(ATG7);XM_011533285.2(ATG7);XM_011533286.2(ATG7);XM_017005542.1(ATG7);XM_017005543.1(ATG7);XM_017005544.1(ATG7);XM_…
GO:0019779	Atg8 activating enzyme activity	molecular_function	29	45724	29	103695	0	0	2.26785	NM_001136031.2(ATG7);NM_001144912.1(ATG7);NM_006395.2(ATG7);XM_006712931.3(ATG7);XM_006712932.3(ATG7);XM_006712933.3(ATG7);XM_011533277.2(ATG7);XM_011533278.2(ATG7);XM_011533279.2(ATG7);XM_011533280.2(ATG7);XM_011533281.2(ATG7);XM_011533282.2(ATG7);XM_011533283.2(ATG7);XM_011533284.2(ATG7);XM_011533285.2(ATG7);XM_011533286.2(ATG7);XM_017005542.1(ATG7);XM_017005543.1(ATG7);XM_017005544.1(ATG7);XM_…
GO:0034727	piecemeal microautophagy of the nucleus	biological_process	29	45724	29	103695	0	0	2.26785	NM_001136031.2(ATG7);NM_001144912.1(ATG7);NM_006395.2(ATG7);XM_006712931.3(ATG7);XM_006712932.3(ATG7);XM_006712933.3(ATG7);XM_011533277.2(ATG7);XM_011533278.2(ATG7);XM_011533279.2(ATG7);XM_011533280.2(ATG7);XM_011533281.2(ATG7);XM_011533282.2(ATG7);XM_011533283.2(ATG7);XM_011533284.2(ATG7);XM_011533285.2(ATG7);XM_011533286.2(ATG7);XM_017005542.1(ATG7);XM_017005543.1(ATG7);XM_017005544.1(ATG7);XM_…
GO:0039521	suppression by virus of host autophagy	biological_process	29	45724	29	103695	0	0	2.26785	NM_001136031.2(ATG7);NM_001144912.1(ATG7);NM_006395.2(ATG7);XM_006712931.3(ATG7);XM_006712932.3(ATG7);XM_006712933.3(ATG7);XM_011533277.2(ATG7);XM_011533278.2(ATG7);XM_011533279.2(ATG7);XM_011533280.2(ATG7);XM_011533281.2(ATG7);XM_011533282.2(ATG7);XM_011533283.2(ATG7);XM_011533284.2(ATG7);XM_011533285.2(ATG7);XM_011533286.2(ATG7);XM_017005542.1(ATG7);XM_017005543.1(ATG7);XM_017005544.1(ATG7);XM_…
GO:0044805	late nucleophagy	biological_process	34	45724	34	103695	0	0	2.26785	NM_001077198.2(ATG9A);NM_001136031.2(ATG7);NM_001144912.1(ATG7);NM_001317056.1(ATG9B);NM_006395.2(ATG7);NM_024085.4(ATG9A);XM_006712931.3(ATG7);XM_006712932.3(ATG7);XM_006712933.3(ATG7);XM_011516065.1(ATG9B);XM_011516066.2(ATG9B);XM_011533277.2(ATG7);XM_011533278.2(ATG7);XM_011533279.2(ATG7);XM_011533280.2(ATG7);XM_011533281.2(ATG7);XM_011533282.2(ATG7);XM_011533283.2(ATG7);XM_011533284.2(ATG7);X…
GO:0048561	establishment of animal organ orientation	biological_process	5	45724	5	103695	0	0	2.26785	NM_001278632.1(IRX4);NM_001278633.1(IRX4);NM_001278634.1(IRX4);NM_001278635.1(IRX4);NM_016358.2(IRX4);
GO:0003017	lymph circulation	biological_process	2	45724	2	103695	0	0	2.26785	NM_020733.1(HEG1);XM_005247666.1(HEG1);
GO:0055017	cardiac muscle tissue growth	biological_process	8	45724	8	103695	0	0	2.26785	NM_020733.1(HEG1);NM_080625.3(CCM2L);XM_005247666.1(HEG1);XM_006723706.3(CCM2L);XM_011528566.1(CCM2L);XM_011528567.2(CCM2L);XM_011528568.2(CCM2L);XM_011528569.1(CCM2L);
GO:0090271	positive regulation of fibroblast growth factor production	biological_process	9	45724	9	103695	0	0	2.26785	NM_000963.3(PTGS2);NM_020733.1(HEG1);NM_080625.3(CCM2L);XM_005247666.1(HEG1);XM_006723706.3(CCM2L);XM_011528566.1(CCM2L);XM_011528567.2(CCM2L);XM_011528568.2(CCM2L);XM_011528569.1(CCM2L);
GO:1902455	negative regulation of stem cell population maintenance	biological_process	8	45724	8	103695	0	0	2.26785	NM_001042510.1(ZNF706);NM_001267708.1(ZNF706);NM_001267709.1(ZNF706);NM_001320458.1(WNT9B);NM_002318.2(LOXL2);NM_003396.2(WNT9B);NM_016096.3(ZNF706);XM_011525178.2(WNT9B);
GO:0045110	intermediate filament bundle assembly	biological_process	5	45724	5	103695	0	0	2.26785	NM_000299.3(PKP1);NM_000526.4(KRT14);NM_001005242.2(PKP2);NM_001005337.2(PKP1);NM_004572.3(PKP2);
GO:0031695	alpha-2B adrenergic receptor binding	molecular_function	4	45724	4	103695	0	0	2.26785	NM_001024807.2(APLP1);NM_005166.4(APLP1);XM_017026737.1(APLP1);XM_017026738.1(APLP1);
GO:0031696	alpha-2C adrenergic receptor binding	molecular_function	5	45724	5	103695	0	0	2.26785	NM_000681.3(ADRA2A);NM_001024807.2(APLP1);NM_005166.4(APLP1);XM_017026737.1(APLP1);XM_017026738.1(APLP1);
GO:0071874	cellular response to norepinephrine stimulus	biological_process	14	45724	14	103695	0	0	2.26785	NM_000484.3(APP);NM_001024807.2(APLP1);NM_001136016.3(APP);NM_001136129.2(APP);NM_001136130.2(APP);NM_001136131.2(APP);NM_001204301.1(APP);NM_001204302.1(APP);NM_001204303.1(APP);NM_005166.4(APLP1);NM_201413.2(APP);NM_201414.2(APP);XM_017026737.1(APLP1);XM_017026738.1(APLP1);
GO:1903697	negative regulation of microvillus assembly	biological_process	33	45724	33	103695	0	0	2.26785	NM_001145657.1(RAP1GAP);NM_001145658.1(RAP1GAP);NM_002885.2(RAP1GAP);XM_005245955.3(RAP1GAP);XM_006710804.2(RAP1GAP);XM_006710805.2(RAP1GAP);XM_017001965.1(RAP1GAP);XM_017001966.1(RAP1GAP);XM_017001967.1(RAP1GAP);XM_017001968.1(RAP1GAP);XM_017001969.1(RAP1GAP);XM_017001970.1(RAP1GAP);XM_017001971.1(RAP1GAP);XM_017001972.1(RAP1GAP);XM_017001973.1(RAP1GAP);XM_017001974.1(RAP1GAP);XM_017001975.1(RAP…
GO:0034474	U2 snRNA 3'-end processing	biological_process	5	45724	5	103695	0	0	2.26785	NM_001080453.2(INTS1);XM_011515260.1(INTS1);XM_011515262.2(INTS1);XM_017011959.1(INTS1);XM_017011960.1(INTS1);
GO:0010565	regulation of cellular ketone metabolic process	biological_process	5	45724	5	103695	0	0	2.26785	NM_001199898.1(PDK2);NM_001199899.1(PDK2);NM_001199900.1(PDK2);NM_002611.4(PDK2);NM_002612.3(PDK4);
GO:0031670	cellular response to nutrient	biological_process	9	45724	9	103695	0	0	2.26785	NM_001079539.1(XBP1);NM_001199898.1(PDK2);NM_001199899.1(PDK2);NM_001199900.1(PDK2);NM_002133.2(HMOX1);NM_002611.4(PDK2);NM_004936.3(CDKN2B);NM_005080.3(XBP1);NM_078487.2(CDKN2B);
GO:0014044	Schwann cell development	biological_process	18	45724	18	103695	0	0	2.26785	NM_000267.3(NF1);NM_001042492.2(NF1);NM_001128147.2(NF1);NM_001164410.2(CDK5);NM_002292.3(LAMB2);NM_004935.3(CDK5);NM_005120.2(MED12);XM_005257983.2(NF1);XM_005257984.2(NF1);XM_005265127.3(LAMB2);XM_006721922.2(NF1);XM_006721924.2(NF1);XM_006721925.2(NF1);XM_006721926.3(NF1);XM_011524852.2(NF1);XM_011524857.2(NF1);XM_017024689.1(NF1);XM_017024690.1(NF1);
GO:0021897	forebrain astrocyte development	biological_process	19	45724	19	103695	0	0	2.26785	NM_000267.3(NF1);NM_001042492.2(NF1);NM_001128147.2(NF1);NM_004985.4(KRAS);NM_033360.3(KRAS);XM_005257983.2(NF1);XM_005257984.2(NF1);XM_006719069.3(KRAS);XM_006721922.2(NF1);XM_006721924.2(NF1);XM_006721925.2(NF1);XM_006721926.3(NF1);XM_011520653.2(KRAS);XM_011524852.2(NF1);XM_011524857.2(NF1);XM_017019292.1(KRAS);XM_017019293.1(KRAS);XM_017024689.1(NF1);XM_017024690.1(NF1);
GO:0045685	regulation of glial cell differentiation	biological_process	13	45724	13	103695	0	0	2.26785	NM_000267.3(NF1);NM_001042492.2(NF1);NM_001128147.2(NF1);XM_005257983.2(NF1);XM_005257984.2(NF1);XM_006721922.2(NF1);XM_006721924.2(NF1);XM_006721925.2(NF1);XM_006721926.3(NF1);XM_011524852.2(NF1);XM_011524857.2(NF1);XM_017024689.1(NF1);XM_017024690.1(NF1);
GO:0061534	gamma-aminobutyric acid secretion, neurotransmission	biological_process	13	45724	13	103695	0	0	2.26785	NM_000267.3(NF1);NM_001042492.2(NF1);NM_001128147.2(NF1);XM_005257983.2(NF1);XM_005257984.2(NF1);XM_006721922.2(NF1);XM_006721924.2(NF1);XM_006721925.2(NF1);XM_006721926.3(NF1);XM_011524852.2(NF1);XM_011524857.2(NF1);XM_017024689.1(NF1);XM_017024690.1(NF1);
GO:0061535	glutamate secretion, neurotransmission	biological_process	13	45724	13	103695	0	0	2.26785	NM_000267.3(NF1);NM_001042492.2(NF1);NM_001128147.2(NF1);XM_005257983.2(NF1);XM_005257984.2(NF1);XM_006721922.2(NF1);XM_006721924.2(NF1);XM_006721925.2(NF1);XM_006721926.3(NF1);XM_011524852.2(NF1);XM_011524857.2(NF1);XM_017024689.1(NF1);XM_017024690.1(NF1);
GO:0098597	observational learning	biological_process	13	45724	13	103695	0	0	2.26785	NM_000267.3(NF1);NM_001042492.2(NF1);NM_001128147.2(NF1);XM_005257983.2(NF1);XM_005257984.2(NF1);XM_006721922.2(NF1);XM_006721924.2(NF1);XM_006721925.2(NF1);XM_006721926.3(NF1);XM_011524852.2(NF1);XM_011524857.2(NF1);XM_017024689.1(NF1);XM_017024690.1(NF1);
GO:2000119	negative regulation of sodium-dependent phosphate transport	biological_process	1	45724	1	103695	0	0	2.26785	NM_003014.3(SFRP4);
GO:1990769	proximal neuron projection	cellular_component	16	45724	16	103695	0	0	2.26785	NM_001256599.1(TRIM46);NM_001256600.1(TRIM46);NM_001256601.1(TRIM46);NM_001282378.1(TRIM46);NM_001282379.1(TRIM46);NM_001297774.1(SYT5);NM_003180.2(SYT5);NM_020435.3(GJC2);NM_025058.4(TRIM46);XM_006723339.3(SYT5);XM_006723340.3(SYT5);XM_006723341.3(SYT5);XM_011510002.1(TRIM46);XM_017002393.1(TRIM46);XM_017027175.1(SYT5);XM_017027176.1(SYT5);
GO:0061845	neuron projection branch point	cellular_component	19	45724	19	103695	0	0	2.26785	NM_001144888.1(BAIAP2);NM_006340.2(BAIAP2);NM_017450.2(BAIAP2);NM_017451.2(BAIAP2);XM_005256943.1(BAIAP2);XM_005256944.1(BAIAP2);XM_005256945.1(BAIAP2);XM_005256948.3(BAIAP2);XM_006721635.1(BAIAP2);XM_006721636.1(BAIAP2);XM_006721637.2(BAIAP2);XM_011524193.1(BAIAP2);XM_011524194.1(BAIAP2);XM_011524195.1(BAIAP2);XM_011524196.1(BAIAP2);XM_011524197.1(BAIAP2);XM_017024017.1(BAIAP2);XM_017024018.1(BA…
GO:0061846	dendritic spine cytoplasm	cellular_component	19	45724	19	103695	0	0	2.26785	NM_001144888.1(BAIAP2);NM_006340.2(BAIAP2);NM_017450.2(BAIAP2);NM_017451.2(BAIAP2);XM_005256943.1(BAIAP2);XM_005256944.1(BAIAP2);XM_005256945.1(BAIAP2);XM_005256948.3(BAIAP2);XM_006721635.1(BAIAP2);XM_006721636.1(BAIAP2);XM_006721637.2(BAIAP2);XM_011524193.1(BAIAP2);XM_011524194.1(BAIAP2);XM_011524195.1(BAIAP2);XM_011524196.1(BAIAP2);XM_011524197.1(BAIAP2);XM_017024017.1(BAIAP2);XM_017024018.1(BA…
GO:0006925	inflammatory cell apoptotic process	biological_process	2	45724	2	103695	0	0	2.26785	NM_000639.2(FASLG);NM_001302746.1(FASLG);
GO:1903514	release of sequestered calcium ion into cytosol by endoplasmic reticulum	biological_process	2	45724	2	103695	0	0	2.26785	NM_000639.2(FASLG);NM_001302746.1(FASLG);
GO:0001733	galactosylceramide sulfotransferase activity	molecular_function	26	45724	26	103695	0	0	2.26785	NM_001318103.1(GAL3ST1);NM_001318104.1(GAL3ST1);NM_001318105.1(GAL3ST1);NM_001318106.1(GAL3ST1);NM_001318107.1(GAL3ST1);NM_001318108.1(GAL3ST1);NM_001318109.1(GAL3ST1);NM_001318110.1(GAL3ST1);NM_001318111.1(GAL3ST1);NM_001318112.1(GAL3ST1);NM_001318113.1(GAL3ST1);NM_001318114.1(GAL3ST1);NM_001318115.1(GAL3ST1);NM_001318116.1(GAL3ST1);NM_004861.2(GAL3ST1);NM_022134.2(GAL3ST2);NM_024637.4(GAL3ST4);…
GO:0004611	phosphoenolpyruvate carboxykinase activity	molecular_function	5	45724	5	103695	0	0	2.26785	NM_001018073.2(PCK2);NM_001291556.1(PCK2);NM_001308054.1(PCK2);NM_004563.3(PCK2);XM_006720158.2(PCK2);
GO:0006116	NADH oxidation	biological_process	6	45724	6	103695	0	0	2.26785	NM_000035.3(ALDOB);NM_001018073.2(PCK2);NM_001291556.1(PCK2);NM_001308054.1(PCK2);NM_004563.3(PCK2);XM_006720158.2(PCK2);
GO:0009918	sterol delta7 reductase activity	molecular_function	3	45724	3	103695	0	0	2.26785	NM_001163817.1(DHCR7);NM_001360.2(DHCR7);XM_011544777.1(DHCR7);
GO:0016132	brassinosteroid biosynthetic process	biological_process	3	45724	3	103695	0	0	2.26785	NM_001163817.1(DHCR7);NM_001360.2(DHCR7);XM_011544777.1(DHCR7);
GO:0047598	7-dehydrocholesterol reductase activity	molecular_function	3	45724	3	103695	0	0	2.26785	NM_001163817.1(DHCR7);NM_001360.2(DHCR7);XM_011544777.1(DHCR7);
GO:0030731	guanidinoacetate N-methyltransferase activity	molecular_function	2	45724	2	103695	0	0	2.26785	NM_000156.5(GAMT);NM_138924.2(GAMT);
GO:0032448	DNA hairpin binding	molecular_function	2	45724	2	103695	0	0	2.26785	NM_000475.4(NR0B1);XM_017029338.1(NR0B1);
GO:0035258	steroid hormone receptor binding	molecular_function	5	45724	5	103695	0	0	2.26785	NM_000475.4(NR0B1);NM_004525.2(LRP2);XM_011511183.2(LRP2);XM_011511184.2(LRP2);XM_017029338.1(NR0B1);
GO:0002335	mature B cell differentiation	biological_process	22	45724	22	103695	0	0	2.26785	NM_001207025.2(POU2F2);NM_001207026.1(POU2F2);NM_001247994.1(POU2F2);NM_002698.4(POU2F2);XM_005259010.3(POU2F2);XM_011527040.2(POU2F2);XM_011527041.2(POU2F2);XM_011527042.2(POU2F2);XM_011527043.2(POU2F2);XM_017026884.1(POU2F2);XM_017026885.1(POU2F2);XM_017026886.1(POU2F2);XM_017026887.1(POU2F2);XM_017026888.1(POU2F2);XM_017026889.1(POU2F2);XM_017026890.1(POU2F2);XM_017026891.1(POU2F2);XM_01702689…
GO:0002380	immunoglobulin secretion involved in immune response	biological_process	22	45724	22	103695	0	0	2.26785	NM_001207025.2(POU2F2);NM_001207026.1(POU2F2);NM_001247994.1(POU2F2);NM_002698.4(POU2F2);XM_005259010.3(POU2F2);XM_011527040.2(POU2F2);XM_011527041.2(POU2F2);XM_011527042.2(POU2F2);XM_011527043.2(POU2F2);XM_017026884.1(POU2F2);XM_017026885.1(POU2F2);XM_017026886.1(POU2F2);XM_017026887.1(POU2F2);XM_017026888.1(POU2F2);XM_017026889.1(POU2F2);XM_017026890.1(POU2F2);XM_017026891.1(POU2F2);XM_01702689…
GO:0043519	regulation of myosin II filament organization	biological_process	2	45724	2	103695	0	0	2.26785	NM_001348.2(DAPK3);XM_005259508.1(DAPK3);
GO:0007225	patched ligand maturation	biological_process	12	45724	12	103695	0	0	2.26785	NM_032890.3(DISP1);XM_005273335.2(DISP1);XM_006711592.2(DISP1);XM_006711594.3(DISP1);XM_011510072.2(DISP1);XM_011510073.2(DISP1);XM_011510074.2(DISP1);XM_011510075.2(DISP1);XM_011510077.2(DISP1);XM_017002611.1(DISP1);XM_017002612.1(DISP1);XM_017002613.1(DISP1);
GO:0004516	nicotinate phosphoribosyltransferase activity	molecular_function	8	45724	8	103695	0	0	2.26785	NM_001286829.1(NAPRT);NM_145201.5(NAPRT);XM_017013975.1(NAPRT);XM_017013976.1(NAPRT);XM_017013977.1(NAPRT);XM_017013978.1(NAPRT);XM_017013979.1(NAPRT);XM_017013980.1(NAPRT);
GO:0019358	nicotinate nucleotide salvage	biological_process	8	45724	8	103695	0	0	2.26785	NM_001286829.1(NAPRT);NM_145201.5(NAPRT);XM_017013975.1(NAPRT);XM_017013976.1(NAPRT);XM_017013977.1(NAPRT);XM_017013978.1(NAPRT);XM_017013979.1(NAPRT);XM_017013980.1(NAPRT);
GO:0034355	NAD salvage	biological_process	8	45724	8	103695	0	0	2.26785	NM_001286829.1(NAPRT);NM_145201.5(NAPRT);XM_017013975.1(NAPRT);XM_017013976.1(NAPRT);XM_017013977.1(NAPRT);XM_017013978.1(NAPRT);XM_017013979.1(NAPRT);XM_017013980.1(NAPRT);
GO:0004723	calcium-dependent protein serine/threonine phosphatase activity	molecular_function	45	45724	45	103695	0	0	2.26785	NM_000945.3(PPP3R1);NM_001204492.1(CAMK2G);NM_001222.3(CAMK2G);NM_001320898.1(CAMK2G);NM_172169.2(CAMK2G);NM_172170.4(CAMK2G);NM_172171.2(CAMK2G);NM_172173.2(CAMK2G);XM_005270195.1(CAMK2G);XM_005270197.1(CAMK2G);XM_005270198.1(CAMK2G);XM_005270199.1(CAMK2G);XM_005270200.1(CAMK2G);XM_005270201.1(CAMK2G);XM_005270203.1(CAMK2G);XM_005270205.1(CAMK2G);XM_006717993.1(CAMK2G);XM_006717996.1(CAMK2G);XM_…
GO:1905097	regulation of guanyl-nucleotide exchange factor activity	biological_process	30	45724	30	103695	0	0	2.26785	NM_001247988.1(CTAGE5);NM_001247989.1(CTAGE5);NM_001247990.1(CTAGE5);NM_005930.3(CTAGE5);NM_203354.2(CTAGE5);NM_203355.2(CTAGE5);NM_203356.2(CTAGE5);XM_005267648.4(CTAGE5);XM_006720148.2(CTAGE5);XM_011536775.2(CTAGE5);XM_011536778.2(CTAGE5);XM_011536784.2(CTAGE5);XM_011536785.2(CTAGE5);XM_017021314.1(CTAGE5);XM_017021315.1(CTAGE5);XM_017021316.1(CTAGE5);XM_017021317.1(CTAGE5);XM_017021318.1(CTAGE…
GO:0002448	mast cell mediated immunity	biological_process	8	45724	8	103695	0	0	2.26785	NM_001128325.2(SPON2);NM_001199021.1(SPON2);NM_004155.5(SERPINB9);NM_012445.3(SPON2);XM_005249184.4(SERPINB9);XM_011514678.2(SERPINB9);XM_017010942.1(SERPINB9);XM_017010943.1(SERPINB9);
GO:0033668	negative regulation by symbiont of host apoptotic process	biological_process	5	45724	5	103695	0	0	2.26785	NM_004155.5(SERPINB9);XM_005249184.4(SERPINB9);XM_011514678.2(SERPINB9);XM_017010942.1(SERPINB9);XM_017010943.1(SERPINB9);
GO:0097232	lamellar body membrane	cellular_component	1	45724	1	103695	0	0	2.26785	NM_001089.2(ABCA3);
GO:0004378	GDP-Man:Man1GlcNAc2-PP-Dol alpha-1,3-mannosyltransferase activity	molecular_function	1	45724	1	103695	0	0	2.26785	NM_033087.3(ALG2);
GO:0102704	GDP-Man:Man2GlcNAc2-PP-dolichol alpha-1,6-mannosyltransferase activity	molecular_function	1	45724	1	103695	0	0	2.26785	NM_033087.3(ALG2);
GO:0071660	positive regulation of IP-10 production	biological_process	2	45724	2	103695	0	0	2.26785	NM_001206491.1(MAVS);NM_020746.4(MAVS);
GO:0010657	muscle cell apoptotic process	biological_process	7	45724	7	103695	0	0	2.26785	NM_001081560.2(DMPK);NM_001081562.2(DMPK);NM_001081563.2(DMPK);NM_001288764.1(DMPK);NM_001288765.1(DMPK);NM_001288766.1(DMPK);NM_004409.4(DMPK);
GO:0010830	regulation of myotube differentiation	biological_process	36	45724	36	103695	0	0	2.26785	NM_001015053.1(HDAC5);NM_001081560.2(DMPK);NM_001081562.2(DMPK);NM_001081563.2(DMPK);NM_001143941.1(RBM24);NM_001143942.1(RBM24);NM_001288764.1(DMPK);NM_001288765.1(DMPK);NM_001288766.1(DMPK);NM_001291780.1(RBM38);NM_004409.4(DMPK);NM_005474.4(HDAC5);NM_017495.5(RBM38);NM_153020.2(RBM24);NM_173354.3(SIK1);NM_183425.2(RBM38);XM_005248932.3(RBM24);XM_005256905.1(HDAC5);XM_005256906.4(HDAC5);XM_0052…
GO:0014722	regulation of skeletal muscle contraction by calcium ion signaling	biological_process	7	45724	7	103695	0	0	2.26785	NM_001081560.2(DMPK);NM_001081562.2(DMPK);NM_001081563.2(DMPK);NM_001288764.1(DMPK);NM_001288765.1(DMPK);NM_001288766.1(DMPK);NM_004409.4(DMPK);
GO:0014853	regulation of excitatory postsynaptic membrane potential involved in skeletal muscle contraction	biological_process	7	45724	7	103695	0	0	2.26785	NM_001081560.2(DMPK);NM_001081562.2(DMPK);NM_001081563.2(DMPK);NM_001288764.1(DMPK);NM_001288765.1(DMPK);NM_001288766.1(DMPK);NM_004409.4(DMPK);
GO:0017020	myosin phosphatase regulator activity	molecular_function	7	45724	7	103695	0	0	2.26785	NM_001081560.2(DMPK);NM_001081562.2(DMPK);NM_001081563.2(DMPK);NM_001288764.1(DMPK);NM_001288765.1(DMPK);NM_001288766.1(DMPK);NM_004409.4(DMPK);
GO:0001532	interleukin-21 receptor activity	molecular_function	6	45724	6	103695	0	0	2.26785	NM_021798.3(IL21R);NM_181078.2(IL21R);NM_181079.4(IL21R);XM_011545857.2(IL21R);XM_011545858.2(IL21R);XM_017023257.1(IL21R);
GO:0036363	transforming growth factor beta activation	biological_process	6	45724	6	103695	0	0	2.26785	NM_001130144.2(LTBP3);NM_001164266.1(LTBP3);NM_021070.4(LTBP3);XM_011545032.2(LTBP3);XM_011545033.2(LTBP3);XM_017017737.1(LTBP3);
GO:1902462	positive regulation of mesenchymal stem cell proliferation	biological_process	6	45724	6	103695	0	0	2.26785	NM_001130144.2(LTBP3);NM_001164266.1(LTBP3);NM_021070.4(LTBP3);XM_011545032.2(LTBP3);XM_011545033.2(LTBP3);XM_017017737.1(LTBP3);
GO:0070486	leukocyte aggregation	biological_process	20	45724	20	103695	0	0	2.26785	NM_001142287.1(SEMA4D);NM_006378.3(SEMA4D);XM_005251654.3(SEMA4D);XM_011518123.2(SEMA4D);XM_011518124.2(SEMA4D);XM_011518125.1(SEMA4D);XM_011518127.2(SEMA4D);XM_011518128.2(SEMA4D);XM_011518129.1(SEMA4D);XM_011518130.2(SEMA4D);XM_011518131.2(SEMA4D);XM_011518133.2(SEMA4D);XM_011518134.2(SEMA4D);XM_017014193.1(SEMA4D);XM_017014194.1(SEMA4D);XM_017014195.1(SEMA4D);XM_017014196.1(SEMA4D);XM_01701419…
GO:1900220	semaphorin-plexin signaling pathway involved in bone trabecula morphogenesis	biological_process	29	45724	29	103695	0	0	2.26785	NM_001130082.2(PLXNB1);NM_001142287.1(SEMA4D);NM_002673.5(PLXNB1);NM_006378.3(SEMA4D);XM_005251654.3(SEMA4D);XM_011518123.2(SEMA4D);XM_011518124.2(SEMA4D);XM_011518125.1(SEMA4D);XM_011518127.2(SEMA4D);XM_011518128.2(SEMA4D);XM_011518129.1(SEMA4D);XM_011518130.2(SEMA4D);XM_011518131.2(SEMA4D);XM_011518133.2(SEMA4D);XM_011518134.2(SEMA4D);XM_011533833.2(PLXNB1);XM_011533834.1(PLXNB1);XM_011533835.1…
GO:0003169	coronary vein morphogenesis	biological_process	22	45724	22	103695	0	0	2.26785	NM_001025366.2(VEGFA);NM_001025367.2(VEGFA);NM_001025368.2(VEGFA);NM_001025369.2(VEGFA);NM_001025370.2(VEGFA);NM_001033756.2(VEGFA);NM_001171622.1(VEGFA);NM_001171623.1(VEGFA);NM_001171624.1(VEGFA);NM_001171625.1(VEGFA);NM_001171626.1(VEGFA);NM_001171627.1(VEGFA);NM_001171628.1(VEGFA);NM_001171629.1(VEGFA);NM_001171630.1(VEGFA);NM_001204384.1(VEGFA);NM_001204385.1(VEGFA);NM_001287044.1(VEGFA);NM_…
GO:0031077	post-embryonic camera-type eye development	biological_process	27	45724	27	103695	0	0	2.26785	NM_001025366.2(VEGFA);NM_001025367.2(VEGFA);NM_001025368.2(VEGFA);NM_001025369.2(VEGFA);NM_001025370.2(VEGFA);NM_001033756.2(VEGFA);NM_001171622.1(VEGFA);NM_001171623.1(VEGFA);NM_001171624.1(VEGFA);NM_001171625.1(VEGFA);NM_001171626.1(VEGFA);NM_001171627.1(VEGFA);NM_001171628.1(VEGFA);NM_001171629.1(VEGFA);NM_001171630.1(VEGFA);NM_001204384.1(VEGFA);NM_001204385.1(VEGFA);NM_001282237.1(BCL11B);NM…
GO:0043183	vascular endothelial growth factor receptor 1 binding	molecular_function	22	45724	22	103695	0	0	2.26785	NM_001025366.2(VEGFA);NM_001025367.2(VEGFA);NM_001025368.2(VEGFA);NM_001025369.2(VEGFA);NM_001025370.2(VEGFA);NM_001033756.2(VEGFA);NM_001171622.1(VEGFA);NM_001171623.1(VEGFA);NM_001171624.1(VEGFA);NM_001171625.1(VEGFA);NM_001171626.1(VEGFA);NM_001171627.1(VEGFA);NM_001171628.1(VEGFA);NM_001171629.1(VEGFA);NM_001171630.1(VEGFA);NM_001204384.1(VEGFA);NM_001204385.1(VEGFA);NM_001243733.1(VEGFB);NM_…
GO:0060319	primitive erythrocyte differentiation	biological_process	25	45724	25	103695	0	0	2.26785	NM_001025366.2(VEGFA);NM_001025367.2(VEGFA);NM_001025368.2(VEGFA);NM_001025369.2(VEGFA);NM_001025370.2(VEGFA);NM_001033756.2(VEGFA);NM_001171622.1(VEGFA);NM_001171623.1(VEGFA);NM_001171624.1(VEGFA);NM_001171625.1(VEGFA);NM_001171626.1(VEGFA);NM_001171627.1(VEGFA);NM_001171628.1(VEGFA);NM_001171629.1(VEGFA);NM_001171630.1(VEGFA);NM_001204384.1(VEGFA);NM_001204385.1(VEGFA);NM_001287044.1(VEGFA);NM_…
GO:0097533	cellular stress response to acid chemical	biological_process	21	45724	21	103695	0	0	2.26785	NM_001025366.2(VEGFA);NM_001025367.2(VEGFA);NM_001025368.2(VEGFA);NM_001025369.2(VEGFA);NM_001025370.2(VEGFA);NM_001033756.2(VEGFA);NM_001171622.1(VEGFA);NM_001171623.1(VEGFA);NM_001171624.1(VEGFA);NM_001171625.1(VEGFA);NM_001171626.1(VEGFA);NM_001171627.1(VEGFA);NM_001171628.1(VEGFA);NM_001171629.1(VEGFA);NM_001171630.1(VEGFA);NM_001204384.1(VEGFA);NM_001204385.1(VEGFA);NM_001287044.1(VEGFA);NM_…
GO:1903572	positive regulation of protein kinase D signaling	biological_process	20	45724	20	103695	0	0	2.26785	NM_001025366.2(VEGFA);NM_001025367.2(VEGFA);NM_001025368.2(VEGFA);NM_001025369.2(VEGFA);NM_001025370.2(VEGFA);NM_001033756.2(VEGFA);NM_001171622.1(VEGFA);NM_001171623.1(VEGFA);NM_001171624.1(VEGFA);NM_001171625.1(VEGFA);NM_001171626.1(VEGFA);NM_001171627.1(VEGFA);NM_001171628.1(VEGFA);NM_001171629.1(VEGFA);NM_001171630.1(VEGFA);NM_001204384.1(VEGFA);NM_001204385.1(VEGFA);NM_001287044.1(VEGFA);NM_…
GO:0097447	dendritic tree	cellular_component	7	45724	7	103695	0	0	2.26785	NM_001242828.1(ELOVL5);NM_001242830.1(ELOVL5);NM_001242831.1(ELOVL5);NM_001272077.1(RIT2);NM_001301856.1(ELOVL5);NM_002930.3(RIT2);NM_021814.4(ELOVL5);
GO:0016561	protein import into peroxisome matrix, translocation	biological_process	9	45724	9	103695	0	0	2.26785	NM_000287.3(PEX6);NM_001316313.1(PEX6);NM_004565.2(PEX14);XM_005263470.4(PEX14);XM_011514661.1(PEX6);XM_011541577.2(PEX14);XM_011541578.2(PEX14);XM_011541579.2(PEX14);XM_011541580.1(PEX14);
GO:0097733	photoreceptor cell cilium	cellular_component	3	45724	3	103695	0	0	2.26785	NM_000287.3(PEX6);NM_001316313.1(PEX6);XM_011514661.1(PEX6);
GO:0021508	floor plate formation	biological_process	9	45724	9	103695	0	0	2.26785	NM_005270.4(GLI2);XM_006712422.2(GLI2);XM_011510969.2(GLI2);XM_011510970.2(GLI2);XM_011510971.2(GLI2);XM_011510972.2(GLI2);XM_011510973.2(GLI2);XM_011510974.2(GLI2);XM_017003818.1(GLI2);
GO:0035295	tube development	biological_process	10	45724	10	103695	0	0	2.26785	NM_000212.2(ITGB3);NM_005270.4(GLI2);XM_006712422.2(GLI2);XM_011510969.2(GLI2);XM_011510970.2(GLI2);XM_011510971.2(GLI2);XM_011510972.2(GLI2);XM_011510973.2(GLI2);XM_011510974.2(GLI2);XM_017003818.1(GLI2);
GO:0060603	mammary gland duct morphogenesis	biological_process	22	45724	22	103695	0	0	2.26785	NM_000264.3(PTCH1);NM_001083602.1(PTCH1);NM_001083603.1(PTCH1);NM_001083604.1(PTCH1);NM_001083605.1(PTCH1);NM_001083606.1(PTCH1);NM_001083607.1(PTCH1);NM_001288705.1(CSF1R);NM_004822.2(NTN1);NM_005211.3(CSF1R);NM_005270.4(GLI2);NM_015356.4(SCRIB);NM_182706.4(SCRIB);XM_006712422.2(GLI2);XM_006721595.3(NTN1);XM_011510969.2(GLI2);XM_011510970.2(GLI2);XM_011510971.2(GLI2);XM_011510972.2(GLI2);XM_0115…
GO:0051389	inactivation of MAPKK activity	biological_process	14	45724	14	103695	0	0	2.26785	NM_000875.4(IGF1R);NM_001291858.1(IGF1R);NM_001309192.1(EPHB2);NM_001309193.1(EPHB2);NM_004442.7(EPHB2);NM_017449.4(EPHB2);XM_006710441.3(EPHB2);XM_006710442.3(EPHB2);XM_011521516.2(IGF1R);XM_011521517.2(IGF1R);XM_017022136.1(IGF1R);XM_017022137.1(IGF1R);XM_017022138.1(IGF1R);XM_017022139.1(IGF1R);
GO:0070551	endoribonuclease activity, cleaving siRNA-paired mRNA	molecular_function	6	45724	6	103695	0	0	2.26785	NM_001164623.1(AGO2);NM_012154.3(AGO2);XM_011516965.2(AGO2);XM_011516966.2(AGO2);XM_011516968.2(AGO2);XM_017013317.1(AGO2);
GO:0090624	endoribonuclease activity, cleaving miRNA-paired mRNA	molecular_function	6	45724	6	103695	0	0	2.26785	NM_001164623.1(AGO2);NM_012154.3(AGO2);XM_011516965.2(AGO2);XM_011516966.2(AGO2);XM_011516968.2(AGO2);XM_017013317.1(AGO2);
GO:1905618	positive regulation of miRNA mediated inhibition of translation	biological_process	14	45724	14	103695	0	0	2.26785	NM_001164623.1(AGO2);NM_001194946.1(EIF4G1);NM_001194947.1(EIF4G1);NM_001291157.1(EIF4G1);NM_004953.4(EIF4G1);NM_012154.3(AGO2);NM_182917.4(EIF4G1);NM_198241.2(EIF4G1);NM_198242.2(EIF4G1);NM_198244.2(EIF4G1);XM_011516965.2(AGO2);XM_011516966.2(AGO2);XM_011516968.2(AGO2);XM_017013317.1(AGO2);
GO:0010465	nerve growth factor receptor activity	molecular_function	9	45724	9	103695	0	0	2.26785	NM_001007792.1(NTRK1);NM_001012331.1(NTRK1);NM_001205228.1(SORT1);NM_002529.3(NTRK1);NM_002959.6(SORT1);XM_005271100.2(SORT1);XM_005271101.2(SORT1);XM_005271102.1(SORT1);XM_006710812.1(SORT1);
GO:0000435	positive regulation of transcription from RNA polymerase II promoter by galactose	biological_process	8	45724	8	103695	0	0	2.26785	NM_003743.4(NCOA1);NM_147223.2(NCOA1);NM_147233.2(NCOA1);XM_005264625.1(NCOA1);XM_005264626.1(NCOA1);XM_005264628.1(NCOA1);XM_017005168.1(NCOA1);XM_017005169.1(NCOA1);
GO:0034753	nuclear aryl hydrocarbon receptor complex	cellular_component	3	45724	3	103695	0	0	2.26785	NM_001242412.1(AHRR);NM_001621.4(AHR);NM_020731.4(AHRR);
GO:0007468	regulation of rhodopsin gene expression	biological_process	12	45724	12	103695	0	0	2.26785	NM_000329.2(RPE65);NM_006177.3(NRL);XM_005267708.4(NRL);XM_005267709.3(NRL);XM_005267710.3(NRL);XM_011536801.2(NRL);XM_011536802.1(NRL);XM_011536804.2(NRL);XM_011536805.2(NRL);XM_011536806.2(NRL);XM_017002027.1(RPE65);XM_017021350.1(NRL);
GO:1904292	regulation of ERAD pathway	biological_process	41	45724	41	103695	0	0	2.26785	NM_001199160.1(USP19);NM_001199161.1(USP19);NM_001199162.1(USP19);NM_006677.2(USP19);XM_005264823.2(USP19);XM_005264824.2(USP19);XM_005264825.2(USP19);XM_005264826.2(USP19);XM_005264827.2(USP19);XM_005264829.2(USP19);XM_005264830.2(USP19);XM_005264831.2(USP19);XM_006712946.2(USP19);XM_006712947.2(USP19);XM_006712948.2(USP19);XM_006712949.2(USP19);XM_006712950.2(USP19);XM_006712951.2(USP19);XM_006…
GO:0001923	B-1 B cell differentiation	biological_process	3	45724	3	103695	0	0	2.26785	NM_006785.3(MALT1);NM_173844.2(MALT1);XM_011525794.1(MALT1);
GO:1901097	negative regulation of autophagosome maturation	biological_process	35	45724	35	103695	0	0	2.26785	NM_001145642.3(RUBCN);NM_001243403.1(CLEC16A);NM_001284517.1(PHF23);NM_001284518.1(PHF23);NM_001304342.1(UBQLN4);NM_014687.2(RUBCN);NM_015226.2(CLEC16A);NM_020131.4(UBQLN4);NM_024297.2(PHF23);XM_005245348.3(UBQLN4);XM_005255210.1(CLEC16A);XM_005255211.1(CLEC16A);XM_005255213.1(CLEC16A);XM_005255214.1(CLEC16A);XM_005255215.3(CLEC16A);XM_005255216.1(CLEC16A);XM_005269374.3(RUBCN);XM_006713827.3(RUB…
GO:1902866	regulation of retina development in camera-type eye	biological_process	48	45724	48	103695	0	0	2.26785	NM_001025087.1(CELF4);NM_001025088.1(CELF4);NM_001025089.1(CELF4);NM_020180.3(CELF4);XM_005258308.3(CELF4);XM_011526079.2(CELF4);XM_011526081.2(CELF4);XM_011526083.2(CELF4);XM_011526084.2(CELF4);XM_011526085.2(CELF4);XM_011526086.2(CELF4);XM_011526087.2(CELF4);XM_011526090.2(CELF4);XM_011526091.2(CELF4);XM_011526092.2(CELF4);XM_017025840.1(CELF4);XM_017025841.1(CELF4);XM_017025842.1(CELF4);XM_017…
GO:0008852	exodeoxyribonuclease I activity	molecular_function	8	45724	8	103695	0	0	2.26785	NM_001193360.1(EXD2);NM_001193361.1(EXD2);NM_001193362.1(EXD2);NM_001193363.1(EXD2);NM_018199.3(EXD2);XM_005267817.3(EXD2);XM_011536908.2(EXD2);XM_017021421.1(EXD2);
GO:0043221	SMC family protein binding	molecular_function	8	45724	8	103695	0	0	2.26785	NM_001171805.1(PAPD7);NM_001171806.1(PAPD7);NM_006999.4(PAPD7);XM_005248234.3(PAPD7);XM_011513945.1(PAPD7);XM_017008988.1(PAPD7);XM_017008989.1(PAPD7);XM_017008990.1(PAPD7);
GO:0060806	negative regulation of cell differentiation involved in embryonic placenta development	biological_process	1	45724	1	103695	0	0	2.26785	NM_005985.3(SNAI1);
GO:0034457	Mpp10 complex	cellular_component	10	45724	10	103695	0	0	2.26785	NM_001320304.1(IMP4);NM_001320305.1(IMP4);NM_001320306.1(IMP4);NM_001320307.1(IMP4);NM_001320309.1(IMP4);NM_001320310.1(IMP4);NM_001320311.1(IMP4);NM_005791.2(MPHOSPH10);NM_018285.3(IMP3);NM_033416.2(IMP4);
GO:0001674	female germ cell nucleus	cellular_component	4	45724	4	103695	0	0	2.26785	NM_001001933.1(LHX8);NM_001256114.1(LHX8);XM_017001316.1(LHX8);XM_017001317.1(LHX8);
GO:0035445	borate transmembrane transport	biological_process	13	45724	13	103695	0	0	2.26785	NM_001174089.1(SLC4A11);NM_001174090.1(SLC4A11);NM_032034.3(SLC4A11);XM_005260856.4(SLC4A11);XM_005260857.1(SLC4A11);XM_011529383.2(SLC4A11);XM_011529384.1(SLC4A11);XM_011529385.1(SLC4A11);XM_017028093.1(SLC4A11);XM_017028094.1(SLC4A11);XM_017028095.1(SLC4A11);XM_017028096.1(SLC4A11);XM_017028097.1(SLC4A11);
GO:0042044	fluid transport	biological_process	13	45724	13	103695	0	0	2.26785	NM_001174089.1(SLC4A11);NM_001174090.1(SLC4A11);NM_032034.3(SLC4A11);XM_005260856.4(SLC4A11);XM_005260857.1(SLC4A11);XM_011529383.2(SLC4A11);XM_011529384.1(SLC4A11);XM_011529385.1(SLC4A11);XM_017028093.1(SLC4A11);XM_017028094.1(SLC4A11);XM_017028095.1(SLC4A11);XM_017028096.1(SLC4A11);XM_017028097.1(SLC4A11);
GO:0046713	borate transport	biological_process	13	45724	13	103695	0	0	2.26785	NM_001174089.1(SLC4A11);NM_001174090.1(SLC4A11);NM_032034.3(SLC4A11);XM_005260856.4(SLC4A11);XM_005260857.1(SLC4A11);XM_011529383.2(SLC4A11);XM_011529384.1(SLC4A11);XM_011529385.1(SLC4A11);XM_017028093.1(SLC4A11);XM_017028094.1(SLC4A11);XM_017028095.1(SLC4A11);XM_017028096.1(SLC4A11);XM_017028097.1(SLC4A11);
GO:0046715	active borate transmembrane transporter activity	molecular_function	13	45724	13	103695	0	0	2.26785	NM_001174089.1(SLC4A11);NM_001174090.1(SLC4A11);NM_032034.3(SLC4A11);XM_005260856.4(SLC4A11);XM_005260857.1(SLC4A11);XM_011529383.2(SLC4A11);XM_011529384.1(SLC4A11);XM_011529385.1(SLC4A11);XM_017028093.1(SLC4A11);XM_017028094.1(SLC4A11);XM_017028095.1(SLC4A11);XM_017028096.1(SLC4A11);XM_017028097.1(SLC4A11);
GO:0070615	nucleosome-dependent ATPase activity	molecular_function	8	45724	8	103695	0	0	2.26785	NM_001282874.1(SMARCA1);NM_001282875.1(SMARCA1);NM_003069.4(SMARCA1);XM_005262461.2(SMARCA1);XM_005262462.2(SMARCA1);XM_006724782.2(SMARCA1);XM_017029750.1(SMARCA1);XM_017029751.1(SMARCA1);
GO:0038018	Wnt receptor catabolic process	biological_process	13	45724	13	103695	0	0	2.26785	NM_001206998.1(ZNRF3);NM_001305544.1(RNF43);NM_001305545.1(RNF43);NM_017763.5(RNF43);NM_032173.3(ZNRF3);XM_011524955.2(RNF43);XM_011524956.2(RNF43);XM_011530435.2(ZNRF3);XM_011530436.2(ZNRF3);XM_011530437.1(ZNRF3);XM_011530438.2(ZNRF3);XM_017024800.1(RNF43);XM_017028990.1(ZNRF3);
GO:1900746	regulation of vascular endothelial growth factor signaling pathway	biological_process	18	45724	18	103695	0	0	2.26785	NM_001257389.1(CD63);NM_001257390.1(CD63);NM_001257391.1(CD63);NM_001257392.1(CD63);NM_001257400.1(CD63);NM_001257401.1(CD63);NM_001267698.1(CD63);NM_001780.5(CD63);NM_005618.3(DLL1);NM_007079.3(PTP4A3);NM_032611.2(PTP4A3);XM_005250764.2(PTP4A3);XM_005266934.3(DLL1);XM_006716500.2(PTP4A3);XM_011516803.1(PTP4A3);XM_011516805.1(PTP4A3);XM_017012998.1(PTP4A3);XM_017012999.1(PTP4A3);
GO:1904951	positive regulation of establishment of protein localization	biological_process	8	45724	8	103695	0	0	2.26785	NM_007079.3(PTP4A3);NM_032611.2(PTP4A3);XM_005250764.2(PTP4A3);XM_006716500.2(PTP4A3);XM_011516803.1(PTP4A3);XM_011516805.1(PTP4A3);XM_017012998.1(PTP4A3);XM_017012999.1(PTP4A3);
GO:0004119	cGMP-inhibited cyclic-nucleotide phosphodiesterase activity	molecular_function	8	45724	8	103695	0	0	2.26785	NM_000921.4(PDE3A);NM_000922.3(PDE3B);NM_001244683.1(PDE3A);XM_006718249.3(PDE3B);XM_017017911.1(PDE3B);XM_017017912.1(PDE3B);XM_017019420.1(PDE3A);XM_017019421.1(PDE3A);
GO:0071819	DUBm complex	cellular_component	14	45724	14	103695	0	0	2.26785	NM_001098833.1(ATXN7L3);NM_001193557.1(ENY2);NM_020189.5(ENY2);NM_020218.1(ATXN7L3);XM_011525038.2(ATXN7L3);XM_011525044.2(ATXN7L3);XM_011525046.2(ATXN7L3);XM_017024880.1(ATXN7L3);XM_017024881.1(ATXN7L3);XM_017024882.1(ATXN7L3);XM_017024883.1(ATXN7L3);XM_017024884.1(ATXN7L3);XM_017024885.1(ATXN7L3);XM_017024886.1(ATXN7L3);
GO:0021919	BMP signaling pathway involved in spinal cord dorsal/ventral patterning	biological_process	13	45724	13	103695	0	0	2.26785	NM_001304472.1(CHRD);NM_001304473.1(CHRD);NM_001304474.1(CHRD);NM_003741.3(CHRD);XM_011513254.1(CHRD);XM_011513256.1(CHRD);XM_017007388.1(CHRD);XM_017007389.1(CHRD);XM_017007390.1(CHRD);XM_017007391.1(CHRD);XM_017007392.1(CHRD);XM_017007393.1(CHRD);XM_017007394.1(CHRD);
GO:0023057	negative regulation of signaling	biological_process	4	45724	4	103695	0	0	2.26785	NM_001293204.1(MVP);NM_001293205.1(MVP);NM_005115.4(MVP);NM_017458.3(MVP);
GO:0035989	tendon development	biological_process	13	45724	13	103695	0	0	2.26785	NM_000093.4(COL5A1);NM_001080514.2(SCX);NM_001190709.1(COL11A1);NM_001278074.1(COL5A1);NM_001854.3(COL11A1);NM_080629.2(COL11A1);NM_080630.3(COL11A1);XM_006716616.2(SCX);XM_017000334.1(COL11A1);XM_017000335.1(COL11A1);XM_017000336.1(COL11A1);XM_017000337.1(COL11A1);XM_017014266.1(COL5A1);
GO:0000455	enzyme-directed rRNA pseudouridine synthesis	biological_process	10	45724	10	103695	0	0	2.26785	NM_001286407.1(RPUSD2);NM_001324086.1(RPUSD1);NM_001324410.1(RPUSD1);NM_001324411.1(RPUSD1);NM_001324412.1(RPUSD1);NM_001324413.1(RPUSD1);NM_001324414.1(RPUSD1);NM_001324415.1(RPUSD1);NM_058192.2(RPUSD1);NM_152260.2(RPUSD2);
GO:0031034	myosin filament assembly	biological_process	6	45724	6	103695	0	0	2.26785	NM_001100426.1(RAP1GDS1);NM_001100427.1(RAP1GDS1);NM_001100428.1(RAP1GDS1);NM_001100429.1(RAP1GDS1);NM_001100430.1(RAP1GDS1);NM_021159.4(RAP1GDS1);
GO:1903904	negative regulation of establishment of T cell polarity	biological_process	19	45724	19	103695	0	0	2.26785	NM_001286445.1(FAM65B);NM_001286446.1(FAM65B);NM_001286447.1(FAM65B);NM_014722.3(FAM65B);NM_015864.3(FAM65B);XM_006715275.2(FAM65B);XM_006715277.1(FAM65B);XM_006715279.2(FAM65B);XM_006715281.3(FAM65B);XM_011515007.1(FAM65B);XM_011515008.2(FAM65B);XM_011515009.1(FAM65B);XM_011515010.2(FAM65B);XM_011515012.1(FAM65B);XM_017011523.1(FAM65B);XM_017011524.1(FAM65B);XM_017011525.1(FAM65B);XM_017011526.1…
GO:1905872	negative regulation of protein localization to cell leading edge	biological_process	19	45724	19	103695	0	0	2.26785	NM_001286445.1(FAM65B);NM_001286446.1(FAM65B);NM_001286447.1(FAM65B);NM_014722.3(FAM65B);NM_015864.3(FAM65B);XM_006715275.2(FAM65B);XM_006715277.1(FAM65B);XM_006715279.2(FAM65B);XM_006715281.3(FAM65B);XM_011515007.1(FAM65B);XM_011515008.2(FAM65B);XM_011515009.1(FAM65B);XM_011515010.2(FAM65B);XM_011515012.1(FAM65B);XM_017011523.1(FAM65B);XM_017011524.1(FAM65B);XM_017011525.1(FAM65B);XM_017011526.1…
GO:2001107	negative regulation of Rho guanyl-nucleotide exchange factor activity	biological_process	19	45724	19	103695	0	0	2.26785	NM_001286445.1(FAM65B);NM_001286446.1(FAM65B);NM_001286447.1(FAM65B);NM_014722.3(FAM65B);NM_015864.3(FAM65B);XM_006715275.2(FAM65B);XM_006715277.1(FAM65B);XM_006715279.2(FAM65B);XM_006715281.3(FAM65B);XM_011515007.1(FAM65B);XM_011515008.2(FAM65B);XM_011515009.1(FAM65B);XM_011515010.2(FAM65B);XM_011515012.1(FAM65B);XM_017011523.1(FAM65B);XM_017011524.1(FAM65B);XM_017011525.1(FAM65B);XM_017011526.1…
GO:0051641	cellular localization	biological_process	4	45724	4	103695	0	0	2.26785	NM_001303279.1(MYO1D);NM_001303280.1(MYO1D);NM_015194.2(MYO1D);XM_017024685.1(MYO1D);
GO:1903008	organelle disassembly	biological_process	14	45724	14	103695	0	0	2.26785	NM_001134878.1(KIF9);NM_022342.4(KIF9);NM_182902.3(KIF9);XM_005265388.4(KIF9);XM_005265389.4(KIF9);XM_006713291.3(KIF9);XM_011534003.2(KIF9);XM_011534004.2(KIF9);XM_011534005.2(KIF9);XM_011534006.2(KIF9);XM_011534007.2(KIF9);XM_017007029.1(KIF9);XM_017007030.1(KIF9);XM_017007031.1(KIF9);
GO:0048243	norepinephrine secretion	biological_process	6	45724	6	103695	0	0	2.26785	NM_001276293.1(NISCH);NM_001276294.1(NISCH);NM_007184.3(NISCH);XM_005264839.2(NISCH);XM_006712955.2(NISCH);XM_017005643.1(NISCH);
GO:0046968	peptide antigen transport	biological_process	25	45724	25	103695	0	0	2.26785	NM_000544.3(TAP2);NM_001144893.1(CD209);NM_001144894.1(CD209);NM_001144895.1(CD209);NM_001144896.1(CD209);NM_001144897.1(CD209);NM_001144899.1(CD209);NM_001144904.1(CLEC4M);NM_001144905.1(CLEC4M);NM_001144906.1(CLEC4M);NM_001144907.1(CLEC4M);NM_001144908.1(CLEC4M);NM_001144909.1(CLEC4M);NM_001144910.1(CLEC4M);NM_001144911.1(CLEC4M);NM_001290043.1(TAP2);NM_014257.4(CLEC4M);NM_018833.2(TAP2);NM_021…
GO:0005006	epidermal growth factor-activated receptor activity	molecular_function	8	45724	8	103695	0	0	2.26785	NM_001039348.2(EFEMP1);NM_001039349.2(EFEMP1);NM_005228.3(EGFR);NM_201282.1(EGFR);NM_201283.1(EGFR);NM_201284.1(EGFR);XM_005264205.4(EFEMP1);XM_017003586.1(EFEMP1);
GO:0033594	response to hydroxyisoflavone	biological_process	5	45724	5	103695	0	0	2.26785	NM_005228.3(EGFR);NM_199173.5(BGLAP);NM_201282.1(EGFR);NM_201283.1(EGFR);NM_201284.1(EGFR);
GO:0097489	multivesicular body, internal vesicle lumen	cellular_component	4	45724	4	103695	0	0	2.26785	NM_005228.3(EGFR);NM_201282.1(EGFR);NM_201283.1(EGFR);NM_201284.1(EGFR);
GO:1905208	negative regulation of cardiocyte differentiation	biological_process	4	45724	4	103695	0	0	2.26785	NM_005228.3(EGFR);NM_201282.1(EGFR);NM_201283.1(EGFR);NM_201284.1(EGFR);
GO:1904744	positive regulation of telomeric DNA binding	biological_process	2	45724	2	103695	0	0	2.26785	NM_001284356.1(PINX1);NM_017884.5(PINX1);
GO:0006530	asparagine catabolic process	biological_process	14	45724	14	103695	0	0	2.26785	NM_001080464.2(ASPG);XM_005267590.4(ASPG);XM_017021265.1(ASPG);XM_017021266.1(ASPG);XM_017021267.1(ASPG);XM_017021268.1(ASPG);XM_017021269.1(ASPG);XM_017021270.1(ASPG);XM_017021271.1(ASPG);XM_017021272.1(ASPG);XM_017021273.1(ASPG);XM_017021274.1(ASPG);XM_017021275.1(ASPG);XM_017021276.1(ASPG);
GO:0060598	dichotomous subdivision of terminal units involved in mammary gland duct morphogenesis	biological_process	1	45724	1	103695	0	0	2.26785	NM_001657.3(AREG);
GO:0004155	6,7-dihydropteridine reductase activity	molecular_function	2	45724	2	103695	0	0	2.26785	NM_000320.2(QDPR);NM_001306140.1(QDPR);
GO:0051066	dihydrobiopterin metabolic process	biological_process	2	45724	2	103695	0	0	2.26785	NM_000320.2(QDPR);NM_001306140.1(QDPR);
GO:0032928	regulation of superoxide anion generation	biological_process	6	45724	6	103695	0	0	2.26785	NM_001135052.3(SYK);NM_001174167.2(SYK);NM_001174168.2(SYK);NM_003177.6(SYK);XM_005252147.3(SYK);XM_011518946.2(SYK);
GO:0043313	regulation of neutrophil degranulation	biological_process	10	45724	10	103695	0	0	2.26785	NM_001135052.3(SYK);NM_001174167.2(SYK);NM_001174168.2(SYK);NM_003177.6(SYK);NM_032152.4(PRAM1);XM_005252147.3(SYK);XM_005272502.2(PRAM1);XM_011518946.2(SYK);XM_011528352.2(PRAM1);XM_011528353.2(PRAM1);
GO:0045401	positive regulation of interleukin-3 biosynthetic process	biological_process	6	45724	6	103695	0	0	2.26785	NM_001135052.3(SYK);NM_001174167.2(SYK);NM_001174168.2(SYK);NM_003177.6(SYK);XM_005252147.3(SYK);XM_011518946.2(SYK);
GO:0090237	regulation of arachidonic acid secretion	biological_process	6	45724	6	103695	0	0	2.26785	NM_001135052.3(SYK);NM_001174167.2(SYK);NM_001174168.2(SYK);NM_003177.6(SYK);XM_005252147.3(SYK);XM_011518946.2(SYK);
GO:1901668	regulation of superoxide dismutase activity	biological_process	8	45724	8	103695	0	0	2.26785	NM_015284.3(SZT2);XM_005270686.3(SZT2);XM_006710501.3(SZT2);XM_011541106.2(SZT2);XM_011541107.2(SZT2);XM_017000819.1(SZT2);XM_017000820.1(SZT2);XM_017000821.1(SZT2);
GO:1900142	negative regulation of oligodendrocyte apoptotic process	biological_process	1	45724	1	103695	0	0	2.26785	NM_000820.3(GAS6);
GO:2000533	negative regulation of renal albumin absorption	biological_process	1	45724	1	103695	0	0	2.26785	NM_000820.3(GAS6);
GO:0032011	ARF protein signal transduction	biological_process	2	45724	2	103695	0	0	2.26785	NM_001130065.1(MYO9B);NM_004145.3(MYO9B);
GO:0048495	Roundabout binding	molecular_function	17	45724	17	103695	0	0	2.26785	NM_001042454.2(TGFB1I1);NM_001130065.1(MYO9B);NM_001164719.1(TGFB1I1);NM_001271946.1(SLIT3);NM_001289135.2(SLIT2);NM_001289136.2(SLIT2);NM_003061.2(SLIT1);NM_003062.3(SLIT3);NM_004145.3(MYO9B);NM_004787.3(SLIT2);NM_015927.4(TGFB1I1);XM_005248211.3(SLIT2);XM_006713986.3(SLIT2);XM_011513909.2(SLIT2);XM_011513910.2(SLIT2);XM_017008845.1(SLIT2);XM_017009779.1(SLIT3);
GO:0048871	multicellular organismal homeostasis	biological_process	14	45724	14	103695	0	0	2.26785	NM_001142502.1(PPP1R13L);NM_002487.2(NDN);NM_006663.3(PPP1R13L);NM_015319.2(TNS2);NM_170754.2(TNS2);NM_198316.1(TNS2);XM_006719302.3(TNS2);XM_006719303.1(TNS2);XM_011538079.1(TNS2);XM_017019088.1(TNS2);XM_017019089.1(TNS2);XM_017026177.1(PPP1R13L);XM_017026178.1(PPP1R13L);XM_017026179.1(PPP1R13L);
GO:0106089	negative regulation of cell adhesion involved in sprouting angiogenesis	biological_process	6	45724	6	103695	0	0	2.26785	NM_001300780.1(SEMA6A);NM_020796.4(SEMA6A);XM_005272042.3(SEMA6A);XM_006714663.1(SEMA6A);XM_017009675.1(SEMA6A);XM_017009676.1(SEMA6A);
GO:0052917	dol-P-Man:Man(7)GlcNAc(2)-PP-Dol alpha-1,6-mannosyltransferase activity	molecular_function	4	45724	4	103695	0	0	2.26785	NM_024105.3(ALG12);XM_011530371.2(ALG12);XM_017028936.1(ALG12);XM_017028937.1(ALG12);
GO:0002184	cytoplasmic translational termination	biological_process	4	45724	4	103695	0	0	2.26785	NM_001130006.1(GSPT1);NM_001130007.1(GSPT1);NM_002094.3(GSPT1);NM_018094.4(GSPT2);
GO:0072752	cellular response to rapamycin	biological_process	14	45724	14	103695	0	0	2.26785	NM_015315.4(LARP1);XM_005268404.3(LARP1);XM_005268406.3(LARP1);XM_005268407.3(LARP1);XM_005268408.3(LARP1);XM_006714775.2(LARP1);XM_006714776.3(LARP1);XM_011537614.1(LARP1);XM_011537615.1(LARP1);XM_011537616.1(LARP1);XM_011537617.1(LARP1);XM_011537618.2(LARP1);XM_017009283.1(LARP1);XM_017009284.1(LARP1);
GO:0032990	cell part morphogenesis	biological_process	3	45724	3	103695	0	0	2.26785	NM_001042724.1(NECTIN2);NM_002856.2(NECTIN2);XM_011527192.2(NECTIN2);
GO:0046814	coreceptor-mediated virion attachment to host cell	biological_process	3	45724	3	103695	0	0	2.26785	NM_001042724.1(NECTIN2);NM_002856.2(NECTIN2);XM_011527192.2(NECTIN2);
GO:0090175	regulation of establishment of planar polarity	biological_process	2	45724	2	103695	0	0	2.26785	NM_178448.3(SAPCD2);XM_011519180.2(SAPCD2);
GO:0098725	symmetric cell division	biological_process	2	45724	2	103695	0	0	2.26785	NM_178448.3(SAPCD2);XM_011519180.2(SAPCD2);
GO:1904777	negative regulation of protein localization to cell cortex	biological_process	2	45724	2	103695	0	0	2.26785	NM_178448.3(SAPCD2);XM_011519180.2(SAPCD2);
GO:0031523	Myb complex	cellular_component	9	45724	9	103695	0	0	2.26785	NM_001110556.1(FLNA);NM_001278610.1(MYBL2);NM_001456.3(FLNA);NM_002466.3(MYBL2);XM_011531127.1(FLNA);XM_011531128.1(FLNA);XM_011531129.1(FLNA);XM_011531130.1(FLNA);XM_011531131.1(FLNA);
GO:0034059	response to anoxia	biological_process	3	45724	3	103695	0	0	2.26785	NM_000916.3(OXTR);NM_001901.2(CTGF);XM_011533762.2(OXTR);
GO:0051377	mannose-ethanolamine phosphotransferase activity	molecular_function	20	45724	20	103695	0	0	2.26785	NM_001201484.1(PIGO);NM_012327.5(PIGN);NM_032634.3(PIGO);NM_152850.3(PIGO);NM_176787.4(PIGN);XM_005251619.3(PIGO);XM_011525889.1(PIGN);XM_011525890.1(PIGN);XM_011525891.1(PIGN);XM_011525892.1(PIGN);XM_011525893.1(PIGN);XM_011525894.1(PIGN);XM_011525895.1(PIGN);XM_011525896.1(PIGN);XM_011525898.1(PIGN);XM_017015222.1(PIGO);XM_017015223.1(PIGO);XM_017015224.1(PIGO);XM_017025685.1(PIGN);XM_017025686…
GO:0009154	purine ribonucleotide catabolic process	biological_process	2	45724	2	103695	0	0	2.26785	NM_005340.6(HINT1);XM_017009410.1(HINT1);
GO:0000250	lanosterol synthase activity	molecular_function	12	45724	12	103695	0	0	2.26785	NM_001001438.2(LSS);NM_001145436.1(LSS);NM_001145437.1(LSS);NM_002340.5(LSS);XM_006724004.3(LSS);XM_011529564.2(LSS);XM_011529565.1(LSS);XM_011529566.2(LSS);XM_011529567.2(LSS);XM_017028346.1(LSS);XM_017028347.1(LSS);XM_017028348.1(LSS);
GO:1904071	presynaptic active zone assembly	biological_process	4	45724	4	103695	0	0	2.26785	NM_001040429.2(PCDH17);XM_005266357.2(PCDH17);XM_005266358.2(PCDH17);XM_017020547.1(PCDH17);
GO:2000807	regulation of synaptic vesicle clustering	biological_process	4	45724	4	103695	0	0	2.26785	NM_001040429.2(PCDH17);XM_005266357.2(PCDH17);XM_005266358.2(PCDH17);XM_017020547.1(PCDH17);
GO:2000576	positive regulation of microtubule motor activity	biological_process	10	45724	10	103695	0	0	2.26785	NM_015210.3(MTCL1);XM_005258098.3(MTCL1);XM_005258099.4(MTCL1);XM_011525640.2(MTCL1);XM_011525641.2(MTCL1);XM_017025671.1(MTCL1);XM_017025672.1(MTCL1);XM_017025673.1(MTCL1);XM_017025674.1(MTCL1);XM_017025675.1(MTCL1);
GO:0021979	hypothalamus cell differentiation	biological_process	6	45724	6	103695	0	0	2.26785	NM_001079870.1(HAP1);NM_001079871.1(HAP1);NM_005604.3(POU3F2);NM_006261.4(PROP1);NM_032109.2(OTP);NM_177977.2(HAP1);
GO:0032901	positive regulation of neurotrophin production	biological_process	3	45724	3	103695	0	0	2.26785	NM_001079870.1(HAP1);NM_001079871.1(HAP1);NM_177977.2(HAP1);
GO:0004517	nitric-oxide synthase activity	molecular_function	21	45724	21	103695	0	0	2.26785	NM_000603.4(NOS3);NM_000620.4(NOS1);NM_000625.4(NOS2);NM_001160109.1(NOS3);NM_001160110.1(NOS3);NM_001160111.1(NOS3);NM_001204213.1(NOS1);NM_001204214.1(NOS1);NM_001204218.1(NOS1);XM_006716002.3(NOS3);XM_011524859.2(NOS2);XM_011524860.2(NOS2);XM_011524861.1(NOS2);XM_011524862.1(NOS2);XM_011538398.2(NOS1);XM_017012232.1(NOS3);XM_017012233.1(NOS3);XM_017012234.1(NOS3);XM_017019345.1(NOS1);XM_017019…
GO:0014740	negative regulation of muscle hyperplasia	biological_process	10	45724	10	103695	0	0	2.26785	NM_000603.4(NOS3);NM_001160109.1(NOS3);NM_001160110.1(NOS3);NM_001160111.1(NOS3);NM_001314052.1(KLF4);NM_004235.5(KLF4);XM_006716002.3(NOS3);XM_017012232.1(NOS3);XM_017012233.1(NOS3);XM_017012234.1(NOS3);
GO:0014806	smooth muscle hyperplasia	biological_process	9	45724	9	103695	0	0	2.26785	NM_000603.4(NOS3);NM_001160109.1(NOS3);NM_001160110.1(NOS3);NM_001160111.1(NOS3);NM_002133.2(HMOX1);XM_006716002.3(NOS3);XM_017012232.1(NOS3);XM_017012233.1(NOS3);XM_017012234.1(NOS3);
GO:0086060	voltage-gated sodium channel activity involved in AV node cell action potential	molecular_function	8	45724	8	103695	0	0	2.26785	NM_000335.4(SCN5A);NM_001099404.1(SCN5A);NM_001099405.1(SCN5A);NM_001160160.1(SCN5A);NM_001160161.1(SCN5A);NM_198056.2(SCN5A);XM_011533991.2(SCN5A);XM_017007017.1(SCN5A);
GO:0086061	voltage-gated sodium channel activity involved in bundle of His cell action potential	molecular_function	8	45724	8	103695	0	0	2.26785	NM_000335.4(SCN5A);NM_001099404.1(SCN5A);NM_001099405.1(SCN5A);NM_001160160.1(SCN5A);NM_001160161.1(SCN5A);NM_198056.2(SCN5A);XM_011533991.2(SCN5A);XM_017007017.1(SCN5A);
GO:0086063	voltage-gated sodium channel activity involved in SA node cell action potential	molecular_function	8	45724	8	103695	0	0	2.26785	NM_000335.4(SCN5A);NM_001099404.1(SCN5A);NM_001099405.1(SCN5A);NM_001160160.1(SCN5A);NM_001160161.1(SCN5A);NM_198056.2(SCN5A);XM_011533991.2(SCN5A);XM_017007017.1(SCN5A);
GO:0086067	AV node cell to bundle of His cell communication	biological_process	17	45724	17	103695	0	0	2.26785	NM_000335.4(SCN5A);NM_001099404.1(SCN5A);NM_001099405.1(SCN5A);NM_001160160.1(SCN5A);NM_001160161.1(SCN5A);NM_001207063.1(CXADR);NM_001207064.1(CXADR);NM_001207065.1(CXADR);NM_001207066.1(CXADR);NM_001338.4(CXADR);NM_198056.2(SCN5A);XM_011529476.2(CXADR);XM_011529477.2(CXADR);XM_011529478.2(CXADR);XM_011529479.1(CXADR);XM_011533991.2(SCN5A);XM_017007017.1(SCN5A);
GO:0045625	regulation of T-helper 1 cell differentiation	biological_process	2	45724	2	103695	0	0	2.26785	NM_145659.3(IL27);XM_011545780.2(IL27);
GO:1902165	regulation of intrinsic apoptotic signaling pathway in response to DNA damage by p53 class mediator	biological_process	12	45724	12	103695	0	0	2.26785	NM_001318186.1(HNRNPK);NM_001318187.1(HNRNPK);NM_001318188.1(HNRNPK);NM_002140.4(HNRNPK);NM_031262.3(HNRNPK);NM_031263.3(HNRNPK);XM_005251960.2(HNRNPK);XM_005251963.3(HNRNPK);XM_005251965.2(HNRNPK);XM_011518616.1(HNRNPK);XM_017014668.1(HNRNPK);XM_017014669.1(HNRNPK);
GO:0034397	telomere localization	biological_process	10	45724	10	103695	0	0	2.26785	NM_144688.4(CCDC155);XM_005258549.3(CCDC155);XM_011526488.2(CCDC155);XM_011526489.2(CCDC155);XM_011526490.2(CCDC155);XM_011526494.2(CCDC155);XM_011526495.2(CCDC155);XM_011526496.2(CCDC155);XM_011526497.2(CCDC155);XM_017026333.1(CCDC155);
GO:0090220	chromosome localization to nuclear envelope involved in homologous chromosome segregation	biological_process	10	45724	10	103695	0	0	2.26785	NM_144688.4(CCDC155);XM_005258549.3(CCDC155);XM_011526488.2(CCDC155);XM_011526489.2(CCDC155);XM_011526490.2(CCDC155);XM_011526494.2(CCDC155);XM_011526495.2(CCDC155);XM_011526496.2(CCDC155);XM_011526497.2(CCDC155);XM_017026333.1(CCDC155);
GO:0090619	meiotic spindle pole	cellular_component	10	45724	10	103695	0	0	2.26785	NM_144688.4(CCDC155);XM_005258549.3(CCDC155);XM_011526488.2(CCDC155);XM_011526489.2(CCDC155);XM_011526490.2(CCDC155);XM_011526494.2(CCDC155);XM_011526495.2(CCDC155);XM_011526496.2(CCDC155);XM_011526497.2(CCDC155);XM_017026333.1(CCDC155);
GO:0098829	intestinal folate absorption	biological_process	4	45724	4	103695	0	0	2.26785	NM_001242366.2(SLC46A1);NM_080669.5(SLC46A1);XM_005277786.3(SLC46A1);XM_017024110.1(SLC46A1);
GO:1904447	folic acid import across plasma membrane	biological_process	7	45724	7	103695	0	0	2.26785	NM_001242366.2(SLC46A1);NM_004525.2(LRP2);NM_080669.5(SLC46A1);XM_005277786.3(SLC46A1);XM_011511183.2(LRP2);XM_011511184.2(LRP2);XM_017024110.1(SLC46A1);
GO:0051349	positive regulation of lyase activity	biological_process	4	45724	4	103695	0	0	2.26785	NM_000144.4(FXN);NM_001161706.1(FXN);NM_177478.1(FTMT);NM_181425.2(FXN);
GO:1904231	positive regulation of succinate dehydrogenase activity	biological_process	4	45724	4	103695	0	0	2.26785	NM_000144.4(FXN);NM_001161706.1(FXN);NM_177478.1(FTMT);NM_181425.2(FXN);
GO:1904234	positive regulation of aconitate hydratase activity	biological_process	4	45724	4	103695	0	0	2.26785	NM_000144.4(FXN);NM_001161706.1(FXN);NM_177478.1(FTMT);NM_181425.2(FXN);
GO:0070984	SET domain binding	molecular_function	12	45724	12	103695	0	0	2.26785	NM_021241.2(WIZ);XM_005260004.4(WIZ);XM_005260005.4(WIZ);XM_005260006.4(WIZ);XM_005260007.4(WIZ);XM_005260008.2(WIZ);XM_005260009.2(WIZ);XM_005260010.3(WIZ);XM_005260011.2(WIZ);XM_005260012.2(WIZ);XM_006722828.3(WIZ);XM_011528163.2(WIZ);
GO:0032459	regulation of protein oligomerization	biological_process	13	45724	13	103695	0	0	2.26785	NM_001278463.1(DNM1L);NM_001278464.1(DNM1L);NM_001278465.1(DNM1L);NM_001278466.1(DNM1L);NM_005690.4(DNM1L);NM_012062.4(DNM1L);NM_012063.3(DNM1L);XM_005253282.4(DNM1L);XM_011520543.2(DNM1L);XM_011520544.2(DNM1L);XM_017018663.1(DNM1L);XM_017018664.1(DNM1L);XM_017018665.1(DNM1L);
GO:0036466	synaptic vesicle recycling via endosome	biological_process	13	45724	13	103695	0	0	2.26785	NM_001278463.1(DNM1L);NM_001278464.1(DNM1L);NM_001278465.1(DNM1L);NM_001278466.1(DNM1L);NM_005690.4(DNM1L);NM_012062.4(DNM1L);NM_012063.3(DNM1L);XM_005253282.4(DNM1L);XM_011520543.2(DNM1L);XM_011520544.2(DNM1L);XM_017018663.1(DNM1L);XM_017018664.1(DNM1L);XM_017018665.1(DNM1L);
GO:0051433	BH2 domain binding	molecular_function	13	45724	13	103695	0	0	2.26785	NM_001278463.1(DNM1L);NM_001278464.1(DNM1L);NM_001278465.1(DNM1L);NM_001278466.1(DNM1L);NM_005690.4(DNM1L);NM_012062.4(DNM1L);NM_012063.3(DNM1L);XM_005253282.4(DNM1L);XM_011520543.2(DNM1L);XM_011520544.2(DNM1L);XM_017018663.1(DNM1L);XM_017018664.1(DNM1L);XM_017018665.1(DNM1L);
GO:0045309	protein phosphorylated amino acid binding	molecular_function	21	45724	21	103695	0	0	2.26785	NM_001256856.1(BTRC);NM_003939.4(BTRC);NM_004041.4(ARRB1);NM_005206.4(CRK);NM_016823.3(CRK);NM_020251.3(ARRB1);NM_033637.3(BTRC);XM_006718054.2(BTRC);XM_011540320.2(BTRC);XM_011545034.2(ARRB1);XM_011545035.2(ARRB1);XM_017016870.1(BTRC);XM_017016871.1(BTRC);XM_017016872.1(BTRC);XM_017016873.1(BTRC);XM_017016874.1(BTRC);XM_017017750.1(ARRB1);XM_017017751.1(ARRB1);XM_017017752.1(ARRB1);XM_017017753.…
GO:0036508	protein alpha-1,2-demannosylation	biological_process	3	45724	3	103695	0	0	2.26785	NM_016219.4(MAN1B1);XM_006716945.3(MAN1B1);XM_017014239.1(MAN1B1);
GO:0036509	trimming of terminal mannose on B branch	biological_process	5	45724	5	103695	0	0	2.26785	NM_001145025.1(EDEM2);NM_016219.4(MAN1B1);NM_018217.2(EDEM2);XM_006716945.3(MAN1B1);XM_017014239.1(MAN1B1);
GO:0036511	trimming of first mannose on A branch	biological_process	5	45724	5	103695	0	0	2.26785	NM_001145025.1(EDEM2);NM_016219.4(MAN1B1);NM_018217.2(EDEM2);XM_006716945.3(MAN1B1);XM_017014239.1(MAN1B1);
GO:0036512	trimming of second mannose on A branch	biological_process	5	45724	5	103695	0	0	2.26785	NM_001145025.1(EDEM2);NM_016219.4(MAN1B1);NM_018217.2(EDEM2);XM_006716945.3(MAN1B1);XM_017014239.1(MAN1B1);
GO:0002037	negative regulation of L-glutamate import across plasma membrane	biological_process	1	45724	1	103695	0	0	2.26785	NM_006407.3(ARL6IP5);
GO:0021773	striatal medium spiny neuron differentiation	biological_process	9	45724	9	103695	0	0	2.26785	NM_001282237.1(BCL11B);NM_001282238.1(BCL11B);NM_002192.2(INHBA);NM_022898.2(BCL11B);NM_033517.1(SHANK3);NM_138576.3(BCL11B);XM_017012174.1(INHBA);XM_017012175.1(INHBA);XM_017012176.1(INHBA);
GO:0043509	activin A complex	cellular_component	4	45724	4	103695	0	0	2.26785	NM_002192.2(INHBA);XM_017012174.1(INHBA);XM_017012175.1(INHBA);XM_017012176.1(INHBA);
GO:0046880	regulation of follicle-stimulating hormone secretion	biological_process	4	45724	4	103695	0	0	2.26785	NM_002192.2(INHBA);XM_017012174.1(INHBA);XM_017012175.1(INHBA);XM_017012176.1(INHBA);
GO:0060279	positive regulation of ovulation	biological_process	5	45724	5	103695	0	0	2.26785	NM_002192.2(INHBA);NM_002193.2(INHBB);XM_017012174.1(INHBA);XM_017012175.1(INHBA);XM_017012176.1(INHBA);
GO:0097154	GABAergic neuron differentiation	biological_process	7	45724	7	103695	0	0	2.26785	NM_001145661.1(GATA2);NM_001145662.1(GATA2);NM_002192.2(INHBA);NM_032638.4(GATA2);XM_017012174.1(INHBA);XM_017012175.1(INHBA);XM_017012176.1(INHBA);
GO:1904719	positive regulation of AMPA glutamate receptor clustering	biological_process	13	45724	13	103695	0	0	2.26785	NM_001161330.1(SSH1);NM_001161331.1(SSH1);NM_018984.3(SSH1);XM_005268984.4(SSH1);XM_005268985.2(SSH1);XM_011538497.1(SSH1);XM_011538499.1(SSH1);XM_011538500.2(SSH1);XM_011538501.2(SSH1);XM_017019491.1(SSH1);XM_017019492.1(SSH1);XM_017019493.1(SSH1);XM_017019494.1(SSH1);
GO:0006873	cellular ion homeostasis	biological_process	19	45724	19	103695	0	0	2.26785	NM_000324.2(RHAG);NM_000342.3(SLC4A1);NM_001134771.1(SLC12A5);NM_001321041.1(RHCG);NM_002564.3(P2RY2);NM_016321.2(RHCG);NM_020708.4(SLC12A5);NM_176071.2(P2RY2);NM_176072.2(P2RY2);XM_005257593.4(SLC4A1);XM_005274019.4(P2RY2);XM_005274020.4(P2RY2);XM_005274021.4(P2RY2);XM_011514788.1(RHAG);XM_011525129.1(SLC4A1);XM_011525130.1(SLC4A1);XM_011545074.2(P2RY2);XM_017017839.1(P2RY2);XM_017027981.1(SLC12…
GO:0097036	regulation of plasma membrane sterol distribution	biological_process	2	45724	2	103695	0	0	2.26785	NM_022786.1(ARV1);XM_017002106.1(ARV1);
GO:1901094	negative regulation of protein homotetramerization	biological_process	35	45724	35	103695	0	0	2.26785	NM_000319.4(PEX5);NM_001131023.1(PEX5);NM_001131024.1(PEX5);NM_001131025.1(PEX5);NM_001131026.1(PEX5);NM_001300789.1(PEX5);NM_004565.2(PEX14);XM_005253455.1(PEX5);XM_005263470.4(PEX14);XM_011520793.2(PEX5);XM_011520795.1(PEX5);XM_011520797.1(PEX5);XM_011520798.1(PEX5);XM_011520799.2(PEX5);XM_011520800.1(PEX5);XM_011520801.2(PEX5);XM_011520802.2(PEX5);XM_011541577.2(PEX14);XM_011541578.2(PEX14);XM…
GO:0061723	glycophagy	biological_process	19	45724	19	103695	0	0	2.26785	NM_001083617.1(RB1CC1);NM_003943.4(STBD1);NM_014781.4(RB1CC1);XM_011517643.2(RB1CC1);XM_011517644.2(RB1CC1);XM_011517645.1(RB1CC1);XM_011517646.2(RB1CC1);XM_011517647.2(RB1CC1);XM_011517649.2(RB1CC1);XM_017014103.1(RB1CC1);XM_017014104.1(RB1CC1);XM_017014105.1(RB1CC1);XM_017014106.1(RB1CC1);XM_017014107.1(RB1CC1);XM_017014108.1(RB1CC1);XM_017014109.1(RB1CC1);XM_017014110.1(RB1CC1);XM_017014111.1(…
GO:0021555	midbrain-hindbrain boundary morphogenesis	biological_process	13	45724	13	103695	0	0	2.26785	NM_001005366.1(KDM2B);NM_001024598.3(HES3);NM_001301687.1(GBX2);NM_001485.3(GBX2);NM_005524.3(HES1);NM_032590.4(KDM2B);XM_005253955.3(KDM2B);XM_005253956.3(KDM2B);XM_005253961.4(KDM2B);XM_011538867.2(KDM2B);XM_011538868.2(KDM2B);XM_011538869.2(KDM2B);XM_011538875.2(KDM2B);
GO:0021592	fourth ventricle development	biological_process	9	45724	9	103695	0	0	2.26785	NM_001005366.1(KDM2B);NM_032590.4(KDM2B);XM_005253955.3(KDM2B);XM_005253956.3(KDM2B);XM_005253961.4(KDM2B);XM_011538867.2(KDM2B);XM_011538868.2(KDM2B);XM_011538869.2(KDM2B);XM_011538875.2(KDM2B);
GO:0021993	initiation of neural tube closure	biological_process	9	45724	9	103695	0	0	2.26785	NM_001005366.1(KDM2B);NM_032590.4(KDM2B);XM_005253955.3(KDM2B);XM_005253956.3(KDM2B);XM_005253961.4(KDM2B);XM_011538867.2(KDM2B);XM_011538868.2(KDM2B);XM_011538869.2(KDM2B);XM_011538875.2(KDM2B);
GO:0021894	cerebral cortex GABAergic interneuron development	biological_process	2	45724	2	103695	0	0	2.26785	NM_001316307.1(RAC3);NM_005052.2(RAC3);
GO:0001030	RNA polymerase III type 1 promoter DNA binding	molecular_function	11	45724	11	103695	0	0	2.26785	NM_001163034.1(RPTOR);NM_004958.3(MTOR);NM_020761.2(RPTOR);NM_032272.4(MAF1);XM_005263438.2(MTOR);XM_011541166.2(MTOR);XM_017000900.1(MTOR);XM_017000901.1(MTOR);XM_017000902.1(MTOR);XM_017013903.1(MAF1);XM_017013904.1(MAF1);
GO:0001031	RNA polymerase III type 2 promoter DNA binding	molecular_function	11	45724	11	103695	0	0	2.26785	NM_001163034.1(RPTOR);NM_004958.3(MTOR);NM_020761.2(RPTOR);NM_032272.4(MAF1);XM_005263438.2(MTOR);XM_011541166.2(MTOR);XM_017000900.1(MTOR);XM_017000901.1(MTOR);XM_017000902.1(MTOR);XM_017013903.1(MAF1);XM_017013904.1(MAF1);
GO:0001032	RNA polymerase III type 3 promoter DNA binding	molecular_function	12	45724	12	103695	0	0	2.26785	NM_001163034.1(RPTOR);NM_004958.3(MTOR);NM_018310.3(BRF2);NM_020761.2(RPTOR);NM_032272.4(MAF1);XM_005263438.2(MTOR);XM_011541166.2(MTOR);XM_017000900.1(MTOR);XM_017000901.1(MTOR);XM_017000902.1(MTOR);XM_017013903.1(MAF1);XM_017013904.1(MAF1);
GO:0001156	TFIIIC-class transcription factor binding	molecular_function	16	45724	16	103695	0	0	2.26785	NM_001163034.1(RPTOR);NM_004958.3(MTOR);NM_018429.2(BDP1);NM_020761.2(RPTOR);XM_005263438.2(MTOR);XM_011541166.2(MTOR);XM_011543511.2(BDP1);XM_011543512.2(BDP1);XM_017000900.1(MTOR);XM_017000901.1(MTOR);XM_017000902.1(MTOR);XM_017009630.1(BDP1);XM_017009631.1(BDP1);XM_017009632.1(BDP1);XM_017009633.1(BDP1);XM_017009634.1(BDP1);
GO:0043610	regulation of carbohydrate utilization	biological_process	6	45724	6	103695	0	0	2.26785	NM_004958.3(MTOR);XM_005263438.2(MTOR);XM_011541166.2(MTOR);XM_017000900.1(MTOR);XM_017000901.1(MTOR);XM_017000902.1(MTOR);
GO:1904056	positive regulation of cholangiocyte proliferation	biological_process	6	45724	6	103695	0	0	2.26785	NM_004958.3(MTOR);XM_005263438.2(MTOR);XM_011541166.2(MTOR);XM_017000900.1(MTOR);XM_017000901.1(MTOR);XM_017000902.1(MTOR);
GO:1904193	negative regulation of cholangiocyte apoptotic process	biological_process	6	45724	6	103695	0	0	2.26785	NM_004958.3(MTOR);XM_005263438.2(MTOR);XM_011541166.2(MTOR);XM_017000900.1(MTOR);XM_017000901.1(MTOR);XM_017000902.1(MTOR);
GO:1904197	positive regulation of granulosa cell proliferation	biological_process	6	45724	6	103695	0	0	2.26785	NM_004958.3(MTOR);XM_005263438.2(MTOR);XM_011541166.2(MTOR);XM_017000900.1(MTOR);XM_017000901.1(MTOR);XM_017000902.1(MTOR);
GO:1904206	positive regulation of skeletal muscle hypertrophy	biological_process	6	45724	6	103695	0	0	2.26785	NM_004958.3(MTOR);XM_005263438.2(MTOR);XM_011541166.2(MTOR);XM_017000900.1(MTOR);XM_017000901.1(MTOR);XM_017000902.1(MTOR);
GO:1904213	negative regulation of iodide transmembrane transport	biological_process	6	45724	6	103695	0	0	2.26785	NM_004958.3(MTOR);XM_005263438.2(MTOR);XM_011541166.2(MTOR);XM_017000900.1(MTOR);XM_017000901.1(MTOR);XM_017000902.1(MTOR);
GO:1904690	positive regulation of cytoplasmic translational initiation	biological_process	6	45724	6	103695	0	0	2.26785	NM_004958.3(MTOR);XM_005263438.2(MTOR);XM_011541166.2(MTOR);XM_017000900.1(MTOR);XM_017000901.1(MTOR);XM_017000902.1(MTOR);
GO:0043489	RNA stabilization	biological_process	4	45724	4	103695	0	0	2.26785	NM_001128931.1(NAF1);NM_138386.2(NAF1);XM_011532410.2(NAF1);XM_011532411.2(NAF1);
GO:1904526	regulation of microtubule binding	biological_process	15	45724	15	103695	0	0	2.26785	NM_001286205.1(GAS8);NM_001286208.1(GAS8);NM_001286209.1(GAS8);NM_001481.2(GAS8);NM_002715.2(PPP2CA);XM_005256304.4(GAS8);XM_005256309.4(GAS8);XM_006721175.3(GAS8);XM_011522990.2(GAS8);XM_011522991.1(GAS8);XM_011522992.2(GAS8);XM_017023122.1(GAS8);XM_017023123.1(GAS8);XM_017023124.1(GAS8);XM_017023125.1(GAS8);
GO:1903527	positive regulation of membrane tubulation	biological_process	27	45724	27	103695	0	0	2.26785	NM_001206651.1(SH3GLB1);NM_001206652.1(SH3GLB1);NM_001206653.1(SH3GLB1);NM_001247996.1(ASAP1);NM_015164.2(PLEKHM2);NM_016009.4(SH3GLB1);NM_018482.3(ASAP1);XM_005245790.3(PLEKHM2);XM_005245791.4(PLEKHM2);XM_005250925.1(ASAP1);XM_006710672.2(SH3GLB1);XM_006710673.2(SH3GLB1);XM_006716563.3(ASAP1);XM_006716564.1(ASAP1);XM_006716565.3(ASAP1);XM_006716566.1(ASAP1);XM_011517052.2(ASAP1);XM_011517053.1(A…
GO:1903778	protein localization to vacuolar membrane	biological_process	10	45724	10	103695	0	0	2.26785	NM_001206651.1(SH3GLB1);NM_001206652.1(SH3GLB1);NM_001206653.1(SH3GLB1);NM_016009.4(SH3GLB1);XM_006710672.2(SH3GLB1);XM_006710673.2(SH3GLB1);XM_011541538.1(SH3GLB1);XM_017001408.1(SH3GLB1);XM_017001409.1(SH3GLB1);XM_017001410.1(SH3GLB1);
GO:0034642	mitochondrion migration along actin filament	biological_process	11	45724	11	103695	0	0	2.26785	NM_001033580.2(MYO19);NM_001163735.1(MYO19);NM_025109.5(MYO19);XM_011525286.1(MYO19);XM_011525287.1(MYO19);XM_011525290.2(MYO19);XM_017025157.1(MYO19);XM_017025158.1(MYO19);XM_017025159.1(MYO19);XM_017025160.1(MYO19);XM_017025161.1(MYO19);
GO:0010533	regulation of activation of Janus kinase activity	biological_process	1	45724	1	103695	0	0	2.26785	NM_003745.1(SOCS1);
GO:0043376	regulation of CD8-positive, alpha-beta T cell differentiation	biological_process	12	45724	12	103695	0	0	2.26785	NM_001252406.2(ZBTB7B);NM_001256455.1(ZBTB7B);XM_006711349.2(ZBTB7B);XM_006711353.1(ZBTB7B);XM_006711354.1(ZBTB7B);XM_006711356.3(ZBTB7B);XM_006711357.1(ZBTB7B);XM_006711358.1(ZBTB7B);XM_006711359.2(ZBTB7B);XM_011509598.2(ZBTB7B);XM_011509599.2(ZBTB7B);XM_017001399.1(ZBTB7B);
GO:0032275	luteinizing hormone secretion	biological_process	5	45724	5	103695	0	0	2.26785	NM_004472.2(FOXD1);NM_005996.3(TBX3);NM_007114.2(TMF1);NM_016569.3(TBX3);XM_011534056.2(TMF1);
GO:2000845	positive regulation of testosterone secretion	biological_process	10	45724	10	103695	0	0	2.26785	NM_001130172.1(MYB);NM_001130173.1(MYB);NM_001161656.1(MYB);NM_001161657.1(MYB);NM_001161658.1(MYB);NM_001161659.1(MYB);NM_001161660.1(MYB);NM_005375.3(MYB);NM_007114.2(TMF1);XM_011534056.2(TMF1);
GO:0001985	negative regulation of heart rate involved in baroreceptor response to increased systemic arterial blood pressure	biological_process	14	45724	14	103695	0	0	2.26785	NM_000680.3(ADRA1A);NM_001322502.1(ADRA1A);NM_001322503.1(ADRA1A);NM_001322504.1(ADRA1A);NM_033302.3(ADRA1A);NM_033303.4(ADRA1A);NM_033304.3(ADRA1A);XM_006716292.3(ADRA1A);XM_006716293.3(ADRA1A);XM_011544411.2(ADRA1A);XM_011544412.2(ADRA1A);XM_017013094.1(ADRA1A);XM_017013095.1(ADRA1A);XM_017013096.1(ADRA1A);
GO:0001996	positive regulation of heart rate by epinephrine-norepinephrine	biological_process	15	45724	15	103695	0	0	2.26785	NM_000680.3(ADRA1A);NM_000684.2(ADRB1);NM_001322502.1(ADRA1A);NM_001322503.1(ADRA1A);NM_001322504.1(ADRA1A);NM_033302.3(ADRA1A);NM_033303.4(ADRA1A);NM_033304.3(ADRA1A);XM_006716292.3(ADRA1A);XM_006716293.3(ADRA1A);XM_011544411.2(ADRA1A);XM_011544412.2(ADRA1A);XM_017013094.1(ADRA1A);XM_017013095.1(ADRA1A);XM_017013096.1(ADRA1A);
GO:0001997	positive regulation of the force of heart contraction by epinephrine-norepinephrine	biological_process	15	45724	15	103695	0	0	2.26785	NM_000680.3(ADRA1A);NM_000684.2(ADRB1);NM_001322502.1(ADRA1A);NM_001322503.1(ADRA1A);NM_001322504.1(ADRA1A);NM_033302.3(ADRA1A);NM_033303.4(ADRA1A);NM_033304.3(ADRA1A);XM_006716292.3(ADRA1A);XM_006716293.3(ADRA1A);XM_011544411.2(ADRA1A);XM_011544412.2(ADRA1A);XM_017013094.1(ADRA1A);XM_017013095.1(ADRA1A);XM_017013096.1(ADRA1A);
GO:1900402	regulation of carbohydrate metabolic process by regulation of transcription from RNA polymerase II promoter	biological_process	6	45724	6	103695	0	0	2.26785	NM_014938.5(MLXIP);XM_006719290.3(MLXIP);XM_006719291.3(MLXIP);XM_006719292.3(MLXIP);XM_006719293.3(MLXIP);XM_006719294.3(MLXIP);
GO:0060481	lobar bronchus epithelium development	biological_process	7	45724	7	103695	0	0	2.26785	NM_001145320.1(ADAMTSL2);NM_014694.3(ADAMTSL2);XM_005272237.3(ADAMTSL2);XM_005272238.3(ADAMTSL2);XM_005272239.2(ADAMTSL2);XM_011519241.2(ADAMTSL2);XM_011519242.2(ADAMTSL2);
GO:0034506	chromosome, centromeric core domain	cellular_component	2	45724	2	103695	0	0	2.26785	NM_001136204.2(RCC2);NM_018715.3(RCC2);
GO:0072356	chromosome passenger complex localization to kinetochore	biological_process	2	45724	2	103695	0	0	2.26785	NM_001136204.2(RCC2);NM_018715.3(RCC2);
GO:0090063	positive regulation of microtubule nucleation	biological_process	15	45724	15	103695	0	0	2.26785	NM_001110792.1(MECP2);NM_001135040.2(DCTN1);NM_001135041.2(DCTN1);NM_001190836.1(DCTN1);NM_001190837.1(DCTN1);NM_001316337.1(MECP2);NM_004082.4(DCTN1);NM_004992.3(MECP2);NM_005345.5(HSPA1A);NM_005346.4(HSPA1B);NM_023019.3(DCTN1);XM_005274682.4(MECP2);XM_006724819.3(MECP2);XM_011531166.2(MECP2);XM_017029533.1(MECP2);
GO:0071242	cellular response to ammonium ion	biological_process	13	45724	13	103695	0	0	2.26785	NM_001260497.1(KCNC2);NM_001260498.1(KCNC2);NM_001260499.1(KCNC2);NM_139136.3(KCNC2);NM_139137.3(KCNC2);NM_153748.2(KCNC2);XM_005268855.3(KCNC2);XM_006719382.3(KCNC2);XM_006719383.3(KCNC2);XM_006719384.3(KCNC2);XM_006719385.3(KCNC2);XM_006719390.3(KCNC2);XM_017019282.1(KCNC2);
GO:0016250	N-sulfoglucosamine sulfohydrolase activity	molecular_function	7	45724	7	103695	0	0	2.26785	NM_000199.3(SGSH);XM_005257582.3(SGSH);XM_005257583.4(SGSH);XM_011525126.1(SGSH);XM_011525127.2(SGSH);XM_017024951.1(SGSH);XM_017024952.1(SGSH);
GO:1990837	sequence-specific double-stranded DNA binding	molecular_function	12	45724	12	103695	0	0	2.26785	NM_001314042.1(KDM5B);NM_004501.3(HNRNPU);NM_006161.2(NEUROG1);NM_006618.4(KDM5B);NM_031844.2(HNRNPU);XM_011509088.2(KDM5B);XM_011509090.2(KDM5B);XM_011509091.2(KDM5B);XM_011509092.2(KDM5B);XM_017001115.1(HNRNPU);XM_017001116.1(HNRNPU);XM_017001117.1(HNRNPU);
GO:2000864	regulation of estradiol secretion	biological_process	6	45724	6	103695	0	0	2.26785	NM_001314042.1(KDM5B);NM_006618.4(KDM5B);XM_011509088.2(KDM5B);XM_011509090.2(KDM5B);XM_011509091.2(KDM5B);XM_011509092.2(KDM5B);
GO:0004163	diphosphomevalonate decarboxylase activity	molecular_function	5	45724	5	103695	0	0	2.26785	NM_002461.2(MVD);XM_011523086.2(MVD);XM_011523087.2(MVD);XM_011523088.2(MVD);XM_011523089.2(MVD);
GO:0098599	palmitoyl hydrolase activity	molecular_function	3	45724	3	103695	0	0	2.26785	NM_001204103.1(PPT2);NM_005155.6(PPT2);NM_138717.2(PPT2);
GO:0098734	macromolecule depalmitoylation	biological_process	3	45724	3	103695	0	0	2.26785	NM_001204103.1(PPT2);NM_005155.6(PPT2);NM_138717.2(PPT2);
GO:0070105	positive regulation of interleukin-6-mediated signaling pathway	biological_process	9	45724	9	103695	0	0	2.26785	NM_001127215.1(GFI1);NM_001127216.1(GFI1);NM_005263.3(GFI1);NM_031909.2(C1QTNF4);XM_005270749.3(GFI1);XM_011541245.2(GFI1);XM_011541246.2(GFI1);XM_017017165.1(C1QTNF4);XM_017017166.1(C1QTNF4);
GO:0000806	Y chromosome	cellular_component	8	45724	8	103695	0	0	2.26785	NM_001290230.1(CDK2);NM_001297595.1(SIN3B);NM_001297597.1(SIN3B);NM_001798.4(CDK2);NM_015260.3(SIN3B);NM_052827.3(CDK2);XM_006722704.1(SIN3B);XM_011537732.1(CDK2);
GO:0045004	DNA replication proofreading	biological_process	14	45724	14	103695	0	0	2.26785	NM_001256849.1(POLD1);NM_001308632.1(POLD1);NM_002691.3(POLD1);NM_006231.3(POLE);XM_005259008.4(POLD1);XM_011527038.1(POLD1);XM_011534795.2(POLE);XM_011534797.2(POLE);XM_011534798.1(POLE);XM_011534799.2(POLE);XM_011534800.2(POLE);XM_011534802.2(POLE);XM_017026881.1(POLD1);XM_017026882.1(POLD1);
GO:0042228	interleukin-8 biosynthetic process	biological_process	15	45724	15	103695	0	0	2.26785	NM_006092.2(NOD1);XM_005249568.1(NOD1);XM_005249572.1(NOD1);XM_005249576.1(NOD1);XM_006715633.2(NOD1);XM_011515079.1(NOD1);XM_011515080.2(NOD1);XM_011515081.2(NOD1);XM_011515083.1(NOD1);XM_011515084.1(NOD1);XM_011515085.1(NOD1);XM_011515087.1(NOD1);XM_011515088.2(NOD1);XM_017011674.1(NOD1);XM_017011675.1(NOD1);
GO:0098875	epididymosome	cellular_component	2	45724	2	103695	0	0	2.26785	NM_003660.3(PPFIA3);XM_017027407.1(PPFIA3);
GO:0015018	galactosylgalactosylxylosylprotein 3-beta-glucuronosyltransferase activity	molecular_function	13	45724	13	103695	0	0	2.26785	NM_001288721.1(B3GAT3);NM_001288722.1(B3GAT3);NM_001288723.1(B3GAT3);NM_012200.3(B3GAT3);NM_018644.3(B3GAT1);NM_054025.2(B3GAT1);NM_080742.2(B3GAT2);XM_005271506.3(B3GAT1);XM_011542751.2(B3GAT1);XM_011542753.2(B3GAT1);XM_017017550.1(B3GAT1);XM_017017551.1(B3GAT1);XM_017017552.1(B3GAT1);
GO:0030204	chondroitin sulfate metabolic process	biological_process	15	45724	15	103695	0	0	2.26785	NM_001288721.1(B3GAT3);NM_001288722.1(B3GAT3);NM_001288723.1(B3GAT3);NM_012200.3(B3GAT3);NM_017813.4(IMPAD1);NM_018644.3(B3GAT1);NM_032160.2(DSEL);NM_054025.2(B3GAT1);NM_080742.2(B3GAT2);XM_005271506.3(B3GAT1);XM_011542751.2(B3GAT1);XM_011542753.2(B3GAT1);XM_017017550.1(B3GAT1);XM_017017551.1(B3GAT1);XM_017017552.1(B3GAT1);
GO:0000416	positive regulation of histone H3-K36 methylation	biological_process	5	45724	5	103695	0	0	2.26785	NM_007349.3(PAXIP1);XM_005249539.1(PAXIP1);XM_011515982.2(PAXIP1);XM_011515983.1(PAXIP1);XM_017011881.1(PAXIP1);
GO:0003167	atrioventricular bundle cell differentiation	biological_process	2	45724	2	103695	0	0	2.26785	NM_005996.3(TBX3);NM_016569.3(TBX3);
GO:0010159	specification of animal organ position	biological_process	15	45724	15	103695	0	0	2.26785	NM_001202.4(BMP4);NM_005996.3(TBX3);NM_016569.3(TBX3);NM_030661.4(HOXA3);NM_130850.3(BMP4);NM_153631.2(HOXA3);XM_005249730.2(HOXA3);XM_005249731.2(HOXA3);XM_005249732.3(HOXA3);XM_005268015.4(BMP4);XM_006715715.2(HOXA3);XM_011515343.2(HOXA3);XM_017021603.1(BMP4);XM_017021604.1(BMP4);XM_017021605.1(BMP4);
GO:0046884	follicle-stimulating hormone secretion	biological_process	2	45724	2	103695	0	0	2.26785	NM_005996.3(TBX3);NM_016569.3(TBX3);
GO:0072278	metanephric comma-shaped body morphogenesis	biological_process	16	45724	16	103695	0	0	2.26785	NM_002609.3(PDGFRB);NM_003466.3(PAX8);NM_005568.4(LHX1);NM_013952.3(PAX8);NM_013953.3(PAX8);NM_013992.3(PAX8);XM_005268464.2(PDGFRB);XM_011511790.1(PAX8);XM_011511791.1(PAX8);XM_011511792.1(PAX8);XM_011511793.1(PAX8);XM_011511794.1(PAX8);XM_011537658.1(PDGFRB);XM_011537659.1(PDGFRB);XM_017004878.1(PAX8);XM_017004879.1(PAX8);
GO:2000612	regulation of thyroid-stimulating hormone secretion	biological_process	11	45724	11	103695	0	0	2.26785	NM_003466.3(PAX8);NM_013952.3(PAX8);NM_013953.3(PAX8);NM_013992.3(PAX8);XM_011511790.1(PAX8);XM_011511791.1(PAX8);XM_011511792.1(PAX8);XM_011511793.1(PAX8);XM_011511794.1(PAX8);XM_017004878.1(PAX8);XM_017004879.1(PAX8);
GO:1902396	protein localization to bicellular tight junction	biological_process	5	45724	5	103695	0	0	2.26785	NM_001322033.1(ACTN4);NM_004924.5(ACTN4);XM_005259281.4(ACTN4);XM_006723406.2(ACTN4);XM_017027331.1(ACTN4);
GO:0036305	ameloblast differentiation	biological_process	2	45724	2	103695	0	0	2.26785	NM_031889.2(ENAM);XM_006714056.3(ENAM);
GO:0038182	G-protein coupled bile acid receptor activity	molecular_function	8	45724	8	103695	0	0	2.26785	NM_001077191.1(GPBAR1);NM_001077194.1(GPBAR1);NM_001321950.1(GPBAR1);NM_170699.2(GPBAR1);XM_011510743.1(GPBAR1);XM_017003467.1(GPBAR1);XM_017003468.1(GPBAR1);XM_017003469.1(GPBAR1);
GO:0038184	cell surface bile acid receptor signaling pathway	biological_process	8	45724	8	103695	0	0	2.26785	NM_001077191.1(GPBAR1);NM_001077194.1(GPBAR1);NM_001321950.1(GPBAR1);NM_170699.2(GPBAR1);XM_011510743.1(GPBAR1);XM_017003467.1(GPBAR1);XM_017003468.1(GPBAR1);XM_017003469.1(GPBAR1);
GO:0008057	eye pigment granule organization	biological_process	8	45724	8	103695	0	0	2.26785	NM_001320663.1(SHROOM2);NM_001320664.1(SHROOM2);NM_001649.3(SHROOM2);XM_005274500.4(SHROOM2);XM_011545506.1(SHROOM2);XM_017029492.1(SHROOM2);XM_017029493.1(SHROOM2);XM_017029494.1(SHROOM2);
GO:0044648	histone H3-K4 dimethylation	biological_process	7	45724	7	103695	0	0	2.26785	NM_001197104.1(KMT2A);NM_005933.3(KMT2A);XM_006718839.3(KMT2A);XM_011542829.2(KMT2A);XM_011542830.2(KMT2A);XM_011542831.2(KMT2A);XM_011542833.2(KMT2A);
GO:0071440	regulation of histone H3-K14 acetylation	biological_process	7	45724	7	103695	0	0	2.26785	NM_001197104.1(KMT2A);NM_005933.3(KMT2A);XM_006718839.3(KMT2A);XM_011542829.2(KMT2A);XM_011542830.2(KMT2A);XM_011542831.2(KMT2A);XM_011542833.2(KMT2A);
GO:1901674	regulation of histone H3-K27 acetylation	biological_process	7	45724	7	103695	0	0	2.26785	NM_001197104.1(KMT2A);NM_005933.3(KMT2A);XM_006718839.3(KMT2A);XM_011542829.2(KMT2A);XM_011542830.2(KMT2A);XM_011542831.2(KMT2A);XM_011542833.2(KMT2A);
GO:1905642	negative regulation of DNA methylation	biological_process	9	45724	9	103695	0	0	2.26785	NM_001197104.1(KMT2A);NM_005933.3(KMT2A);NM_013369.3(DNMT3L);NM_175867.2(DNMT3L);XM_006718839.3(KMT2A);XM_011542829.2(KMT2A);XM_011542830.2(KMT2A);XM_011542831.2(KMT2A);XM_011542833.2(KMT2A);
GO:2001040	positive regulation of cellular response to drug	biological_process	7	45724	7	103695	0	0	2.26785	NM_001197104.1(KMT2A);NM_005933.3(KMT2A);XM_006718839.3(KMT2A);XM_011542829.2(KMT2A);XM_011542830.2(KMT2A);XM_011542831.2(KMT2A);XM_011542833.2(KMT2A);
GO:0002094	polyprenyltransferase activity	molecular_function	22	45724	22	103695	0	0	2.26785	NM_001243564.1(DHDDS);NM_001243565.1(DHDDS);NM_001319959.1(DHDDS);NM_024887.3(DHDDS);NM_205861.2(DHDDS);XM_006710912.2(DHDDS);XM_006710913.2(DHDDS);XM_006710914.2(DHDDS);XM_006710915.2(DHDDS);XM_006710916.2(DHDDS);XM_006710917.2(DHDDS);XM_006710918.2(DHDDS);XM_011542183.2(DHDDS);XM_011542184.2(DHDDS);XM_011542185.2(DHDDS);XM_011542186.2(DHDDS);XM_017002379.1(DHDDS);XM_017002380.1(DHDDS);XM_017002…
GO:0016094	polyprenol biosynthetic process	biological_process	22	45724	22	103695	0	0	2.26785	NM_001243564.1(DHDDS);NM_001243565.1(DHDDS);NM_001319959.1(DHDDS);NM_024887.3(DHDDS);NM_205861.2(DHDDS);XM_006710912.2(DHDDS);XM_006710913.2(DHDDS);XM_006710914.2(DHDDS);XM_006710915.2(DHDDS);XM_006710916.2(DHDDS);XM_006710917.2(DHDDS);XM_006710918.2(DHDDS);XM_011542183.2(DHDDS);XM_011542184.2(DHDDS);XM_011542185.2(DHDDS);XM_011542186.2(DHDDS);XM_017002379.1(DHDDS);XM_017002380.1(DHDDS);XM_017002…
GO:0060242	contact inhibition	biological_process	24	45724	24	103695	0	0	2.26785	NM_000714.5(TSPO);NM_001098503.1(PTPRJ);NM_001130145.2(YAP1);NM_001195044.1(YAP1);NM_001195045.1(YAP1);NM_001256530.1(TSPO);NM_001256531.1(TSPO);NM_001282097.1(YAP1);NM_001282098.1(YAP1);NM_001282099.1(YAP1);NM_001282100.1(YAP1);NM_001282101.1(YAP1);NM_002843.3(PTPRJ);NM_006106.4(YAP1);XM_005271378.3(YAP1);XM_005271380.3(YAP1);XM_005271381.3(YAP1);XM_005271383.3(YAP1);XM_011542555.2(YAP1);XM_0115…
GO:0071148	TEAD-1-YAP complex	cellular_component	17	45724	17	103695	0	0	2.26785	NM_001130145.2(YAP1);NM_001195044.1(YAP1);NM_001195045.1(YAP1);NM_001282097.1(YAP1);NM_001282098.1(YAP1);NM_001282099.1(YAP1);NM_001282100.1(YAP1);NM_001282101.1(YAP1);NM_006106.4(YAP1);NM_021961.5(TEAD1);XM_005271378.3(YAP1);XM_005271380.3(YAP1);XM_005271381.3(YAP1);XM_005271383.3(YAP1);XM_011542555.2(YAP1);XM_011542556.2(YAP1);XM_017017093.1(YAP1);
GO:0033231	carbohydrate export	biological_process	11	45724	11	103695	0	0	2.26785	NM_000443.3(ABCB4);NM_018849.2(ABCB4);NM_018850.2(ABCB4);XM_011516308.2(ABCB4);XM_011516309.2(ABCB4);XM_011516310.2(ABCB4);XM_011516311.2(ABCB4);XM_011516312.2(ABCB4);XM_011516313.2(ABCB4);XM_011516315.2(ABCB4);XM_017012323.1(ABCB4);
GO:0036146	cellular response to mycotoxin	biological_process	14	45724	14	103695	0	0	2.26785	NM_000443.3(ABCB4);NM_001290265.1(CERS1);NM_018849.2(ABCB4);NM_018850.2(ABCB4);NM_021267.4(CERS1);NM_198207.2(CERS1);XM_011516308.2(ABCB4);XM_011516309.2(ABCB4);XM_011516310.2(ABCB4);XM_011516311.2(ABCB4);XM_011516312.2(ABCB4);XM_011516313.2(ABCB4);XM_011516315.2(ABCB4);XM_017012323.1(ABCB4);
GO:0043215	daunorubicin transport	biological_process	11	45724	11	103695	0	0	2.26785	NM_000443.3(ABCB4);NM_018849.2(ABCB4);NM_018850.2(ABCB4);XM_011516308.2(ABCB4);XM_011516309.2(ABCB4);XM_011516310.2(ABCB4);XM_011516311.2(ABCB4);XM_011516312.2(ABCB4);XM_011516313.2(ABCB4);XM_011516315.2(ABCB4);XM_017012323.1(ABCB4);
GO:0060856	establishment of blood-brain barrier	biological_process	25	45724	25	103695	0	0	2.26785	NM_000443.3(ABCB4);NM_001136493.2(MFSD2A);NM_001260489.1(LSR);NM_001260490.1(LSR);NM_001287808.1(MFSD2A);NM_001287809.1(MFSD2A);NM_015925.6(LSR);NM_018849.2(ABCB4);NM_018850.2(ABCB4);NM_032793.4(MFSD2A);NM_205834.3(LSR);NM_205835.3(LSR);XM_005258980.1(LSR);XM_005258982.1(LSR);XM_005271285.1(MFSD2A);XM_011516308.2(ABCB4);XM_011516309.2(ABCB4);XM_011516310.2(ABCB4);XM_011516311.2(ABCB4);XM_01151631…
GO:0071217	cellular response to external biotic stimulus	biological_process	11	45724	11	103695	0	0	2.26785	NM_000443.3(ABCB4);NM_018849.2(ABCB4);NM_018850.2(ABCB4);XM_011516308.2(ABCB4);XM_011516309.2(ABCB4);XM_011516310.2(ABCB4);XM_011516311.2(ABCB4);XM_011516312.2(ABCB4);XM_011516313.2(ABCB4);XM_011516315.2(ABCB4);XM_017012323.1(ABCB4);
GO:0099038	ceramide-translocating ATPase activity	molecular_function	12	45724	12	103695	0	0	2.26785	NM_000443.3(ABCB4);NM_000927.4(ABCB1);NM_018849.2(ABCB4);NM_018850.2(ABCB4);XM_011516308.2(ABCB4);XM_011516309.2(ABCB4);XM_011516310.2(ABCB4);XM_011516311.2(ABCB4);XM_011516312.2(ABCB4);XM_011516313.2(ABCB4);XM_011516315.2(ABCB4);XM_017012323.1(ABCB4);
GO:0099040	ceramide translocation	biological_process	12	45724	12	103695	0	0	2.26785	NM_000443.3(ABCB4);NM_000927.4(ABCB1);NM_018849.2(ABCB4);NM_018850.2(ABCB4);XM_011516308.2(ABCB4);XM_011516309.2(ABCB4);XM_011516310.2(ABCB4);XM_011516311.2(ABCB4);XM_011516312.2(ABCB4);XM_011516313.2(ABCB4);XM_011516315.2(ABCB4);XM_017012323.1(ABCB4);
GO:1901557	response to fenofibrate	biological_process	11	45724	11	103695	0	0	2.26785	NM_000443.3(ABCB4);NM_018849.2(ABCB4);NM_018850.2(ABCB4);XM_011516308.2(ABCB4);XM_011516309.2(ABCB4);XM_011516310.2(ABCB4);XM_011516311.2(ABCB4);XM_011516312.2(ABCB4);XM_011516313.2(ABCB4);XM_011516315.2(ABCB4);XM_017012323.1(ABCB4);
GO:1904478	regulation of intestinal absorption	biological_process	11	45724	11	103695	0	0	2.26785	NM_000443.3(ABCB4);NM_018849.2(ABCB4);NM_018850.2(ABCB4);XM_011516308.2(ABCB4);XM_011516309.2(ABCB4);XM_011516310.2(ABCB4);XM_011516311.2(ABCB4);XM_011516312.2(ABCB4);XM_011516313.2(ABCB4);XM_011516315.2(ABCB4);XM_017012323.1(ABCB4);
GO:1905231	cellular response to borneol	biological_process	11	45724	11	103695	0	0	2.26785	NM_000443.3(ABCB4);NM_018849.2(ABCB4);NM_018850.2(ABCB4);XM_011516308.2(ABCB4);XM_011516309.2(ABCB4);XM_011516310.2(ABCB4);XM_011516311.2(ABCB4);XM_011516312.2(ABCB4);XM_011516313.2(ABCB4);XM_011516315.2(ABCB4);XM_017012323.1(ABCB4);
GO:1905233	response to codeine	biological_process	11	45724	11	103695	0	0	2.26785	NM_000443.3(ABCB4);NM_018849.2(ABCB4);NM_018850.2(ABCB4);XM_011516308.2(ABCB4);XM_011516309.2(ABCB4);XM_011516310.2(ABCB4);XM_011516311.2(ABCB4);XM_011516312.2(ABCB4);XM_011516313.2(ABCB4);XM_011516315.2(ABCB4);XM_017012323.1(ABCB4);
GO:1905235	response to quercetin	biological_process	11	45724	11	103695	0	0	2.26785	NM_000443.3(ABCB4);NM_018849.2(ABCB4);NM_018850.2(ABCB4);XM_011516308.2(ABCB4);XM_011516309.2(ABCB4);XM_011516310.2(ABCB4);XM_011516311.2(ABCB4);XM_011516312.2(ABCB4);XM_011516313.2(ABCB4);XM_011516315.2(ABCB4);XM_017012323.1(ABCB4);
GO:1905237	response to cyclosporin A	biological_process	11	45724	11	103695	0	0	2.26785	NM_000443.3(ABCB4);NM_018849.2(ABCB4);NM_018850.2(ABCB4);XM_011516308.2(ABCB4);XM_011516309.2(ABCB4);XM_011516310.2(ABCB4);XM_011516311.2(ABCB4);XM_011516312.2(ABCB4);XM_011516313.2(ABCB4);XM_011516315.2(ABCB4);XM_017012323.1(ABCB4);
GO:1990962	drug transport across blood-brain barrier	biological_process	11	45724	11	103695	0	0	2.26785	NM_000443.3(ABCB4);NM_018849.2(ABCB4);NM_018850.2(ABCB4);XM_011516308.2(ABCB4);XM_011516309.2(ABCB4);XM_011516310.2(ABCB4);XM_011516311.2(ABCB4);XM_011516312.2(ABCB4);XM_011516313.2(ABCB4);XM_011516315.2(ABCB4);XM_017012323.1(ABCB4);
GO:1990963	establishment of blood-retinal barrier	biological_process	11	45724	11	103695	0	0	2.26785	NM_000443.3(ABCB4);NM_018849.2(ABCB4);NM_018850.2(ABCB4);XM_011516308.2(ABCB4);XM_011516309.2(ABCB4);XM_011516310.2(ABCB4);XM_011516311.2(ABCB4);XM_011516312.2(ABCB4);XM_011516313.2(ABCB4);XM_011516315.2(ABCB4);XM_017012323.1(ABCB4);
GO:2001025	positive regulation of response to drug	biological_process	11	45724	11	103695	0	0	2.26785	NM_000443.3(ABCB4);NM_018849.2(ABCB4);NM_018850.2(ABCB4);XM_011516308.2(ABCB4);XM_011516309.2(ABCB4);XM_011516310.2(ABCB4);XM_011516311.2(ABCB4);XM_011516312.2(ABCB4);XM_011516313.2(ABCB4);XM_011516315.2(ABCB4);XM_017012323.1(ABCB4);
GO:0000789	cytoplasmic chromatin	cellular_component	11	45724	11	103695	0	0	2.26785	NM_001286680.1(NPM2);NM_001286681.1(NPM2);NM_182795.1(NPM2);XM_011544360.2(NPM2);XM_011544362.2(NPM2);XM_011544363.2(NPM2);XM_011544364.2(NPM2);XM_017012947.1(NPM2);XM_017012948.1(NPM2);XM_017012949.1(NPM2);XM_017012950.1(NPM2);
GO:1903461	Okazaki fragment processing involved in mitotic DNA replication	biological_process	6	45724	6	103695	0	0	2.26785	NM_000234.2(LIG1);NM_001289063.1(LIG1);NM_001289064.1(LIG1);NM_001320970.1(LIG1);NM_001320971.1(LIG1);XM_017026809.1(LIG1);
GO:0045351	type I interferon biosynthetic process	biological_process	23	45724	23	103695	0	0	2.26785	NM_001197122.1(IRF3);NM_001197123.1(IRF3);NM_001197124.1(IRF3);NM_001197125.1(IRF3);NM_001197126.1(IRF3);NM_001197127.1(IRF3);NM_001197128.1(IRF3);NM_001571.5(IRF3);NM_001572.3(IRF7);NM_004029.2(IRF7);NM_004031.2(IRF7);XM_005252906.3(IRF7);XM_005252907.3(IRF7);XM_005252909.3(IRF7);XM_006723197.1(IRF3);XM_006723198.1(IRF3);XM_006723200.1(IRF3);XM_006723201.1(IRF3);XM_006723202.2(IRF3);XM_011520066…
GO:0004109	coproporphyrinogen oxidase activity	molecular_function	3	45724	3	103695	0	0	2.26785	NM_000097.5(CPOX);NM_018346.2(RSAD1);XM_005247125.4(CPOX);
GO:0004306	ethanolamine-phosphate cytidylyltransferase activity	molecular_function	13	45724	13	103695	0	0	2.26785	NM_001184917.2(PCYT2);NM_001256433.2(PCYT2);NM_001256434.2(PCYT2);NM_001256435.2(PCYT2);NM_001282203.1(PCYT2);NM_001282204.1(PCYT2);NM_002861.4(PCYT2);XM_005256386.3(PCYT2);XM_005256387.3(PCYT2);XM_006722287.3(PCYT2);XM_017024910.1(PCYT2);XM_017024911.1(PCYT2);XM_017024912.1(PCYT2);
GO:0070506	high-density lipoprotein particle receptor activity	molecular_function	8	45724	8	103695	0	0	2.26785	NM_001082959.1(SCARB1);NM_001199799.1(ILDR1);NM_001199800.1(ILDR1);NM_005505.4(SCARB1);NM_175924.3(ILDR1);XM_005247389.4(ILDR1);XM_011512738.2(ILDR1);XM_011512739.2(ILDR1);
GO:0001971	negative regulation of activation of membrane attack complex	biological_process	8	45724	8	103695	0	0	2.26785	NM_000611.5(CD59);NM_001127223.1(CD59);NM_001127225.1(CD59);NM_001127226.1(CD59);NM_001127227.1(CD59);NM_203329.2(CD59);NM_203330.2(CD59);NM_203331.2(CD59);
GO:0090361	regulation of platelet-derived growth factor production	biological_process	39	45724	39	103695	0	0	2.26785	NM_001282211.1(NDRG2);NM_001282212.1(NDRG2);NM_001282213.1(NDRG2);NM_001282214.1(NDRG2);NM_001282215.1(NDRG2);NM_001282216.1(NDRG2);NM_001320329.1(NDRG2);NM_016250.2(NDRG2);NM_201535.1(NDRG2);NM_201536.1(NDRG2);NM_201537.1(NDRG2);NM_201538.1(NDRG2);NM_201539.1(NDRG2);NM_201540.1(NDRG2);NM_201541.1(NDRG2);XM_011536996.2(NDRG2);XM_011536997.1(NDRG2);XM_011536998.1(NDRG2);XM_011536999.1(NDRG2);XM_01…
GO:0016312	inositol bisphosphate phosphatase activity	molecular_function	13	45724	13	103695	0	0	2.26785	NM_001135642.1(INPP5K);NM_016532.3(INPP5K);NM_130766.2(INPP5K);XM_005256683.2(INPP5K);XM_005256685.1(INPP5K);XM_005256686.1(INPP5K);XM_011523934.1(INPP5K);XM_011523936.2(INPP5K);XM_017024755.1(INPP5K);XM_017024756.1(INPP5K);XM_017024757.1(INPP5K);XM_017024758.1(INPP5K);XM_017024759.1(INPP5K);
GO:0034594	phosphatidylinositol trisphosphate phosphatase activity	molecular_function	13	45724	13	103695	0	0	2.26785	NM_001135642.1(INPP5K);NM_016532.3(INPP5K);NM_130766.2(INPP5K);XM_005256683.2(INPP5K);XM_005256685.1(INPP5K);XM_005256686.1(INPP5K);XM_011523934.1(INPP5K);XM_011523936.2(INPP5K);XM_017024755.1(INPP5K);XM_017024756.1(INPP5K);XM_017024757.1(INPP5K);XM_017024758.1(INPP5K);XM_017024759.1(INPP5K);
GO:0035305	negative regulation of dephosphorylation	biological_process	14	45724	14	103695	0	0	2.26785	NM_001135642.1(INPP5K);NM_003870.3(IQGAP1);NM_016532.3(INPP5K);NM_130766.2(INPP5K);XM_005256683.2(INPP5K);XM_005256685.1(INPP5K);XM_005256686.1(INPP5K);XM_011523934.1(INPP5K);XM_011523936.2(INPP5K);XM_017024755.1(INPP5K);XM_017024756.1(INPP5K);XM_017024757.1(INPP5K);XM_017024758.1(INPP5K);XM_017024759.1(INPP5K);
GO:0046030	inositol trisphosphate phosphatase activity	molecular_function	13	45724	13	103695	0	0	2.26785	NM_001135642.1(INPP5K);NM_016532.3(INPP5K);NM_130766.2(INPP5K);XM_005256683.2(INPP5K);XM_005256685.1(INPP5K);XM_005256686.1(INPP5K);XM_011523934.1(INPP5K);XM_011523936.2(INPP5K);XM_017024755.1(INPP5K);XM_017024756.1(INPP5K);XM_017024757.1(INPP5K);XM_017024758.1(INPP5K);XM_017024759.1(INPP5K);
GO:2001153	positive regulation of renal water transport	biological_process	13	45724	13	103695	0	0	2.26785	NM_001135642.1(INPP5K);NM_016532.3(INPP5K);NM_130766.2(INPP5K);XM_005256683.2(INPP5K);XM_005256685.1(INPP5K);XM_005256686.1(INPP5K);XM_011523934.1(INPP5K);XM_011523936.2(INPP5K);XM_017024755.1(INPP5K);XM_017024756.1(INPP5K);XM_017024757.1(INPP5K);XM_017024758.1(INPP5K);XM_017024759.1(INPP5K);
GO:0071444	cellular response to pheromone	biological_process	5	45724	5	103695	0	0	2.26785	NM_033258.1(GNG8);XM_011527524.2(GNG8);XM_017027503.1(GNG8);XM_017027504.1(GNG8);XM_017027505.1(GNG8);
GO:0030474	spindle pole body duplication	biological_process	3	45724	3	103695	0	0	2.26785	NM_001168551.1(NDC1);NM_018087.4(NDC1);XM_011541766.2(NDC1);
GO:0070762	nuclear pore transmembrane ring	cellular_component	3	45724	3	103695	0	0	2.26785	NM_001168551.1(NDC1);NM_018087.4(NDC1);XM_011541766.2(NDC1);
GO:0071790	establishment of spindle pole body localization to nuclear envelope	biological_process	3	45724	3	103695	0	0	2.26785	NM_001168551.1(NDC1);NM_018087.4(NDC1);XM_011541766.2(NDC1);
GO:1903526	negative regulation of membrane tubulation	biological_process	6	45724	6	103695	0	0	2.26785	NM_001005360.2(DNM2);NM_001005361.2(DNM2);NM_001005362.2(DNM2);NM_001190716.1(DNM2);NM_003941.3(WASL);NM_004945.3(DNM2);
GO:0016920	pyroglutamyl-peptidase activity	molecular_function	8	45724	8	103695	0	0	2.26785	NM_001300927.1(PGPEP1);NM_001308366.1(PGPEP1);NM_017712.3(PGPEP1);XM_006722783.3(PGPEP1);XM_011528111.2(PGPEP1);XM_011528112.1(PGPEP1);XM_011528115.1(PGPEP1);XM_017026913.1(PGPEP1);
GO:0097543	ciliary inversin compartment	cellular_component	7	45724	7	103695	0	0	2.26785	NM_153240.4(NPHP3);NM_178170.2(NEK8);XM_011524638.2(NEK8);XM_011524640.2(NEK8);XM_017024499.1(NEK8);XM_017024500.1(NEK8);XM_017024501.1(NEK8);
GO:0006948	induction by virus of host cell-cell fusion	biological_process	6	45724	6	103695	0	0	2.26785	NM_000616.4(CD4);NM_001195014.2(CD4);NM_001195015.2(CD4);NM_001195016.2(CD4);NM_001195017.2(CD4);XM_017020228.1(CD4);
GO:0035397	helper T cell enhancement of adaptive immune response	biological_process	6	45724	6	103695	0	0	2.26785	NM_000616.4(CD4);NM_001195014.2(CD4);NM_001195015.2(CD4);NM_001195016.2(CD4);NM_001195017.2(CD4);XM_017020228.1(CD4);
GO:0042011	interleukin-16 binding	molecular_function	6	45724	6	103695	0	0	2.26785	NM_000616.4(CD4);NM_001195014.2(CD4);NM_001195015.2(CD4);NM_001195016.2(CD4);NM_001195017.2(CD4);XM_017020228.1(CD4);
GO:0042012	interleukin-16 receptor activity	molecular_function	6	45724	6	103695	0	0	2.26785	NM_000616.4(CD4);NM_001195014.2(CD4);NM_001195015.2(CD4);NM_001195016.2(CD4);NM_001195017.2(CD4);XM_017020228.1(CD4);
GO:0072721	cellular response to dithiothreitol	biological_process	3	45724	3	103695	0	0	2.26785	NM_001290265.1(CERS1);NM_021267.4(CERS1);NM_198207.2(CERS1);
GO:0004092	carnitine O-acetyltransferase activity	molecular_function	5	45724	5	103695	0	0	2.26785	NM_000755.3(CRAT);NM_001257363.1(CRAT);XM_005251708.3(CRAT);XM_017014274.1(CRAT);XM_017014275.1(CRAT);
GO:0002945	cyclin K-CDK13 complex	cellular_component	8	45724	8	103695	0	0	2.26785	NM_001099402.1(CCNK);NM_003718.4(CDK13);NM_031267.3(CDK13);XM_005268154.4(CCNK);XM_011515597.2(CDK13);XM_011537275.2(CCNK);XM_017012750.1(CDK13);XM_017012751.1(CDK13);
GO:1902991	regulation of amyloid precursor protein catabolic process	biological_process	15	45724	15	103695	0	0	2.26785	NM_000746.5(CHRNA7);NM_000801.4(FKBP1A);NM_001080421.2(UNC13A);NM_001190455.2(CHRNA7);NM_001199786.1(FKBP1A);NM_054014.3(FKBP1A);XM_011521176.2(CHRNA7);XM_011521177.2(CHRNA7);XM_011521178.2(CHRNA7);XM_011527810.2(UNC13A);XM_011527811.2(UNC13A);XM_017021882.1(CHRNA7);XM_017021883.1(CHRNA7);XM_017021884.1(CHRNA7);XM_017026502.1(UNC13A);
GO:1905144	response to acetylcholine	biological_process	13	45724	13	103695	0	0	2.26785	NM_000743.4(CHRNA3);NM_000746.5(CHRNA7);NM_000748.2(CHRNB2);NM_001166694.1(CHRNA3);NM_001190455.2(CHRNA7);XM_006720382.2(CHRNA3);XM_011521176.2(CHRNA7);XM_011521177.2(CHRNA7);XM_011521178.2(CHRNA7);XM_017000180.1(CHRNB2);XM_017021882.1(CHRNA7);XM_017021883.1(CHRNA7);XM_017021884.1(CHRNA7);
GO:1905920	positive regulation of CoA-transferase activity	biological_process	8	45724	8	103695	0	0	2.26785	NM_000746.5(CHRNA7);NM_001190455.2(CHRNA7);XM_011521176.2(CHRNA7);XM_011521177.2(CHRNA7);XM_011521178.2(CHRNA7);XM_017021882.1(CHRNA7);XM_017021883.1(CHRNA7);XM_017021884.1(CHRNA7);
GO:0010070	zygote asymmetric cell division	biological_process	3	45724	3	103695	0	0	2.26785	NM_006480.4(RGS14);XM_005265794.4(RGS14);XM_005265795.4(RGS14);
GO:0008478	pyridoxal kinase activity	molecular_function	11	45724	11	103695	0	0	2.26785	NM_003681.4(PDXK);XM_005261195.2(PDXK);XM_005261196.3(PDXK);XM_005261198.2(PDXK);XM_005261199.2(PDXK);XM_011529758.2(PDXK);XM_011529760.2(PDXK);XM_011529761.1(PDXK);XM_011529762.2(PDXK);XM_017028483.1(PDXK);XM_017028484.1(PDXK);
GO:0009443	pyridoxal 5'-phosphate salvage	biological_process	11	45724	11	103695	0	0	2.26785	NM_003681.4(PDXK);XM_005261195.2(PDXK);XM_005261196.3(PDXK);XM_005261198.2(PDXK);XM_005261199.2(PDXK);XM_011529758.2(PDXK);XM_011529760.2(PDXK);XM_011529761.1(PDXK);XM_011529762.2(PDXK);XM_017028483.1(PDXK);XM_017028484.1(PDXK);
GO:2000860	positive regulation of aldosterone secretion	biological_process	9	45724	9	103695	0	0	2.26785	NM_001718.4(BMP6);NM_030968.3(C1QTNF1);NM_153372.1(C1QTNF1);NM_198593.3(C1QTNF1);NM_198594.2(C1QTNF1);XM_006721663.1(C1QTNF1);XM_006721664.1(C1QTNF1);XM_006721666.1(C1QTNF1);XM_017024126.1(C1QTNF1);
GO:0050655	dermatan sulfate proteoglycan metabolic process	biological_process	1	45724	1	103695	0	0	2.26785	NM_130468.3(CHST14);
GO:1900107	regulation of nodal signaling pathway	biological_process	11	45724	11	103695	0	0	2.26785	NM_001079520.1(DACT1);NM_016651.5(DACT1);NM_021951.2(DMRT1);XM_006716732.1(DMRT1);XM_006720167.3(DACT1);XM_011517770.1(DMRT1);XM_011517771.1(DMRT1);XM_011517772.1(DMRT1);XM_011517773.2(DMRT1);XM_017014374.1(DMRT1);XM_017014375.1(DMRT1);
GO:1904864	negative regulation of beta-catenin-TCF complex assembly	biological_process	3	45724	3	103695	0	0	2.26785	NM_001079520.1(DACT1);NM_016651.5(DACT1);XM_006720167.3(DACT1);
GO:0030575	nuclear body organization	biological_process	31	45724	31	103695	0	0	2.26785	NM_001172648.3(CELF3);NM_001172649.3(CELF3);NM_001178030.1(SF1);NM_001178031.1(SF1);NM_001291106.1(CELF3);NM_001291107.1(CELF3);NM_004630.3(SF1);NM_007185.6(CELF3);NM_201995.2(SF1);NM_201997.2(SF1);NM_201998.2(SF1);XM_006711139.2(CELF3);XM_006711141.2(CELF3);XM_011509111.2(CELF3);XM_011509112.2(CELF3);XM_011509114.2(CELF3);XM_011545244.1(SF1);XM_011545245.1(SF1);XM_011545246.1(SF1);XM_011545247.1…
GO:0045131	pre-mRNA branch point binding	molecular_function	19	45724	19	103695	0	0	2.26785	NM_001178030.1(SF1);NM_001178031.1(SF1);NM_004630.3(SF1);NM_201995.2(SF1);NM_201997.2(SF1);NM_201998.2(SF1);XM_011545244.1(SF1);XM_011545245.1(SF1);XM_011545246.1(SF1);XM_011545247.1(SF1);XM_011545248.1(SF1);XM_017018244.1(SF1);XM_017018245.1(SF1);XM_017018246.1(SF1);XM_017018247.1(SF1);XM_017018248.1(SF1);XM_017018249.1(SF1);XM_017018250.1(SF1);XM_017018251.1(SF1);
GO:0033781	cholesterol 24-hydroxylase activity	molecular_function	5	45724	5	103695	0	0	2.26785	NM_006668.1(CYP46A1);XM_005267274.4(CYP46A1);XM_011536364.1(CYP46A1);XM_011536365.1(CYP46A1);XM_017020933.1(CYP46A1);
GO:0002190	cap-independent translational initiation	biological_process	3	45724	3	103695	0	0	2.26785	NM_001198843.1(RBM4);NM_001198844.1(RBM4);NM_002896.3(RBM4);
GO:0032055	negative regulation of translation in response to stress	biological_process	3	45724	3	103695	0	0	2.26785	NM_001198843.1(RBM4);NM_001198844.1(RBM4);NM_002896.3(RBM4);
GO:0097158	pre-mRNA intronic pyrimidine-rich binding	molecular_function	3	45724	3	103695	0	0	2.26785	NM_001198843.1(RBM4);NM_001198844.1(RBM4);NM_002896.3(RBM4);
GO:1904677	positive regulation of somatic stem cell division	biological_process	2	45724	2	103695	0	0	2.26785	NM_030915.3(LBH);XM_017005059.1(LBH);
GO:2000103	positive regulation of mammary stem cell proliferation	biological_process	2	45724	2	103695	0	0	2.26785	NM_030915.3(LBH);XM_017005059.1(LBH);
GO:0106015	negative regulation of inflammatory response to wounding	biological_process	10	45724	10	103695	0	0	2.26785	NM_001171156.1(SIGLEC10);NM_001171157.1(SIGLEC10);NM_001171158.1(SIGLEC10);NM_001171159.1(SIGLEC10);NM_001171161.1(SIGLEC10);NM_001322105.1(SIGLEC10);NM_033130.4(SIGLEC10);XM_005259366.4(SIGLEC10);XM_005259367.3(SIGLEC10);XM_011527439.1(SIGLEC10);
GO:0042772	DNA damage response, signal transduction resulting in transcription	biological_process	3	45724	3	103695	0	0	2.26785	NM_001127325.1(MAD2L2);NM_006341.3(MAD2L2);XM_011540507.1(MAD2L2);
GO:0003029	detection of hypoxic conditions in blood by carotid body chemoreceptor signaling	biological_process	13	45724	13	103695	0	0	2.26785	NM_001282164.1(P2RX2);NM_001282165.1(P2RX2);NM_012226.4(P2RX2);NM_016318.3(P2RX2);NM_170682.3(P2RX2);NM_170683.3(P2RX2);NM_174872.2(P2RX2);NM_174873.2(P2RX2);XM_005266154.3(P2RX2);XM_005266155.4(P2RX2);XM_005266156.4(P2RX2);XM_011534786.2(P2RX2);XM_017019035.1(P2RX2);
GO:0032875	regulation of DNA endoreduplication	biological_process	4	45724	4	103695	0	0	2.26785	NM_021627.2(SENP2);XM_005247690.2(SENP2);XM_005247691.2(SENP2);XM_017006973.1(SENP2);
GO:0032423	regulation of mismatch repair	biological_process	7	45724	7	103695	0	0	2.26785	NM_004655.3(AXIN2);XM_011525319.2(AXIN2);XM_011525320.1(AXIN2);XM_011525321.2(AXIN2);XM_017025192.1(AXIN2);XM_017025193.1(AXIN2);XM_017025194.1(AXIN2);
GO:0060354	negative regulation of cell adhesion molecule production	biological_process	4	45724	4	103695	0	0	2.26785	NM_000039.2(APOA1);NM_001318017.1(APOA1);NM_001318018.1(APOA1);NM_001318021.1(APOA1);
GO:0015195	L-threonine transmembrane transporter activity	molecular_function	3	45724	3	103695	0	0	2.26785	NM_001193493.1(SLC1A4);NM_003038.4(SLC1A4);XM_006712079.2(SLC1A4);
GO:0015826	threonine transport	biological_process	3	45724	3	103695	0	0	2.26785	NM_001193493.1(SLC1A4);NM_003038.4(SLC1A4);XM_006712079.2(SLC1A4);
GO:0034589	hydroxyproline transport	biological_process	3	45724	3	103695	0	0	2.26785	NM_001193493.1(SLC1A4);NM_003038.4(SLC1A4);XM_006712079.2(SLC1A4);
GO:0034590	L-hydroxyproline transmembrane transporter activity	molecular_function	3	45724	3	103695	0	0	2.26785	NM_001193493.1(SLC1A4);NM_003038.4(SLC1A4);XM_006712079.2(SLC1A4);
GO:0043954	cellular component maintenance	biological_process	5	45724	5	103695	0	0	2.26785	NM_001146312.2(MYOCD);NM_153604.3(MYOCD);XM_005256863.1(MYOCD);XM_005256864.1(MYOCD);XM_017025342.1(MYOCD);
GO:1900239	regulation of phenotypic switching	biological_process	5	45724	5	103695	0	0	2.26785	NM_001146312.2(MYOCD);NM_153604.3(MYOCD);XM_005256863.1(MYOCD);XM_005256864.1(MYOCD);XM_017025342.1(MYOCD);
GO:2000724	positive regulation of cardiac vascular smooth muscle cell differentiation	biological_process	8	45724	8	103695	0	0	2.26785	NM_001039966.1(GPER1);NM_001098201.1(GPER1);NM_001146312.2(MYOCD);NM_001505.2(GPER1);NM_153604.3(MYOCD);XM_005256863.1(MYOCD);XM_005256864.1(MYOCD);XM_017025342.1(MYOCD);
GO:0006560	proline metabolic process	biological_process	6	45724	6	103695	0	0	2.26785	NM_001161504.1(ALDH4A1);NM_001195226.1(PRODH);NM_001319218.1(ALDH4A1);NM_003748.3(ALDH4A1);NM_016335.4(PRODH);NM_170726.2(ALDH4A1);
GO:0022607	cellular component assembly	biological_process	6	45724	6	103695	0	0	2.26785	NM_001113407.2(LDB1);NM_001321612.1(LDB1);NM_003893.4(LDB1);XM_017016867.1(LDB1);XM_017016868.1(LDB1);XM_017016869.1(LDB1);
GO:0043973	histone H3-K4 acetylation	biological_process	6	45724	6	103695	0	0	2.26785	NM_001113407.2(LDB1);NM_001321612.1(LDB1);NM_003893.4(LDB1);XM_017016867.1(LDB1);XM_017016868.1(LDB1);XM_017016869.1(LDB1);
GO:0071678	olfactory bulb axon guidance	biological_process	4	45724	4	103695	0	0	2.26785	NM_001282237.1(BCL11B);NM_001282238.1(BCL11B);NM_022898.2(BCL11B);NM_138576.3(BCL11B);
GO:0097535	lymphoid lineage cell migration into thymus	biological_process	17	45724	17	103695	0	0	2.26785	NM_001282237.1(BCL11B);NM_001282238.1(BCL11B);NM_003593.2(FOXN1);NM_022898.2(BCL11B);NM_138576.3(BCL11B);XM_005258046.3(FOXN1);XM_011525358.1(FOXN1);XM_011525359.1(FOXN1);XM_011525362.1(FOXN1);XM_011525367.1(FOXN1);XM_011525368.2(FOXN1);XM_011525369.2(FOXN1);XM_011525370.2(FOXN1);XM_017025228.1(FOXN1);XM_017025229.1(FOXN1);XM_017025230.1(FOXN1);XM_017025231.1(FOXN1);
GO:0021521	ventral spinal cord interneuron specification	biological_process	7	45724	7	103695	0	0	2.26785	NM_001029865.2(DBX1);NM_005986.2(SOX1);NM_014564.4(LHX3);NM_021240.3(DMRT3);NM_178138.5(LHX3);XM_005263410.1(LHX3);XM_017015168.1(LHX3);
GO:0046661	male sex differentiation	biological_process	13	45724	13	103695	0	0	2.26785	NM_002014.3(FKBP4);NM_017420.4(SIX4);NM_021240.3(DMRT3);NM_021951.2(DMRT1);XM_005267759.2(SIX4);XM_006716732.1(DMRT1);XM_011517770.1(DMRT1);XM_011517771.1(DMRT1);XM_011517772.1(DMRT1);XM_011517773.2(DMRT1);XM_011520929.2(FKBP4);XM_017014374.1(DMRT1);XM_017014375.1(DMRT1);
GO:0042008	interleukin-18 receptor activity	molecular_function	9	45724	9	103695	0	0	2.26785	NM_001282399.1(IL18R1);NM_003855.3(IL18R1);XM_005264039.3(IL18R1);XM_005264040.3(IL18R1);XM_011512099.1(IL18R1);XM_017005181.1(IL18R1);XM_017005182.1(IL18R1);XM_017005183.1(IL18R1);XM_017005184.1(IL18R1);
GO:0008296	3'-5'-exodeoxyribonuclease activity	molecular_function	11	45724	11	103695	0	0	2.26785	NM_001256849.1(POLD1);NM_001308632.1(POLD1);NM_002691.3(POLD1);NM_007248.3(TREX1);NM_016381.5(TREX1);NM_033629.4(TREX1);NM_080701.3(TREX2);XM_005259008.4(POLD1);XM_011527038.1(POLD1);XM_017026881.1(POLD1);XM_017026882.1(POLD1);
GO:0016492	G-protein coupled neurotensin receptor activity	molecular_function	7	45724	7	103695	0	0	2.26785	NM_002531.2(NTSR1);NM_012344.3(NTSR2);XM_005246156.3(NTSR2);XM_006711876.3(NTSR2);XM_006711877.3(NTSR2);XM_011528827.2(NTSR1);XM_017003738.1(NTSR2);
GO:0050429	calcium-dependent phospholipase C activity	molecular_function	19	45724	19	103695	0	0	2.26785	NM_001130960.1(PLCH1);NM_001130961.1(PLCH1);NM_014996.2(PLCH1);XM_005247238.1(PLCH1);XM_005247239.1(PLCH1);XM_011512560.2(PLCH1);XM_011512561.2(PLCH1);XM_011512562.2(PLCH1);XM_011512564.2(PLCH1);XM_011512565.2(PLCH1);XM_011512566.2(PLCH1);XM_011512567.1(PLCH1);XM_017005923.1(PLCH1);XM_017005924.1(PLCH1);XM_017005925.1(PLCH1);XM_017005926.1(PLCH1);XM_017005927.1(PLCH1);XM_017005928.1(PLCH1);XM_017…
GO:0034148	negative regulation of toll-like receptor 5 signaling pathway	biological_process	7	45724	7	103695	0	0	2.26785	NM_001270507.1(TNFAIP3);NM_001270508.1(TNFAIP3);NM_006290.3(TNFAIP3);XM_005267119.1(TNFAIP3);XM_006715555.1(TNFAIP3);XM_011536095.1(TNFAIP3);XM_011536096.1(TNFAIP3);
GO:0061043	regulation of vascular wound healing	biological_process	7	45724	7	103695	0	0	2.26785	NM_001270507.1(TNFAIP3);NM_001270508.1(TNFAIP3);NM_006290.3(TNFAIP3);XM_005267119.1(TNFAIP3);XM_006715555.1(TNFAIP3);XM_011536095.1(TNFAIP3);XM_011536096.1(TNFAIP3);
GO:0070429	negative regulation of nucleotide-binding oligomerization domain containing 1 signaling pathway	biological_process	7	45724	7	103695	0	0	2.26785	NM_001270507.1(TNFAIP3);NM_001270508.1(TNFAIP3);NM_006290.3(TNFAIP3);XM_005267119.1(TNFAIP3);XM_006715555.1(TNFAIP3);XM_011536095.1(TNFAIP3);XM_011536096.1(TNFAIP3);
GO:0072573	tolerance induction to lipopolysaccharide	biological_process	8	45724	8	103695	0	0	2.26785	NM_001258406.1(ACOD1);NM_001270507.1(TNFAIP3);NM_001270508.1(TNFAIP3);NM_006290.3(TNFAIP3);XM_005267119.1(TNFAIP3);XM_006715555.1(TNFAIP3);XM_011536095.1(TNFAIP3);XM_011536096.1(TNFAIP3);
GO:0072666	establishment of protein localization to vacuole	biological_process	7	45724	7	103695	0	0	2.26785	NM_001270507.1(TNFAIP3);NM_001270508.1(TNFAIP3);NM_006290.3(TNFAIP3);XM_005267119.1(TNFAIP3);XM_006715555.1(TNFAIP3);XM_011536095.1(TNFAIP3);XM_011536096.1(TNFAIP3);
GO:0071460	cellular response to cell-matrix adhesion	biological_process	8	45724	8	103695	0	0	2.26785	NM_000852.3(GSTP1);NM_001243120.1(SKP2);NM_005983.3(SKP2);NM_032637.3(SKP2);XM_011514081.2(SKP2);XM_011514082.2(SKP2);XM_011514083.2(SKP2);XM_017009753.1(SKP2);
GO:0060590	ATPase regulator activity	molecular_function	17	45724	17	103695	0	0	2.26785	NM_001256627.1(BRSK2);NM_001256629.1(BRSK2);NM_001256630.1(BRSK2);NM_001282218.1(BRSK2);NM_003957.3(BRSK2);XM_005253218.3(BRSK2);XM_006718374.2(BRSK2);XM_006718376.2(BRSK2);XM_011520461.2(BRSK2);XM_011520462.2(BRSK2);XM_017018532.1(BRSK2);XM_017018533.1(BRSK2);XM_017018534.1(BRSK2);XM_017018535.1(BRSK2);XM_017018536.1(BRSK2);XM_017018537.1(BRSK2);XM_017018538.1(BRSK2);
GO:1904152	regulation of retrograde protein transport, ER to cytosol	biological_process	17	45724	17	103695	0	0	2.26785	NM_001256627.1(BRSK2);NM_001256629.1(BRSK2);NM_001256630.1(BRSK2);NM_001282218.1(BRSK2);NM_003957.3(BRSK2);XM_005253218.3(BRSK2);XM_006718374.2(BRSK2);XM_006718376.2(BRSK2);XM_011520461.2(BRSK2);XM_011520462.2(BRSK2);XM_017018532.1(BRSK2);XM_017018533.1(BRSK2);XM_017018534.1(BRSK2);XM_017018535.1(BRSK2);XM_017018536.1(BRSK2);XM_017018537.1(BRSK2);XM_017018538.1(BRSK2);
GO:0021546	rhombomere development	biological_process	19	45724	19	103695	0	0	2.26785	NM_002146.4(HOXB3);XM_005257277.3(HOXB3);XM_005257280.3(HOXB3);XM_005257282.3(HOXB3);XM_006721854.2(HOXB3);XM_011524707.2(HOXB3);XM_011524708.2(HOXB3);XM_011524710.1(HOXB3);XM_011524719.1(HOXB3);XM_011524720.2(HOXB3);XM_011524721.2(HOXB3);XM_011524726.2(HOXB3);XM_017024557.1(HOXB3);XM_017024558.1(HOXB3);XM_017024559.1(HOXB3);XM_017024560.1(HOXB3);XM_017024561.1(HOXB3);XM_017024562.1(HOXB3);XM_017…
GO:0019043	establishment of viral latency	biological_process	8	45724	8	103695	0	0	2.26785	NM_001572.3(IRF7);NM_004029.2(IRF7);NM_004031.2(IRF7);XM_005252906.3(IRF7);XM_005252907.3(IRF7);XM_005252909.3(IRF7);XM_011520066.2(IRF7);XM_017017674.1(IRF7);
GO:0034127	regulation of MyD88-independent toll-like receptor signaling pathway	biological_process	8	45724	8	103695	0	0	2.26785	NM_001572.3(IRF7);NM_004029.2(IRF7);NM_004031.2(IRF7);XM_005252906.3(IRF7);XM_005252907.3(IRF7);XM_005252909.3(IRF7);XM_011520066.2(IRF7);XM_017017674.1(IRF7);
GO:0002644	negative regulation of tolerance induction	biological_process	3	45724	3	103695	0	0	2.26785	NM_005018.2(PDCD1);XM_006712573.2(PDCD1);XM_017004293.1(PDCD1);
GO:0046958	nonassociative learning	biological_process	4	45724	4	103695	0	0	2.26785	NM_012324.4(MAPK8IP2);XM_011530679.2(MAPK8IP2);XM_011530680.2(MAPK8IP2);XM_011530681.2(MAPK8IP2);
GO:1990786	cellular response to dsDNA	biological_process	3	45724	3	103695	0	0	2.26785	NM_003831.3(RIOK3);XM_011526242.1(RIOK3);XM_011526243.1(RIOK3);
GO:1901292	nucleoside phosphate catabolic process	biological_process	2	45724	2	103695	0	0	2.26785	NM_001304745.1(NUDT15);NM_018283.3(NUDT15);
GO:0071486	cellular response to high light intensity	biological_process	12	45724	12	103695	0	0	2.26785	NM_001243027.2(AKT2);NM_001243028.2(AKT2);NM_001626.5(AKT2);XM_011526614.1(AKT2);XM_011526615.1(AKT2);XM_011526616.1(AKT2);XM_011526618.1(AKT2);XM_011526619.1(AKT2);XM_011526620.1(AKT2);XM_011526622.2(AKT2);XM_017026470.1(AKT2);XM_017026471.1(AKT2);
GO:0097473	retinal rod cell apoptotic process	biological_process	12	45724	12	103695	0	0	2.26785	NM_001243027.2(AKT2);NM_001243028.2(AKT2);NM_001626.5(AKT2);XM_011526614.1(AKT2);XM_011526615.1(AKT2);XM_011526616.1(AKT2);XM_011526618.1(AKT2);XM_011526619.1(AKT2);XM_011526620.1(AKT2);XM_011526622.2(AKT2);XM_017026470.1(AKT2);XM_017026471.1(AKT2);
GO:0015433	peptide antigen-transporting ATPase activity	molecular_function	8	45724	8	103695	0	0	2.26785	NM_000544.3(TAP2);NM_001290043.1(TAP2);NM_003190.4(TAPBP);NM_018833.2(TAP2);NM_172208.2(TAPBP);NM_172209.2(TAPBP);XM_011514828.2(TAPBP);XM_017011227.1(TAPBP);
GO:0050823	peptide antigen stabilization	biological_process	5	45724	5	103695	0	0	2.26785	NM_003190.4(TAPBP);NM_172208.2(TAPBP);NM_172209.2(TAPBP);XM_011514828.2(TAPBP);XM_017011227.1(TAPBP);
GO:0019230	proprioception	biological_process	14	45724	14	103695	0	0	2.26785	NM_000144.4(FXN);NM_001080506.1(TMEM150C);NM_001098834.2(GBX1);NM_001110792.1(MECP2);NM_001161706.1(FXN);NM_001316337.1(MECP2);NM_004992.3(MECP2);NM_181425.2(FXN);XM_005274682.4(MECP2);XM_006724819.3(MECP2);XM_011531166.2(MECP2);XM_017011964.1(GBX1);XM_017011965.1(GBX1);XM_017029533.1(MECP2);
GO:0032048	cardiolipin metabolic process	biological_process	7	45724	7	103695	0	0	2.26785	NM_001110792.1(MECP2);NM_001316337.1(MECP2);NM_004992.3(MECP2);XM_005274682.4(MECP2);XM_006724819.3(MECP2);XM_011531166.2(MECP2);XM_017029533.1(MECP2);
GO:1905643	positive regulation of DNA methylation	biological_process	9	45724	9	103695	0	0	2.26785	NM_001110792.1(MECP2);NM_001316337.1(MECP2);NM_004992.3(MECP2);NM_013369.3(DNMT3L);NM_175867.2(DNMT3L);XM_005274682.4(MECP2);XM_006724819.3(MECP2);XM_011531166.2(MECP2);XM_017029533.1(MECP2);
GO:0030047	actin modification	biological_process	3	45724	3	103695	0	0	2.26785	NM_001039141.2(TRIOBP);NM_007032.5(TRIOBP);NM_138632.2(TRIOBP);
GO:0120043	stereocilium shaft	cellular_component	3	45724	3	103695	0	0	2.26785	NM_001039141.2(TRIOBP);NM_007032.5(TRIOBP);NM_138632.2(TRIOBP);
GO:0120044	stereocilium base	cellular_component	3	45724	3	103695	0	0	2.26785	NM_001039141.2(TRIOBP);NM_007032.5(TRIOBP);NM_138632.2(TRIOBP);
GO:0038168	epidermal growth factor receptor signaling pathway via I-kappaB kinase/NF-kappaB cascade	biological_process	11	45724	11	103695	0	0	2.26785	NM_014737.2(RASSF2);NM_170774.1(RASSF2);XM_005260895.3(RASSF2);XM_011529410.1(RASSF2);XM_011529411.1(RASSF2);XM_011529412.2(RASSF2);XM_017028149.1(RASSF2);XM_017028150.1(RASSF2);XM_017028151.1(RASSF2);XM_017028152.1(RASSF2);XM_017028153.1(RASSF2);
GO:0018011	N-terminal peptidyl-alanine methylation	biological_process	11	45724	11	103695	0	0	2.26785	NM_001286796.1(NTMT1);NM_001286797.1(NTMT1);NM_001286798.1(NTMT1);NM_001286799.1(NTMT1);NM_001286800.1(NTMT1);NM_001286801.1(NTMT1);NM_001286802.1(NTMT1);NM_001286803.1(NTMT1);NM_014064.3(NTMT1);XM_005251939.3(NTMT1);XM_017014642.1(NTMT1);
GO:0018012	N-terminal peptidyl-alanine trimethylation	biological_process	11	45724	11	103695	0	0	2.26785	NM_001286796.1(NTMT1);NM_001286797.1(NTMT1);NM_001286798.1(NTMT1);NM_001286799.1(NTMT1);NM_001286800.1(NTMT1);NM_001286801.1(NTMT1);NM_001286802.1(NTMT1);NM_001286803.1(NTMT1);NM_014064.3(NTMT1);XM_005251939.3(NTMT1);XM_017014642.1(NTMT1);
GO:0018013	N-terminal peptidyl-glycine methylation	biological_process	11	45724	11	103695	0	0	2.26785	NM_001286796.1(NTMT1);NM_001286797.1(NTMT1);NM_001286798.1(NTMT1);NM_001286799.1(NTMT1);NM_001286800.1(NTMT1);NM_001286801.1(NTMT1);NM_001286802.1(NTMT1);NM_001286803.1(NTMT1);NM_014064.3(NTMT1);XM_005251939.3(NTMT1);XM_017014642.1(NTMT1);
GO:0018016	N-terminal peptidyl-proline dimethylation	biological_process	11	45724	11	103695	0	0	2.26785	NM_001286796.1(NTMT1);NM_001286797.1(NTMT1);NM_001286798.1(NTMT1);NM_001286799.1(NTMT1);NM_001286800.1(NTMT1);NM_001286801.1(NTMT1);NM_001286802.1(NTMT1);NM_001286803.1(NTMT1);NM_014064.3(NTMT1);XM_005251939.3(NTMT1);XM_017014642.1(NTMT1);
GO:0035568	N-terminal peptidyl-proline methylation	biological_process	11	45724	11	103695	0	0	2.26785	NM_001286796.1(NTMT1);NM_001286797.1(NTMT1);NM_001286798.1(NTMT1);NM_001286799.1(NTMT1);NM_001286800.1(NTMT1);NM_001286801.1(NTMT1);NM_001286802.1(NTMT1);NM_001286803.1(NTMT1);NM_014064.3(NTMT1);XM_005251939.3(NTMT1);XM_017014642.1(NTMT1);
GO:0035570	N-terminal peptidyl-serine methylation	biological_process	11	45724	11	103695	0	0	2.26785	NM_001286796.1(NTMT1);NM_001286797.1(NTMT1);NM_001286798.1(NTMT1);NM_001286799.1(NTMT1);NM_001286800.1(NTMT1);NM_001286801.1(NTMT1);NM_001286802.1(NTMT1);NM_001286803.1(NTMT1);NM_014064.3(NTMT1);XM_005251939.3(NTMT1);XM_017014642.1(NTMT1);
GO:0035572	N-terminal peptidyl-serine dimethylation	biological_process	11	45724	11	103695	0	0	2.26785	NM_001286796.1(NTMT1);NM_001286797.1(NTMT1);NM_001286798.1(NTMT1);NM_001286799.1(NTMT1);NM_001286800.1(NTMT1);NM_001286801.1(NTMT1);NM_001286802.1(NTMT1);NM_001286803.1(NTMT1);NM_014064.3(NTMT1);XM_005251939.3(NTMT1);XM_017014642.1(NTMT1);
GO:0035573	N-terminal peptidyl-serine trimethylation	biological_process	11	45724	11	103695	0	0	2.26785	NM_001286796.1(NTMT1);NM_001286797.1(NTMT1);NM_001286798.1(NTMT1);NM_001286799.1(NTMT1);NM_001286800.1(NTMT1);NM_001286801.1(NTMT1);NM_001286802.1(NTMT1);NM_001286803.1(NTMT1);NM_014064.3(NTMT1);XM_005251939.3(NTMT1);XM_017014642.1(NTMT1);
GO:0004313	[acyl-carrier-protein] S-acetyltransferase activity	molecular_function	2	45724	2	103695	0	0	2.26785	NM_004104.4(FASN);XM_011523538.2(FASN);
GO:0004316	3-oxoacyl-[acyl-carrier-protein] reductase (NADPH) activity	molecular_function	2	45724	2	103695	0	0	2.26785	NM_004104.4(FASN);XM_011523538.2(FASN);
GO:0004317	3-hydroxypalmitoyl-[acyl-carrier-protein] dehydratase activity	molecular_function	2	45724	2	103695	0	0	2.26785	NM_004104.4(FASN);XM_011523538.2(FASN);
GO:0004319	enoyl-[acyl-carrier-protein] reductase (NADPH, B-specific) activity	molecular_function	2	45724	2	103695	0	0	2.26785	NM_004104.4(FASN);XM_011523538.2(FASN);
GO:0047117	enoyl-[acyl-carrier-protein] reductase (NADPH, A-specific) activity	molecular_function	2	45724	2	103695	0	0	2.26785	NM_004104.4(FASN);XM_011523538.2(FASN);
GO:0047451	3-hydroxyoctanoyl-[acyl-carrier-protein] dehydratase activity	molecular_function	2	45724	2	103695	0	0	2.26785	NM_004104.4(FASN);XM_011523538.2(FASN);
GO:0102131	3-oxo-glutaryl-[acp] methyl ester reductase activity	molecular_function	2	45724	2	103695	0	0	2.26785	NM_004104.4(FASN);XM_011523538.2(FASN);
GO:0102132	3-oxo-pimeloyl-[acp] methyl ester reductase activity	molecular_function	2	45724	2	103695	0	0	2.26785	NM_004104.4(FASN);XM_011523538.2(FASN);
GO:1904393	regulation of skeletal muscle acetylcholine-gated channel clustering	biological_process	1	45724	1	103695	0	0	2.26785	NM_003508.2(FZD9);
GO:1904394	negative regulation of skeletal muscle acetylcholine-gated channel clustering	biological_process	1	45724	1	103695	0	0	2.26785	NM_003508.2(FZD9);
GO:0017130	poly(C) RNA binding	molecular_function	8	45724	8	103695	0	0	2.26785	NM_001135653.1(PABPC4);NM_001135654.1(PABPC4);NM_003819.3(PABPC4);NM_004501.3(HNRNPU);NM_031844.2(HNRNPU);XM_017001115.1(HNRNPU);XM_017001116.1(HNRNPU);XM_017001117.1(HNRNPU);
GO:0098577	inactive sex chromosome	cellular_component	5	45724	5	103695	0	0	2.26785	NM_004501.3(HNRNPU);NM_031844.2(HNRNPU);XM_017001115.1(HNRNPU);XM_017001116.1(HNRNPU);XM_017001117.1(HNRNPU);
GO:0099122	RNA polymerase II C-terminal domain binding	molecular_function	5	45724	5	103695	0	0	2.26785	NM_004501.3(HNRNPU);NM_031844.2(HNRNPU);XM_017001115.1(HNRNPU);XM_017001116.1(HNRNPU);XM_017001117.1(HNRNPU);
GO:1902889	protein localization to spindle microtubule	biological_process	5	45724	5	103695	0	0	2.26785	NM_004501.3(HNRNPU);NM_031844.2(HNRNPU);XM_017001115.1(HNRNPU);XM_017001116.1(HNRNPU);XM_017001117.1(HNRNPU);
GO:1990280	RNA localization to chromatin	biological_process	5	45724	5	103695	0	0	2.26785	NM_004501.3(HNRNPU);NM_031844.2(HNRNPU);XM_017001115.1(HNRNPU);XM_017001116.1(HNRNPU);XM_017001117.1(HNRNPU);
GO:0035673	oligopeptide transmembrane transporter activity	molecular_function	5	45724	5	103695	0	0	2.26785	NM_001145998.1(SLC15A2);NM_021082.3(SLC15A2);XM_005247722.3(SLC15A2);XM_006713736.3(SLC15A2);XM_017007074.1(SLC15A2);
GO:0098969	neurotransmitter receptor transport to postsynaptic membrane	biological_process	2	45724	2	103695	0	0	2.26785	NM_005370.4(RAB8A);XM_011528020.2(RAB8A);
GO:0043415	positive regulation of skeletal muscle tissue regeneration	biological_process	22	45724	22	103695	0	0	2.26785	NM_001024847.2(TGFBR2);NM_001171818.1(PPARD);NM_001171819.1(PPARD);NM_001171820.1(PPARD);NM_002478.4(MYOD1);NM_003242.5(TGFBR2);NM_006238.4(PPARD);NM_177435.2(PPARD);XM_005249193.1(PPARD);XM_006715120.1(PPARD);XM_006715123.1(PPARD);XM_011514707.1(PPARD);XM_011514709.1(PPARD);XM_011514710.1(PPARD);XM_011534043.2(TGFBR2);XM_011534045.2(TGFBR2);XM_017007106.1(TGFBR2);XM_017010971.1(PPARD);XM_0170109…
GO:0070539	linoleic acid binding	molecular_function	16	45724	16	103695	0	0	2.26785	NM_001171818.1(PPARD);NM_001171819.1(PPARD);NM_001171820.1(PPARD);NM_006238.4(PPARD);NM_177435.2(PPARD);XM_005249193.1(PPARD);XM_006715120.1(PPARD);XM_006715123.1(PPARD);XM_011514707.1(PPARD);XM_011514709.1(PPARD);XM_011514710.1(PPARD);XM_017010971.1(PPARD);XM_017010972.1(PPARD);XM_017010973.1(PPARD);XM_017010974.1(PPARD);XM_017010975.1(PPARD);
GO:0001856	complement component C5a binding	molecular_function	2	45724	2	103695	0	0	2.26785	NM_001736.3(C5AR1);XM_005259190.4(C5AR1);
GO:0021534	cell proliferation in hindbrain	biological_process	2	45724	2	103695	0	0	2.26785	NM_001736.3(C5AR1);XM_005259190.4(C5AR1);
GO:0006117	acetaldehyde metabolic process	biological_process	6	45724	6	103695	0	0	2.26785	NM_001145138.1(RELA);NM_001243984.1(RELA);NM_001243985.1(RELA);NM_021975.3(RELA);XM_011545206.1(RELA);XM_011545207.1(RELA);
GO:0035525	NF-kappaB p50/p65 complex	cellular_component	6	45724	6	103695	0	0	2.26785	NM_001145138.1(RELA);NM_001243984.1(RELA);NM_001243985.1(RELA);NM_021975.3(RELA);XM_011545206.1(RELA);XM_011545207.1(RELA);
GO:0014734	skeletal muscle hypertrophy	biological_process	1	45724	1	103695	0	0	2.26785	NM_000261.1(MYOC);
GO:0038133	ERBB2-ERBB3 signaling pathway	biological_process	1	45724	1	103695	0	0	2.26785	NM_000261.1(MYOC);
GO:0031861	prolactin-releasing peptide receptor binding	molecular_function	1	45724	1	103695	0	0	2.26785	NM_015893.1(PRLH);
GO:0048483	autonomic nervous system development	biological_process	4	45724	4	103695	0	0	2.26785	NM_001301687.1(GBX2);NM_001485.3(GBX2);NM_003924.3(PHOX2B);NM_015893.1(PRLH);
GO:0000994	RNA polymerase III core binding	molecular_function	3	45724	3	103695	0	0	2.26785	NM_032272.4(MAF1);XM_017013903.1(MAF1);XM_017013904.1(MAF1);
GO:0070119	ciliary neurotrophic factor binding	molecular_function	10	45724	10	103695	0	0	2.26785	NM_000565.3(IL6R);NM_001206866.1(IL6R);NM_181359.2(IL6R);XM_005245139.1(IL6R);XM_005245140.2(IL6R);XM_006711298.1(IL6R);XM_006711299.3(IL6R);XM_017001199.1(IL6R);XM_017001200.1(IL6R);XM_017001201.1(IL6R);
GO:0002194	hepatocyte cell migration	biological_process	9	45724	9	103695	0	0	2.26785	NM_001270616.1(PROX1);NM_002763.4(PROX1);XM_005273194.1(PROX1);XM_005273195.4(PROX1);XM_011509771.1(PROX1);XM_011509772.2(PROX1);XM_011509773.2(PROX1);XM_017001832.1(PROX1);XM_017001833.1(PROX1);
GO:0030910	olfactory placode formation	biological_process	25	45724	25	103695	0	0	2.26785	NM_001270616.1(PROX1);NM_002763.4(PROX1);NM_003502.3(AXIN1);NM_005982.3(SIX1);NM_017420.4(SIX4);NM_181050.2(AXIN1);XM_005267759.2(SIX4);XM_005273194.1(PROX1);XM_005273195.4(PROX1);XM_011509771.1(PROX1);XM_011509772.2(PROX1);XM_011509773.2(PROX1);XM_011522682.2(AXIN1);XM_011522683.2(AXIN1);XM_011522684.2(AXIN1);XM_011522686.1(AXIN1);XM_017001832.1(PROX1);XM_017001833.1(PROX1);XM_017021602.1(SIX1);…
GO:0043049	otic placode formation	biological_process	9	45724	9	103695	0	0	2.26785	NM_001270616.1(PROX1);NM_002763.4(PROX1);XM_005273194.1(PROX1);XM_005273195.4(PROX1);XM_011509771.1(PROX1);XM_011509772.2(PROX1);XM_011509773.2(PROX1);XM_017001832.1(PROX1);XM_017001833.1(PROX1);
GO:0060849	regulation of transcription involved in lymphatic endothelial cell fate commitment	biological_process	13	45724	13	103695	0	0	2.26785	NM_001145155.1(NR2F2);NM_001145156.1(NR2F2);NM_001145157.1(NR2F2);NM_001270616.1(PROX1);NM_002763.4(PROX1);NM_021005.3(NR2F2);XM_005273194.1(PROX1);XM_005273195.4(PROX1);XM_011509771.1(PROX1);XM_011509772.2(PROX1);XM_011509773.2(PROX1);XM_017001832.1(PROX1);XM_017001833.1(PROX1);
GO:0061114	branching involved in pancreas morphogenesis	biological_process	9	45724	9	103695	0	0	2.26785	NM_001270616.1(PROX1);NM_002763.4(PROX1);XM_005273194.1(PROX1);XM_005273195.4(PROX1);XM_011509771.1(PROX1);XM_011509772.2(PROX1);XM_011509773.2(PROX1);XM_017001832.1(PROX1);XM_017001833.1(PROX1);
GO:0072574	hepatocyte proliferation	biological_process	15	45724	15	103695	0	0	2.26785	NM_001006665.1(RPS6KA1);NM_001270616.1(PROX1);NM_001285878.1(CEBPB);NM_001285879.1(CEBPB);NM_002763.4(PROX1);NM_002953.3(RPS6KA1);NM_005194.3(CEBPB);XM_005245966.4(RPS6KA1);XM_005273194.1(PROX1);XM_005273195.4(PROX1);XM_011509771.1(PROX1);XM_011509772.2(PROX1);XM_011509773.2(PROX1);XM_017001832.1(PROX1);XM_017001833.1(PROX1);
GO:0090425	acinar cell differentiation	biological_process	9	45724	9	103695	0	0	2.26785	NM_001270616.1(PROX1);NM_002763.4(PROX1);XM_005273194.1(PROX1);XM_005273195.4(PROX1);XM_011509771.1(PROX1);XM_011509772.2(PROX1);XM_011509773.2(PROX1);XM_017001832.1(PROX1);XM_017001833.1(PROX1);
GO:1901978	positive regulation of cell cycle checkpoint	biological_process	9	45724	9	103695	0	0	2.26785	NM_001270616.1(PROX1);NM_002763.4(PROX1);XM_005273194.1(PROX1);XM_005273195.4(PROX1);XM_011509771.1(PROX1);XM_011509772.2(PROX1);XM_011509773.2(PROX1);XM_017001832.1(PROX1);XM_017001833.1(PROX1);
GO:2000979	positive regulation of forebrain neuron differentiation	biological_process	9	45724	9	103695	0	0	2.26785	NM_001270616.1(PROX1);NM_002763.4(PROX1);XM_005273194.1(PROX1);XM_005273195.4(PROX1);XM_011509771.1(PROX1);XM_011509772.2(PROX1);XM_011509773.2(PROX1);XM_017001832.1(PROX1);XM_017001833.1(PROX1);
GO:0006582	melanin metabolic process	biological_process	4	45724	4	103695	0	0	2.26785	NM_000633.2(BCL2);NM_000657.2(BCL2);XM_011526135.2(BCL2);XM_017025917.1(BCL2);
GO:0010559	regulation of glycoprotein biosynthetic process	biological_process	7	45724	7	103695	0	0	2.26785	NM_000633.2(BCL2);NM_000657.2(BCL2);NM_002049.3(GATA1);XM_011526135.2(BCL2);XM_011543897.2(GATA1);XM_011543898.2(GATA1);XM_017025917.1(BCL2);
GO:0016248	channel inhibitor activity	molecular_function	4	45724	4	103695	0	0	2.26785	NM_000633.2(BCL2);NM_000657.2(BCL2);XM_011526135.2(BCL2);XM_017025917.1(BCL2);
GO:0032848	negative regulation of cellular pH reduction	biological_process	4	45724	4	103695	0	0	2.26785	NM_000633.2(BCL2);NM_000657.2(BCL2);XM_011526135.2(BCL2);XM_017025917.1(BCL2);
GO:0043375	CD8-positive, alpha-beta T cell lineage commitment	biological_process	4	45724	4	103695	0	0	2.26785	NM_000633.2(BCL2);NM_000657.2(BCL2);XM_011526135.2(BCL2);XM_017025917.1(BCL2);
GO:0046671	negative regulation of retinal cell programmed cell death	biological_process	4	45724	4	103695	0	0	2.26785	NM_000633.2(BCL2);NM_000657.2(BCL2);XM_011526135.2(BCL2);XM_017025917.1(BCL2);
GO:0048753	pigment granule organization	biological_process	4	45724	4	103695	0	0	2.26785	NM_000633.2(BCL2);NM_000657.2(BCL2);XM_011526135.2(BCL2);XM_017025917.1(BCL2);
GO:0046963	3'-phosphoadenosine 5'-phosphosulfate transport	biological_process	9	45724	9	103695	0	0	2.26785	NM_001286509.1(SLC35B2);NM_001286510.1(SLC35B2);NM_001286511.1(SLC35B2);NM_001286512.1(SLC35B2);NM_001286513.1(SLC35B2);NM_001286517.1(SLC35B2);NM_001286519.1(SLC35B2);NM_001286520.1(SLC35B2);NM_178148.3(SLC35B2);
GO:0040040	thermosensory behavior	biological_process	3	45724	3	103695	0	0	2.26785	NM_001134771.1(SLC12A5);NM_020708.4(SLC12A5);XM_017027981.1(SLC12A5);
GO:0002029	desensitization of G-protein coupled receptor protein signaling pathway	biological_process	15	45724	15	103695	0	0	2.26785	NM_000164.3(GIPR);NM_001308418.1(GIPR);NM_001619.3(GRK2);XM_011526709.2(GIPR);XM_011526710.2(GIPR);XM_011526711.2(GIPR);XM_011526713.2(GIPR);XM_011526714.2(GIPR);XM_011526715.2(GIPR);XM_011526716.2(GIPR);XM_011544773.1(GRK2);XM_017026584.1(GIPR);XM_017026585.1(GIPR);XM_017026586.1(GIPR);XM_017026587.1(GIPR);
GO:0016519	gastric inhibitory peptide receptor activity	molecular_function	13	45724	13	103695	0	0	2.26785	NM_000164.3(GIPR);NM_001308418.1(GIPR);XM_011526709.2(GIPR);XM_011526710.2(GIPR);XM_011526711.2(GIPR);XM_011526713.2(GIPR);XM_011526714.2(GIPR);XM_011526715.2(GIPR);XM_011526716.2(GIPR);XM_017026584.1(GIPR);XM_017026585.1(GIPR);XM_017026586.1(GIPR);XM_017026587.1(GIPR);
GO:0038192	gastric inhibitory peptide signaling pathway	biological_process	13	45724	13	103695	0	0	2.26785	NM_000164.3(GIPR);NM_001308418.1(GIPR);XM_011526709.2(GIPR);XM_011526710.2(GIPR);XM_011526711.2(GIPR);XM_011526713.2(GIPR);XM_011526714.2(GIPR);XM_011526715.2(GIPR);XM_011526716.2(GIPR);XM_017026584.1(GIPR);XM_017026585.1(GIPR);XM_017026586.1(GIPR);XM_017026587.1(GIPR);
GO:2001165	positive regulation of phosphorylation of RNA polymerase II C-terminal domain serine 2 residues	biological_process	3	45724	3	103695	0	0	2.26785	NM_001099402.1(CCNK);XM_005268154.4(CCNK);XM_011537275.2(CCNK);
GO:0034189	very-low-density lipoprotein particle binding	molecular_function	5	45724	5	103695	0	0	2.26785	NM_001018056.2(VLDLR);NM_001322225.1(VLDLR);NM_001322226.1(VLDLR);NM_003383.4(VLDLR);NM_174936.3(PCSK9);
GO:1905596	negative regulation of low-density lipoprotein particle receptor binding	biological_process	1	45724	1	103695	0	0	2.26785	NM_174936.3(PCSK9);
GO:1905601	negative regulation of receptor-mediated endocytosis involved in cholesterol transport	biological_process	1	45724	1	103695	0	0	2.26785	NM_174936.3(PCSK9);
GO:1990666	PCSK9-LDLR complex	cellular_component	7	45724	7	103695	0	0	2.26785	NM_000527.4(LDLR);NM_001195798.1(LDLR);NM_001195799.1(LDLR);NM_001195800.1(LDLR);NM_001195803.1(LDLR);NM_174936.3(PCSK9);XM_011528010.1(LDLR);
GO:0051494	negative regulation of cytoskeleton organization	biological_process	10	45724	10	103695	0	0	2.26785	NM_031475.2(ESPN);XM_005263501.2(ESPN);XM_011542231.1(ESPN);XM_011542232.1(ESPN);XM_011542233.2(ESPN);XM_011542236.2(ESPN);XM_011542237.1(ESPN);XM_011542238.2(ESPN);XM_017002433.1(ESPN);XM_017002434.1(ESPN);
GO:1905537	positive regulation of eukaryotic translation initiation factor 4F complex assembly	biological_process	8	45724	8	103695	0	0	2.26785	NM_001194946.1(EIF4G1);NM_001194947.1(EIF4G1);NM_001291157.1(EIF4G1);NM_004953.4(EIF4G1);NM_182917.4(EIF4G1);NM_198241.2(EIF4G1);NM_198242.2(EIF4G1);NM_198244.2(EIF4G1);
GO:1905612	positive regulation of mRNA cap binding	biological_process	8	45724	8	103695	0	0	2.26785	NM_001194946.1(EIF4G1);NM_001194947.1(EIF4G1);NM_001291157.1(EIF4G1);NM_004953.4(EIF4G1);NM_182917.4(EIF4G1);NM_198241.2(EIF4G1);NM_198242.2(EIF4G1);NM_198244.2(EIF4G1);
GO:1905696	regulation of polysome binding	biological_process	8	45724	8	103695	0	0	2.26785	NM_001194946.1(EIF4G1);NM_001194947.1(EIF4G1);NM_001291157.1(EIF4G1);NM_004953.4(EIF4G1);NM_182917.4(EIF4G1);NM_198241.2(EIF4G1);NM_198242.2(EIF4G1);NM_198244.2(EIF4G1);
GO:0036372	opsin transport	biological_process	6	45724	6	103695	0	0	2.26785	NM_001267774.1(IFT20);NM_001267775.1(IFT20);NM_001267776.1(IFT20);NM_001267777.1(IFT20);NM_001267778.1(IFT20);NM_174887.3(IFT20);
GO:0004098	cerebroside-sulfatase activity	molecular_function	8	45724	8	103695	0	0	2.26785	NM_000487.5(ARSA);NM_001085425.2(ARSA);NM_001085426.2(ARSA);NM_001085427.2(ARSA);NM_001085428.2(ARSA);XM_011530690.2(ARSA);XM_011530691.2(ARSA);XM_017028800.1(ARSA);
GO:0034156	negative regulation of toll-like receptor 7 signaling pathway	biological_process	1	45724	1	103695	0	0	2.26785	NM_012276.4(LILRA4);
GO:1990031	pinceau fiber	cellular_component	13	45724	13	103695	0	0	2.26785	NM_001199860.1(KCNAB2);NM_001199861.1(KCNAB2);NM_001199862.1(KCNAB2);NM_001199863.1(KCNAB2);NM_003636.3(KCNAB2);NM_172130.2(KCNAB2);XM_005263514.2(KCNAB2);XM_011542321.2(KCNAB2);XM_011542322.2(KCNAB2);XM_017002618.1(KCNAB2);XM_017002619.1(KCNAB2);XM_017002620.1(KCNAB2);XM_017002621.1(KCNAB2);
GO:0061343	cell adhesion involved in heart morphogenesis	biological_process	10	45724	10	103695	0	0	2.26785	NM_013231.4(FLRT2);XM_005267490.3(FLRT2);XM_011536611.2(FLRT2);XM_017021129.1(FLRT2);XM_017021130.1(FLRT2);XM_017021131.1(FLRT2);XM_017021132.1(FLRT2);XM_017021133.1(FLRT2);XM_017021134.1(FLRT2);XM_017021135.1(FLRT2);
GO:0051054	positive regulation of DNA metabolic process	biological_process	1	45724	1	103695	0	0	2.26785	NM_005139.2(ANXA3);
GO:2000403	positive regulation of lymphocyte migration	biological_process	2	45724	2	103695	0	0	2.26785	NM_130760.2(MADCAM1);NM_130762.2(MADCAM1);
GO:0060465	pharynx development	biological_process	3	45724	3	103695	0	0	2.26785	NM_004473.3(FOXE1);NM_005994.3(TBX2);XM_011525159.1(TBX2);
GO:0060560	developmental growth involved in morphogenesis	biological_process	4	45724	4	103695	0	0	2.26785	NM_005994.3(TBX2);NM_058238.2(WNT7B);XM_011525159.1(TBX2);XM_011530366.1(WNT7B);
GO:1901208	negative regulation of heart looping	biological_process	2	45724	2	103695	0	0	2.26785	NM_005994.3(TBX2);XM_011525159.1(TBX2);
GO:1901211	negative regulation of cardiac chamber formation	biological_process	2	45724	2	103695	0	0	2.26785	NM_005994.3(TBX2);XM_011525159.1(TBX2);
GO:0048757	pigment granule maturation	biological_process	8	45724	8	103695	0	0	2.26785	NM_001257389.1(CD63);NM_001257390.1(CD63);NM_001257391.1(CD63);NM_001257392.1(CD63);NM_001257400.1(CD63);NM_001257401.1(CD63);NM_001267698.1(CD63);NM_001780.5(CD63);
GO:1901076	positive regulation of engulfment of apoptotic cell	biological_process	15	45724	15	103695	0	0	2.26785	NM_019112.3(ABCA7);XM_006722616.1(ABCA7);XM_006722617.2(ABCA7);XM_006722618.2(ABCA7);XM_011527628.2(ABCA7);XM_011527629.1(ABCA7);XM_011527630.1(ABCA7);XM_011527631.1(ABCA7);XM_011527632.1(ABCA7);XM_011527633.2(ABCA7);XM_011527634.1(ABCA7);XM_011527635.1(ABCA7);XM_011527636.2(ABCA7);XM_017026142.1(ABCA7);XM_017026143.1(ABCA7);
GO:0008903	hydroxypyruvate isomerase activity	molecular_function	7	45724	7	103695	0	0	2.26785	NM_001190880.2(HYI);NM_001243526.1(HYI);NM_031207.5(HYI);XM_005271239.4(HYI);XM_005271240.4(HYI);XM_006710937.3(HYI);XM_011542222.2(HYI);
GO:0086072	AV node cell-bundle of His cell adhesion involved in cell communication	biological_process	9	45724	9	103695	0	0	2.26785	NM_001207063.1(CXADR);NM_001207064.1(CXADR);NM_001207065.1(CXADR);NM_001207066.1(CXADR);NM_001338.4(CXADR);XM_011529476.2(CXADR);XM_011529477.2(CXADR);XM_011529478.2(CXADR);XM_011529479.1(CXADR);
GO:0086082	cell adhesive protein binding involved in AV node cell-bundle of His cell communication	molecular_function	9	45724	9	103695	0	0	2.26785	NM_001207063.1(CXADR);NM_001207064.1(CXADR);NM_001207065.1(CXADR);NM_001207066.1(CXADR);NM_001338.4(CXADR);XM_011529476.2(CXADR);XM_011529477.2(CXADR);XM_011529478.2(CXADR);XM_011529479.1(CXADR);
GO:0051228	mitotic spindle disassembly	biological_process	6	45724	6	103695	0	0	2.26785	NM_014946.3(SPAST);NM_199436.1(SPAST);XM_005264516.4(SPAST);XM_011533067.2(SPAST);XM_017004777.1(SPAST);XM_017004778.1(SPAST);
GO:0036475	neuron death in response to oxidative stress	biological_process	2	45724	2	103695	0	0	2.26785	NM_004435.2(ENDOG);XM_011518347.2(ENDOG);
GO:0003830	beta-1,4-mannosylglycoprotein 4-beta-N-acetylglucosaminyltransferase activity	molecular_function	16	45724	16	103695	0	0	2.26785	NM_001098270.1(MGAT3);NM_002409.4(MGAT3);XM_005261608.4(MGAT3);XM_005261609.2(MGAT3);XM_006724252.2(MGAT3);XM_011530184.2(MGAT3);XM_011530185.2(MGAT3);XM_011530186.2(MGAT3);XM_011530187.2(MGAT3);XM_011530188.2(MGAT3);XM_011530189.2(MGAT3);XM_011530190.2(MGAT3);XM_011530191.2(MGAT3);XM_011530192.2(MGAT3);XM_011530194.2(MGAT3);XM_017028802.1(MGAT3);
GO:0034224	cellular response to zinc ion starvation	biological_process	14	45724	14	103695	0	0	2.26785	NM_001135195.1(SLC39A5);NM_001280557.1(SLC39A4);NM_017767.2(SLC39A4);NM_130849.3(SLC39A4);NM_173596.2(SLC39A5);XM_005268803.1(SLC39A5);XM_006716599.1(SLC39A4);XM_011538198.1(SLC39A5);XM_011538199.1(SLC39A5);XM_011538200.1(SLC39A5);XM_011538201.1(SLC39A5);XM_017019185.1(SLC39A5);XM_017019186.1(SLC39A5);XM_017019187.1(SLC39A5);
GO:0035545	determination of left/right asymmetry in nervous system	biological_process	2	45724	2	103695	0	0	2.26785	NM_003413.3(ZIC3);XM_017029802.1(ZIC3);
GO:0004873	asialoglycoprotein receptor activity	molecular_function	19	45724	19	103695	0	0	2.26785	NM_001181.4(ASGR2);NM_001197216.2(ASGR1);NM_001201352.1(ASGR2);NM_001671.4(ASGR1);NM_080912.3(ASGR2);NM_080913.3(ASGR2);NM_080914.2(ASGR2);XM_005256648.2(ASGR2);XM_006721524.2(ASGR2);XM_006721526.1(ASGR2);XM_011523861.2(ASGR1);XM_011523862.2(ASGR2);XM_011523863.2(ASGR2);XM_011523864.2(ASGR2);XM_011523865.1(ASGR2);XM_011523866.1(ASGR2);XM_017024651.1(ASGR2);XM_017024652.1(ASGR2);XM_017024653.1(ASG…
GO:0039692	single stranded viral RNA replication via double stranded DNA intermediate	biological_process	4	45724	4	103695	0	0	2.26785	NM_001007468.2(SMARCB1);NM_001317946.1(SMARCB1);NM_003073.4(SMARCB1);XM_011530345.2(SMARCB1);
GO:2000618	regulation of histone H4-K16 acetylation	biological_process	4	45724	4	103695	0	0	2.26785	NM_001007468.2(SMARCB1);NM_001317946.1(SMARCB1);NM_003073.4(SMARCB1);XM_011530345.2(SMARCB1);
GO:0009032	thymidine phosphorylase activity	molecular_function	5	45724	5	103695	0	0	2.26785	NM_001113755.2(TYMP);NM_001113756.2(TYMP);NM_001257988.1(TYMP);NM_001257989.1(TYMP);NM_001953.4(TYMP);
GO:0016154	pyrimidine-nucleoside phosphorylase activity	molecular_function	5	45724	5	103695	0	0	2.26785	NM_001113755.2(TYMP);NM_001113756.2(TYMP);NM_001257988.1(TYMP);NM_001257989.1(TYMP);NM_001953.4(TYMP);
GO:0016763	transferase activity, transferring pentosyl groups	molecular_function	5	45724	5	103695	0	0	2.26785	NM_001113755.2(TYMP);NM_001113756.2(TYMP);NM_001257988.1(TYMP);NM_001257989.1(TYMP);NM_001953.4(TYMP);
GO:0071976	cell gliding	biological_process	3	45724	3	103695	0	0	2.26785	NM_033054.2(MYO1G);XM_017012503.1(MYO1G);XM_017012504.1(MYO1G);
GO:0031896	V2 vasopressin receptor binding	molecular_function	9	45724	9	103695	0	0	2.26785	NM_004041.4(ARRB1);NM_020251.3(ARRB1);XM_011545034.2(ARRB1);XM_011545035.2(ARRB1);XM_017017750.1(ARRB1);XM_017017751.1(ARRB1);XM_017017752.1(ARRB1);XM_017017753.1(ARRB1);XM_017017754.1(ARRB1);
GO:0002540	leukotriene production involved in inflammatory response	biological_process	6	45724	6	103695	0	0	2.26785	NM_000698.4(ALOX5);NM_001256153.2(ALOX5);NM_001256154.2(ALOX5);NM_001320861.1(ALOX5);NM_001320862.1(ALOX5);XM_017016012.1(ALOX5);
GO:0004051	arachidonate 5-lipoxygenase activity	molecular_function	6	45724	6	103695	0	0	2.26785	NM_000698.4(ALOX5);NM_001256153.2(ALOX5);NM_001256154.2(ALOX5);NM_001320861.1(ALOX5);NM_001320862.1(ALOX5);XM_017016012.1(ALOX5);
GO:1901529	positive regulation of anion channel activity	biological_process	14	45724	14	103695	0	0	2.26785	NM_000927.4(ABCB1);NM_001206938.1(TCAF1);NM_001206941.1(TCAF1);NM_014719.2(TCAF1);XM_005250074.3(TCAF1);XM_005250075.2(TCAF1);XM_005250076.3(TCAF1);XM_005250077.2(TCAF1);XM_006716191.2(TCAF1);XM_006716192.3(TCAF1);XM_017012833.1(TCAF1);XM_017012834.1(TCAF1);XM_017012835.1(TCAF1);XM_017012836.1(TCAF1);
GO:0017005	3'-tyrosyl-DNA phosphodiesterase activity	molecular_function	18	45724	18	103695	0	0	2.26785	NM_001008744.1(TDP1);NM_018319.3(TDP1);XM_005267847.2(TDP1);XM_005267848.2(TDP1);XM_006720197.3(TDP1);XM_006720198.3(TDP1);XM_006720199.1(TDP1);XM_011536942.2(TDP1);XM_011536943.2(TDP1);XM_011536944.1(TDP1);XM_017021439.1(TDP1);XM_017021440.1(TDP1);XM_017021441.1(TDP1);XM_017021442.1(TDP1);XM_017021443.1(TDP1);XM_017021444.1(TDP1);XM_017021445.1(TDP1);XM_017021446.1(TDP1);
GO:0004648	O-phospho-L-serine:2-oxoglutarate aminotransferase activity	molecular_function	2	45724	2	103695	0	0	2.26785	NM_021154.4(PSAT1);NM_058179.3(PSAT1);
GO:0005976	polysaccharide metabolic process	biological_process	4	45724	4	103695	0	0	2.26785	NM_003654.5(CHST1);NM_019886.3(CHST7);XM_006718356.3(CHST1);XM_017018459.1(CHST1);
GO:0042339	keratan sulfate metabolic process	biological_process	3	45724	3	103695	0	0	2.26785	NM_003654.5(CHST1);XM_006718356.3(CHST1);XM_017018459.1(CHST1);
GO:0045130	keratan sulfotransferase activity	molecular_function	3	45724	3	103695	0	0	2.26785	NM_003654.5(CHST1);XM_006718356.3(CHST1);XM_017018459.1(CHST1);
GO:0001579	medium-chain fatty acid transport	biological_process	8	45724	8	103695	0	0	2.26785	NM_005094.3(SLC27A4);NM_198580.2(SLC27A1);XM_011528000.1(SLC27A1);XM_011528001.2(SLC27A1);XM_011528002.2(SLC27A1);XM_011528003.2(SLC27A1);XM_017014222.1(SLC27A4);XM_017026781.1(SLC27A1);
GO:0071072	negative regulation of phospholipid biosynthetic process	biological_process	6	45724	6	103695	0	0	2.26785	NM_198580.2(SLC27A1);XM_011528000.1(SLC27A1);XM_011528001.2(SLC27A1);XM_011528002.2(SLC27A1);XM_011528003.2(SLC27A1);XM_017026781.1(SLC27A1);
GO:0098888	extrinsic component of presynaptic membrane	cellular_component	6	45724	6	103695	0	0	2.26785	NM_001243198.2(HIP1);NM_005338.6(HIP1);XM_005250304.2(HIP1);XM_005250305.2(HIP1);XM_011516116.2(HIP1);XM_017012099.1(HIP1);
GO:0098890	extrinsic component of postsynaptic membrane	cellular_component	6	45724	6	103695	0	0	2.26785	NM_001243198.2(HIP1);NM_005338.6(HIP1);XM_005250304.2(HIP1);XM_005250305.2(HIP1);XM_011516116.2(HIP1);XM_017012099.1(HIP1);
GO:0099637	neurotransmitter receptor transport	biological_process	6	45724	6	103695	0	0	2.26785	NM_001243198.2(HIP1);NM_005338.6(HIP1);XM_005250304.2(HIP1);XM_005250305.2(HIP1);XM_011516116.2(HIP1);XM_017012099.1(HIP1);
GO:1901873	regulation of post-translational protein modification	biological_process	1	45724	1	103695	0	0	2.26785	NM_000942.4(PPIB);
GO:0031291	Ran protein signal transduction	biological_process	11	45724	11	103695	0	0	2.26785	NM_001276453.1(KPNB1);NM_001321038.1(GPSM2);NM_001321039.1(GPSM2);NM_002265.5(KPNB1);NM_013296.4(GPSM2);XM_006710589.2(GPSM2);XM_011541301.2(GPSM2);XM_011541302.2(GPSM2);XM_011541303.2(GPSM2);XM_017001097.1(GPSM2);XM_017001098.1(GPSM2);
GO:0008459	chondroitin 6-sulfotransferase activity	molecular_function	4	45724	4	103695	0	0	2.26785	NM_004273.4(CHST3);NM_019886.3(CHST7);XM_006718075.3(CHST3);XM_011540369.2(CHST3);
GO:0006591	ornithine metabolic process	biological_process	11	45724	11	103695	0	0	2.26785	NM_000457.4(HNF4A);NM_001030003.2(HNF4A);NM_001030004.2(HNF4A);NM_001258355.1(HNF4A);NM_001287182.1(HNF4A);NM_001287183.1(HNF4A);NM_001287184.1(HNF4A);NM_175914.4(HNF4A);NM_178849.2(HNF4A);NM_178850.2(HNF4A);XM_005260407.3(HNF4A);
GO:0032773	positive regulation of monophenol monooxygenase activity	biological_process	4	45724	4	103695	0	0	2.26785	NM_001317195.1(CDH3);NM_001317196.1(CDH3);NM_001793.5(CDH3);XM_011522800.2(CDH3);
GO:0032912	negative regulation of transforming growth factor beta2 production	biological_process	5	45724	5	103695	0	0	2.26785	NM_001317195.1(CDH3);NM_001317196.1(CDH3);NM_001793.5(CDH3);NM_005257.5(GATA6);XM_011522800.2(CDH3);
GO:0051796	negative regulation of timing of catagen	biological_process	4	45724	4	103695	0	0	2.26785	NM_001317195.1(CDH3);NM_001317196.1(CDH3);NM_001793.5(CDH3);XM_011522800.2(CDH3);
GO:0060901	regulation of hair cycle by canonical Wnt signaling pathway	biological_process	4	45724	4	103695	0	0	2.26785	NM_001317195.1(CDH3);NM_001317196.1(CDH3);NM_001793.5(CDH3);XM_011522800.2(CDH3);
GO:1902910	positive regulation of melanosome transport	biological_process	4	45724	4	103695	0	0	2.26785	NM_001317195.1(CDH3);NM_001317196.1(CDH3);NM_001793.5(CDH3);XM_011522800.2(CDH3);
GO:0004938	alpha2-adrenergic receptor activity	molecular_function	3	45724	3	103695	0	0	2.26785	NM_000681.3(ADRA2A);NM_000682.6(ADRA2B);NM_000683.3(ADRA2C);
GO:0032811	negative regulation of epinephrine secretion	biological_process	8	45724	8	103695	0	0	2.26785	NM_000681.3(ADRA2A);NM_000682.6(ADRA2B);NM_000683.3(ADRA2C);NM_000756.3(CRH);XM_017013090.1(CRH);XM_017013091.1(CRH);XM_017013092.1(CRH);XM_017013093.1(CRH);
GO:0070473	negative regulation of uterine smooth muscle contraction	biological_process	1	45724	1	103695	0	0	2.26785	NM_000683.3(ADRA2C);
GO:0005011	macrophage colony-stimulating factor receptor activity	molecular_function	12	45724	12	103695	0	0	2.26785	NM_001244937.2(MST1R);NM_001288705.1(CSF1R);NM_001318913.1(MST1R);NM_002447.3(MST1R);NM_005211.3(CSF1R);XM_005265170.4(MST1R);XM_011533739.2(MST1R);XM_011533740.2(MST1R);XM_011533741.2(MST1R);XM_011533742.2(MST1R);XM_011533743.2(MST1R);XM_011533744.2(MST1R);
GO:0055111	ingression involved in gastrulation with mouth forming second	biological_process	5	45724	5	103695	0	0	2.26785	NM_173689.6(CRB2);XM_005251934.2(CRB2);XM_011518556.2(CRB2);XM_011518557.2(CRB2);XM_011518558.2(CRB2);
GO:0006598	polyamine catabolic process	biological_process	6	45724	6	103695	0	0	2.26785	NM_001270691.1(SMOX);NM_175839.2(SMOX);NM_175840.2(SMOX);NM_175841.2(SMOX);NM_175842.2(SMOX);XM_011529261.2(SMOX);
GO:0052894	norspermine:oxygen oxidoreductase activity	molecular_function	6	45724	6	103695	0	0	2.26785	NM_001270691.1(SMOX);NM_175839.2(SMOX);NM_175840.2(SMOX);NM_175841.2(SMOX);NM_175842.2(SMOX);XM_011529261.2(SMOX);
GO:0052895	N1-acetylspermine:oxygen oxidoreductase (N1-acetylspermidine-forming) activity	molecular_function	6	45724	6	103695	0	0	2.26785	NM_001270691.1(SMOX);NM_175839.2(SMOX);NM_175840.2(SMOX);NM_175841.2(SMOX);NM_175842.2(SMOX);XM_011529261.2(SMOX);
GO:0043012	regulation of fusion of sperm to egg plasma membrane	biological_process	3	45724	3	103695	0	0	2.26785	NM_001184779.1(NOX5);NM_001184780.1(NOX5);NM_024505.3(NOX5);
GO:0005221	intracellular cyclic nucleotide activated cation channel activity	molecular_function	6	45724	6	103695	0	0	2.26785	NM_000087.3(CNGA1);NM_001142564.1(CNGA1);NM_005549.2(KCNA10);XM_005248049.4(CNGA1);XM_011513623.2(CNGA1);XM_017007712.1(CNGA1);
GO:0030379	neurotensin receptor activity, non-G-protein coupled	molecular_function	6	45724	6	103695	0	0	2.26785	NM_001205228.1(SORT1);NM_002959.6(SORT1);XM_005271100.2(SORT1);XM_005271101.2(SORT1);XM_005271102.1(SORT1);XM_006710812.1(SORT1);
GO:0032416	negative regulation of sodium:proton antiporter activity	biological_process	6	45724	6	103695	0	0	2.26785	NM_000796.5(DRD3);NM_001282563.2(DRD3);NM_001290809.1(DRD3);NM_004252.4(SLC9A3R1);NM_033663.5(DRD3);XM_017005829.1(DRD3);
GO:0050883	musculoskeletal movement, spinal reflex action	biological_process	6	45724	6	103695	0	0	2.26785	NM_000796.5(DRD3);NM_001282563.2(DRD3);NM_001290809.1(DRD3);NM_004316.3(ASCL1);NM_033663.5(DRD3);XM_017005829.1(DRD3);
GO:1903580	positive regulation of ATP metabolic process	biological_process	5	45724	5	103695	0	0	2.26785	NM_001080450.2(BEND3);XM_005267079.3(BEND3);XM_005267080.3(BEND3);XM_011536005.2(BEND3);XM_017011138.1(BEND3);
GO:0071206	establishment of protein localization to juxtaparanode region of axon	biological_process	3	45724	3	103695	0	0	2.26785	NM_005076.3(CNTN2);XM_017002198.1(CNTN2);XM_017002199.1(CNTN2);
GO:0097090	presynaptic membrane organization	biological_process	3	45724	3	103695	0	0	2.26785	NM_005076.3(CNTN2);XM_017002198.1(CNTN2);XM_017002199.1(CNTN2);
GO:1901096	regulation of autophagosome maturation	biological_process	19	45724	19	103695	0	0	2.26785	NM_001243403.1(CLEC16A);NM_002536.2(TBC1D25);NM_015226.2(CLEC16A);XM_005255210.1(CLEC16A);XM_005255211.1(CLEC16A);XM_005255213.1(CLEC16A);XM_005255214.1(CLEC16A);XM_005255215.3(CLEC16A);XM_005255216.1(CLEC16A);XM_006720870.3(CLEC16A);XM_011522434.1(CLEC16A);XM_011522435.1(CLEC16A);XM_011522436.2(CLEC16A);XM_011522437.2(CLEC16A);XM_011522438.2(CLEC16A);XM_011522439.2(CLEC16A);XM_011522440.2(CLEC16…
GO:1904766	negative regulation of macroautophagy by TORC1 signaling	biological_process	18	45724	18	103695	0	0	2.26785	NM_001243403.1(CLEC16A);NM_015226.2(CLEC16A);XM_005255210.1(CLEC16A);XM_005255211.1(CLEC16A);XM_005255213.1(CLEC16A);XM_005255214.1(CLEC16A);XM_005255215.3(CLEC16A);XM_005255216.1(CLEC16A);XM_006720870.3(CLEC16A);XM_011522434.1(CLEC16A);XM_011522435.1(CLEC16A);XM_011522436.2(CLEC16A);XM_011522437.2(CLEC16A);XM_011522438.2(CLEC16A);XM_011522439.2(CLEC16A);XM_011522440.2(CLEC16A);XM_017023089.1(CLE…
GO:0033871	[heparan sulfate]-glucosamine 3-sulfotransferase 2 activity	molecular_function	3	45724	3	103695	0	0	2.26785	NM_006043.1(HS3ST2);XM_011546001.2(HS3ST2);XM_011546002.2(HS3ST2);
GO:1904425	negative regulation of GTP binding	biological_process	4	45724	4	103695	0	0	2.26785	NM_001010000.2(ARHGAP28);XM_005258144.1(ARHGAP28);XM_005258145.1(ARHGAP28);XM_005258146.2(ARHGAP28);
GO:0003096	renal sodium ion transport	biological_process	1	45724	1	103695	0	0	2.26785	NM_004252.4(SLC9A3R1);
GO:0032415	regulation of sodium:proton antiporter activity	biological_process	1	45724	1	103695	0	0	2.26785	NM_004252.4(SLC9A3R1);
GO:0034635	glutathione transport	biological_process	1	45724	1	103695	0	0	2.26785	NM_004252.4(SLC9A3R1);
GO:0044062	regulation of excretion	biological_process	2	45724	2	103695	0	0	2.26785	NM_004252.4(SLC9A3R1);NM_004646.3(NPHS1);
GO:0050780	dopamine receptor binding	molecular_function	1	45724	1	103695	0	0	2.26785	NM_004252.4(SLC9A3R1);
GO:0097291	renal phosphate ion absorption	biological_process	1	45724	1	103695	0	0	2.26785	NM_004252.4(SLC9A3R1);
GO:0033557	Slx1-Slx4 complex	cellular_component	7	45724	7	103695	0	0	2.26785	NM_001014999.2(SLX1A);NM_001015000.2(SLX1A);NM_024044.3(SLX1B);NM_032444.2(SLX4);NM_178044.2(SLX1B);XM_011522715.2(SLX4);XM_017023775.1(SLX4);
GO:0045368	positive regulation of interleukin-13 biosynthetic process	biological_process	3	45724	3	103695	0	0	2.26785	NM_001195286.1(IRF4);NM_002460.3(IRF4);XM_006715090.2(IRF4);
GO:0045622	regulation of T-helper cell differentiation	biological_process	3	45724	3	103695	0	0	2.26785	NM_001195286.1(IRF4);NM_002460.3(IRF4);XM_006715090.2(IRF4);
GO:0045834	positive regulation of lipid metabolic process	biological_process	8	45724	8	103695	0	0	2.26785	NM_020780.1(DISP3);XM_011541828.2(DISP3);XM_011541829.1(DISP3);XM_011541830.2(DISP3);XM_011541831.2(DISP3);XM_011541832.2(DISP3);XM_011541833.2(DISP3);XM_011541835.2(DISP3);
GO:0071415	cellular response to purine-containing compound	biological_process	8	45724	8	103695	0	0	2.26785	NM_001320350.1(TRPM2);NM_001320351.1(TRPM2);NM_001320352.1(TRPM2);NM_003307.3(TRPM2);XM_005261171.3(TRPM2);XM_011529736.2(TRPM2);XM_017028456.1(TRPM2);XM_017028457.1(TRPM2);
GO:0051978	lysophospholipid transporter activity	molecular_function	6	45724	6	103695	0	0	2.26785	NM_001136493.2(MFSD2A);NM_001287808.1(MFSD2A);NM_001287809.1(MFSD2A);NM_032793.4(MFSD2A);XM_005271285.1(MFSD2A);XM_011542312.2(MFSD2A);
GO:1990379	lipid transport across blood brain barrier	biological_process	6	45724	6	103695	0	0	2.26785	NM_001136493.2(MFSD2A);NM_001287808.1(MFSD2A);NM_001287809.1(MFSD2A);NM_032793.4(MFSD2A);XM_005271285.1(MFSD2A);XM_011542312.2(MFSD2A);
GO:0004342	glucosamine-6-phosphate deaminase activity	molecular_function	7	45724	7	103695	0	0	2.26785	NM_001270880.1(GNPDA2);NM_001270881.1(GNPDA2);NM_005471.4(GNPDA1);NM_138335.2(GNPDA2);XM_005268348.1(GNPDA1);XM_006714747.2(GNPDA1);XM_011537537.1(GNPDA1);
GO:0006043	glucosamine catabolic process	biological_process	7	45724	7	103695	0	0	2.26785	NM_001270880.1(GNPDA2);NM_001270881.1(GNPDA2);NM_005471.4(GNPDA1);NM_138335.2(GNPDA2);XM_005268348.1(GNPDA1);XM_006714747.2(GNPDA1);XM_011537537.1(GNPDA1);
GO:0006046	N-acetylglucosamine catabolic process	biological_process	15	45724	15	103695	0	0	2.26785	NM_001145815.1(AMDHD2);NM_001270880.1(GNPDA2);NM_001270881.1(GNPDA2);NM_005471.4(GNPDA1);NM_015944.3(AMDHD2);NM_138335.2(GNPDA2);XM_005268348.1(GNPDA1);XM_006714747.2(GNPDA1);XM_011537537.1(GNPDA1);XM_017023262.1(AMDHD2);XM_017023263.1(AMDHD2);XM_017023264.1(AMDHD2);XM_017023265.1(AMDHD2);XM_017023266.1(AMDHD2);XM_017023267.1(AMDHD2);
GO:0015368	calcium:cation antiporter activity	molecular_function	6	45724	6	103695	0	0	2.26785	NM_024959.2(SLC8B1);XM_006719607.2(SLC8B1);XM_011538749.2(SLC8B1);XM_011538750.2(SLC8B1);XM_011538752.2(SLC8B1);XM_017019978.1(SLC8B1);
GO:0086038	calcium:sodium antiporter activity involved in regulation of cardiac muscle cell membrane potential	molecular_function	6	45724	6	103695	0	0	2.26785	NM_024959.2(SLC8B1);XM_006719607.2(SLC8B1);XM_011538749.2(SLC8B1);XM_011538750.2(SLC8B1);XM_011538752.2(SLC8B1);XM_017019978.1(SLC8B1);
GO:1901623	regulation of lymphocyte chemotaxis	biological_process	6	45724	6	103695	0	0	2.26785	NM_024959.2(SLC8B1);XM_006719607.2(SLC8B1);XM_011538749.2(SLC8B1);XM_011538750.2(SLC8B1);XM_011538752.2(SLC8B1);XM_017019978.1(SLC8B1);
GO:0003247	post-embryonic cardiac muscle cell growth involved in heart morphogenesis	biological_process	9	45724	9	103695	0	0	2.26785	NM_001193285.2(SIRT6);NM_001321058.1(SIRT6);NM_001321059.1(SIRT6);NM_001321060.1(SIRT6);NM_001321061.1(SIRT6);NM_001321062.1(SIRT6);NM_001321063.1(SIRT6);NM_001321064.1(SIRT6);NM_016539.3(SIRT6);
GO:0005724	nuclear telomeric heterochromatin	cellular_component	9	45724	9	103695	0	0	2.26785	NM_001193285.2(SIRT6);NM_001321058.1(SIRT6);NM_001321059.1(SIRT6);NM_001321060.1(SIRT6);NM_001321061.1(SIRT6);NM_001321062.1(SIRT6);NM_001321063.1(SIRT6);NM_001321064.1(SIRT6);NM_016539.3(SIRT6);
GO:0031940	positive regulation of chromatin silencing at telomere	biological_process	9	45724	9	103695	0	0	2.26785	NM_001193285.2(SIRT6);NM_001321058.1(SIRT6);NM_001321059.1(SIRT6);NM_001321060.1(SIRT6);NM_001321061.1(SIRT6);NM_001321062.1(SIRT6);NM_001321063.1(SIRT6);NM_001321064.1(SIRT6);NM_016539.3(SIRT6);
GO:1905549	positive regulation of telomeric heterochromatin assembly	biological_process	9	45724	9	103695	0	0	2.26785	NM_001193285.2(SIRT6);NM_001321058.1(SIRT6);NM_001321059.1(SIRT6);NM_001321060.1(SIRT6);NM_001321061.1(SIRT6);NM_001321062.1(SIRT6);NM_001321063.1(SIRT6);NM_001321064.1(SIRT6);NM_016539.3(SIRT6);
GO:1905555	positive regulation blood vessel branching	biological_process	11	45724	11	103695	0	0	2.26785	NM_001193285.2(SIRT6);NM_001321058.1(SIRT6);NM_001321059.1(SIRT6);NM_001321060.1(SIRT6);NM_001321061.1(SIRT6);NM_001321062.1(SIRT6);NM_001321063.1(SIRT6);NM_001321064.1(SIRT6);NM_005157.5(ABL1);NM_007313.2(ABL1);NM_016539.3(SIRT6);
GO:0004475	mannose-1-phosphate guanylyltransferase activity	molecular_function	2	45724	2	103695	0	0	2.26785	NM_013334.3(GMPPB);NM_021971.2(GMPPB);
GO:0003168	Purkinje myocyte differentiation	biological_process	4	45724	4	103695	0	0	2.26785	NM_001166175.1(NKX2-5);NM_001166176.1(NKX2-5);NM_004387.3(NKX2-5);XM_017009071.1(NKX2-5);
GO:0003278	apoptotic process involved in heart morphogenesis	biological_process	6	45724	6	103695	0	0	2.26785	NM_001166175.1(NKX2-5);NM_001166176.1(NKX2-5);NM_001554.4(CYR61);NM_004387.3(NKX2-5);NM_021973.2(HAND2);XM_017009071.1(NKX2-5);
GO:0003285	septum secundum development	biological_process	4	45724	4	103695	0	0	2.26785	NM_001166175.1(NKX2-5);NM_001166176.1(NKX2-5);NM_004387.3(NKX2-5);XM_017009071.1(NKX2-5);
GO:0010736	serum response element binding	molecular_function	6	45724	6	103695	0	0	2.26785	NM_001166175.1(NKX2-5);NM_001166176.1(NKX2-5);NM_001292001.1(SRF);NM_003131.3(SRF);NM_004387.3(NKX2-5);XM_017009071.1(NKX2-5);
GO:0060928	atrioventricular node cell development	biological_process	5	45724	5	103695	0	0	2.26785	NM_001166175.1(NKX2-5);NM_001166176.1(NKX2-5);NM_004387.3(NKX2-5);NM_014757.4(MAML1);XM_017009071.1(NKX2-5);
GO:0060929	atrioventricular node cell fate commitment	biological_process	4	45724	4	103695	0	0	2.26785	NM_001166175.1(NKX2-5);NM_001166176.1(NKX2-5);NM_004387.3(NKX2-5);XM_017009071.1(NKX2-5);
GO:0008448	N-acetylglucosamine-6-phosphate deacetylase activity	molecular_function	8	45724	8	103695	0	0	2.26785	NM_001145815.1(AMDHD2);NM_015944.3(AMDHD2);XM_017023262.1(AMDHD2);XM_017023263.1(AMDHD2);XM_017023264.1(AMDHD2);XM_017023265.1(AMDHD2);XM_017023266.1(AMDHD2);XM_017023267.1(AMDHD2);
GO:0070898	RNA polymerase III transcriptional preinitiation complex assembly	biological_process	8	45724	8	103695	0	0	2.26785	NM_018429.2(BDP1);XM_011543511.2(BDP1);XM_011543512.2(BDP1);XM_017009630.1(BDP1);XM_017009631.1(BDP1);XM_017009632.1(BDP1);XM_017009633.1(BDP1);XM_017009634.1(BDP1);
GO:0003415	chondrocyte hypertrophy	biological_process	2	45724	2	103695	0	0	2.26785	NM_000346.3(SOX9);NM_016626.4(MEX3C);
GO:0060668	regulation of branching involved in salivary gland morphogenesis by extracellular matrix-epithelial cell signaling	biological_process	1	45724	1	103695	0	0	2.26785	NM_021229.3(NTN4);
GO:0007354	zygotic determination of anterior/posterior axis, embryo	biological_process	7	45724	7	103695	0	0	2.26785	NM_001291309.1(PCSK6);NM_002570.4(PCSK6);NM_138319.3(PCSK6);NM_138322.3(PCSK6);NM_138323.2(PCSK6);NM_138324.2(PCSK6);NM_138325.3(PCSK6);
GO:0032902	nerve growth factor production	biological_process	10	45724	10	103695	0	0	2.26785	NM_001289823.1(FURIN);NM_001289824.1(FURIN);NM_001291309.1(PCSK6);NM_002569.3(FURIN);NM_002570.4(PCSK6);NM_138319.3(PCSK6);NM_138322.3(PCSK6);NM_138323.2(PCSK6);NM_138324.2(PCSK6);NM_138325.3(PCSK6);
GO:0002001	renin secretion into blood stream	biological_process	6	45724	6	103695	0	0	2.26785	NM_001190482.1(PCSK5);NM_006200.5(PCSK5);XM_005252039.3(PCSK5);XM_011518769.2(PCSK5);XM_011518770.2(PCSK5);XM_017014800.1(PCSK5);
GO:0030323	respiratory tube development	biological_process	14	45724	14	103695	0	0	2.26785	NM_001190482.1(PCSK5);NM_001451.2(FOXF1);NM_004295.3(TRAF4);NM_006200.5(PCSK5);NM_016217.2(HECA);XM_005252039.3(PCSK5);XM_011518769.2(PCSK5);XM_011518770.2(PCSK5);XM_011525504.2(TRAF4);XM_011525505.2(TRAF4);XM_011525506.2(TRAF4);XM_011525507.2(TRAF4);XM_011525508.2(TRAF4);XM_017014800.1(PCSK5);
GO:0016938	kinesin I complex	cellular_component	8	45724	8	103695	0	0	2.26785	NM_001134774.1(KLC2);NM_001134775.1(KLC2);NM_001134776.1(KLC2);NM_001318734.1(KLC2);NM_022822.2(KLC2);XM_005274183.1(KLC2);XM_005274184.1(KLC2);XM_017018133.1(KLC2);
GO:0010814	substance P catabolic process	biological_process	8	45724	8	103695	0	0	2.26785	NM_001113347.1(ECE1);NM_001113348.1(ECE1);NM_001113349.1(ECE1);NM_001397.2(ECE1);XM_006710398.2(ECE1);XM_011540872.2(ECE1);XM_011540873.2(ECE1);XM_017000511.1(ECE1);
GO:0010816	calcitonin catabolic process	biological_process	8	45724	8	103695	0	0	2.26785	NM_001113347.1(ECE1);NM_001113348.1(ECE1);NM_001113349.1(ECE1);NM_001397.2(ECE1);XM_006710398.2(ECE1);XM_011540872.2(ECE1);XM_011540873.2(ECE1);XM_017000511.1(ECE1);
GO:0031302	intrinsic component of endosome membrane	cellular_component	8	45724	8	103695	0	0	2.26785	NM_001113347.1(ECE1);NM_001113348.1(ECE1);NM_001113349.1(ECE1);NM_001397.2(ECE1);XM_006710398.2(ECE1);XM_011540872.2(ECE1);XM_011540873.2(ECE1);XM_017000511.1(ECE1);
GO:0034959	endothelin maturation	biological_process	8	45724	8	103695	0	0	2.26785	NM_001113347.1(ECE1);NM_001113348.1(ECE1);NM_001113349.1(ECE1);NM_001397.2(ECE1);XM_006710398.2(ECE1);XM_011540872.2(ECE1);XM_011540873.2(ECE1);XM_017000511.1(ECE1);
GO:0008426	protein kinase C inhibitor activity	molecular_function	3	45724	3	103695	0	0	2.26785	NM_001540.3(HSPB1);NM_006142.3(SFN);NM_012479.3(YWHAG);
GO:0032971	regulation of muscle filament sliding	biological_process	2	45724	2	103695	0	0	2.26785	NM_000256.3(MYBPC3);NM_033118.3(MYLK2);
GO:0046554	malate dehydrogenase (NADP+) activity	molecular_function	3	45724	3	103695	0	0	2.26785	NM_001282403.1(MDH2);NM_001282404.1(MDH2);NM_005918.3(MDH2);
GO:0001743	optic placode formation	biological_process	12	45724	12	103695	0	0	2.26785	NM_003502.3(AXIN1);NM_181050.2(AXIN1);XM_011522682.2(AXIN1);XM_011522683.2(AXIN1);XM_011522684.2(AXIN1);XM_011522686.1(AXIN1);XM_017023743.1(AXIN1);XM_017023744.1(AXIN1);XM_017023745.1(AXIN1);XM_017023746.1(AXIN1);XM_017023747.1(AXIN1);XM_017023748.1(AXIN1);
GO:0021797	forebrain anterior/posterior pattern specification	biological_process	18	45724	18	103695	0	0	2.26785	NM_001024613.3(FEZF1);NM_001160264.2(FEZF1);NM_003502.3(AXIN1);NM_005413.3(SIX3);NM_005430.3(WNT1);NM_181050.2(AXIN1);XM_005250337.3(FEZF1);XM_011516202.2(FEZF1);XM_011522682.2(AXIN1);XM_011522683.2(AXIN1);XM_011522684.2(AXIN1);XM_011522686.1(AXIN1);XM_017023743.1(AXIN1);XM_017023744.1(AXIN1);XM_017023745.1(AXIN1);XM_017023746.1(AXIN1);XM_017023747.1(AXIN1);XM_017023748.1(AXIN1);
GO:0021881	Wnt-activated signaling pathway involved in forebrain neuron fate commitment	biological_process	12	45724	12	103695	0	0	2.26785	NM_003502.3(AXIN1);NM_181050.2(AXIN1);XM_011522682.2(AXIN1);XM_011522683.2(AXIN1);XM_011522684.2(AXIN1);XM_011522686.1(AXIN1);XM_017023743.1(AXIN1);XM_017023744.1(AXIN1);XM_017023745.1(AXIN1);XM_017023746.1(AXIN1);XM_017023747.1(AXIN1);XM_017023748.1(AXIN1);
GO:0048320	axial mesoderm formation	biological_process	12	45724	12	103695	0	0	2.26785	NM_003502.3(AXIN1);NM_181050.2(AXIN1);XM_011522682.2(AXIN1);XM_011522683.2(AXIN1);XM_011522684.2(AXIN1);XM_011522686.1(AXIN1);XM_017023743.1(AXIN1);XM_017023744.1(AXIN1);XM_017023745.1(AXIN1);XM_017023746.1(AXIN1);XM_017023747.1(AXIN1);XM_017023748.1(AXIN1);
GO:0060823	canonical Wnt signaling pathway involved in neural plate anterior/posterior pattern formation	biological_process	12	45724	12	103695	0	0	2.26785	NM_003502.3(AXIN1);NM_181050.2(AXIN1);XM_011522682.2(AXIN1);XM_011522683.2(AXIN1);XM_011522684.2(AXIN1);XM_011522686.1(AXIN1);XM_017023743.1(AXIN1);XM_017023744.1(AXIN1);XM_017023745.1(AXIN1);XM_017023746.1(AXIN1);XM_017023747.1(AXIN1);XM_017023748.1(AXIN1);
GO:0006061	sorbitol biosynthetic process	biological_process	2	45724	2	103695	0	0	2.26785	NM_001628.2(AKR1B1);XM_005250234.3(AKR1B1);
GO:0032838	plasma membrane bounded cell projection cytoplasm	cellular_component	2	45724	2	103695	0	0	2.26785	NM_001628.2(AKR1B1);XM_005250234.3(AKR1B1);
GO:0043795	glyceraldehyde oxidoreductase activity	molecular_function	2	45724	2	103695	0	0	2.26785	NM_001628.2(AKR1B1);XM_005250234.3(AKR1B1);
GO:0072061	inner medullary collecting duct development	biological_process	8	45724	8	103695	0	0	2.26785	NM_001286350.1(DACT2);NM_001286351.1(DACT2);NM_001628.2(AKR1B1);NM_058238.2(WNT7B);NM_214462.4(DACT2);XM_005250234.3(AKR1B1);XM_011530366.1(WNT7B);XM_011535507.2(DACT2);
GO:0097238	cellular response to methylglyoxal	biological_process	2	45724	2	103695	0	0	2.26785	NM_001628.2(AKR1B1);XM_005250234.3(AKR1B1);
GO:0072249	metanephric glomerular visceral epithelial cell development	biological_process	7	45724	7	103695	0	0	2.26785	NM_001297575.1(NPHS2);NM_002292.3(LAMB2);NM_014625.3(NPHS2);XM_005245483.3(NPHS2);XM_005265127.3(LAMB2);XM_017002298.1(NPHS2);XM_017002299.1(NPHS2);
GO:0005308	creatine transmembrane transporter activity	molecular_function	7	45724	7	103695	0	0	2.26785	NM_001142805.1(SLC6A8);NM_001142806.1(SLC6A8);NM_005629.3(SLC6A8);NM_213606.3(SLC16A12);XM_017016237.1(SLC16A12);XM_017016238.1(SLC16A12);XM_017016239.1(SLC16A12);
GO:0015881	creatine transmembrane transport	biological_process	7	45724	7	103695	0	0	2.26785	NM_001142805.1(SLC6A8);NM_001142806.1(SLC6A8);NM_005629.3(SLC6A8);NM_213606.3(SLC16A12);XM_017016237.1(SLC16A12);XM_017016238.1(SLC16A12);XM_017016239.1(SLC16A12);
GO:0034699	response to luteinizing hormone	biological_process	5	45724	5	103695	0	0	2.26785	NM_001195683.1(TGFBR3);NM_001195684.1(TGFBR3);NM_003243.4(TGFBR3);XM_006710867.2(TGFBR3);XM_006710868.2(TGFBR3);
GO:0060318	definitive erythrocyte differentiation	biological_process	10	45724	10	103695	0	0	2.26785	NM_001195683.1(TGFBR3);NM_001195684.1(TGFBR3);NM_003243.4(TGFBR3);NM_153813.2(ZFPM1);XM_006710867.2(TGFBR3);XM_006710868.2(TGFBR3);XM_011522912.2(ZFPM1);XM_011522914.2(ZFPM1);XM_011522917.2(ZFPM1);XM_017022982.1(ZFPM1);
GO:0060939	epicardium-derived cardiac fibroblast cell development	biological_process	5	45724	5	103695	0	0	2.26785	NM_001195683.1(TGFBR3);NM_001195684.1(TGFBR3);NM_003243.4(TGFBR3);XM_006710867.2(TGFBR3);XM_006710868.2(TGFBR3);
GO:0070123	transforming growth factor beta receptor activity, type III	molecular_function	5	45724	5	103695	0	0	2.26785	NM_001195683.1(TGFBR3);NM_001195684.1(TGFBR3);NM_003243.4(TGFBR3);XM_006710867.2(TGFBR3);XM_006710868.2(TGFBR3);
GO:0042564	NLS-dependent protein nuclear import complex	cellular_component	3	45724	3	103695	0	0	2.26785	NM_001105538.1(MYBBP1A);NM_014520.3(MYBBP1A);XM_011523616.2(MYBBP1A);
GO:0001727	lipid kinase activity	molecular_function	9	45724	9	103695	0	0	2.26785	NM_002646.3(PIK3C2B);XM_005245257.2(PIK3C2B);XM_005245258.3(PIK3C2B);XM_011509630.2(PIK3C2B);XM_011509631.2(PIK3C2B);XM_011509633.2(PIK3C2B);XM_017001473.1(PIK3C2B);XM_017001474.1(PIK3C2B);XM_017001475.1(PIK3C2B);
GO:1904800	negative regulation of neuron remodeling	biological_process	12	45724	12	103695	0	0	2.26785	NM_018014.3(BCL11A);NM_022893.3(BCL11A);NM_138559.1(BCL11A);XM_011532909.1(BCL11A);XM_011532910.1(BCL11A);XM_011532912.1(BCL11A);XM_017004333.1(BCL11A);XM_017004334.1(BCL11A);XM_017004335.1(BCL11A);XM_017004336.1(BCL11A);XM_017004337.1(BCL11A);XM_017004338.1(BCL11A);
GO:2000173	negative regulation of branching morphogenesis of a nerve	biological_process	12	45724	12	103695	0	0	2.26785	NM_018014.3(BCL11A);NM_022893.3(BCL11A);NM_138559.1(BCL11A);XM_011532909.1(BCL11A);XM_011532910.1(BCL11A);XM_011532912.1(BCL11A);XM_017004333.1(BCL11A);XM_017004334.1(BCL11A);XM_017004335.1(BCL11A);XM_017004336.1(BCL11A);XM_017004337.1(BCL11A);XM_017004338.1(BCL11A);
GO:0030677	ribonuclease P complex	cellular_component	1	45724	1	103695	0	0	2.26785	NM_006627.2(POP4);
GO:0033204	ribonuclease P RNA binding	molecular_function	1	45724	1	103695	0	0	2.26785	NM_006627.2(POP4);
GO:0035014	phosphatidylinositol 3-kinase regulator activity	molecular_function	22	45724	22	103695	0	0	2.26785	NM_001163673.1(WDR81);NM_001163809.1(WDR81);NM_001163811.1(WDR81);NM_001242466.1(PIK3R1);NM_001314052.1(KLF4);NM_004235.5(KLF4);NM_014149.3(WDR91);NM_152348.3(WDR81);NM_181504.3(PIK3R1);NM_181523.2(PIK3R1);NM_181524.1(PIK3R1);XM_005248542.3(PIK3R1);XM_011516083.2(WDR91);XM_011516086.2(WDR91);XM_011523651.2(WDR81);XM_011543493.2(PIK3R1);XM_017009585.1(PIK3R1);XM_017009586.1(PIK3R1);XM_017012070.1(…
GO:0007386	compartment pattern specification	biological_process	10	45724	10	103695	0	0	2.26785	NM_001040167.1(LFNG);NM_001040168.1(LFNG);NM_001166355.1(LFNG);NM_002304.2(LFNG);NM_005618.3(DLL1);NM_016941.3(DLL3);NM_017617.4(NOTCH1);NM_203486.2(DLL3);XM_005266934.3(DLL1);XM_011518717.2(NOTCH1);
GO:0021688	cerebellar molecular layer formation	biological_process	2	45724	2	103695	0	0	2.26785	NM_005618.3(DLL1);XM_005266934.3(DLL1);
GO:0045608	negative regulation of inner ear auditory receptor cell differentiation	biological_process	5	45724	5	103695	0	0	2.26785	NM_005524.3(HES1);NM_005618.3(DLL1);NM_017617.4(NOTCH1);XM_005266934.3(DLL1);XM_011518717.2(NOTCH1);
GO:0046331	lateral inhibition	biological_process	3	45724	3	103695	0	0	2.26785	NM_005524.3(HES1);NM_005618.3(DLL1);XM_005266934.3(DLL1);
GO:0048631	regulation of skeletal muscle tissue growth	biological_process	2	45724	2	103695	0	0	2.26785	NM_005618.3(DLL1);XM_005266934.3(DLL1);
GO:0060853	Notch signaling pathway involved in arterial endothelial cell fate commitment	biological_process	2	45724	2	103695	0	0	2.26785	NM_005618.3(DLL1);XM_005266934.3(DLL1);
GO:0098773	skin epidermis development	biological_process	2	45724	2	103695	0	0	2.26785	NM_005618.3(DLL1);XM_005266934.3(DLL1);
GO:0004334	fumarylacetoacetase activity	molecular_function	1	45724	1	103695	0	0	2.26785	NM_000137.2(FAH);
GO:0035791	platelet-derived growth factor receptor-beta signaling pathway	biological_process	9	45724	9	103695	0	0	2.26785	NM_001278618.1(PTPN1);NM_002609.3(PDGFRB);NM_002827.3(PTPN1);NM_005157.5(ABL1);NM_006207.2(PDGFRL);NM_007313.2(ABL1);XM_005268464.2(PDGFRB);XM_011537658.1(PDGFRB);XM_011537659.1(PDGFRB);
GO:2000646	positive regulation of receptor catabolic process	biological_process	14	45724	14	103695	0	0	2.26785	NM_001257137.2(ITCH);NM_001257138.2(ITCH);NM_001278618.1(PTPN1);NM_001324197.1(ITCH);NM_001324198.1(ITCH);NM_002827.3(PTPN1);NM_031483.6(ITCH);NM_138287.3(DTX3L);XM_005260570.1(ITCH);XM_011529079.1(ITCH);XM_017028089.1(ITCH);XM_017028090.1(ITCH);XM_017028091.1(ITCH);XM_017028092.1(ITCH);
GO:0060648	mammary gland bud morphogenesis	biological_process	2	45724	2	103695	0	0	2.26785	NM_015464.2(SOSTDC1);XM_017011943.1(SOSTDC1);
GO:0051656	establishment of organelle localization	biological_process	9	45724	9	103695	0	0	2.26785	NM_001183.5(ATP6AP1);NM_014675.4(CROCC);XM_006711058.3(CROCC);XM_011531179.1(ATP6AP1);XM_011542468.1(CROCC);XM_011542470.2(CROCC);XM_017002913.1(CROCC);XM_017002914.1(CROCC);XM_017002915.1(CROCC);
GO:0051413	response to cortisone	biological_process	4	45724	4	103695	0	0	2.26785	NM_000404.3(GLB1);NM_001079811.2(GLB1);NM_001135602.2(GLB1);NM_001317040.1(GLB1);
GO:1904016	response to Thyroglobulin triiodothyronine	biological_process	5	45724	5	103695	0	0	2.26785	NM_000404.3(GLB1);NM_001079811.2(GLB1);NM_001135602.2(GLB1);NM_001317040.1(GLB1);NM_006516.2(SLC2A1);
GO:0097536	thymus epithelium morphogenesis	biological_process	14	45724	14	103695	0	0	2.26785	NM_000383.3(AIRE);NM_003593.2(FOXN1);XM_005258046.3(FOXN1);XM_011525358.1(FOXN1);XM_011525359.1(FOXN1);XM_011525362.1(FOXN1);XM_011525367.1(FOXN1);XM_011525368.2(FOXN1);XM_011525369.2(FOXN1);XM_011525370.2(FOXN1);XM_017025228.1(FOXN1);XM_017025229.1(FOXN1);XM_017025230.1(FOXN1);XM_017025231.1(FOXN1);
GO:1902232	regulation of positive thymic T cell selection	biological_process	13	45724	13	103695	0	0	2.26785	NM_003593.2(FOXN1);XM_005258046.3(FOXN1);XM_011525358.1(FOXN1);XM_011525359.1(FOXN1);XM_011525362.1(FOXN1);XM_011525367.1(FOXN1);XM_011525368.2(FOXN1);XM_011525369.2(FOXN1);XM_011525370.2(FOXN1);XM_017025228.1(FOXN1);XM_017025229.1(FOXN1);XM_017025230.1(FOXN1);XM_017025231.1(FOXN1);
GO:0098633	collagen fibril binding	molecular_function	5	45724	5	103695	0	0	2.26785	NM_138481.1(CHADL);XM_005261370.3(CHADL);XM_011529932.2(CHADL);XM_011529933.2(CHADL);XM_011529934.2(CHADL);
GO:1904027	negative regulation of collagen fibril organization	biological_process	5	45724	5	103695	0	0	2.26785	NM_138481.1(CHADL);XM_005261370.3(CHADL);XM_011529932.2(CHADL);XM_011529933.2(CHADL);XM_011529934.2(CHADL);
GO:0046525	xylosylprotein 4-beta-galactosyltransferase activity	molecular_function	3	45724	3	103695	0	0	2.26785	NM_007255.2(B4GALT7);XM_006714816.3(B4GALT7);XM_017008999.1(B4GALT7);
GO:0008812	choline dehydrogenase activity	molecular_function	9	45724	9	103695	0	0	2.26785	NM_018397.4(CHDH);XM_006713250.3(CHDH);XM_006713251.3(CHDH);XM_006713252.3(CHDH);XM_011533938.2(CHDH);XM_011533939.2(CHDH);XM_017006797.1(CHDH);XM_017006798.1(CHDH);XM_017006799.1(CHDH);
GO:1904274	tricellular tight junction assembly	biological_process	8	45724	8	103695	0	0	2.26785	NM_001260489.1(LSR);NM_001260490.1(LSR);NM_015925.6(LSR);NM_205834.3(LSR);NM_205835.3(LSR);XM_005258980.1(LSR);XM_005258982.1(LSR);XM_011527026.1(LSR);
GO:1900148	negative regulation of Schwann cell migration	biological_process	4	45724	4	103695	0	0	2.26785	NM_022075.4(CERS2);NM_181746.3(CERS2);XM_011509451.2(CERS2);XM_011509452.2(CERS2);
GO:1905045	negative regulation of Schwann cell proliferation involved in axon regeneration	biological_process	4	45724	4	103695	0	0	2.26785	NM_022075.4(CERS2);NM_181746.3(CERS2);XM_011509451.2(CERS2);XM_011509452.2(CERS2);
GO:0004666	prostaglandin-endoperoxide synthase activity	molecular_function	12	45724	12	103695	0	0	2.26785	NM_000962.3(PTGS1);NM_000963.3(PTGS2);NM_001271164.1(PTGS1);NM_001271165.1(PTGS1);NM_001271166.1(PTGS1);NM_001271367.1(PTGS1);NM_001271368.1(PTGS1);NM_080591.2(PTGS1);XM_005252105.3(PTGS1);XM_011518875.2(PTGS1);XM_011518876.2(PTGS1);XM_017014929.1(PTGS1);
GO:0051695	actin filament uncapping	biological_process	3	45724	3	103695	0	0	2.26785	NM_001103.3(ACTN2);NM_001278343.1(ACTN2);NM_001278344.1(ACTN2);
GO:0090044	positive regulation of tubulin deacetylation	biological_process	1	45724	1	103695	0	0	2.26785	NM_002027.2(FNTA);
GO:0035581	sequestering of extracellular ligand from receptor	biological_process	13	45724	13	103695	0	0	2.26785	NM_002389.4(CD46);NM_153826.3(CD46);NM_172350.2(CD46);NM_172351.2(CD46);NM_172352.2(CD46);NM_172353.2(CD46);NM_172359.2(CD46);NM_172361.2(CD46);XM_011509563.1(CD46);XM_011509564.1(CD46);XM_017001308.1(CD46);XM_017001309.1(CD46);XM_017001310.1(CD46);
GO:0008352	katanin complex	cellular_component	11	45724	11	103695	0	0	2.26785	NM_005886.2(KATNB1);XM_005255772.4(KATNB1);XM_006721121.3(KATNB1);XM_006721122.2(KATNB1);XM_006721123.3(KATNB1);XM_011522810.2(KATNB1);XM_017022860.1(KATNB1);XM_017022861.1(KATNB1);XM_017022862.1(KATNB1);XM_017022863.1(KATNB1);XM_017022864.1(KATNB1);
GO:1905513	negative regulation of short-term synaptic potentiation	biological_process	8	45724	8	103695	0	0	2.26785	NM_001256442.1(PRRT2);NM_001256443.1(PRRT2);NM_145239.2(PRRT2);XM_011545715.2(PRRT2);XM_011545716.2(PRRT2);XM_017022887.1(PRRT2);XM_017022888.1(PRRT2);XM_017022889.1(PRRT2);
GO:0021834	chemorepulsion involved in embryonic olfactory bulb interneuron precursor migration	biological_process	12	45724	12	103695	0	0	2.26785	NM_001271946.1(SLIT3);NM_001289135.2(SLIT2);NM_001289136.2(SLIT2);NM_003061.2(SLIT1);NM_003062.3(SLIT3);NM_004787.3(SLIT2);XM_005248211.3(SLIT2);XM_006713986.3(SLIT2);XM_011513909.2(SLIT2);XM_011513910.2(SLIT2);XM_017008845.1(SLIT2);XM_017009779.1(SLIT3);
GO:0021972	corticospinal neuron axon guidance through spinal cord	biological_process	8	45724	8	103695	0	0	2.26785	NM_001289135.2(SLIT2);NM_001289136.2(SLIT2);NM_004787.3(SLIT2);XM_005248211.3(SLIT2);XM_006713986.3(SLIT2);XM_011513909.2(SLIT2);XM_011513910.2(SLIT2);XM_017008845.1(SLIT2);
GO:0050929	induction of negative chemotaxis	biological_process	8	45724	8	103695	0	0	2.26785	NM_001289135.2(SLIT2);NM_001289136.2(SLIT2);NM_004787.3(SLIT2);XM_005248211.3(SLIT2);XM_006713986.3(SLIT2);XM_011513909.2(SLIT2);XM_011513910.2(SLIT2);XM_017008845.1(SLIT2);
GO:0055065	metal ion homeostasis	biological_process	20	45724	20	103695	0	0	2.26785	NM_001162861.2(COX11);NM_001162862.2(COX11);NM_001267036.1(SLC7A8);NM_001267037.1(SLC7A8);NM_001321518.1(COX11);NM_004375.4(COX11);NM_012244.3(SLC7A8);NM_020184.3(CNNM4);NM_182728.2(SLC7A8);XM_005263914.3(CNNM4);XM_005263915.3(CNNM4);XM_011510955.2(CNNM4);XM_011510956.2(CNNM4);XM_011524342.2(COX11);XM_017003799.1(CNNM4);XM_017024192.1(COX11);XM_017024193.1(COX11);XM_017024194.1(COX11);XM_01702419…
GO:0086020	gap junction channel activity involved in SA node cell-atrial cardiac muscle cell electrical coupling	molecular_function	8	45724	8	103695	0	0	2.26785	NM_001080383.1(GJC1);NM_005266.6(GJA5);NM_005497.3(GJC1);NM_181703.3(GJA5);XM_005256920.1(GJC1);XM_005256921.1(GJC1);XM_005272951.4(GJA5);XM_017001044.1(GJA5);
GO:0086021	SA node cell to atrial cardiac muscle cell communication by electrical coupling	biological_process	8	45724	8	103695	0	0	2.26785	NM_001080383.1(GJC1);NM_005266.6(GJA5);NM_005497.3(GJC1);NM_181703.3(GJA5);XM_005256920.1(GJC1);XM_005256921.1(GJC1);XM_005272951.4(GJA5);XM_017001044.1(GJA5);
GO:0005584	collagen type I trimer	cellular_component	5	45724	5	103695	0	0	2.26785	NM_000088.3(COL1A1);NM_000089.3(COL1A2);XM_005257058.3(COL1A1);XM_005257059.4(COL1A1);XM_011524341.1(COL1A1);
GO:0033186	CAF-1 complex	cellular_component	11	45724	11	103695	0	0	2.26785	NM_001135255.1(RBBP4);NM_001135256.1(RBBP4);NM_005441.2(CHAF1B);NM_005483.2(CHAF1A);NM_005610.2(RBBP4);XM_011527605.2(CHAF1A);XM_011527606.2(CHAF1A);XM_011527607.2(CHAF1A);XM_011529755.2(CHAF1B);XM_017028477.1(CHAF1B);XM_017028478.1(CHAF1B);
GO:0000323	lytic vacuole	cellular_component	8	45724	8	103695	0	0	2.26785	NM_003369.3(UVRAG);XM_011545226.2(UVRAG);XM_011545227.2(UVRAG);XM_011545228.2(UVRAG);XM_017018224.1(UVRAG);XM_017018225.1(UVRAG);XM_017018226.1(UVRAG);XM_017018227.1(UVRAG);
GO:0070418	DNA-dependent protein kinase complex	cellular_component	8	45724	8	103695	0	0	2.26785	NM_003369.3(UVRAG);XM_011545226.2(UVRAG);XM_011545227.2(UVRAG);XM_011545228.2(UVRAG);XM_017018224.1(UVRAG);XM_017018225.1(UVRAG);XM_017018226.1(UVRAG);XM_017018227.1(UVRAG);
GO:0016497	substance K receptor activity	molecular_function	1	45724	1	103695	0	0	2.26785	NM_001057.2(TACR2);
GO:0033685	negative regulation of luteinizing hormone secretion	biological_process	9	45724	9	103695	0	0	2.26785	NM_000756.3(CRH);NM_000912.4(OPRK1);NM_001057.2(TACR2);NM_001282904.1(OPRK1);NM_001318497.1(OPRK1);XM_017013090.1(CRH);XM_017013091.1(CRH);XM_017013092.1(CRH);XM_017013093.1(CRH);
GO:1900164	nodal signaling pathway involved in determination of lateral mesoderm left/right asymmetry	biological_process	5	45724	5	103695	0	0	2.26785	NM_001168388.2(CITED2);NM_001168389.2(CITED2);NM_003923.2(FOXH1);NM_006079.4(CITED2);NM_018055.4(NODAL);
GO:0017057	6-phosphogluconolactonase activity	molecular_function	8	45724	8	103695	0	0	2.26785	NM_001282587.1(H6PD);NM_004285.3(H6PD);NM_012088.2(PGLS);XM_005263540.4(H6PD);XM_006711052.3(H6PD);XM_011527897.2(PGLS);XM_017002865.1(H6PD);XM_017002866.1(H6PD);
GO:0047936	glucose 1-dehydrogenase [NAD(P)] activity	molecular_function	6	45724	6	103695	0	0	2.26785	NM_001282587.1(H6PD);NM_004285.3(H6PD);XM_005263540.4(H6PD);XM_006711052.3(H6PD);XM_017002865.1(H6PD);XM_017002866.1(H6PD);
GO:0043969	histone H2B acetylation	biological_process	2	45724	2	103695	0	0	2.26785	NM_001429.3(EP300);XM_006724165.3(EP300);
GO:0061920	protein propionyltransferase activity	molecular_function	2	45724	2	103695	0	0	2.26785	NM_001429.3(EP300);XM_006724165.3(EP300);
GO:0061921	peptidyl-lysine propionylation	biological_process	2	45724	2	103695	0	0	2.26785	NM_001429.3(EP300);XM_006724165.3(EP300);
GO:0140065	peptide butyryltransferase activity	molecular_function	2	45724	2	103695	0	0	2.26785	NM_001429.3(EP300);XM_006724165.3(EP300);
GO:0140066	peptidyl-lysine crotonylation	biological_process	2	45724	2	103695	0	0	2.26785	NM_001429.3(EP300);XM_006724165.3(EP300);
GO:0140067	peptidyl-lysine butyrylation	biological_process	2	45724	2	103695	0	0	2.26785	NM_001429.3(EP300);XM_006724165.3(EP300);
GO:0140068	histone crotonyltransferase activity	molecular_function	2	45724	2	103695	0	0	2.26785	NM_001429.3(EP300);XM_006724165.3(EP300);
GO:0140069	histone butyryltransferase activity	molecular_function	2	45724	2	103695	0	0	2.26785	NM_001429.3(EP300);XM_006724165.3(EP300);
GO:0098534	centriole assembly	biological_process	11	45724	11	103695	0	0	2.26785	NM_001190787.1(MCIDAS);NM_001193357.1(NUP62);NM_001198836.1(RBM14);NM_001198837.1(RBM14);NM_001950.3(E2F4);NM_006328.3(RBM14);NM_012346.4(NUP62);NM_016553.4(NUP62);NM_153718.3(NUP62);NM_153719.3(NUP62);XM_017009439.1(MCIDAS);
GO:0005691	U6atac snRNP	cellular_component	3	45724	3	103695	0	0	2.26785	NM_014706.3(SART3);XM_005269241.4(SART3);XM_011539026.2(SART3);
GO:0030624	U6atac snRNA binding	molecular_function	3	45724	3	103695	0	0	2.26785	NM_014706.3(SART3);XM_005269241.4(SART3);XM_011539026.2(SART3);
GO:0071002	U4atac/U6atac snRNP	cellular_component	3	45724	3	103695	0	0	2.26785	NM_014706.3(SART3);XM_005269241.4(SART3);XM_011539026.2(SART3);
GO:1903586	positive regulation of histone deubiquitination	biological_process	3	45724	3	103695	0	0	2.26785	NM_014706.3(SART3);XM_005269241.4(SART3);XM_011539026.2(SART3);
GO:0010021	amylopectin biosynthetic process	biological_process	1	45724	1	103695	0	0	2.26785	NM_001042.2(SLC2A4);
GO:0044381	glucose import in response to insulin stimulus	biological_process	2	45724	2	103695	0	0	2.26785	NM_001042.2(SLC2A4);NM_172367.2(TUSC5);
GO:1902253	regulation of intrinsic apoptotic signaling pathway by p53 class mediator	biological_process	4	45724	4	103695	0	0	2.26785	NM_001129981.2(ANKRD2);NM_001291218.1(ANKRD2);NM_001291219.1(ANKRD2);NM_020349.3(ANKRD2);
GO:0004085	butyryl-CoA dehydrogenase activity	molecular_function	2	45724	2	103695	0	0	2.26785	NM_000017.3(ACADS);NM_001302554.1(ACADS);
GO:0046359	butyrate catabolic process	biological_process	2	45724	2	103695	0	0	2.26785	NM_000017.3(ACADS);NM_001302554.1(ACADS);
GO:0098840	protein transport along microtubule	biological_process	26	45724	26	103695	0	0	2.26785	NM_001080429.2(CAMSAP3);NM_001244008.1(KIF1A);NM_001320705.1(KIF1A);NM_004321.6(KIF1A);NM_020902.1(CAMSAP3);XM_005247022.1(KIF1A);XM_005247024.1(KIF1A);XM_005247027.1(KIF1A);XM_005247028.2(KIF1A);XM_005272491.3(CAMSAP3);XM_006712605.1(KIF1A);XM_011511364.1(KIF1A);XM_011511365.1(KIF1A);XM_011511366.2(KIF1A);XM_011511367.1(KIF1A);XM_011528154.2(CAMSAP3);XM_017004383.1(KIF1A);XM_017004384.1(KIF1A);X…
GO:0032535	regulation of cellular component size	biological_process	3	45724	3	103695	0	0	2.26785	NM_000314.6(PTEN);NM_001304717.2(PTEN);NM_001304718.1(PTEN);
GO:0033032	regulation of myeloid cell apoptotic process	biological_process	7	45724	7	103695	0	0	2.26785	NM_000314.6(PTEN);NM_001190918.1(THRA);NM_001190919.1(THRA);NM_001304717.2(PTEN);NM_001304718.1(PTEN);NM_003250.5(THRA);NM_199334.3(THRA);
GO:0097107	postsynaptic density assembly	biological_process	15	45724	15	103695	0	0	2.26785	NM_000314.6(PTEN);NM_001304717.2(PTEN);NM_001304718.1(PTEN);NM_012309.4(SHANK2);NM_016148.3(SHANK1);NM_033517.1(SHANK3);NM_133266.4(SHANK2);XM_005277932.3(SHANK2);XM_006723233.3(SHANK1);XM_011527013.2(SHANK1);XM_011527014.2(SHANK1);XM_017017387.1(SHANK2);XM_017017388.1(SHANK2);XM_017017389.1(SHANK2);XM_017017390.1(SHANK2);
GO:2000808	negative regulation of synaptic vesicle clustering	biological_process	3	45724	3	103695	0	0	2.26785	NM_000314.6(PTEN);NM_001304717.2(PTEN);NM_001304718.1(PTEN);
GO:0002522	leukocyte migration involved in immune response	biological_process	7	45724	7	103695	0	0	2.26785	NM_001172129.1(HCK);NM_001172130.1(HCK);NM_001172131.1(HCK);NM_001172132.1(HCK);NM_001172133.1(HCK);NM_002110.3(HCK);NM_004479.3(FUT7);
GO:0002758	innate immune response-activating signal transduction	biological_process	6	45724	6	103695	0	0	2.26785	NM_001172129.1(HCK);NM_001172130.1(HCK);NM_001172131.1(HCK);NM_001172132.1(HCK);NM_001172133.1(HCK);NM_002110.3(HCK);
GO:0043299	leukocyte degranulation	biological_process	6	45724	6	103695	0	0	2.26785	NM_001172129.1(HCK);NM_001172130.1(HCK);NM_001172131.1(HCK);NM_001172132.1(HCK);NM_001172133.1(HCK);NM_002110.3(HCK);
GO:0015299	solute:proton antiporter activity	molecular_function	19	45724	19	103695	0	0	2.26785	NM_003047.4(SLC9A1);NM_017905.4(TMCO3);XM_006719969.1(TMCO3);XM_011537498.2(TMCO3);XM_011537501.2(TMCO3);XM_011537502.2(TMCO3);XM_011537504.2(TMCO3);XM_011537506.2(TMCO3);XM_011537507.2(TMCO3);XM_011537509.2(TMCO3);XM_011542021.2(SLC9A1);XM_017020629.1(TMCO3);XM_017020630.1(TMCO3);XM_017020631.1(TMCO3);XM_017020632.1(TMCO3);XM_017020633.1(TMCO3);XM_017020634.1(TMCO3);XM_017020635.1(TMCO3);XM_0170…
GO:0086040	sodium:proton antiporter activity involved in regulation of cardiac muscle cell membrane potential	molecular_function	2	45724	2	103695	0	0	2.26785	NM_003047.4(SLC9A1);XM_011542021.2(SLC9A1);
GO:0090533	cation-transporting ATPase complex	cellular_component	2	45724	2	103695	0	0	2.26785	NM_003047.4(SLC9A1);XM_011542021.2(SLC9A1);
GO:0090241	negative regulation of histone H4 acetylation	biological_process	17	45724	17	103695	0	0	2.26785	NM_001012614.1(CTBP1);NM_001080547.1(SPI1);NM_001328.2(CTBP1);NM_003120.2(SPI1);XM_005272261.3(CTBP1);XM_005272263.4(CTBP1);XM_011513395.2(CTBP1);XM_011513396.2(CTBP1);XM_011513397.2(CTBP1);XM_011520307.1(SPI1);XM_017007762.1(CTBP1);XM_017007763.1(CTBP1);XM_017007764.1(CTBP1);XM_017007765.1(CTBP1);XM_017007766.1(CTBP1);XM_017007767.1(CTBP1);XM_017018173.1(SPI1);
GO:0004743	pyruvate kinase activity	molecular_function	18	45724	18	103695	0	0	2.26785	NM_000298.5(PKLR);NM_001206796.2(PKM);NM_001206797.2(PKM);NM_001206798.2(PKM);NM_001206799.1(PKM);NM_001316318.1(PKM);NM_002654.5(PKM);NM_181871.3(PKLR);NM_182470.3(PKM);NM_182471.3(PKM);XM_005254443.1(PKM);XM_005254445.4(PKM);XM_006711386.3(PKLR);XM_006720570.1(PKM);XM_011509640.2(PKLR);XM_011521670.2(PKM);XM_017001493.1(PKLR);XM_017022313.1(PKM);
GO:0021692	cerebellar Purkinje cell layer morphogenesis	biological_process	14	45724	14	103695	0	0	2.26785	NM_001142555.2(ADCK4);NM_006946.2(SPTBN2);NM_024876.3(ADCK4);XM_005274192.4(SPTBN2);XM_005274193.3(SPTBN2);XM_006718669.3(SPTBN2);XM_006718671.3(SPTBN2);XM_011545216.2(SPTBN2);XM_011545217.2(SPTBN2);XM_017018174.1(SPTBN2);XM_017018175.1(SPTBN2);XM_017018176.1(SPTBN2);XM_017018177.1(SPTBN2);XM_017018178.1(SPTBN2);
GO:0005147	oncostatin-M receptor binding	molecular_function	2	45724	2	103695	0	0	2.26785	NM_001319108.1(OSM);NM_020530.5(OSM);
GO:0071245	cellular response to carbon monoxide	biological_process	5	45724	5	103695	0	0	2.26785	NM_001005360.2(DNM2);NM_001005361.2(DNM2);NM_001005362.2(DNM2);NM_001190716.1(DNM2);NM_004945.3(DNM2);
GO:1903408	positive regulation of sodium:potassium-exchanging ATPase activity	biological_process	5	45724	5	103695	0	0	2.26785	NM_001005360.2(DNM2);NM_001005361.2(DNM2);NM_001005362.2(DNM2);NM_001190716.1(DNM2);NM_004945.3(DNM2);
GO:0060816	random inactivation of X chromosome	biological_process	6	45724	6	103695	0	0	2.26785	NM_001143970.1(CDYL);NM_001143971.1(CDYL);NM_004824.3(CDYL);NM_016120.3(RLIM);NM_183353.2(RLIM);XM_011514997.2(CDYL);
GO:0120092	crotonyl-CoA hydratase activity	molecular_function	4	45724	4	103695	0	0	2.26785	NM_001143970.1(CDYL);NM_001143971.1(CDYL);NM_004824.3(CDYL);XM_011514997.2(CDYL);
GO:0120094	negative regulation of peptidyl-lysine crotonylation	biological_process	4	45724	4	103695	0	0	2.26785	NM_001143970.1(CDYL);NM_001143971.1(CDYL);NM_004824.3(CDYL);XM_011514997.2(CDYL);
GO:1901350	cell-cell signaling involved in cell-cell junction organization	biological_process	20	45724	20	103695	0	0	2.26785	NM_001301025.1(TJP1);NM_001301026.1(TJP1);NM_003257.4(TJP1);NM_175610.3(TJP1);XM_005254617.3(TJP1);XM_005254618.3(TJP1);XM_005254619.3(TJP1);XM_005254620.3(TJP1);XM_011521972.2(TJP1);XM_017022521.1(TJP1);XM_017022522.1(TJP1);XM_017022523.1(TJP1);XM_017022524.1(TJP1);XM_017022525.1(TJP1);XM_017022526.1(TJP1);XM_017022527.1(TJP1);XM_017022528.1(TJP1);XM_017022529.1(TJP1);XM_017022530.1(TJP1);XM_017…
GO:0002489	antigen processing and presentation of endogenous peptide antigen via MHC class Ib via ER pathway, TAP-dependent	biological_process	3	45724	3	103695	0	0	2.26785	NM_000544.3(TAP2);NM_001290043.1(TAP2);NM_018833.2(TAP2);
GO:0046980	tapasin binding	molecular_function	3	45724	3	103695	0	0	2.26785	NM_000544.3(TAP2);NM_001290043.1(TAP2);NM_018833.2(TAP2);
GO:1903387	positive regulation of homophilic cell adhesion	biological_process	3	45724	3	103695	0	0	2.26785	NM_001304482.1(PTPN23);NM_015466.3(PTPN23);XM_005265031.2(PTPN23);
GO:0004990	oxytocin receptor activity	molecular_function	2	45724	2	103695	0	0	2.26785	NM_000916.3(OXTR);XM_011533762.2(OXTR);
GO:0051232	meiotic spindle elongation	biological_process	2	45724	2	103695	0	0	2.26785	NM_014225.5(PPP2R1A);XM_017026929.1(PPP2R1A);
GO:1903538	regulation of meiotic cell cycle process involved in oocyte maturation	biological_process	5	45724	5	103695	0	0	2.26785	NM_001172828.1(YTHDF2);NM_001173128.1(YTHDF2);NM_014225.5(PPP2R1A);NM_016258.2(YTHDF2);XM_017026929.1(PPP2R1A);
GO:0090427	activation of meiosis	biological_process	3	45724	3	103695	0	0	2.26785	NM_002448.3(MSX1);NM_002449.4(MSX2);XM_017009489.1(MSX2);
GO:2001055	positive regulation of mesenchymal cell apoptotic process	biological_process	3	45724	3	103695	0	0	2.26785	NM_002448.3(MSX1);NM_002449.4(MSX2);XM_017009489.1(MSX2);
GO:0038048	dynorphin receptor activity	molecular_function	3	45724	3	103695	0	0	2.26785	NM_000912.4(OPRK1);NM_001282904.1(OPRK1);NM_001318497.1(OPRK1);
GO:1903937	response to acrylamide	biological_process	4	45724	4	103695	0	0	2.26785	NM_000912.4(OPRK1);NM_001282904.1(OPRK1);NM_001318497.1(OPRK1);NM_006158.4(NEFL);
GO:1990708	conditioned place preference	biological_process	3	45724	3	103695	0	0	2.26785	NM_000912.4(OPRK1);NM_001282904.1(OPRK1);NM_001318497.1(OPRK1);
GO:0003277	apoptotic process involved in endocardial cushion morphogenesis	biological_process	6	45724	6	103695	0	0	2.26785	NM_001202.4(BMP4);NM_130850.3(BMP4);XM_005268015.4(BMP4);XM_017021603.1(BMP4);XM_017021604.1(BMP4);XM_017021605.1(BMP4);
GO:0035990	tendon cell differentiation	biological_process	9	45724	9	103695	0	0	2.26785	NM_001080514.2(SCX);NM_001202.4(BMP4);NM_022144.2(TNMD);NM_130850.3(BMP4);XM_005268015.4(BMP4);XM_006716616.2(SCX);XM_017021603.1(BMP4);XM_017021604.1(BMP4);XM_017021605.1(BMP4);
GO:0048392	intermediate mesodermal cell differentiation	biological_process	6	45724	6	103695	0	0	2.26785	NM_001202.4(BMP4);NM_130850.3(BMP4);XM_005268015.4(BMP4);XM_017021603.1(BMP4);XM_017021604.1(BMP4);XM_017021605.1(BMP4);
GO:0055020	positive regulation of cardiac muscle fiber development	biological_process	6	45724	6	103695	0	0	2.26785	NM_001202.4(BMP4);NM_130850.3(BMP4);XM_005268015.4(BMP4);XM_017021603.1(BMP4);XM_017021604.1(BMP4);XM_017021605.1(BMP4);
GO:0060433	bronchus development	biological_process	6	45724	6	103695	0	0	2.26785	NM_001202.4(BMP4);NM_130850.3(BMP4);XM_005268015.4(BMP4);XM_017021603.1(BMP4);XM_017021604.1(BMP4);XM_017021605.1(BMP4);
GO:0060503	bud dilation involved in lung branching	biological_process	6	45724	6	103695	0	0	2.26785	NM_001202.4(BMP4);NM_130850.3(BMP4);XM_005268015.4(BMP4);XM_017021603.1(BMP4);XM_017021604.1(BMP4);XM_017021605.1(BMP4);
GO:0060592	mammary gland formation	biological_process	6	45724	6	103695	0	0	2.26785	NM_001202.4(BMP4);NM_130850.3(BMP4);XM_005268015.4(BMP4);XM_017021603.1(BMP4);XM_017021604.1(BMP4);XM_017021605.1(BMP4);
GO:0061047	positive regulation of branching involved in lung morphogenesis	biological_process	6	45724	6	103695	0	0	2.26785	NM_001202.4(BMP4);NM_130850.3(BMP4);XM_005268015.4(BMP4);XM_017021603.1(BMP4);XM_017021604.1(BMP4);XM_017021605.1(BMP4);
GO:0061149	BMP signaling pathway involved in ureter morphogenesis	biological_process	6	45724	6	103695	0	0	2.26785	NM_001202.4(BMP4);NM_130850.3(BMP4);XM_005268015.4(BMP4);XM_017021603.1(BMP4);XM_017021604.1(BMP4);XM_017021605.1(BMP4);
GO:0061151	BMP signaling pathway involved in renal system segmentation	biological_process	6	45724	6	103695	0	0	2.26785	NM_001202.4(BMP4);NM_130850.3(BMP4);XM_005268015.4(BMP4);XM_017021603.1(BMP4);XM_017021604.1(BMP4);XM_017021605.1(BMP4);
GO:0061155	pulmonary artery endothelial tube morphogenesis	biological_process	6	45724	6	103695	0	0	2.26785	NM_001202.4(BMP4);NM_130850.3(BMP4);XM_005268015.4(BMP4);XM_017021603.1(BMP4);XM_017021604.1(BMP4);XM_017021605.1(BMP4);
GO:0071893	BMP signaling pathway involved in nephric duct formation	biological_process	6	45724	6	103695	0	0	2.26785	NM_001202.4(BMP4);NM_130850.3(BMP4);XM_005268015.4(BMP4);XM_017021603.1(BMP4);XM_017021604.1(BMP4);XM_017021605.1(BMP4);
GO:0072097	negative regulation of branch elongation involved in ureteric bud branching by BMP signaling pathway	biological_process	6	45724	6	103695	0	0	2.26785	NM_001202.4(BMP4);NM_130850.3(BMP4);XM_005268015.4(BMP4);XM_017021603.1(BMP4);XM_017021604.1(BMP4);XM_017021605.1(BMP4);
GO:0072101	specification of ureteric bud anterior/posterior symmetry by BMP signaling pathway	biological_process	6	45724	6	103695	0	0	2.26785	NM_001202.4(BMP4);NM_130850.3(BMP4);XM_005268015.4(BMP4);XM_017021603.1(BMP4);XM_017021604.1(BMP4);XM_017021605.1(BMP4);
GO:0072104	glomerular capillary formation	biological_process	8	45724	8	103695	0	0	2.26785	NM_000435.2(NOTCH3);NM_001202.4(BMP4);NM_130850.3(BMP4);XM_005259924.4(NOTCH3);XM_005268015.4(BMP4);XM_017021603.1(BMP4);XM_017021604.1(BMP4);XM_017021605.1(BMP4);
GO:0072125	negative regulation of glomerular mesangial cell proliferation	biological_process	7	45724	7	103695	0	0	2.26785	NM_001202.4(BMP4);NM_001719.2(BMP7);NM_130850.3(BMP4);XM_005268015.4(BMP4);XM_017021603.1(BMP4);XM_017021604.1(BMP4);XM_017021605.1(BMP4);
GO:0072161	mesenchymal cell differentiation involved in kidney development	biological_process	9	45724	9	103695	0	0	2.26785	NM_001202.4(BMP4);NM_016932.4(SIX2);NM_130850.3(BMP4);NM_152424.3(AMER1);XM_005264100.3(SIX2);XM_005268015.4(BMP4);XM_017021603.1(BMP4);XM_017021604.1(BMP4);XM_017021605.1(BMP4);
GO:0072192	ureter epithelial cell differentiation	biological_process	6	45724	6	103695	0	0	2.26785	NM_001202.4(BMP4);NM_130850.3(BMP4);XM_005268015.4(BMP4);XM_017021603.1(BMP4);XM_017021604.1(BMP4);XM_017021605.1(BMP4);
GO:0072193	ureter smooth muscle cell differentiation	biological_process	9	45724	9	103695	0	0	2.26785	NM_000346.3(SOX9);NM_001202.4(BMP4);NM_005982.3(SIX1);NM_130850.3(BMP4);XM_005268015.4(BMP4);XM_017021602.1(SIX1);XM_017021603.1(BMP4);XM_017021604.1(BMP4);XM_017021605.1(BMP4);
GO:0072198	mesenchymal cell proliferation involved in ureter development	biological_process	6	45724	6	103695	0	0	2.26785	NM_001202.4(BMP4);NM_130850.3(BMP4);XM_005268015.4(BMP4);XM_017021603.1(BMP4);XM_017021604.1(BMP4);XM_017021605.1(BMP4);
GO:0072200	negative regulation of mesenchymal cell proliferation involved in ureter development	biological_process	6	45724	6	103695	0	0	2.26785	NM_001202.4(BMP4);NM_130850.3(BMP4);XM_005268015.4(BMP4);XM_017021603.1(BMP4);XM_017021604.1(BMP4);XM_017021605.1(BMP4);
GO:0090184	positive regulation of kidney development	biological_process	9	45724	9	103695	0	0	2.26785	NM_000346.3(SOX9);NM_001202.4(BMP4);NM_004472.2(FOXD1);NM_014587.4(SOX8);NM_130850.3(BMP4);XM_005268015.4(BMP4);XM_017021603.1(BMP4);XM_017021604.1(BMP4);XM_017021605.1(BMP4);
GO:0090194	negative regulation of glomerulus development	biological_process	6	45724	6	103695	0	0	2.26785	NM_001202.4(BMP4);NM_130850.3(BMP4);XM_005268015.4(BMP4);XM_017021603.1(BMP4);XM_017021604.1(BMP4);XM_017021605.1(BMP4);
GO:1901964	positive regulation of cell proliferation involved in outflow tract morphogenesis	biological_process	6	45724	6	103695	0	0	2.26785	NM_001202.4(BMP4);NM_130850.3(BMP4);XM_005268015.4(BMP4);XM_017021603.1(BMP4);XM_017021604.1(BMP4);XM_017021605.1(BMP4);
GO:1905072	cardiac jelly development	biological_process	6	45724	6	103695	0	0	2.26785	NM_001202.4(BMP4);NM_130850.3(BMP4);XM_005268015.4(BMP4);XM_017021603.1(BMP4);XM_017021604.1(BMP4);XM_017021605.1(BMP4);
GO:1905312	positive regulation of cardiac neural crest cell migration involved in outflow tract morphogenesis	biological_process	9	45724	9	103695	0	0	2.26785	NM_001202.4(BMP4);NM_001719.2(BMP7);NM_006379.3(SEMA3C);NM_130850.3(BMP4);XM_005250113.2(SEMA3C);XM_005268015.4(BMP4);XM_017021603.1(BMP4);XM_017021604.1(BMP4);XM_017021605.1(BMP4);
GO:2000005	negative regulation of metanephric S-shaped body morphogenesis	biological_process	6	45724	6	103695	0	0	2.26785	NM_001202.4(BMP4);NM_130850.3(BMP4);XM_005268015.4(BMP4);XM_017021603.1(BMP4);XM_017021604.1(BMP4);XM_017021605.1(BMP4);
GO:2000007	negative regulation of metanephric comma-shaped body morphogenesis	biological_process	6	45724	6	103695	0	0	2.26785	NM_001202.4(BMP4);NM_130850.3(BMP4);XM_005268015.4(BMP4);XM_017021603.1(BMP4);XM_017021604.1(BMP4);XM_017021605.1(BMP4);
GO:2000137	negative regulation of cell proliferation involved in heart morphogenesis	biological_process	6	45724	6	103695	0	0	2.26785	NM_001202.4(BMP4);NM_130850.3(BMP4);XM_005268015.4(BMP4);XM_017021603.1(BMP4);XM_017021604.1(BMP4);XM_017021605.1(BMP4);
GO:0010856	adenylate cyclase activator activity	molecular_function	8	45724	8	103695	0	0	2.26785	NM_002880.3(RAF1);XM_005265355.2(RAF1);XM_005265357.2(RAF1);XM_005265358.4(RAF1);XM_005265359.4(RAF1);XM_011533974.2(RAF1);XM_011533975.2(RAF1);XM_017006966.1(RAF1);
GO:0001928	regulation of exocyst assembly	biological_process	9	45724	9	103695	0	0	2.26785	NM_002881.2(RALB);XM_005263724.1(RALB);XM_005263727.1(RALB);XM_005263728.1(RALB);XM_005263729.2(RALB);XM_011511573.1(RALB);XM_011511574.1(RALB);XM_017004621.1(RALB);XM_017004622.1(RALB);
GO:0060178	regulation of exocyst localization	biological_process	9	45724	9	103695	0	0	2.26785	NM_002881.2(RALB);XM_005263724.1(RALB);XM_005263727.1(RALB);XM_005263728.1(RALB);XM_005263729.2(RALB);XM_011511573.1(RALB);XM_011511574.1(RALB);XM_017004621.1(RALB);XM_017004622.1(RALB);
GO:1901340	negative regulation of store-operated calcium channel activity	biological_process	3	45724	3	103695	0	0	2.26785	NM_013438.4(UBQLN1);NM_053067.2(UBQLN1);XM_005251948.2(UBQLN1);
GO:0032029	myosin tail binding	molecular_function	8	45724	8	103695	0	0	2.26785	NM_016642.3(SPTBN5);XM_017022299.1(SPTBN5);XM_017022300.1(SPTBN5);XM_017022301.1(SPTBN5);XM_017022302.1(SPTBN5);XM_017022303.1(SPTBN5);XM_017022304.1(SPTBN5);XM_017022305.1(SPTBN5);
GO:0090651	apical cytoplasm	cellular_component	4	45724	4	103695	0	0	2.26785	NM_001080527.1(MYO7B);XM_006712539.3(MYO7B);XM_011511218.2(MYO7B);XM_017004169.1(MYO7B);
GO:0031718	type 1 cannabinoid receptor binding	molecular_function	4	45724	4	103695	0	0	2.26785	NM_001111101.1(CNRIP1);NM_015463.2(CNRIP1);XM_005264249.1(CNRIP1);XM_006711984.1(CNRIP1);
GO:0004797	thymidine kinase activity	molecular_function	9	45724	9	103695	0	0	2.26785	NM_001172643.1(TK2);NM_001172644.1(TK2);NM_001172645.1(TK2);NM_001271934.1(TK2);NM_001271935.1(TK2);NM_001272050.1(TK2);NM_003258.4(TK1);NM_004614.4(TK2);XM_017024992.1(TK1);
GO:0046104	thymidine metabolic process	biological_process	9	45724	9	103695	0	0	2.26785	NM_001172643.1(TK2);NM_001172644.1(TK2);NM_001172645.1(TK2);NM_001271934.1(TK2);NM_001271935.1(TK2);NM_001272050.1(TK2);NM_003258.4(TK1);NM_004614.4(TK2);XM_017024992.1(TK1);
GO:1901491	negative regulation of lymphangiogenesis	biological_process	7	45724	7	103695	0	0	2.26785	NM_001453.2(FOXC1);NM_014909.4(VASH1);XM_017021087.1(VASH1);XM_017021088.1(VASH1);XM_017021089.1(VASH1);XM_017021090.1(VASH1);XM_017021091.1(VASH1);
GO:0004967	glucagon receptor activity	molecular_function	14	45724	14	103695	0	0	2.26785	NM_000160.4(GCGR);NM_002062.4(GLP1R);NM_004246.2(GLP2R);XM_005256861.3(GLP2R);XM_006722277.1(GCGR);XM_011523539.1(GCGR);XM_011524077.2(GLP2R);XM_017010750.1(GLP1R);XM_017010751.1(GLP1R);XM_017024446.1(GCGR);XM_017024447.1(GCGR);XM_017025339.1(GLP2R);XM_017025340.1(GLP2R);XM_017025341.1(GLP2R);
GO:0044508	glucagon-like peptide 1 receptor activity	molecular_function	3	45724	3	103695	0	0	2.26785	NM_002062.4(GLP1R);XM_017010750.1(GLP1R);XM_017010751.1(GLP1R);
GO:0045624	positive regulation of T-helper cell differentiation	biological_process	8	45724	8	103695	0	0	2.26785	NM_001130172.1(MYB);NM_001130173.1(MYB);NM_001161656.1(MYB);NM_001161657.1(MYB);NM_001161658.1(MYB);NM_001161659.1(MYB);NM_001161660.1(MYB);NM_005375.3(MYB);
GO:1904899	positive regulation of hepatic stellate cell proliferation	biological_process	8	45724	8	103695	0	0	2.26785	NM_001130172.1(MYB);NM_001130173.1(MYB);NM_001161656.1(MYB);NM_001161657.1(MYB);NM_001161658.1(MYB);NM_001161659.1(MYB);NM_001161660.1(MYB);NM_005375.3(MYB);
GO:0046642	negative regulation of alpha-beta T cell proliferation	biological_process	11	45724	11	103695	0	0	2.26785	NM_001257137.2(ITCH);NM_001257138.2(ITCH);NM_001324197.1(ITCH);NM_001324198.1(ITCH);NM_031483.6(ITCH);XM_005260570.1(ITCH);XM_011529079.1(ITCH);XM_017028089.1(ITCH);XM_017028090.1(ITCH);XM_017028091.1(ITCH);XM_017028092.1(ITCH);
GO:0090085	regulation of protein deubiquitination	biological_process	11	45724	11	103695	0	0	2.26785	NM_001257137.2(ITCH);NM_001257138.2(ITCH);NM_001324197.1(ITCH);NM_001324198.1(ITCH);NM_031483.6(ITCH);XM_005260570.1(ITCH);XM_011529079.1(ITCH);XM_017028089.1(ITCH);XM_017028090.1(ITCH);XM_017028091.1(ITCH);XM_017028092.1(ITCH);
GO:0002458	peripheral T cell tolerance induction	biological_process	1	45724	1	103695	0	0	2.26785	NM_000383.3(AIRE);
GO:0002509	central tolerance induction to self antigen	biological_process	1	45724	1	103695	0	0	2.26785	NM_000383.3(AIRE);
GO:2000410	regulation of thymocyte migration	biological_process	1	45724	1	103695	0	0	2.26785	NM_000383.3(AIRE);
GO:0001998	angiotensin-mediated vasoconstriction involved in regulation of systemic arterial blood pressure	biological_process	7	45724	7	103695	0	0	2.26785	NM_001313941.1(RHOA);NM_001313943.1(RHOA);NM_001313944.1(RHOA);NM_001313945.1(RHOA);NM_001313946.1(RHOA);NM_001313947.1(RHOA);NM_001664.3(RHOA);
GO:0002363	alpha-beta T cell lineage commitment	biological_process	7	45724	7	103695	0	0	2.26785	NM_001313941.1(RHOA);NM_001313943.1(RHOA);NM_001313944.1(RHOA);NM_001313945.1(RHOA);NM_001313946.1(RHOA);NM_001313947.1(RHOA);NM_001664.3(RHOA);
GO:0061383	trabecula morphogenesis	biological_process	7	45724	7	103695	0	0	2.26785	NM_001313941.1(RHOA);NM_001313943.1(RHOA);NM_001313944.1(RHOA);NM_001313945.1(RHOA);NM_001313946.1(RHOA);NM_001313947.1(RHOA);NM_001664.3(RHOA);
GO:1903673	mitotic cleavage furrow formation	biological_process	7	45724	7	103695	0	0	2.26785	NM_001313941.1(RHOA);NM_001313943.1(RHOA);NM_001313944.1(RHOA);NM_001313945.1(RHOA);NM_001313946.1(RHOA);NM_001313947.1(RHOA);NM_001664.3(RHOA);
GO:1904695	positive regulation of vascular smooth muscle contraction	biological_process	7	45724	7	103695	0	0	2.26785	NM_001313941.1(RHOA);NM_001313943.1(RHOA);NM_001313944.1(RHOA);NM_001313945.1(RHOA);NM_001313946.1(RHOA);NM_001313947.1(RHOA);NM_001664.3(RHOA);
GO:0005597	collagen type XVI trimer	cellular_component	14	45724	14	103695	0	0	2.26785	NM_001856.3(COL16A1);XM_005270481.1(COL16A1);XM_011540722.1(COL16A1);XM_011540723.1(COL16A1);XM_011540724.1(COL16A1);XM_011540726.2(COL16A1);XM_011540727.2(COL16A1);XM_011540728.2(COL16A1);XM_011540729.1(COL16A1);XM_011540730.1(COL16A1);XM_017000338.1(COL16A1);XM_017000339.1(COL16A1);XM_017000340.1(COL16A1);XM_017000341.1(COL16A1);
GO:1904980	positive regulation of endosome organization	biological_process	16	45724	16	103695	0	0	2.26785	NM_001160302.1(SYNJ1);NM_001160306.1(SYNJ1);NM_003895.3(SYNJ1);NM_203446.2(SYNJ1);XM_017028494.1(SYNJ1);XM_017028495.1(SYNJ1);XM_017028496.1(SYNJ1);XM_017028497.1(SYNJ1);XM_017028498.1(SYNJ1);XM_017028499.1(SYNJ1);XM_017028500.1(SYNJ1);XM_017028501.1(SYNJ1);XM_017028502.1(SYNJ1);XM_017028503.1(SYNJ1);XM_017028504.1(SYNJ1);XM_017028505.1(SYNJ1);
GO:0034245	mitochondrial DNA-directed RNA polymerase complex	cellular_component	2	45724	2	103695	0	0	2.26785	NM_005035.3(POLRMT);XM_005259580.3(POLRMT);
GO:0048855	adenohypophysis morphogenesis	biological_process	2	45724	2	103695	0	0	2.26785	NM_014080.4(DUOX2);XM_005254421.2(DUOX2);
GO:1903804	glycine import across plasma membrane	biological_process	4	45724	4	103695	0	0	2.26785	NM_001318369.1(SLC6A5);NM_004211.4(SLC6A5);XM_017018544.1(SLC6A5);XM_017018545.1(SLC6A5);
GO:0010899	regulation of phosphatidylcholine catabolic process	biological_process	8	45724	8	103695	0	0	2.26785	NM_000527.4(LDLR);NM_001082959.1(SCARB1);NM_001195798.1(LDLR);NM_001195799.1(LDLR);NM_001195800.1(LDLR);NM_001195803.1(LDLR);NM_005505.4(SCARB1);XM_011528010.1(LDLR);
GO:0010986	positive regulation of lipoprotein particle clearance	biological_process	6	45724	6	103695	0	0	2.26785	NM_000527.4(LDLR);NM_001195798.1(LDLR);NM_001195799.1(LDLR);NM_001195800.1(LDLR);NM_001195803.1(LDLR);XM_011528010.1(LDLR);
GO:0061889	negative regulation of astrocyte activation	biological_process	6	45724	6	103695	0	0	2.26785	NM_000527.4(LDLR);NM_001195798.1(LDLR);NM_001195799.1(LDLR);NM_001195800.1(LDLR);NM_001195803.1(LDLR);XM_011528010.1(LDLR);
GO:1905167	positive regulation of lysosomal protein catabolic process	biological_process	11	45724	11	103695	0	0	2.26785	NM_000527.4(LDLR);NM_001195798.1(LDLR);NM_001195799.1(LDLR);NM_001195800.1(LDLR);NM_001195803.1(LDLR);NM_002332.2(LRP1);NM_004525.2(LRP2);XM_011511183.2(LRP2);XM_011511184.2(LRP2);XM_011528010.1(LDLR);XM_017019303.1(LRP1);
GO:0019049	evasion or tolerance of host defenses by virus	biological_process	8	45724	8	103695	0	0	2.26785	NM_000660.5(TGFB1);NM_001145102.1(SMAD3);NM_001145103.1(SMAD3);NM_001145104.1(SMAD3);NM_005902.3(SMAD3);XM_011521559.2(SMAD3);XM_011521560.1(SMAD3);XM_011527242.1(TGFB1);
GO:0031962	mineralocorticoid receptor binding	molecular_function	6	45724	6	103695	0	0	2.26785	NM_001145102.1(SMAD3);NM_001145103.1(SMAD3);NM_001145104.1(SMAD3);NM_005902.3(SMAD3);XM_011521559.2(SMAD3);XM_011521560.1(SMAD3);
GO:0061767	negative regulation of lung blood pressure	biological_process	6	45724	6	103695	0	0	2.26785	NM_001145102.1(SMAD3);NM_001145103.1(SMAD3);NM_001145104.1(SMAD3);NM_005902.3(SMAD3);XM_011521559.2(SMAD3);XM_011521560.1(SMAD3);
GO:1901203	positive regulation of extracellular matrix assembly	biological_process	10	45724	10	103695	0	0	2.26785	NM_000346.3(SOX9);NM_000660.5(TGFB1);NM_001145102.1(SMAD3);NM_001145103.1(SMAD3);NM_001145104.1(SMAD3);NM_005902.3(SMAD3);NM_014059.2(RGCC);XM_011521559.2(SMAD3);XM_011521560.1(SMAD3);XM_011527242.1(TGFB1);
GO:0050720	interleukin-1 beta biosynthetic process	biological_process	2	45724	2	103695	0	0	2.26785	NM_001308083.1(CMA1);NM_001836.4(CMA1);
GO:0061196	fungiform papilla development	biological_process	4	45724	4	103695	0	0	2.26785	NM_003394.3(WNT10B);XM_011538722.1(WNT10B);XM_011538724.1(WNT10B);XM_017019919.1(WNT10B);
GO:0005956	protein kinase CK2 complex	cellular_component	5	45724	5	103695	0	0	2.26785	NM_001282385.1(CSNK2B);NM_001320.6(CSNK2B);NM_001895.3(CSNK2A1);NM_177559.2(CSNK2A1);NM_177560.2(CSNK2A1);
GO:1900062	regulation of replicative cell aging	biological_process	7	45724	7	103695	0	0	2.26785	NM_001193533.1(NEK4);NM_003157.4(NEK4);XM_006713310.2(NEK4);XM_011534039.2(NEK4);XM_011534040.2(NEK4);XM_017007085.1(NEK4);XM_017007086.1(NEK4);
GO:0097021	lymphocyte migration into lymphoid organs	biological_process	5	45724	5	103695	0	0	2.26785	NM_001136215.1(ARTN);NM_020630.4(RET);NM_020975.4(RET);NM_057090.2(ARTN);NM_057091.2(ARTN);
GO:0098992	neuronal dense core vesicle	cellular_component	1	45724	1	103695	0	0	2.26785	NM_003469.4(SCG2);
GO:0032021	NELF complex	cellular_component	8	45724	8	103695	0	0	2.26785	NM_002904.5(NELFE);NM_005663.4(NELFA);NM_015456.4(NELFB);NM_198976.2(NELFCD);XM_006715205.3(NELFE);XM_011514913.2(NELFE);XM_017008589.1(NELFA);XM_017011299.1(NELFE);
GO:0060431	primary lung bud formation	biological_process	2	45724	2	103695	0	0	2.26785	NM_002729.4(HHEX);NM_172037.4(RDH10);
GO:0030662	coated vesicle membrane	cellular_component	12	45724	12	103695	0	0	2.26785	NM_144679.2(ENTHD2);XM_005257066.2(ENTHD2);XM_005257067.2(ENTHD2);XM_006721709.3(ENTHD2);XM_006721712.2(ENTHD2);XM_011524355.1(ENTHD2);XM_011524356.1(ENTHD2);XM_011524357.1(ENTHD2);XM_011524358.2(ENTHD2);XM_017024202.1(ENTHD2);XM_017024203.1(ENTHD2);XM_017024204.1(ENTHD2);
GO:0031312	extrinsic component of organelle membrane	cellular_component	15	45724	15	103695	0	0	2.26785	NM_000801.4(FKBP1A);NM_001199786.1(FKBP1A);NM_054014.3(FKBP1A);NM_144679.2(ENTHD2);XM_005257066.2(ENTHD2);XM_005257067.2(ENTHD2);XM_006721709.3(ENTHD2);XM_006721712.2(ENTHD2);XM_011524355.1(ENTHD2);XM_011524356.1(ENTHD2);XM_011524357.1(ENTHD2);XM_011524358.2(ENTHD2);XM_017024202.1(ENTHD2);XM_017024203.1(ENTHD2);XM_017024204.1(ENTHD2);
GO:0061188	negative regulation of chromatin silencing at rDNA	biological_process	14	45724	14	103695	0	0	2.26785	NM_001184896.1(PHF8);NM_001184897.1(PHF8);NM_001184898.1(PHF8);NM_005392.3(PHF2);NM_015107.2(PHF8);XM_005252051.2(PHF2);XM_005261996.1(PHF8);XM_005261997.3(PHF8);XM_005261999.1(PHF8);XM_005262000.1(PHF8);XM_006717143.2(PHF2);XM_011530778.1(PHF8);XM_017029361.1(PHF8);XM_017029362.1(PHF8);
GO:0030473	nuclear migration along microtubule	biological_process	8	45724	8	103695	0	0	2.26785	NM_001010866.3(TMEM201);NM_001130924.2(TMEM201);XM_006710417.3(TMEM201);XM_011540910.2(TMEM201);XM_017000549.1(TMEM201);XM_017000550.1(TMEM201);XM_017000551.1(TMEM201);XM_017000552.1(TMEM201);
GO:0038164	thrombopoietin receptor activity	molecular_function	2	45724	2	103695	0	0	2.26785	NM_005373.2(MPL);XM_017001320.1(MPL);
GO:0060300	regulation of cytokine activity	biological_process	3	45724	3	103695	0	0	2.26785	NM_022469.3(GREM2);XM_005273226.3(GREM2);XM_011544249.2(GREM2);
GO:0044328	canonical Wnt signaling pathway involved in positive regulation of endothelial cell migration	biological_process	1	45724	1	103695	0	0	2.26785	NM_003713.4(PLPP3);
GO:0044329	canonical Wnt signaling pathway involved in positive regulation of cell-cell adhesion	biological_process	1	45724	1	103695	0	0	2.26785	NM_003713.4(PLPP3);
GO:0044330	canonical Wnt signaling pathway involved in positive regulation of wound healing	biological_process	1	45724	1	103695	0	0	2.26785	NM_003713.4(PLPP3);
GO:0035226	glutamate-cysteine ligase catalytic subunit binding	molecular_function	5	45724	5	103695	0	0	2.26785	NM_001308253.1(GCLM);NM_002061.3(GCLM);XM_011541261.2(GCLM);XM_017001056.1(GCLM);XM_017001057.1(GCLM);
GO:0035229	positive regulation of glutamate-cysteine ligase activity	biological_process	5	45724	5	103695	0	0	2.26785	NM_001308253.1(GCLM);NM_002061.3(GCLM);XM_011541261.2(GCLM);XM_017001056.1(GCLM);XM_017001057.1(GCLM);
GO:0035733	hepatic stellate cell activation	biological_process	5	45724	5	103695	0	0	2.26785	NM_001308253.1(GCLM);NM_002061.3(GCLM);XM_011541261.2(GCLM);XM_017001056.1(GCLM);XM_017001057.1(GCLM);
GO:0045352	interleukin-1 Type I receptor antagonist activity	molecular_function	7	45724	7	103695	0	0	2.26785	NM_000577.4(IL1RN);NM_001318914.1(IL1RN);NM_173841.2(IL1RN);NM_173842.2(IL1RN);NM_173843.2(IL1RN);XM_005263661.4(IL1RN);XM_011511121.1(IL1RN);
GO:0045353	interleukin-1 Type II receptor antagonist activity	molecular_function	7	45724	7	103695	0	0	2.26785	NM_000577.4(IL1RN);NM_001318914.1(IL1RN);NM_173841.2(IL1RN);NM_173842.2(IL1RN);NM_173843.2(IL1RN);XM_005263661.4(IL1RN);XM_011511121.1(IL1RN);
GO:0060857	establishment of glial blood-brain barrier	biological_process	7	45724	7	103695	0	0	2.26785	NM_001282582.1(MXRA8);NM_001282583.1(MXRA8);NM_001282584.1(MXRA8);NM_001282585.1(MXRA8);NM_032348.3(MXRA8);XM_017001516.1(MXRA8);XM_017001517.1(MXRA8);
GO:0016479	negative regulation of transcription by RNA polymerase I	biological_process	7	45724	7	103695	0	0	2.26785	NM_001110556.1(FLNA);NM_001456.3(FLNA);XM_011531127.1(FLNA);XM_011531128.1(FLNA);XM_011531129.1(FLNA);XM_011531130.1(FLNA);XM_011531131.1(FLNA);
GO:0034988	Fc-gamma receptor I complex binding	molecular_function	18	45724	18	103695	0	0	2.26785	NM_001042729.1(FGR);NM_001042747.1(FGR);NM_001110556.1(FLNA);NM_001456.3(FLNA);NM_005248.2(FGR);XM_006710452.2(FGR);XM_011531127.1(FLNA);XM_011531128.1(FLNA);XM_011531129.1(FLNA);XM_011531130.1(FLNA);XM_011531131.1(FLNA);XM_011541010.1(FGR);XM_011541011.2(FGR);XM_011541012.1(FGR);XM_011541013.2(FGR);XM_011541014.2(FGR);XM_017000673.1(FGR);XM_017000674.1(FGR);
GO:1905000	regulation of membrane repolarization during atrial cardiac muscle cell action potential	biological_process	7	45724	7	103695	0	0	2.26785	NM_001110556.1(FLNA);NM_001456.3(FLNA);XM_011531127.1(FLNA);XM_011531128.1(FLNA);XM_011531129.1(FLNA);XM_011531130.1(FLNA);XM_011531131.1(FLNA);
GO:1905031	regulation of membrane repolarization during cardiac muscle cell action potential	biological_process	7	45724	7	103695	0	0	2.26785	NM_001110556.1(FLNA);NM_001456.3(FLNA);XM_011531127.1(FLNA);XM_011531128.1(FLNA);XM_011531129.1(FLNA);XM_011531130.1(FLNA);XM_011531131.1(FLNA);
GO:0045769	negative regulation of asymmetric cell division	biological_process	2	45724	2	103695	0	0	2.26785	NM_001206846.1(ASPM);NM_018136.4(ASPM);
GO:0004751	ribose-5-phosphate isomerase activity	molecular_function	1	45724	1	103695	0	0	2.26785	NM_144563.2(RPIA);
GO:0006014	D-ribose metabolic process	biological_process	1	45724	1	103695	0	0	2.26785	NM_144563.2(RPIA);
GO:0090251	protein localization involved in establishment of planar polarity	biological_process	5	45724	5	103695	0	0	2.26785	NM_014246.1(CELSR1);XM_006724383.3(CELSR1);XM_011530553.1(CELSR1);XM_011530554.2(CELSR1);XM_011530555.2(CELSR1);
GO:0039502	suppression by virus of host type I interferon-mediated signaling pathway	biological_process	2	45724	2	103695	0	0	2.26785	NM_015356.4(SCRIB);NM_182706.4(SCRIB);
GO:0039563	suppression by virus of host STAT1 activity	biological_process	2	45724	2	103695	0	0	2.26785	NM_015356.4(SCRIB);NM_182706.4(SCRIB);
GO:0039564	suppression by virus of host STAT2 activity	biological_process	2	45724	2	103695	0	0	2.26785	NM_015356.4(SCRIB);NM_182706.4(SCRIB);
GO:0098968	neurotransmitter receptor transport postsynaptic membrane to endosome	biological_process	2	45724	2	103695	0	0	2.26785	NM_015356.4(SCRIB);NM_182706.4(SCRIB);
GO:1900449	regulation of glutamate receptor signaling pathway	biological_process	3	45724	3	103695	0	0	2.26785	NM_014334.2(FRRS1L);XM_011518453.2(FRRS1L);XM_011518454.2(FRRS1L);
GO:0032093	SAM domain binding	molecular_function	2	45724	2	103695	0	0	2.26785	NM_015478.6(L3MBTL1);NM_032107.4(L3MBTL1);
GO:0048640	negative regulation of developmental growth	biological_process	11	45724	11	103695	0	0	2.26785	NM_000142.4(FGFR3);NM_001163213.1(FGFR3);NM_022965.3(FGFR3);XM_006713868.1(FGFR3);XM_006713869.1(FGFR3);XM_006713870.1(FGFR3);XM_006713871.1(FGFR3);XM_006713872.1(FGFR3);XM_006713873.1(FGFR3);XM_011513420.1(FGFR3);XM_011513422.1(FGFR3);
GO:1902178	fibroblast growth factor receptor apoptotic signaling pathway	biological_process	11	45724	11	103695	0	0	2.26785	NM_000142.4(FGFR3);NM_001163213.1(FGFR3);NM_022965.3(FGFR3);XM_006713868.1(FGFR3);XM_006713869.1(FGFR3);XM_006713870.1(FGFR3);XM_006713871.1(FGFR3);XM_006713872.1(FGFR3);XM_006713873.1(FGFR3);XM_011513420.1(FGFR3);XM_011513422.1(FGFR3);
GO:0034150	toll-like receptor 6 signaling pathway	biological_process	5	45724	5	103695	0	0	2.26785	NM_006068.4(TLR6);XM_005262637.4(TLR6);XM_011513612.2(TLR6);XM_011513613.2(TLR6);XM_011513614.2(TLR6);
GO:0035355	Toll-like receptor 2-Toll-like receptor 6 protein complex	cellular_component	5	45724	5	103695	0	0	2.26785	NM_006068.4(TLR6);XM_005262637.4(TLR6);XM_011513612.2(TLR6);XM_011513613.2(TLR6);XM_011513614.2(TLR6);
GO:0032556	pyrimidine deoxyribonucleotide binding	molecular_function	6	45724	6	103695	0	0	2.26785	NM_001025248.1(DUT);NM_001025249.1(DUT);NM_001948.3(DUT);NM_024096.1(DCTPP1);XM_011521315.2(DUT);XM_017021988.1(DUT);
GO:0021527	spinal cord association neuron differentiation	biological_process	35	45724	35	103695	0	0	2.26785	NM_001135254.1(PAX7);NM_001287347.2(TAL1);NM_001290403.1(TAL1);NM_001290404.1(TAL1);NM_001290405.1(TAL1);NM_001290406.1(TAL1);NM_002584.2(PAX7);NM_003189.5(TAL1);NM_004316.3(ASCL1);NM_005430.3(WNT1);NM_005568.4(LHX1);NM_006769.3(LMO4);NM_013945.2(PAX7);NM_014564.4(LHX3);NM_022363.2(LHX5);NM_033131.3(WNT3A);NM_133267.2(GSX2);NM_145657.2(GSX1);NM_153487.3(MDGA1);NM_178138.5(LHX3);NM_182828.2(GDF7);…
GO:0030221	basophil differentiation	biological_process	17	45724	17	103695	0	0	2.26785	NM_001287347.2(TAL1);NM_001290403.1(TAL1);NM_001290404.1(TAL1);NM_001290405.1(TAL1);NM_001290406.1(TAL1);NM_002049.3(GATA1);NM_003189.5(TAL1);XM_005271160.4(TAL1);XM_011543897.2(GATA1);XM_011543898.2(GATA1);XM_017002187.1(TAL1);XM_017002188.1(TAL1);XM_017002189.1(TAL1);XM_017002190.1(TAL1);XM_017002191.1(TAL1);XM_017002192.1(TAL1);XM_017002193.1(TAL1);
GO:0033193	Lsd1/2 complex	cellular_component	14	45724	14	103695	0	0	2.26785	NM_001287347.2(TAL1);NM_001290403.1(TAL1);NM_001290404.1(TAL1);NM_001290405.1(TAL1);NM_001290406.1(TAL1);NM_003189.5(TAL1);XM_005271160.4(TAL1);XM_017002187.1(TAL1);XM_017002188.1(TAL1);XM_017002189.1(TAL1);XM_017002190.1(TAL1);XM_017002191.1(TAL1);XM_017002192.1(TAL1);XM_017002193.1(TAL1);
GO:0045799	positive regulation of chromatin assembly or disassembly	biological_process	14	45724	14	103695	0	0	2.26785	NM_001287347.2(TAL1);NM_001290403.1(TAL1);NM_001290404.1(TAL1);NM_001290405.1(TAL1);NM_001290406.1(TAL1);NM_003189.5(TAL1);XM_005271160.4(TAL1);XM_017002187.1(TAL1);XM_017002188.1(TAL1);XM_017002189.1(TAL1);XM_017002190.1(TAL1);XM_017002191.1(TAL1);XM_017002192.1(TAL1);XM_017002193.1(TAL1);
GO:0060217	hemangioblast cell differentiation	biological_process	14	45724	14	103695	0	0	2.26785	NM_001287347.2(TAL1);NM_001290403.1(TAL1);NM_001290404.1(TAL1);NM_001290405.1(TAL1);NM_001290406.1(TAL1);NM_003189.5(TAL1);XM_005271160.4(TAL1);XM_017002187.1(TAL1);XM_017002188.1(TAL1);XM_017002189.1(TAL1);XM_017002190.1(TAL1);XM_017002191.1(TAL1);XM_017002192.1(TAL1);XM_017002193.1(TAL1);
GO:0060375	regulation of mast cell differentiation	biological_process	14	45724	14	103695	0	0	2.26785	NM_001287347.2(TAL1);NM_001290403.1(TAL1);NM_001290404.1(TAL1);NM_001290405.1(TAL1);NM_001290406.1(TAL1);NM_003189.5(TAL1);XM_005271160.4(TAL1);XM_017002187.1(TAL1);XM_017002188.1(TAL1);XM_017002189.1(TAL1);XM_017002190.1(TAL1);XM_017002191.1(TAL1);XM_017002192.1(TAL1);XM_017002193.1(TAL1);
GO:0044316	cone cell pedicle	cellular_component	6	45724	6	103695	0	0	2.26785	NM_020897.2(HCN3);NM_080552.2(SLC32A1);XM_011509816.2(HCN3);XM_011509817.2(HCN3);XM_011509818.2(HCN3);XM_017001918.1(HCN3);
GO:0080129	proteasome core complex assembly	biological_process	5	45724	5	103695	0	0	2.26785	NM_001261824.1(PSMG1);NM_001320795.1(PSMG1);NM_003720.3(PSMG1);NM_203433.2(PSMG1);XM_017028488.1(PSMG1);
GO:0090249	regulation of cell motility involved in somitogenic axis elongation	biological_process	4	45724	4	103695	0	0	2.26785	NM_033119.4(NKD1);XM_011523399.2(NKD1);XM_011523400.2(NKD1);XM_017023804.1(NKD1);
GO:1901231	positive regulation of non-canonical Wnt signaling pathway via JNK cascade	biological_process	4	45724	4	103695	0	0	2.26785	NM_033119.4(NKD1);XM_011523399.2(NKD1);XM_011523400.2(NKD1);XM_017023804.1(NKD1);
GO:1901233	negative regulation of convergent extension involved in axis elongation	biological_process	4	45724	4	103695	0	0	2.26785	NM_033119.4(NKD1);XM_011523399.2(NKD1);XM_011523400.2(NKD1);XM_017023804.1(NKD1);
GO:0030372	high molecular weight B cell growth factor receptor binding	molecular_function	8	45724	8	103695	0	0	2.26785	NM_175852.3(TXLNA);XM_011540931.2(TXLNA);XM_011540932.2(TXLNA);XM_017000561.1(TXLNA);XM_017000562.1(TXLNA);XM_017000563.1(TXLNA);XM_017000564.1(TXLNA);XM_017000565.1(TXLNA);
GO:0072365	regulation of cellular ketone metabolic process by negative regulation of transcription from RNA polymerase II promoter	biological_process	3	45724	3	103695	0	0	2.26785	NM_001077261.3(NCOR2);NM_001206654.1(NCOR2);NM_006312.5(NCOR2);
GO:0003357	noradrenergic neuron differentiation	biological_process	5	45724	5	103695	0	0	2.26785	NM_003107.2(SOX4);NM_003108.3(SOX11);NM_003924.3(PHOX2B);NM_005169.3(PHOX2A);NM_021973.2(HAND2);
GO:0003358	noradrenergic neuron development	biological_process	3	45724	3	103695	0	0	2.26785	NM_002196.2(INSM1);NM_003924.3(PHOX2B);NM_004316.3(ASCL1);
GO:0021723	medullary reticular formation development	biological_process	1	45724	1	103695	0	0	2.26785	NM_003924.3(PHOX2B);
GO:0021934	hindbrain tangential cell migration	biological_process	1	45724	1	103695	0	0	2.26785	NM_003924.3(PHOX2B);
GO:0048486	parasympathetic nervous system development	biological_process	1	45724	1	103695	0	0	2.26785	NM_003924.3(PHOX2B);
GO:0048894	efferent axon development in a lateral line nerve	biological_process	1	45724	1	103695	0	0	2.26785	NM_003924.3(PHOX2B);
GO:0061452	retrotrapezoid nucleus neuron differentiation	biological_process	1	45724	1	103695	0	0	2.26785	NM_003924.3(PHOX2B);
GO:0046223	aflatoxin catabolic process	biological_process	8	45724	8	103695	0	0	2.26785	NM_001145412.3(NFE2L2);NM_001145413.3(NFE2L2);NM_001313900.1(NFE2L2);NM_001313901.1(NFE2L2);NM_001313902.1(NFE2L2);NM_001313903.1(NFE2L2);NM_001313904.1(NFE2L2);NM_006164.4(NFE2L2);
GO:1903788	positive regulation of glutathione biosynthetic process	biological_process	8	45724	8	103695	0	0	2.26785	NM_001145412.3(NFE2L2);NM_001145413.3(NFE2L2);NM_001313900.1(NFE2L2);NM_001313901.1(NFE2L2);NM_001313902.1(NFE2L2);NM_001313903.1(NFE2L2);NM_001313904.1(NFE2L2);NM_006164.4(NFE2L2);
GO:0048621	post-embryonic digestive tract morphogenesis	biological_process	2	45724	2	103695	0	0	2.26785	NM_145285.2(NKX2-3);XM_011539370.1(NKX2-3);
GO:0016885	ligase activity, forming carbon-carbon bonds	molecular_function	5	45724	5	103695	0	0	2.26785	NM_000019.3(ACAT1);XM_006718835.3(ACAT1);XM_017017681.1(ACAT1);XM_017017682.1(ACAT1);XM_017017683.1(ACAT1);
GO:0072229	metanephric proximal convoluted tubule development	biological_process	5	45724	5	103695	0	0	2.26785	NM_000019.3(ACAT1);XM_006718835.3(ACAT1);XM_017017681.1(ACAT1);XM_017017682.1(ACAT1);XM_017017683.1(ACAT1);
GO:1902224	ketone body metabolic process	biological_process	5	45724	5	103695	0	0	2.26785	NM_000019.3(ACAT1);XM_006718835.3(ACAT1);XM_017017681.1(ACAT1);XM_017017682.1(ACAT1);XM_017017683.1(ACAT1);
GO:1902860	propionyl-CoA biosynthetic process	biological_process	5	45724	5	103695	0	0	2.26785	NM_000019.3(ACAT1);XM_006718835.3(ACAT1);XM_017017681.1(ACAT1);XM_017017682.1(ACAT1);XM_017017683.1(ACAT1);
GO:0061736	engulfment of target by autophagosome	biological_process	4	45724	4	103695	0	0	2.26785	NM_001199847.1(SMURF1);NM_020429.2(SMURF1);NM_181349.2(SMURF1);XM_017012457.1(SMURF1);
GO:0061753	substrate localization to autophagosome	biological_process	4	45724	4	103695	0	0	2.26785	NM_001199847.1(SMURF1);NM_020429.2(SMURF1);NM_181349.2(SMURF1);XM_017012457.1(SMURF1);
GO:0071211	protein targeting to vacuole involved in autophagy	biological_process	4	45724	4	103695	0	0	2.26785	NM_001199847.1(SMURF1);NM_020429.2(SMURF1);NM_181349.2(SMURF1);XM_017012457.1(SMURF1);
GO:0090108	positive regulation of high-density lipoprotein particle assembly	biological_process	2	45724	2	103695	0	0	2.26785	NM_001256647.1(NR1H2);NM_007121.5(NR1H2);
GO:0090340	positive regulation of secretion of lysosomal enzymes	biological_process	2	45724	2	103695	0	0	2.26785	NM_001256647.1(NR1H2);NM_007121.5(NR1H2);
GO:0014870	response to muscle inactivity	biological_process	13	45724	13	103695	0	0	2.26785	NM_001206796.2(PKM);NM_001206797.2(PKM);NM_001206798.2(PKM);NM_001206799.1(PKM);NM_001316318.1(PKM);NM_002654.5(PKM);NM_182470.3(PKM);NM_182471.3(PKM);XM_005254443.1(PKM);XM_005254445.4(PKM);XM_006720570.1(PKM);XM_011521670.2(PKM);XM_017022313.1(PKM);
GO:1902912	pyruvate kinase complex	cellular_component	13	45724	13	103695	0	0	2.26785	NM_001206796.2(PKM);NM_001206797.2(PKM);NM_001206798.2(PKM);NM_001206799.1(PKM);NM_001316318.1(PKM);NM_002654.5(PKM);NM_182470.3(PKM);NM_182471.3(PKM);XM_005254443.1(PKM);XM_005254445.4(PKM);XM_006720570.1(PKM);XM_011521670.2(PKM);XM_017022313.1(PKM);
GO:0090287	regulation of cellular response to growth factor stimulus	biological_process	13	45724	13	103695	0	0	2.26785	NM_000138.4(FBN1);NM_001321431.1(FBN3);NM_001999.3(FBN2);NM_032447.4(FBN3);XM_017009228.1(FBN2);XM_017027372.1(FBN3);XM_017027373.1(FBN3);XM_017027374.1(FBN3);XM_017027375.1(FBN3);XM_017027376.1(FBN3);XM_017027377.1(FBN3);XM_017027378.1(FBN3);XM_017027379.1(FBN3);
GO:0002085	inhibition of neuroepithelial cell differentiation	biological_process	1	45724	1	103695	0	0	2.26785	NM_018055.4(NODAL);
GO:0010085	polarity specification of proximal/distal axis	biological_process	1	45724	1	103695	0	0	2.26785	NM_018055.4(NODAL);
GO:0033505	floor plate morphogenesis	biological_process	1	45724	1	103695	0	0	2.26785	NM_018055.4(NODAL);
GO:0048327	axial mesodermal cell fate specification	biological_process	1	45724	1	103695	0	0	2.26785	NM_018055.4(NODAL);
GO:0060802	epiblast cell-extraembryonic ectoderm cell signaling involved in anterior/posterior axis specification	biological_process	1	45724	1	103695	0	0	2.26785	NM_018055.4(NODAL);
GO:0070698	type I activin receptor binding	molecular_function	3	45724	3	103695	0	0	2.26785	NM_005585.4(SMAD6);NM_018055.4(NODAL);XM_011521561.2(SMAD6);
GO:0090010	transforming growth factor beta receptor signaling pathway involved in primitive streak formation	biological_process	1	45724	1	103695	0	0	2.26785	NM_018055.4(NODAL);
GO:0030729	acetoacetate-CoA ligase activity	molecular_function	4	45724	4	103695	0	0	2.26785	NM_001319839.1(AACS);NM_001319840.1(AACS);NM_023928.4(AACS);XM_011538692.2(AACS);
GO:0043998	H2A histone acetyltransferase activity	molecular_function	5	45724	5	103695	0	0	2.26785	NM_001300800.1(NAA40);NM_024771.3(NAA40);XM_006718689.3(NAA40);XM_011545254.2(NAA40);XM_011545255.2(NAA40);
GO:0060001	minus-end directed microfilament motor activity	molecular_function	9	45724	9	103695	0	0	2.26785	NM_001300899.1(MYO6);NM_004999.3(MYO6);XM_005248719.3(MYO6);XM_005248720.3(MYO6);XM_005248721.3(MYO6);XM_005248722.3(MYO6);XM_005248724.3(MYO6);XM_005248726.3(MYO6);XM_017010899.1(MYO6);
GO:0036179	osteoclast maturation	biological_process	7	45724	7	103695	0	0	2.26785	NM_020223.3(FAM20C);XM_017012450.1(FAM20C);XM_017012451.1(FAM20C);XM_017012452.1(FAM20C);XM_017012453.1(FAM20C);XM_017012454.1(FAM20C);XM_017012455.1(FAM20C);
GO:0051174	regulation of phosphorus metabolic process	biological_process	7	45724	7	103695	0	0	2.26785	NM_020223.3(FAM20C);XM_017012450.1(FAM20C);XM_017012451.1(FAM20C);XM_017012452.1(FAM20C);XM_017012453.1(FAM20C);XM_017012454.1(FAM20C);XM_017012455.1(FAM20C);
GO:0010260	animal organ senescence	biological_process	2	45724	2	103695	0	0	2.26785	NM_014584.2(ERO1A);XM_011536684.2(ERO1A);
GO:0014813	skeletal muscle satellite cell commitment	biological_process	3	45724	3	103695	0	0	2.26785	NM_001135254.1(PAX7);NM_002584.2(PAX7);NM_013945.2(PAX7);
GO:0019842	vitamin binding	molecular_function	2	45724	2	103695	0	0	2.26785	NM_001163940.1(PYGL);NM_002863.4(PYGL);
GO:0003058	hormonal regulation of the force of heart contraction	biological_process	3	45724	3	103695	0	0	2.26785	NM_001302269.1(EDN2);NM_001956.4(EDN2);XM_017000512.1(EDN2);
GO:0003099	positive regulation of the force of heart contraction by chemical signal	biological_process	3	45724	3	103695	0	0	2.26785	NM_001302269.1(EDN2);NM_001956.4(EDN2);XM_017000512.1(EDN2);
GO:0005596	collagen type XIV trimer	cellular_component	4	45724	4	103695	0	0	2.26785	NM_021110.3(COL14A1);XM_005251059.3(COL14A1);XM_006716651.3(COL14A1);XM_017013809.1(COL14A1);
GO:0003245	cardiac muscle tissue growth involved in heart morphogenesis	biological_process	2	45724	2	103695	0	0	2.26785	NM_001320730.1(S1PR1);NM_001400.4(S1PR1);
GO:0030160	GKAP/Homer scaffold activity	molecular_function	22	45724	22	103695	0	0	2.26785	NM_004839.3(HOMER2);NM_012309.4(SHANK2);NM_016148.3(SHANK1);NM_033517.1(SHANK3);NM_133266.4(SHANK2);NM_199330.2(HOMER2);XM_005272448.4(HOMER2);XM_005272449.3(HOMER2);XM_005277932.3(SHANK2);XM_006720775.3(HOMER2);XM_006720776.3(HOMER2);XM_006723233.3(SHANK1);XM_011522231.2(HOMER2);XM_011522232.2(HOMER2);XM_011522233.2(HOMER2);XM_011522234.2(HOMER2);XM_011527013.2(SHANK1);XM_011527014.2(SHANK1);XM_…
GO:0045428	regulation of nitric oxide biosynthetic process	biological_process	3	45724	3	103695	0	0	2.26785	NM_001126060.1(NOS1AP);NM_001164757.1(NOS1AP);NM_014697.2(NOS1AP);
GO:0060678	dichotomous subdivision of terminal units involved in ureteric bud branching	biological_process	1	45724	1	103695	0	0	2.26785	NM_004472.2(FOXD1);
GO:0072076	nephrogenic mesenchyme development	biological_process	1	45724	1	103695	0	0	2.26785	NM_004472.2(FOXD1);
GO:0072210	metanephric nephron development	biological_process	6	45724	6	103695	0	0	2.26785	NM_003221.3(TFAP2B);NM_004472.2(FOXD1);XM_011514837.2(TFAP2B);XM_017011233.1(TFAP2B);XM_017011234.1(TFAP2B);XM_017011235.1(TFAP2B);
GO:0072213	metanephric capsule development	biological_process	1	45724	1	103695	0	0	2.26785	NM_004472.2(FOXD1);
GO:0072267	metanephric capsule specification	biological_process	1	45724	1	103695	0	0	2.26785	NM_004472.2(FOXD1);
GO:0015919	peroxisomal membrane transport	biological_process	1	45724	1	103695	0	0	2.26785	NM_000033.3(ABCD1);
GO:0043273	CTPase activity	molecular_function	6	45724	6	103695	0	0	2.26785	NM_001193416.2(DDX3X);NM_001193417.2(DDX3X);NM_001356.4(DDX3X);XM_011543892.2(DDX3X);XM_017029313.1(DDX3X);XM_017029314.1(DDX3X);
GO:1904743	negative regulation of telomeric DNA binding	biological_process	5	45724	5	103695	0	0	2.26785	NM_003747.2(TNKS);XM_006716263.3(TNKS);XM_011543845.2(TNKS);XM_011543846.2(TNKS);XM_011543847.2(TNKS);
GO:0033560	folate reductase activity	molecular_function	3	45724	3	103695	0	0	2.26785	NM_000791.3(DHFR);NM_001290354.1(DHFR);NM_001290357.1(DHFR);
GO:0032358	oxidized pyrimidine DNA binding	molecular_function	4	45724	4	103695	0	0	2.26785	NM_001005.4(RPS3);NM_001256802.1(RPS3);NM_001260506.1(RPS3);NM_001260507.1(RPS3);
GO:0045738	negative regulation of DNA repair	biological_process	4	45724	4	103695	0	0	2.26785	NM_001005.4(RPS3);NM_001256802.1(RPS3);NM_001260506.1(RPS3);NM_001260507.1(RPS3);
GO:0061481	response to TNF agonist	biological_process	4	45724	4	103695	0	0	2.26785	NM_001005.4(RPS3);NM_001256802.1(RPS3);NM_001260506.1(RPS3);NM_001260507.1(RPS3);
GO:0071159	NF-kappaB complex	cellular_component	4	45724	4	103695	0	0	2.26785	NM_001005.4(RPS3);NM_001256802.1(RPS3);NM_001260506.1(RPS3);NM_001260507.1(RPS3);
GO:1902546	positive regulation of DNA N-glycosylase activity	biological_process	4	45724	4	103695	0	0	2.26785	NM_001005.4(RPS3);NM_001256802.1(RPS3);NM_001260506.1(RPS3);NM_001260507.1(RPS3);
GO:1905053	positive regulation of base-excision repair	biological_process	9	45724	9	103695	0	0	2.26785	NM_001005.4(RPS3);NM_001256802.1(RPS3);NM_001260506.1(RPS3);NM_001260507.1(RPS3);NM_001286050.1(FAM168A);NM_001286051.1(FAM168A);NM_015159.2(FAM168A);XM_017017415.1(FAM168A);XM_017017416.1(FAM168A);
GO:2001272	positive regulation of cysteine-type endopeptidase activity involved in execution phase of apoptosis	biological_process	4	45724	4	103695	0	0	2.26785	NM_001005.4(RPS3);NM_001256802.1(RPS3);NM_001260506.1(RPS3);NM_001260507.1(RPS3);
GO:0034163	regulation of toll-like receptor 9 signaling pathway	biological_process	4	45724	4	103695	0	0	2.26785	NM_001320333.1(FCRL3);NM_017442.3(TLR9);NM_052939.3(FCRL3);XM_006711145.1(FCRL3);
GO:0002651	positive regulation of tolerance induction to self antigen	biological_process	5	45724	5	103695	0	0	2.26785	NM_001024847.2(TGFBR2);NM_003242.5(TGFBR2);XM_011534043.2(TGFBR2);XM_011534045.2(TGFBR2);XM_017007106.1(TGFBR2);
GO:0002663	positive regulation of B cell tolerance induction	biological_process	5	45724	5	103695	0	0	2.26785	NM_001024847.2(TGFBR2);NM_003242.5(TGFBR2);XM_011534043.2(TGFBR2);XM_011534045.2(TGFBR2);XM_017007106.1(TGFBR2);
GO:0060434	bronchus morphogenesis	biological_process	7	45724	7	103695	0	0	2.26785	NM_001024847.2(TGFBR2);NM_001160408.1(TULP3);NM_003242.5(TGFBR2);NM_003324.4(TULP3);XM_011534043.2(TGFBR2);XM_011534045.2(TGFBR2);XM_017007106.1(TGFBR2);
GO:1905315	cell proliferation involved in endocardial cushion morphogenesis	biological_process	5	45724	5	103695	0	0	2.26785	NM_001024847.2(TGFBR2);NM_003242.5(TGFBR2);XM_011534043.2(TGFBR2);XM_011534045.2(TGFBR2);XM_017007106.1(TGFBR2);
GO:1905316	superior endocardial cushion morphogenesis	biological_process	5	45724	5	103695	0	0	2.26785	NM_001024847.2(TGFBR2);NM_003242.5(TGFBR2);XM_011534043.2(TGFBR2);XM_011534045.2(TGFBR2);XM_017007106.1(TGFBR2);
GO:1905317	inferior endocardial cushion morphogenesis	biological_process	5	45724	5	103695	0	0	2.26785	NM_001024847.2(TGFBR2);NM_003242.5(TGFBR2);XM_011534043.2(TGFBR2);XM_011534045.2(TGFBR2);XM_017007106.1(TGFBR2);
GO:0001576	globoside biosynthetic process	biological_process	10	45724	10	103695	0	0	2.26785	NM_001318038.1(A4GALT);NM_017436.5(A4GALT);XM_005261644.2(A4GALT);XM_005261646.4(A4GALT);XM_005261647.2(A4GALT);XM_005261648.3(A4GALT);XM_006724265.3(A4GALT);XM_006724266.3(A4GALT);XM_011530233.2(A4GALT);XM_017028831.1(A4GALT);
GO:0050512	lactosylceramide 4-alpha-galactosyltransferase activity	molecular_function	10	45724	10	103695	0	0	2.26785	NM_001318038.1(A4GALT);NM_017436.5(A4GALT);XM_005261644.2(A4GALT);XM_005261646.4(A4GALT);XM_005261647.2(A4GALT);XM_005261648.3(A4GALT);XM_006724265.3(A4GALT);XM_006724266.3(A4GALT);XM_011530233.2(A4GALT);XM_017028831.1(A4GALT);
GO:0008455	alpha-1,6-mannosylglycoprotein 2-beta-N-acetylglucosaminyltransferase activity	molecular_function	1	45724	1	103695	0	0	2.26785	NM_002408.3(MGAT2);
GO:0097057	TRAF2-GSTP1 complex	cellular_component	10	45724	10	103695	0	0	2.26785	NM_000852.3(GSTP1);NM_021138.3(TRAF2);XM_011518973.2(TRAF2);XM_011518974.2(TRAF2);XM_011518975.2(TRAF2);XM_011518976.2(TRAF2);XM_011518977.2(TRAF2);XM_011518978.2(TRAF2);XM_017015094.1(TRAF2);XM_017015095.1(TRAF2);
GO:0008973	phosphopentomutase activity	molecular_function	2	45724	2	103695	0	0	2.26785	NM_018290.3(PGM2);XM_011513711.2(PGM2);
GO:0005591	collagen type VIII trimer	cellular_component	2	45724	2	103695	0	0	2.26785	NM_001850.4(COL8A1);NM_020351.3(COL8A1);
GO:0018283	iron incorporation into metallo-sulfur cluster	biological_process	5	45724	5	103695	0	0	2.26785	NM_000144.4(FXN);NM_001161706.1(FXN);NM_001198989.1(NFS1);NM_021100.4(NFS1);NM_181425.2(FXN);
GO:0031071	cysteine desulfurase activity	molecular_function	2	45724	2	103695	0	0	2.26785	NM_001198989.1(NFS1);NM_021100.4(NFS1);
GO:0004371	glycerone kinase activity	molecular_function	10	45724	10	103695	0	0	2.26785	NM_015533.3(TKFC);XM_011544912.2(TKFC);XM_017017517.1(TKFC);XM_017017518.1(TKFC);XM_017017519.1(TKFC);XM_017017520.1(TKFC);XM_017017521.1(TKFC);XM_017017522.1(TKFC);XM_017017523.1(TKFC);XM_017017524.1(TKFC);
GO:0034012	FAD-AMP lyase (cyclizing) activity	molecular_function	10	45724	10	103695	0	0	2.26785	NM_015533.3(TKFC);XM_011544912.2(TKFC);XM_017017517.1(TKFC);XM_017017518.1(TKFC);XM_017017519.1(TKFC);XM_017017520.1(TKFC);XM_017017521.1(TKFC);XM_017017522.1(TKFC);XM_017017523.1(TKFC);XM_017017524.1(TKFC);
GO:0050354	triokinase activity	molecular_function	10	45724	10	103695	0	0	2.26785	NM_015533.3(TKFC);XM_011544912.2(TKFC);XM_017017517.1(TKFC);XM_017017518.1(TKFC);XM_017017519.1(TKFC);XM_017017520.1(TKFC);XM_017017521.1(TKFC);XM_017017522.1(TKFC);XM_017017523.1(TKFC);XM_017017524.1(TKFC);
GO:0017177	glucosidase II complex	cellular_component	8	45724	8	103695	0	0	2.26785	NM_001278192.1(GANAB);NM_001278193.1(GANAB);NM_001278194.1(GANAB);NM_198334.2(GANAB);NM_198335.3(GANAB);XM_017017412.1(GANAB);XM_017017413.1(GANAB);XM_017017414.1(GANAB);
GO:0033919	glucan 1,3-alpha-glucosidase activity	molecular_function	8	45724	8	103695	0	0	2.26785	NM_001278192.1(GANAB);NM_001278193.1(GANAB);NM_001278194.1(GANAB);NM_198334.2(GANAB);NM_198335.3(GANAB);XM_017017412.1(GANAB);XM_017017413.1(GANAB);XM_017017414.1(GANAB);
GO:0050104	L-gulonate 3-dehydrogenase activity	molecular_function	4	45724	4	103695	0	0	2.26785	NM_015974.2(CRYL1);XM_005266415.3(CRYL1);XM_005266416.4(CRYL1);XM_017020624.1(CRYL1);
GO:0004961	thromboxane A2 receptor activity	molecular_function	3	45724	3	103695	0	0	2.26785	NM_001060.5(TBXA2R);NM_201636.2(TBXA2R);XM_011528214.2(TBXA2R);
GO:0038193	thromboxane A2 signaling pathway	biological_process	3	45724	3	103695	0	0	2.26785	NM_001060.5(TBXA2R);NM_201636.2(TBXA2R);XM_011528214.2(TBXA2R);
GO:0030656	regulation of vitamin metabolic process	biological_process	2	45724	2	103695	0	0	2.26785	NM_001165895.1(CD320);NM_016579.3(CD320);
GO:1904691	negative regulation of type B pancreatic cell proliferation	biological_process	5	45724	5	103695	0	0	2.26785	NM_001166426.1(WDR13);NM_017883.4(WDR13);XM_006724539.1(WDR13);XM_006724541.3(WDR13);XM_011543947.2(WDR13);
GO:1903147	negative regulation of autophagy of mitochondrion	biological_process	4	45724	4	103695	0	0	2.26785	NM_000714.5(TSPO);NM_001256530.1(TSPO);NM_001256531.1(TSPO);NM_032409.2(PINK1);
GO:1903579	negative regulation of ATP metabolic process	biological_process	3	45724	3	103695	0	0	2.26785	NM_000714.5(TSPO);NM_001256530.1(TSPO);NM_001256531.1(TSPO);
GO:0010725	regulation of primitive erythrocyte differentiation	biological_process	6	45724	6	103695	0	0	2.26785	NM_001145661.1(GATA2);NM_001145662.1(GATA2);NM_002049.3(GATA1);NM_032638.4(GATA2);XM_011543897.2(GATA1);XM_011543898.2(GATA1);
GO:0035854	eosinophil fate commitment	biological_process	6	45724	6	103695	0	0	2.26785	NM_001145661.1(GATA2);NM_001145662.1(GATA2);NM_002049.3(GATA1);NM_032638.4(GATA2);XM_011543897.2(GATA1);XM_011543898.2(GATA1);
GO:0036399	TCR signalosome assembly	biological_process	4	45724	4	103695	0	0	2.26785	NM_000455.4(STK11);XM_005259617.2(STK11);XM_005259618.3(STK11);XM_011528209.1(STK11);
GO:0003882	CDP-diacylglycerol-serine O-phosphatidyltransferase activity	molecular_function	9	45724	9	103695	0	0	2.26785	NM_030783.1(PTDSS2);XM_005253153.1(PTDSS2);XM_011520391.2(PTDSS2);XM_011520392.2(PTDSS2);XM_011520393.2(PTDSS2);XM_017018368.1(PTDSS2);XM_017018369.1(PTDSS2);XM_017018370.1(PTDSS2);XM_017018371.1(PTDSS2);
GO:0010171	body morphogenesis	biological_process	5	45724	5	103695	0	0	2.26785	NM_001164617.1(GPC3);NM_001164618.1(GPC3);NM_001164619.1(GPC3);NM_004484.3(GPC3);XM_017029413.1(GPC3);
GO:0060422	peptidyl-dipeptidase inhibitor activity	molecular_function	5	45724	5	103695	0	0	2.26785	NM_001164617.1(GPC3);NM_001164618.1(GPC3);NM_001164619.1(GPC3);NM_004484.3(GPC3);XM_017029413.1(GPC3);
GO:0072203	cell proliferation involved in metanephros development	biological_process	12	45724	12	103695	0	0	2.26785	NM_000264.3(PTCH1);NM_001083602.1(PTCH1);NM_001083603.1(PTCH1);NM_001083604.1(PTCH1);NM_001083605.1(PTCH1);NM_001083606.1(PTCH1);NM_001083607.1(PTCH1);NM_001164617.1(GPC3);NM_001164618.1(GPC3);NM_001164619.1(GPC3);NM_004484.3(GPC3);XM_017029413.1(GPC3);
GO:0061825	podosome core	cellular_component	2	45724	2	103695	0	0	2.26785	NM_001005386.2(ACTR2);NM_005722.3(ACTR2);
GO:0002017	regulation of blood volume by renal aldosterone	biological_process	2	45724	2	103695	0	0	2.26785	NM_000196.3(HSD11B2);NM_000498.3(CYP11B2);
GO:0042586	peptide deformylase activity	molecular_function	1	45724	1	103695	0	0	2.26785	NM_022341.1(PDF);
GO:0050290	sphingomyelin phosphodiesterase D activity	molecular_function	8	45724	8	103695	0	0	2.26785	NM_001171083.2(SMPD4);NM_017751.4(SMPD4);NM_017951.4(SMPD4);XM_011511443.2(SMPD4);XM_011511444.2(SMPD4);XM_011511445.2(SMPD4);XM_017004448.1(SMPD4);XM_017004449.1(SMPD4);
GO:0004835	tubulin-tyrosine ligase activity	molecular_function	3	45724	3	103695	0	0	2.26785	NM_153712.4(TTL);XM_005263599.3(TTL);XM_011510665.2(TTL);
GO:0018166	C-terminal protein-tyrosinylation	biological_process	3	45724	3	103695	0	0	2.26785	NM_153712.4(TTL);XM_005263599.3(TTL);XM_011510665.2(TTL);
GO:0001787	natural killer cell proliferation	biological_process	5	45724	5	103695	0	0	2.26785	NM_001127197.1(ELF4);NM_001421.3(ELF4);XM_005262389.3(ELF4);XM_011531307.2(ELF4);XM_011531308.2(ELF4);
GO:0001806	type IV hypersensitivity	biological_process	4	45724	4	103695	0	0	2.26785	NM_001002295.1(GATA3);NM_002051.2(GATA3);XM_005252442.2(GATA3);XM_005252443.4(GATA3);
GO:0002572	pro-T cell differentiation	biological_process	4	45724	4	103695	0	0	2.26785	NM_001002295.1(GATA3);NM_002051.2(GATA3);XM_005252442.2(GATA3);XM_005252443.4(GATA3);
GO:0035898	parathyroid hormone secretion	biological_process	4	45724	4	103695	0	0	2.26785	NM_001002295.1(GATA3);NM_002051.2(GATA3);XM_005252442.2(GATA3);XM_005252443.4(GATA3);
GO:0043370	regulation of CD4-positive, alpha-beta T cell differentiation	biological_process	4	45724	4	103695	0	0	2.26785	NM_001002295.1(GATA3);NM_002051.2(GATA3);XM_005252442.2(GATA3);XM_005252443.4(GATA3);
GO:0061085	regulation of histone H3-K27 methylation	biological_process	4	45724	4	103695	0	0	2.26785	NM_001002295.1(GATA3);NM_002051.2(GATA3);XM_005252442.2(GATA3);XM_005252443.4(GATA3);
GO:0061290	canonical Wnt signaling pathway involved in metanephric kidney development	biological_process	5	45724	5	103695	0	0	2.26785	NM_001002295.1(GATA3);NM_002051.2(GATA3);NM_018490.2(LGR4);XM_005252442.2(GATA3);XM_005252443.4(GATA3);
GO:2000607	negative regulation of cell proliferation involved in mesonephros development	biological_process	4	45724	4	103695	0	0	2.26785	NM_001002295.1(GATA3);NM_002051.2(GATA3);XM_005252442.2(GATA3);XM_005252443.4(GATA3);
GO:2000683	regulation of cellular response to X-ray	biological_process	4	45724	4	103695	0	0	2.26785	NM_001002295.1(GATA3);NM_002051.2(GATA3);XM_005252442.2(GATA3);XM_005252443.4(GATA3);
GO:2000703	negative regulation of fibroblast growth factor receptor signaling pathway involved in ureteric bud formation	biological_process	4	45724	4	103695	0	0	2.26785	NM_001002295.1(GATA3);NM_002051.2(GATA3);XM_005252442.2(GATA3);XM_005252443.4(GATA3);
GO:2000734	negative regulation of glial cell-derived neurotrophic factor receptor signaling pathway involved in ureteric bud formation	biological_process	4	45724	4	103695	0	0	2.26785	NM_001002295.1(GATA3);NM_002051.2(GATA3);XM_005252442.2(GATA3);XM_005252443.4(GATA3);
GO:0070267	oncosis	biological_process	1	45724	1	103695	0	0	2.26785	NM_052932.2(TMEM123);
GO:0003142	cardiogenic plate morphogenesis	biological_process	1	45724	1	103695	0	0	2.26785	NM_022454.3(SOX17);
GO:0007493	endodermal cell fate determination	biological_process	2	45724	2	103695	0	0	2.26785	NM_005257.5(GATA6);NM_022454.3(SOX17);
GO:0021903	rostrocaudal neural tube patterning	biological_process	2	45724	2	103695	0	0	2.26785	NM_005765.2(ATP6AP2);NM_022454.3(SOX17);
GO:0048866	stem cell fate specification	biological_process	2	45724	2	103695	0	0	2.26785	NM_018419.2(SOX18);NM_022454.3(SOX17);
GO:0060807	regulation of transcription from RNA polymerase II promoter involved in definitive endodermal cell fate specification	biological_process	1	45724	1	103695	0	0	2.26785	NM_022454.3(SOX17);
GO:0060913	cardiac cell fate determination	biological_process	4	45724	4	103695	0	0	2.26785	NM_002202.2(ISL1);NM_018670.3(MESP1);NM_022454.3(SOX17);XM_011543380.2(ISL1);
GO:2000043	regulation of cardiac cell fate specification	biological_process	1	45724	1	103695	0	0	2.26785	NM_022454.3(SOX17);
GO:0072086	specification of loop of Henle identity	biological_process	9	45724	9	103695	0	0	2.26785	NM_001010926.3(HES5);NM_001134222.1(IRX2);NM_024336.2(IRX3);NM_024337.3(IRX1);NM_033267.4(IRX2);XM_005244751.4(HES5);XM_005256139.3(IRX3);XM_011513979.2(IRX2);XM_017009845.1(IRX1);
GO:0098900	regulation of action potential	biological_process	5	45724	5	103695	0	0	2.26785	NM_002531.2(NTSR1);NM_004975.3(KCNB1);XM_006723784.3(KCNB1);XM_011528799.2(KCNB1);XM_011528827.2(NTSR1);
GO:2000671	regulation of motor neuron apoptotic process	biological_process	3	45724	3	103695	0	0	2.26785	NM_004975.3(KCNB1);XM_006723784.3(KCNB1);XM_011528799.2(KCNB1);
GO:0001096	TFIIF-class transcription factor binding	molecular_function	6	45724	6	103695	0	0	2.26785	NM_001202504.1(CTDP1);NM_001318511.1(CTDP1);NM_004715.4(CTDP1);NM_048368.3(CTDP1);XM_011526261.1(CTDP1);XM_017026078.1(CTDP1);
GO:0043390	aflatoxin B1 metabolic process	biological_process	3	45724	3	103695	0	0	2.26785	NM_017781.2(CYP2W1);XM_011515440.2(CYP2W1);XM_011515441.2(CYP2W1);
GO:0045819	positive regulation of glycogen catabolic process	biological_process	2	45724	2	103695	0	0	2.26785	NM_000294.2(PHKG2);NM_001172432.1(PHKG2);
GO:0010609	mRNA localization resulting in posttranscriptional regulation of gene expression	biological_process	16	45724	16	103695	0	0	2.26785	NM_001130967.2(ZNF385A);NM_001130968.2(ZNF385A);NM_001174118.1(MEX3D);NM_001290001.1(ZNF385A);NM_001290002.1(ZNF385A);NM_001290004.1(ZNF385A);NM_015481.2(ZNF385A);NM_203304.3(MEX3D);XM_005268783.4(ZNF385A);XM_006719342.2(ZNF385A);XM_011538168.2(ZNF385A);XM_011538169.2(ZNF385A);XM_011538170.1(ZNF385A);XM_011538171.2(ZNF385A);XM_017019174.1(ZNF385A);XM_017026811.1(MEX3D);
GO:0045887	positive regulation of synaptic growth at neuromuscular junction	biological_process	4	45724	4	103695	0	0	2.26785	NM_001305275.1(AGRN);NM_198576.3(AGRN);XM_005244749.3(AGRN);XM_011541429.2(AGRN);
GO:2001136	negative regulation of endocytic recycling	biological_process	3	45724	3	103695	0	0	2.26785	NM_004308.3(ARHGAP1);XM_011520095.1(ARHGAP1);XM_017017720.1(ARHGAP1);
GO:0090210	regulation of establishment of blood-brain barrier	biological_process	5	45724	5	103695	0	0	2.26785	NM_032777.9(ADGRA2);XM_005273471.3(ADGRA2);XM_011544481.2(ADGRA2);XM_011544482.2(ADGRA2);XM_011544483.2(ADGRA2);
GO:0001010	transcription factor activity, sequence-specific DNA binding transcription factor recruiting	molecular_function	2	45724	2	103695	0	0	2.26785	NM_001314052.1(KLF4);NM_004235.5(KLF4);
GO:1904998	negative regulation of leukocyte adhesion to arterial endothelial cell	biological_process	2	45724	2	103695	0	0	2.26785	NM_001314052.1(KLF4);NM_004235.5(KLF4);
GO:0001575	globoside metabolic process	biological_process	6	45724	6	103695	0	0	2.26785	NM_000086.2(CLN3);NM_001042432.1(CLN3);NM_001286104.1(CLN3);NM_001286105.1(CLN3);NM_001286109.1(CLN3);NM_001286110.1(CLN3);
GO:0006678	glucosylceramide metabolic process	biological_process	8	45724	8	103695	0	0	2.26785	NM_000086.2(CLN3);NM_001042432.1(CLN3);NM_001080.3(ALDH5A1);NM_001286104.1(CLN3);NM_001286105.1(CLN3);NM_001286109.1(CLN3);NM_001286110.1(CLN3);NM_170740.1(ALDH5A1);
GO:0006681	galactosylceramide metabolic process	biological_process	8	45724	8	103695	0	0	2.26785	NM_000086.2(CLN3);NM_001042432.1(CLN3);NM_001080.3(ALDH5A1);NM_001286104.1(CLN3);NM_001286105.1(CLN3);NM_001286109.1(CLN3);NM_001286110.1(CLN3);NM_170740.1(ALDH5A1);
GO:0035752	lysosomal lumen pH elevation	biological_process	6	45724	6	103695	0	0	2.26785	NM_000086.2(CLN3);NM_001042432.1(CLN3);NM_001286104.1(CLN3);NM_001286105.1(CLN3);NM_001286109.1(CLN3);NM_001286110.1(CLN3);
GO:1990450	linear polyubiquitin binding	molecular_function	6	45724	6	103695	0	0	2.26785	NM_001099856.4(IKBKG);NM_001099857.2(IKBKG);NM_001145255.2(IKBKG);NM_001321396.1(IKBKG);NM_001321397.1(IKBKG);NM_003639.4(IKBKG);
GO:0060887	limb epidermis development	biological_process	3	45724	3	103695	0	0	2.26785	NM_152365.2(KDF1);XM_005245735.2(KDF1);XM_011540622.1(KDF1);
GO:0033632	regulation of cell-cell adhesion mediated by integrin	biological_process	11	45724	11	103695	0	0	2.26785	NM_000022.3(ADA);NM_001322050.1(ADA);NM_001322051.1(ADA);NM_001935.3(DPP4);NM_031471.5(FERMT3);NM_178443.2(FERMT3);XM_005246371.2(DPP4);XM_011545294.2(FERMT3);XM_011545295.2(FERMT3);XM_017018398.1(FERMT3);XM_017018399.1(FERMT3);
GO:0016332	establishment or maintenance of polarity of embryonic epithelium	biological_process	2	45724	2	103695	0	0	2.26785	NM_058238.2(WNT7B);XM_011530366.1(WNT7B);
GO:0032536	regulation of cell projection size	biological_process	2	45724	2	103695	0	0	2.26785	NM_058238.2(WNT7B);XM_011530366.1(WNT7B);
GO:0044237	cellular metabolic process	biological_process	2	45724	2	103695	0	0	2.26785	NM_058238.2(WNT7B);XM_011530366.1(WNT7B);
GO:0060482	lobar bronchus development	biological_process	2	45724	2	103695	0	0	2.26785	NM_058238.2(WNT7B);XM_011530366.1(WNT7B);
GO:0072060	outer medullary collecting duct development	biological_process	2	45724	2	103695	0	0	2.26785	NM_058238.2(WNT7B);XM_011530366.1(WNT7B);
GO:0072236	metanephric loop of Henle development	biological_process	3	45724	3	103695	0	0	2.26785	NM_006236.2(POU3F3);NM_058238.2(WNT7B);XM_011530366.1(WNT7B);
GO:1990026	hippocampal mossy fiber expansion	cellular_component	6	45724	6	103695	0	0	2.26785	NM_001159291.1(MICAL1);NM_001286613.1(MICAL1);NM_022093.1(TNN);NM_022765.3(MICAL1);XM_017002048.1(TNN);XM_017002049.1(TNN);
GO:0044128	positive regulation of growth of symbiont in host	biological_process	1	45724	1	103695	0	0	2.26785	NM_002556.2(OSBP);
GO:0014728	regulation of the force of skeletal muscle contraction	biological_process	4	45724	4	103695	0	0	2.26785	NM_000257.3(MYH7);NM_001104.3(ACTN3);NM_001258371.2(ACTN3);XM_017021340.1(MYH7);
GO:0031449	regulation of slow-twitch skeletal muscle fiber contraction	biological_process	2	45724	2	103695	0	0	2.26785	NM_000257.3(MYH7);XM_017021340.1(MYH7);
GO:0008318	protein prenyltransferase activity	molecular_function	7	45724	7	103695	0	0	2.26785	NM_001099666.1(PTAR1);XM_005251976.4(PTAR1);XM_005251977.4(PTAR1);XM_005251980.4(PTAR1);XM_005251981.4(PTAR1);XM_011518639.1(PTAR1);XM_011518640.1(PTAR1);
GO:0060562	epithelial tube morphogenesis	biological_process	1	45724	1	103695	0	0	2.26785	NM_005044.4(PRKX);
GO:2000696	regulation of epithelial cell differentiation involved in kidney development	biological_process	1	45724	1	103695	0	0	2.26785	NM_005044.4(PRKX);
GO:0051866	general adaptation syndrome	biological_process	7	45724	7	103695	0	0	2.26785	NM_006186.3(NR4A2);XM_005246621.3(NR4A2);XM_005246622.3(NR4A2);XM_006712553.3(NR4A2);XM_011511246.1(NR4A2);XM_017004219.1(NR4A2);XM_017004220.1(NR4A2);
GO:0002718	regulation of cytokine production involved in immune response	biological_process	1	45724	1	103695	0	0	2.26785	NM_014817.3(TRIL);
GO:0002333	transitional one stage B cell differentiation	biological_process	2	45724	2	103695	0	0	2.26785	NM_005157.5(ABL1);NM_007313.2(ABL1);
GO:1903053	regulation of extracellular matrix organization	biological_process	3	45724	3	103695	0	0	2.26785	NM_004609.3(TCF15);NM_005157.5(ABL1);NM_007313.2(ABL1);
GO:1904528	positive regulation of microtubule binding	biological_process	11	45724	11	103695	0	0	2.26785	NM_001009552.1(PPP2CB);NM_002715.2(PPP2CA);NM_005157.5(ABL1);NM_005526.2(HSF1);NM_007313.2(ABL1);XM_005272315.2(HSF1);XM_005272316.2(HSF1);XM_005272317.1(HSF1);XM_011517004.2(HSF1);XM_011517006.2(HSF1);XM_017013377.1(HSF1);
GO:1904531	positive regulation of actin filament binding	biological_process	2	45724	2	103695	0	0	2.26785	NM_005157.5(ABL1);NM_007313.2(ABL1);
GO:0070413	trehalose metabolism in response to stress	biological_process	4	45724	4	103695	0	0	2.26785	NM_004333.4(BRAF);XM_005250045.2(BRAF);XM_017012558.1(BRAF);XM_017012559.1(BRAF);
GO:0010968	regulation of microtubule nucleation	biological_process	12	45724	12	103695	0	0	2.26785	NM_001193268.1(EML2);NM_001193269.1(EML2);NM_012155.2(EML2);XM_006723125.2(EML2);XM_006723126.2(EML2);XM_011526694.2(EML2);XM_011526695.2(EML2);XM_011526698.2(EML2);XM_011526700.2(EML2);XM_011526701.2(EML2);XM_017026550.1(EML2);XM_017026551.1(EML2);
GO:0003192	mitral valve formation	biological_process	8	45724	8	103695	0	0	2.26785	NM_003737.3(DCHS1);NM_017617.4(NOTCH1);NM_153813.2(ZFPM1);XM_011518717.2(NOTCH1);XM_011522912.2(ZFPM1);XM_011522914.2(ZFPM1);XM_011522917.2(ZFPM1);XM_017022982.1(ZFPM1);
GO:0097106	postsynaptic density organization	biological_process	8	45724	8	103695	0	0	2.26785	NM_001136469.2(TMEM108);NM_001282865.1(TMEM108);NM_023943.3(TMEM108);XM_011513097.2(TMEM108);XM_011513098.2(TMEM108);XM_017007080.1(TMEM108);XM_017007081.1(TMEM108);XM_017007082.1(TMEM108);
GO:0090218	positive regulation of lipid kinase activity	biological_process	3	45724	3	103695	0	0	2.26785	NM_000506.4(F2);NM_001311257.1(F2);NM_001958.3(EEF1A2);
GO:0031894	V1A vasopressin receptor binding	molecular_function	3	45724	3	103695	0	0	2.26785	NM_000490.4(AVP);NM_000706.4(AVPR1A);XM_011529267.1(AVP);
GO:0021885	forebrain cell migration	biological_process	8	45724	8	103695	0	0	2.26785	NM_001165924.1(EMX2);NM_001278599.1(AXL);NM_001699.5(AXL);NM_004098.3(EMX2);NM_006293.3(TYRO3);NM_021913.4(AXL);XM_017022542.1(TYRO3);XM_017022543.1(TYRO3);
GO:0044228	host cell surface	cellular_component	3	45724	3	103695	0	0	2.26785	NM_001278599.1(AXL);NM_001699.5(AXL);NM_021913.4(AXL);
GO:0090389	phagosome-lysosome fusion involved in apoptotic cell clearance	biological_process	7	45724	7	103695	0	0	2.26785	NM_001160227.1(SPG11);NM_025137.3(SPG11);XM_006720700.1(SPG11);XM_006720701.3(SPG11);XM_017022634.1(SPG11);XM_017022635.1(SPG11);XM_017022636.1(SPG11);
GO:0090659	walking behavior	biological_process	7	45724	7	103695	0	0	2.26785	NM_001160227.1(SPG11);NM_025137.3(SPG11);XM_006720700.1(SPG11);XM_006720701.3(SPG11);XM_017022634.1(SPG11);XM_017022635.1(SPG11);XM_017022636.1(SPG11);
GO:0004549	tRNA-specific ribonuclease activity	molecular_function	3	45724	3	103695	0	0	2.26785	NM_001165962.1(ELAC2);NM_018127.6(ELAC2);NM_173717.1(ELAC2);
GO:0072684	mitochondrial tRNA 3'-trailer cleavage, endonucleolytic	biological_process	3	45724	3	103695	0	0	2.26785	NM_001165962.1(ELAC2);NM_018127.6(ELAC2);NM_173717.1(ELAC2);
GO:0000495	box H/ACA snoRNA 3'-end processing	biological_process	3	45724	3	103695	0	0	2.26785	NM_001142463.2(DKC1);NM_001288747.1(DKC1);NM_001363.4(DKC1);
GO:0036487	nitric-oxide synthase inhibitor activity	molecular_function	2	45724	2	103695	0	0	2.26785	NM_001001396.2(ATP2B4);NM_001684.4(ATP2B4);
GO:0098736	negative regulation of the force of heart contraction	biological_process	2	45724	2	103695	0	0	2.26785	NM_001001396.2(ATP2B4);NM_001684.4(ATP2B4);
GO:0140199	negative regulation of adenylate cyclase-activating adrenergic receptor signaling pathway involved in heart process	biological_process	2	45724	2	103695	0	0	2.26785	NM_001001396.2(ATP2B4);NM_001684.4(ATP2B4);
GO:1900082	negative regulation of arginine catabolic process	biological_process	2	45724	2	103695	0	0	2.26785	NM_001001396.2(ATP2B4);NM_001684.4(ATP2B4);
GO:1901660	calcium ion export	biological_process	2	45724	2	103695	0	0	2.26785	NM_001001396.2(ATP2B4);NM_001684.4(ATP2B4);
GO:1903249	negative regulation of citrulline biosynthetic process	biological_process	2	45724	2	103695	0	0	2.26785	NM_001001396.2(ATP2B4);NM_001684.4(ATP2B4);
GO:1990456	mitochondrion-endoplasmic reticulum membrane tethering	biological_process	4	45724	4	103695	0	0	2.26785	NM_173791.4(PDZD8);XM_005269518.3(PDZD8);XM_011539265.1(PDZD8);XM_011539266.2(PDZD8);
GO:0097510	base-excision repair, AP site formation via deaminated base removal	biological_process	2	45724	2	103695	0	0	2.26785	NM_003362.3(UNG);NM_080911.2(UNG);
GO:1903319	positive regulation of protein maturation	biological_process	4	45724	4	103695	0	0	2.26785	NM_001206855.1(TFR2);NM_003227.3(TFR2);XM_005250553.4(TFR2);XM_017012573.1(TFR2);
GO:0004992	platelet activating factor receptor activity	molecular_function	9	45724	9	103695	0	0	2.26785	NM_000952.4(PTAFR);NM_001164721.1(PTAFR);NM_001164722.2(PTAFR);NM_001164723.2(PTAFR);NM_002609.3(PDGFRB);NM_006207.2(PDGFRL);XM_005268464.2(PDGFRB);XM_011537658.1(PDGFRB);XM_011537659.1(PDGFRB);
GO:0032959	inositol trisphosphate biosynthetic process	biological_process	5	45724	5	103695	0	0	2.26785	NM_000952.4(PTAFR);NM_001164721.1(PTAFR);NM_001164722.2(PTAFR);NM_001164723.2(PTAFR);NM_002661.4(PLCG2);
GO:0071258	cellular response to gravity	biological_process	4	45724	4	103695	0	0	2.26785	NM_000952.4(PTAFR);NM_001164721.1(PTAFR);NM_001164722.2(PTAFR);NM_001164723.2(PTAFR);
GO:1904300	positive regulation of transcytosis	biological_process	4	45724	4	103695	0	0	2.26785	NM_000952.4(PTAFR);NM_001164721.1(PTAFR);NM_001164722.2(PTAFR);NM_001164723.2(PTAFR);
GO:1904303	positive regulation of maternal process involved in parturition	biological_process	4	45724	4	103695	0	0	2.26785	NM_000952.4(PTAFR);NM_001164721.1(PTAFR);NM_001164722.2(PTAFR);NM_001164723.2(PTAFR);
GO:1904306	positive regulation of gastro-intestinal system smooth muscle contraction	biological_process	5	45724	5	103695	0	0	2.26785	NM_000952.4(PTAFR);NM_001164721.1(PTAFR);NM_001164722.2(PTAFR);NM_001164723.2(PTAFR);NM_030572.3(SPX);
GO:1904317	cellular response to 2-O-acetyl-1-O-hexadecyl-sn-glycero-3-phosphocholine	biological_process	4	45724	4	103695	0	0	2.26785	NM_000952.4(PTAFR);NM_001164721.1(PTAFR);NM_001164722.2(PTAFR);NM_001164723.2(PTAFR);
GO:0004462	lactoylglutathione lyase activity	molecular_function	1	45724	1	103695	0	0	2.26785	NM_006708.2(GLO1);
GO:0033682	ATP-dependent 5'-3' DNA/RNA helicase activity	molecular_function	6	45724	6	103695	0	0	2.26785	NM_001286496.1(PIF1);NM_001286497.1(PIF1);NM_001286499.1(PIF1);NM_025049.3(PIF1);XM_011522083.2(PIF1);XM_011522084.2(PIF1);
GO:0006256	UDP catabolic process	biological_process	2	45724	2	103695	0	0	2.26785	NM_001128930.2(ENTPD4);NM_004901.4(ENTPD4);
GO:0045112	integrin biosynthetic process	biological_process	3	45724	3	103695	0	0	2.26785	NM_000093.4(COL5A1);NM_001278074.1(COL5A1);XM_017014266.1(COL5A1);
GO:0006188	IMP biosynthetic process	biological_process	6	45724	6	103695	0	0	2.26785	NM_001257360.1(AMPD2);NM_001257361.1(AMPD2);NM_001308170.1(AMPD2);NM_004037.7(AMPD2);NM_139156.3(AMPD2);NM_203404.1(AMPD2);
[truncated: 13,144 more rows]
