# Supplementary material for: Deep Sequencing of Plasma Exosomal microRNA Level in Psoriasis Vulgaris Patients
Source: Front Med (Lausanne). 2022 May 19;9:895564. doi: 10.3389/fmed.2022.895564 (PMC9160332; doi:10.3389/fmed.2022.895564)
Supplement: Supplementary file 7 [file Data_Sheet_7.XLS]

## Sheet: Data_Sheet_7
id	term	ListHits	ListTotal	PopHits	PopTotal	pval	padj	Enrichment_score	Gene
path:hsa04360	Axon guidance	883	16805	1392	37271	4.56376e-45	1.46497e-42	1.40687	NM_000193.3(SHH);NM_000245.3(MET);NM_000264.3(PTCH1);NM_000425.4(L1CAM);NM_000609.6(CXCL12);NM_000944.4(PPP3CA);NM_000945.3(PPP3R1);NM_001005861.2(RYK);NM_001005914.2(SEMA3B);NM_001006943.1(EPHA8);NM_001008493.1(ENAH);NM_001014831.2(PAK4);NM_001014832.1(PAK4);NM_001014834.2(PAK4);NM_001014835.1(PAK4);NM_001024628.2(NRP1);NM_001024629.2(NRP1);NM_001031702.3(SEMA5B);NM_001031801.1(LIMK2);NM_0010331…
path:hsa05200	Pathways in cancer	1738	16805	3140	37271	8.57646e-34	1.37652e-31	1.22759	NM_000044.3(AR);NM_000059.3(BRCA2);NM_000077.4(CDKN2A);NM_000091.4(COL4A3);NM_000092.4(COL4A4);NM_000121.3(EPOR);NM_000125.3(ESR1);NM_000142.4(FGFR3);NM_000168.5(GLI3);NM_000179.2(MSH6);NM_000193.3(SHH);NM_000210.3(ITGA6);NM_000214.2(JAG1);NM_000215.3(JAK3);NM_000228.2(LAMB3);NM_000245.3(MET);NM_000264.3(PTCH1);NM_000314.6(PTEN);NM_000321.2(RB1);NM_000389.4(CDKN1A);NM_000418.3(IL4R);NM_000435.2(N…
path:hsa04015	Rap1 signaling pathway	834	16805	1371	37271	3.61057e-33	3.86331e-31	1.34915	NM_000142.4(FGFR3);NM_000211.4(ITGB2);NM_000212.2(ITGB3);NM_000245.3(MET);NM_000516.5(GNAS);NM_000632.3(ITGAM);NM_000676.2(ADORA2B);NM_000757.5(CSF1);NM_000832.6(GRIN1);NM_000833.4(GRIN2A);NM_000834.3(GRIN2B);NM_000875.4(IGF1R);NM_000932.2(PLCB3);NM_001010935.2(RAP1A);NM_001014431.1(AKT1);NM_001014432.1(AKT1);NM_001014987.1(LAT);NM_001014988.1(LAT);NM_001014989.1(LAT);NM_001025366.2(VEGFA);NM_001…
path:hsa04020	Calcium signaling pathway	751	16805	1236	37271	9.40791e-30	7.54985e-28	1.34758	NM_000025.2(ADRB3);NM_000068.3(CACNA1A);NM_000233.3(LHCGR);NM_000292.2(PHKA2);NM_000294.2(PHKG2);NM_000516.5(GNAS);NM_000540.2(RYR1);NM_000603.4(NOS3);NM_000620.4(NOS1);NM_000623.3(BDKRB2);NM_000625.4(NOS2);NM_000676.2(ADORA2B);NM_000678.3(ADRA1D);NM_000679.3(ADRA1B);NM_000680.3(ADRA1A);NM_000684.2(ADRB1);NM_000685.4(AGTR1);NM_000706.4(AVPR1A);NM_000718.3(CACNA1B);NM_000719.6(CACNA1C);NM_000720.3…
path:hsa04925	Aldosterone synthesis and secretion	485	16805	745	37271	4.45108e-29	2.85759e-27	1.44384	NM_000498.3(CYP11B2);NM_000516.5(GNAS);NM_000527.4(LDLR);NM_000685.4(AGTR1);NM_000719.6(CACNA1C);NM_000720.3(CACNA1D);NM_000890.3(KCNJ5);NM_000906.3(NPR1);NM_000932.2(PLCB3);NM_001001331.2(ATP2B2);NM_001001344.2(ATP2B3);NM_001001396.2(ATP2B4);NM_001003406.1(CACNA1I);NM_001005407.1(CACNA1H);NM_001031733.2(CALML4);NM_001077488.3(GNAS);NM_001077489.3(GNAS);NM_001077490.2(GNAS);NM_001079880.1(PRKD2);…
path:hsa04921	Oxytocin signaling pathway	648	16805	1069	37271	1.81573e-25	9.71416e-24	1.3444	NM_000389.4(CDKN1A);NM_000516.5(GNAS);NM_000540.2(RYR1);NM_000603.4(NOS3);NM_000719.6(CACNA1C);NM_000720.3(CACNA1D);NM_000722.3(CACNA2D1);NM_000723.4(CACNB1);NM_000725.3(CACNB3);NM_000727.3(CACNG1);NM_000855.2(GUCY1A2);NM_000890.3(KCNJ5);NM_000891.2(KCNJ2);NM_000906.3(NPR1);NM_000916.3(OXTR);NM_000932.2(PLCB3);NM_000944.4(PPP3CA);NM_000945.3(PPP3R1);NM_000963.3(PTGS2);NM_001005505.2(CACNA2D2);NM_…
path:hsa04370	VEGF signaling pathway	262	16805	368	37271	7.1191e-25	3.26461e-23	1.57901	NM_000603.4(NOS3);NM_000944.4(PPP3CA);NM_000945.3(PPP3R1);NM_000963.3(PTGS2);NM_001014431.1(AKT1);NM_001014432.1(AKT1);NM_001025366.2(VEGFA);NM_001025367.2(VEGFA);NM_001025368.2(VEGFA);NM_001025369.2(VEGFA);NM_001025370.2(VEGFA);NM_001033756.2(VEGFA);NM_001080855.2(PXN);NM_001109891.1(MAPK3);NM_001114633.1(PLA2G4B);NM_001130442.2(HRAS);NM_001130691.1(PPP3CA);NM_001130692.1(PPP3CA);NM_001136021.2(…
path:hsa04024	cAMP signaling pathway	762	16805	1299	37271	6.98002e-24	2.80073e-22	1.301	NM_000087.3(CNGA1);NM_000164.3(GIPR);NM_000168.5(GLI3);NM_000264.3(PTCH1);NM_000346.3(SOX9);NM_000479.3(AMH);NM_000516.5(GNAS);NM_000674.2(ADORA1);NM_000684.2(ADRB1);NM_000719.6(CACNA1C);NM_000720.3(CACNA1D);NM_000738.2(CHRM1);NM_000794.3(DRD1);NM_000827.3(GRIA1);NM_000832.6(GRIN1);NM_000833.4(GRIN2A);NM_000834.3(GRIN2B);NM_000836.2(GRIN2D);NM_000863.2(HTR1B);NM_000865.2(HTR1E);NM_000870.6(HTR4);…
path:hsa05165	Human papillomavirus infection	1150	16805	2070	37271	3.7382e-23	1.33329e-21	1.23214	NM_000051.3(ATM);NM_000088.3(COL1A1);NM_000089.3(COL1A2);NM_000091.4(COL4A3);NM_000092.4(COL4A4);NM_000210.3(ITGA6);NM_000212.2(ITGB3);NM_000213.4(ITGB4);NM_000214.2(JAG1);NM_000228.2(LAMB3);NM_000314.6(PTEN);NM_000321.2(RB1);NM_000368.4(TSC1);NM_000389.4(CDKN1A);NM_000435.2(NOTCH3);NM_000462.3(UBE3A);NM_000495.4(COL4A5);NM_000516.5(GNAS);NM_000548.4(TSC2);NM_000552.4(VWF);NM_000639.2(FASLG);NM_0…
path:hsa04144	Endocytosis	847	16805	1474	37271	1.00622e-22	3.22995e-21	1.27444	NM_000142.4(FGFR3);NM_000377.2(WAS);NM_000527.4(LDLR);NM_000804.3(FOLR3);NM_000875.4(IGF1R);NM_000876.3(IGF2R);NM_000878.3(IL2RB);NM_001002262.3(ZFYVE27);NM_001002814.2(RAB11FIP1);NM_001003652.3(SMAD2);NM_001004056.1(GRK4);NM_001004057.1(GRK4);NM_001004105.2(GRK6);NM_001004106.2(GRK6);NM_001005360.2(DNM2);NM_001005361.2(DNM2);NM_001005362.2(DNM2);NM_001005753.2(CHMP3);NM_001011703.2(MVB12B);NM_00…
path:hsa04010	MAPK signaling pathway	1098	16805	1979	37271	6.86096e-22	2.00215e-20	1.23052	NM_000068.3(CACNA1A);NM_000142.4(FGFR3);NM_000245.3(MET);NM_000267.3(NF1);NM_000612.5(IGF2);NM_000639.2(FASLG);NM_000660.5(TGFB1);NM_000718.3(CACNA1B);NM_000719.6(CACNA1C);NM_000720.3(CACNA1D);NM_000721.3(CACNA1E);NM_000722.3(CACNA2D1);NM_000723.4(CACNB1);NM_000725.3(CACNB3);NM_000727.3(CACNG1);NM_000757.5(CSF1);NM_000875.4(IGF1R);NM_000944.4(PPP3CA);NM_000945.3(PPP3R1);NM_001003406.1(CACNA1I);NM…
path:hsa04930	Type II diabetes mellitus	298	16805	443	37271	9.82121e-22	2.62717e-20	1.49192	NM_000068.3(CACNA1A);NM_000162.3(GCK);NM_000209.3(PDX1);NM_000298.5(PKLR);NM_000352.4(ABCC8);NM_000525.3(KCNJ11);NM_000718.3(CACNA1B);NM_000719.6(CACNA1C);NM_000720.3(CACNA1D);NM_000721.3(CACNA1E);NM_001033581.1(PRKCZ);NM_001042.2(SLC2A4);NM_001109891.1(MAPK3);NM_001127221.1(CACNA1A);NM_001127222.1(CACNA1A);NM_001128839.2(CACNA1D);NM_001128840.2(CACNA1D);NM_001129827.1(CACNA1C);NM_001129829.1(CAC…
path:hsa04720	Long-term potentiation	356	16805	550	37271	3.63267e-21	8.96989e-20	1.43556	NM_000719.6(CACNA1C);NM_000827.3(GRIA1);NM_000832.6(GRIN1);NM_000833.4(GRIN2A);NM_000834.3(GRIN2B);NM_000836.2(GRIN2D);NM_000842.4(GRM5);NM_000932.2(PLCB3);NM_000944.4(PPP3CA);NM_000945.3(PPP3R1);NM_001006665.1(RPS6KA1);NM_001006932.2(RPS6KA2);NM_001010935.2(RAP1A);NM_001031733.2(CALML4);NM_001079846.1(CREBBP);NM_001098531.2(RAPGEF3);NM_001098532.2(RAPGEF3);NM_001109891.1(MAPK3);NM_001114183.1(GR…
path:hsa04725	Cholinergic synapse	491	16805	804	37271	1.41174e-20	3.23691e-19	1.35443	NM_000068.3(CACNA1A);NM_000218.2(KCNQ1);NM_000633.2(BCL2);NM_000657.2(BCL2);NM_000665.4(ACHE);NM_000718.3(CACNA1B);NM_000719.6(CACNA1C);NM_000720.3(CACNA1D);NM_000738.2(CHRM1);NM_000743.4(CHRNA3);NM_000744.6(CHRNA4);NM_000746.5(CHRNA7);NM_000748.2(CHRNB2);NM_000891.2(KCNJ2);NM_000932.2(PLCB3);NM_001010855.3(PIK3R6);NM_001014431.1(AKT1);NM_001014432.1(AKT1);NM_001017998.3(GNG10);NM_001109891.1(MAP…
path:hsa05205	Proteoglycans in cancer	805	16805	1411	37271	1.66879e-20	3.57121e-19	1.26532	NM_000037.3(ANK1);NM_000125.3(ESR1);NM_000193.3(SHH);NM_000212.2(ITGB3);NM_000245.3(MET);NM_000264.3(PTCH1);NM_000362.4(TIMP3);NM_000389.4(CDKN1A);NM_000474.3(TWIST1);NM_000612.5(IGF2);NM_000639.2(FASLG);NM_000660.5(TGFB1);NM_000875.4(IGF1R);NM_001003652.3(SMAD2);NM_001005862.2(ERBB2);NM_001005915.1(ERBB3);NM_001006946.1(SDC1);NM_001007139.5(IGF2);NM_001014431.1(AKT1);NM_001014432.1(AKT1);NM_0010…
path:hsa04934	Cushing's syndrome	628	16805	1070	37271	5.37585e-20	1.07853e-18	1.30169	NM_000077.4(CDKN2A);NM_000244.3(MEN1);NM_000321.2(RB1);NM_000389.4(CDKN1A);NM_000497.3(CYP11B1);NM_000516.5(GNAS);NM_000527.4(LDLR);NM_000685.4(AGTR1);NM_000719.6(CACNA1C);NM_000720.3(CACNA1D);NM_000756.3(CRH);NM_000932.2(PLCB3);NM_001003406.1(CACNA1I);NM_001005407.1(CACNA1H);NM_001010935.2(RAP1A);NM_001026213.1(CYP11B1);NM_001029851.2(PDE8B);NM_001029852.2(PDE8B);NM_001029853.2(PDE8B);NM_0010298…
path:hsa04151	PI3K-Akt signaling pathway	1044	16805	1898	37271	2.56932e-19	4.85148e-18	1.21994	NM_000088.3(COL1A1);NM_000089.3(COL1A2);NM_000091.4(COL4A3);NM_000092.4(COL4A4);NM_000121.3(EPOR);NM_000142.4(FGFR3);NM_000151.3(G6PC);NM_000210.3(ITGA6);NM_000212.2(ITGB3);NM_000213.4(ITGB4);NM_000215.3(JAK3);NM_000228.2(LAMB3);NM_000245.3(MET);NM_000314.6(PTEN);NM_000368.4(TSC1);NM_000389.4(CDKN1A);NM_000418.3(IL4R);NM_000455.4(STK11);NM_000495.4(COL4A5);NM_000548.4(TSC2);NM_000552.4(VWF);NM_00…
path:hsa04022	cGMP - PKG signaling pathway	598	16805	1019	37271	4.26108e-19	7.59892e-18	1.30155	NM_000025.2(ADRB3);NM_000087.3(CNGA1);NM_000257.3(MYH7);NM_000603.4(NOS3);NM_000623.3(BDKRB2);NM_000674.2(ADORA1);NM_000678.3(ADRA1D);NM_000679.3(ADRA1B);NM_000680.3(ADRA1A);NM_000681.3(ADRA2A);NM_000682.6(ADRA2B);NM_000683.3(ADRA2C);NM_000684.2(ADRB1);NM_000685.4(AGTR1);NM_000719.6(CACNA1C);NM_000720.3(CACNA1D);NM_000855.2(GUCY1A2);NM_000906.3(NPR1);NM_000921.4(PDE3A);NM_000922.3(PDE3B);NM_00093…
path:hsa04911	Insulin secretion	447	16805	734	37271	1.44941e-18	2.44874e-17	1.35065	NM_000162.3(GCK);NM_000209.3(PDX1);NM_000352.4(ABCC8);NM_000516.5(GNAS);NM_000525.3(KCNJ11);NM_000719.6(CACNA1C);NM_000720.3(CACNA1D);NM_000932.2(PLCB3);NM_001014797.2(KCNMA1);NM_001035.2(RYR2);NM_001077488.3(GNAS);NM_001077489.3(GNAS);NM_001077490.2(GNAS);NM_001099733.1(ADCYAP1);NM_001100117.2(RIMS2);NM_001100397.1(RAPGEF4);NM_001115.2(ADCY8);NM_001116.3(ADCY9);NM_001117.4(ADCYAP1);NM_001118.4(A…
path:hsa04261	Adrenergic signaling in cardiomyocytes	648	16805	1121	37271	1.73985e-18	2.79245e-17	1.28204	NM_000218.2(KCNQ1);NM_000257.3(MYH7);NM_000335.4(SCN5A);NM_000366.5(TPM1);NM_000516.5(GNAS);NM_000633.2(BCL2);NM_000657.2(BCL2);NM_000678.3(ADRA1D);NM_000679.3(ADRA1B);NM_000680.3(ADRA1A);NM_000684.2(ADRB1);NM_000685.4(AGTR1);NM_000719.6(CACNA1C);NM_000720.3(CACNA1D);NM_000722.3(CACNA2D1);NM_000723.4(CACNB1);NM_000725.3(CACNB3);NM_000727.3(CACNG1);NM_000932.2(PLCB3);NM_001001331.2(ATP2B2);NM_0010…
path:hsa04550	Signaling pathways regulating pluripotency of stem cells	414	16805	675	37271	4.58107e-18	7.00249e-17	1.36028	NM_000142.4(FGFR3);NM_000215.3(JAK3);NM_000875.4(IGF1R);NM_001001419.2(SMAD5);NM_001001420.2(SMAD5);NM_001003652.3(SMAD2);NM_001011663.1(PCGF6);NM_001014431.1(AKT1);NM_001014432.1(AKT1);NM_001098209.1(CTNNB1);NM_001098210.1(CTNNB1);NM_001109891.1(MAPK3);NM_001111067.2(ACVR1);NM_001127217.2(SMAD9);NM_001127511.2(APC);NM_001128429.2(SMARCAD1);NM_001130442.2(HRAS);NM_001135937.2(SMAD2);NM_001136139.…
path:hsa05214	Glioma	306	16805	477	37271	1.27453e-17	1.83157e-16	1.42277	NM_000077.4(CDKN2A);NM_000314.6(PTEN);NM_000321.2(RB1);NM_000389.4(CDKN1A);NM_000875.4(IGF1R);NM_001014431.1(AKT1);NM_001014432.1(AKT1);NM_001031733.2(CALML4);NM_001109891.1(MAPK3);NM_001130442.2(HRAS);NM_001145306.1(CDK6);NM_001178130.2(EGF);NM_001178131.2(EGF);NM_001188.3(BAK1);NM_001195132.1(CDKN2A);NM_001199741.1(GADD45A);NM_001199742.1(GADD45A);NM_001204492.1(CAMK2G);NM_001220.4(CAMK2B);NM_0…
path:hsa05031	Amphetamine addiction	331	16805	523	37271	1.31234e-17	1.83157e-16	1.40365	NM_000240.3(MAOA);NM_000360.3(TH);NM_000516.5(GNAS);NM_000719.6(CACNA1C);NM_000720.3(CACNA1D);NM_000794.3(DRD1);NM_000827.3(GRIA1);NM_000832.6(GRIN1);NM_000833.4(GRIN2A);NM_000834.3(GRIN2B);NM_000836.2(GRIN2D);NM_000944.4(PPP3CA);NM_000945.3(PPP3R1);NM_001031733.2(CALML4);NM_001044.4(SLC6A3);NM_001077488.3(GNAS);NM_001077489.3(GNAS);NM_001077490.2(GNAS);NM_001114171.1(FOSB);NM_001114183.1(GRIA1);…
path:hsa04310	Wnt signaling pathway	536	16805	915	37271	4.57623e-17	6.1207e-16	1.2992	NM_000932.2(PLCB3);NM_000944.4(PPP3CA);NM_000945.3(PPP3R1);NM_001012329.1(CTNNBIP1);NM_001012614.1(CTBP1);NM_001025105.2(CSNK1A1);NM_001079846.1(CREBBP);NM_001098209.1(CTNNB1);NM_001098210.1(CTNNB1);NM_001127511.2(APC);NM_001130691.1(PPP3CA);NM_001130692.1(PPP3CA);NM_001130713.2(LEF1);NM_001130714.2(LEF1);NM_001136017.3(CCND3);NM_001136021.2(NFATC2);NM_001136022.2(NFATC4);NM_001136125.2(CCND3);NM…
path:hsa04662	B cell receptor signaling pathway	239	16805	359	37271	5.78626e-17	7.42956e-16	1.47651	NM_000944.4(PPP3CA);NM_000945.3(PPP3R1);NM_001006658.2(CR2);NM_001014431.1(AKT1);NM_001014432.1(AKT1);NM_001017915.2(INPP5D);NM_001081450.2(LILRB3);NM_001099856.4(IKBKG);NM_001099857.2(IKBKG);NM_001109891.1(MAPK3);NM_001130442.2(HRAS);NM_001130691.1(PPP3CA);NM_001130692.1(PPP3CA);NM_001134398.1(VAV2);NM_001135052.3(SYK);NM_001136021.2(NFATC2);NM_001139488.1(RASGRP3);NM_001142353.2(PPP3CB);NM_0011…
path:hsa04012	ErbB signaling pathway	456	16805	763	37271	7.9806e-17	9.85297e-16	1.32548	NM_000389.4(CDKN1A);NM_001005862.2(ERBB2);NM_001005915.1(ERBB3);NM_001010848.3(NRG3);NM_001014431.1(AKT1);NM_001014432.1(AKT1);NM_001014831.2(PAK4);NM_001014832.1(PAK4);NM_001014834.2(PAK4);NM_001014835.1(PAK4);NM_001109891.1(MAPK3);NM_001114123.2(ELK1);NM_001128628.2(BUB1B-PAK6);NM_001128629.2(BUB1B-PAK6);NM_001130442.2(HRAS);NM_001136000.2(ABL2);NM_001146156.1(GSK3B);NM_001159995.2(NRG1);NM_001…
path:hsa04713	Circadian entrainment	454	16805	760	37271	1.04008e-16	1.22855e-15	1.32487	NM_000516.5(GNAS);NM_000540.2(RYR1);NM_000620.4(NOS1);NM_000719.6(CACNA1C);NM_000720.3(CACNA1D);NM_000827.3(GRIA1);NM_000832.6(GRIN1);NM_000833.4(GRIN2A);NM_000834.3(GRIN2B);NM_000836.2(GRIN2D);NM_000855.2(GUCY1A2);NM_000890.3(KCNJ5);NM_000932.2(PLCB3);NM_001003406.1(CACNA1I);NM_001005407.1(CACNA1H);NM_001017998.3(GNG10);NM_001031733.2(CALML4);NM_001035.2(RYR2);NM_001042723.1(RYR1);NM_001077488.3…
path:hsa04066	HIF-1 signaling pathway	395	16805	648	37271	1.07163e-16	1.22855e-15	1.35193	NM_000034.3(ALDOA);NM_000389.4(CDKN1A);NM_000551.3(VHL);NM_000565.3(IL6R);NM_000602.4(SERPINE1);NM_000603.4(NOS3);NM_000625.4(NOS2);NM_000633.2(BCL2);NM_000657.2(BCL2);NM_000875.4(IGF1R);NM_001002021.2(PFKL);NM_001005862.2(ERBB2);NM_001014431.1(AKT1);NM_001014432.1(AKT1);NM_001025366.2(VEGFA);NM_001025367.2(VEGFA);NM_001025368.2(VEGFA);NM_001025369.2(VEGFA);NM_001025370.2(VEGFA);NM_001033756.2(VE…
path:hsa01521	EGFR tyrosine kinase inhibitor resistance	334	16805	550	37271	4.51998e-14	5.00315e-13	1.34684	NM_000142.4(FGFR3);NM_000245.3(MET);NM_000267.3(NF1);NM_000314.6(PTEN);NM_000565.3(IL6R);NM_000633.2(BCL2);NM_000657.2(BCL2);NM_000820.3(GAS6);NM_000875.4(IGF1R);NM_001005862.2(ERBB2);NM_001005915.1(ERBB3);NM_001014431.1(AKT1);NM_001014432.1(AKT1);NM_001025366.2(VEGFA);NM_001025367.2(VEGFA);NM_001025368.2(VEGFA);NM_001025369.2(VEGFA);NM_001025370.2(VEGFA);NM_001033756.2(VEGFA);NM_001042492.2(NF1)…
path:hsa04810	Regulation of actin cytoskeleton	761	16805	1398	37271	3.91212e-13	4.18597e-12	1.20729	NM_000142.4(FGFR3);NM_000177.4(GSN);NM_000210.3(ITGA6);NM_000211.4(ITGB2);NM_000212.2(ITGB3);NM_000213.4(ITGB4);NM_000377.2(WAS);NM_000506.4(F2);NM_000623.3(BDKRB2);NM_000632.3(ITGAM);NM_000738.2(CHRM1);NM_000885.5(ITGA4);NM_000887.4(ITGAX);NM_001004439.1(ITGA11);NM_001005619.1(ITGB4);NM_001005731.2(ITGB4);NM_001008493.1(ENAH);NM_001014831.2(PAK4);NM_001014832.1(PAK4);NM_001014834.2(PAK4);NM_0010…
path:hsa05222	Small cell lung cancer	344	16805	577	37271	6.48175e-13	6.71174e-12	1.32225	NM_000091.4(COL4A3);NM_000092.4(COL4A4);NM_000210.3(ITGA6);NM_000228.2(LAMB3);NM_000314.6(PTEN);NM_000321.2(RB1);NM_000389.4(CDKN1A);NM_000495.4(COL4A5);NM_000625.4(NOS2);NM_000633.2(BCL2);NM_000657.2(BCL2);NM_000963.3(PTGS2);NM_001014431.1(AKT1);NM_001014432.1(AKT1);NM_001017402.1(LAMB3);NM_001033910.2(TRAF5);NM_001079818.2(ITGA6);NM_001099856.4(IKBKG);NM_001099857.2(IKBKG);NM_001105206.2(LAMA4)…
path:hsa00515	Mannose type O-glycan biosyntheis	138	16805	198	37271	7.09019e-13	7.11234e-12	1.54578	NM_001005417.2(B4GALT2);NM_001039885.2(FKRP);NM_001077365.1(POMT1);NM_001077366.1(POMT1);NM_001101417.3(ISPD);NM_001101426.3(ISPD);NM_001136113.1(POMT1);NM_001136114.1(POMT1);NM_001199172.1(MGAT5B);NM_001243766.1(POMGNT1);NM_001270459.1(ST3GAL3);NM_001270460.1(ST3GAL3);NM_001270461.1(ST3GAL3);NM_001270462.1(ST3GAL3);NM_001270463.1(ST3GAL3);NM_001270464.1(ST3GAL3);NM_001270465.1(ST3GAL3);NM_001270…
path:hsa00533	Glycosaminoglycan biosynthesis - keratan sulfate	79	16805	100	37271	8.24194e-13	8.01716e-12	1.7521	NM_001005417.2(B4GALT2);NM_001270459.1(ST3GAL3);NM_001270460.1(ST3GAL3);NM_001270461.1(ST3GAL3);NM_001270462.1(ST3GAL3);NM_001270463.1(ST3GAL3);NM_001270464.1(ST3GAL3);NM_001270465.1(ST3GAL3);NM_001270466.1(ST3GAL3);NM_001497.3(B4GALT1);NM_003654.5(CHST1);NM_003780.4(B4GALT2);NM_004267.4(CHST2);NM_004480.4(FUT8);NM_006279.3(ST3GAL3);NM_006577.5(B3GNT2);NM_006927.3(ST3GAL2);NM_021615.4(CHST6);NM_0…
path:hsa05206	MicroRNAs in cancer	515	16805	913	37271	1.56435e-12	1.45527e-11	1.25103	NM_000051.3(ATM);NM_000077.4(CDKN2A);NM_000142.4(FGFR3);NM_000212.2(ITGB3);NM_000245.3(MET);NM_000314.6(PTEN);NM_000362.4(TIMP3);NM_000366.5(TPM1);NM_000389.4(CDKN1A);NM_000435.2(NOTCH3);NM_000633.2(BCL2);NM_000657.2(BCL2);NM_000927.4(ABCB1);NM_000963.3(PTGS2);NM_001003940.1(BMF);NM_001003942.1(BMF);NM_001003943.2(BMF);NM_001005862.2(ERBB2);NM_001005915.1(ERBB3);NM_001014831.2(PAK4);NM_001014832.…
path:hsa04666	Fc gamma R-mediated phagocytosis	342	16805	576	37271	1.58674e-12	1.45527e-11	1.31685	NM_000177.4(GSN);NM_000377.2(WAS);NM_001005360.2(DNM2);NM_001005361.2(DNM2);NM_001005362.2(DNM2);NM_001014431.1(AKT1);NM_001014432.1(AKT1);NM_001014987.1(LAT);NM_001014988.1(LAT);NM_001014989.1(LAT);NM_001017915.2(INPP5D);NM_001031801.1(LIMK2);NM_001109891.1(MAPK3);NM_001114633.1(PLA2G4B);NM_001127662.1(GSN);NM_001127663.1(GSN);NM_001127664.1(GSN);NM_001127665.1(GSN);NM_001127666.1(GSN);NM_001127…
path:hsa04974	Protein digestion and absorption	292	16805	481	37271	1.68744e-12	1.50463e-11	1.34639	NM_000088.3(COL1A1);NM_000089.3(COL1A2);NM_000091.4(COL4A3);NM_000092.4(COL4A4);NM_000093.4(COL5A1);NM_000094.3(COL7A1);NM_000218.2(KCNQ1);NM_000494.3(COL17A1);NM_000495.4(COL4A5);NM_000501.3(ELN);NM_001003841.2(SLC6A19);NM_001012662.2(SLC3A2);NM_001012664.2(SLC3A2);NM_001013251.2(SLC3A2);NM_001081752.2(ELN);NM_001081753.2(ELN);NM_001081754.2(ELN);NM_001081755.2(ELN);NM_001126335.1(SLC7A9);NM_001…
path:hsa04218	Cellular senescence	469	16805	828	37271	6.3466e-12	5.5061e-11	1.25625	NM_000051.3(ATM);NM_000077.4(CDKN2A);NM_000314.6(PTEN);NM_000321.2(RB1);NM_000368.4(TSC1);NM_000389.4(CDKN1A);NM_000548.4(TSC2);NM_000598.4(IGFBP3);NM_000602.4(SERPINE1);NM_000660.5(TGFB1);NM_000720.3(CACNA1D);NM_000944.4(PPP3CA);NM_000945.3(PPP3R1);NM_001003652.3(SMAD2);NM_001013398.1(IGFBP3);NM_001014431.1(AKT1);NM_001014432.1(AKT1);NM_001024688.2(NBN);NM_001024847.2(TGFBR2);NM_001031733.2(CALM…
path:hsa04728	Dopaminergic synapse	541	16805	971	37271	7.11113e-12	6.00703e-11	1.23569	NM_000068.3(CACNA1A);NM_000240.3(MAOA);NM_000360.3(TH);NM_000516.5(GNAS);NM_000718.3(CACNA1B);NM_000719.6(CACNA1C);NM_000720.3(CACNA1D);NM_000754.3(COMT);NM_000794.3(DRD1);NM_000796.5(DRD3);NM_000797.3(DRD4);NM_000827.3(GRIA1);NM_000833.4(GRIN2A);NM_000834.3(GRIN2B);NM_000890.3(KCNJ5);NM_000932.2(PLCB3);NM_000944.4(PPP3CA);NM_001009552.1(PPP2CB);NM_001014431.1(AKT1);NM_001014432.1(AKT1);NM_001017…
path:hsa04912	GnRH signaling pathway	414	16805	721	37271	8.01523e-12	6.59715e-11	1.2735	NM_000516.5(GNAS);NM_000719.6(CACNA1C);NM_000720.3(CACNA1D);NM_000894.2(LHB);NM_000932.2(PLCB3);NM_001031733.2(CALML4);NM_001077488.3(GNAS);NM_001077489.3(GNAS);NM_001077490.2(GNAS);NM_001109891.1(MAPK3);NM_001114123.2(ELK1);NM_001114633.1(PLA2G4B);NM_001115.2(ADCY8);NM_001116.3(ADCY9);NM_001128839.2(CACNA1D);NM_001128840.2(CACNA1D);NM_001129827.1(CACNA1C);NM_001129829.1(CACNA1C);NM_001129830.2(C…
path:hsa04270	Vascular smooth muscle contraction	469	16805	832	37271	1.68659e-11	1.35348e-10	1.25021	NM_000490.4(AVP);NM_000516.5(GNAS);NM_000676.2(ADORA2B);NM_000678.3(ADRA1D);NM_000679.3(ADRA1B);NM_000680.3(ADRA1A);NM_000685.4(AGTR1);NM_000706.4(AVPR1A);NM_000719.6(CACNA1C);NM_000720.3(CACNA1D);NM_000855.2(GUCY1A2);NM_000906.3(NPR1);NM_000932.2(PLCB3);NM_000960.3(PTGIR);NM_001014797.2(KCNMA1);NM_001031733.2(CALML4);NM_001077488.3(GNAS);NM_001077489.3(GNAS);NM_001077490.2(GNAS);NM_001098512.2(P…
path:hsa05224	Breast cancer	426	16805	752	37271	5.44461e-11	4.26273e-10	1.25639	NM_000059.3(BRCA2);NM_000125.3(ESR1);NM_000214.2(JAG1);NM_000314.6(PTEN);NM_000321.2(RB1);NM_000389.4(CDKN1A);NM_000435.2(NOTCH3);NM_000875.4(IGF1R);NM_000926.4(PGR);NM_001005862.2(ERBB2);NM_001010926.3(HES5);NM_001014431.1(AKT1);NM_001014432.1(AKT1);NM_001025105.2(CSNK1A1);NM_001040708.1(HEY1);NM_001077494.3(NFKB2);NM_001098209.1(CTNNB1);NM_001098210.1(CTNNB1);NM_001109891.1(MAPK3);NM_001122740.…
path:hsa00562	Inositol phosphate metabolism	339	16805	589	37271	3.79567e-10	2.90098e-09	1.27649	NM_000314.6(PTEN);NM_000932.2(PLCB3);NM_001017915.2(INPP5D);NM_001077525.2(MTMR14);NM_001077526.2(MTMR14);NM_001101669.1(INPP4B);NM_001128928.1(INPP1);NM_001130960.1(PLCH1);NM_001130961.1(PLCH1);NM_001130964.1(PLCD1);NM_001134224.1(INPP4A);NM_001134225.1(INPP4A);NM_001135219.1(PIP5KL1);NM_001135642.1(INPP5K);NM_001142593.1(ITPK1);NM_001142594.1(ITPK1);NM_001160302.1(SYNJ1);NM_001160306.1(SYNJ1);N…
path:hsa05220	Chronic myeloid leukemia	253	16805	424	37271	5.18825e-10	3.87309e-09	1.32339	NM_000077.4(CDKN2A);NM_000321.2(RB1);NM_000389.4(CDKN1A);NM_000660.5(TGFB1);NM_001001890.2(RUNX1);NM_001012614.1(CTBP1);NM_001014431.1(AKT1);NM_001014432.1(AKT1);NM_001024847.2(TGFBR2);NM_001099856.4(IKBKG);NM_001099857.2(IKBKG);NM_001109891.1(MAPK3);NM_001122607.1(RUNX1);NM_001130442.2(HRAS);NM_001130916.2(TGFBR1);NM_001145102.1(SMAD3);NM_001145103.1(SMAD3);NM_001145104.1(SMAD3);NM_001145138.1(R…
path:hsa05225	Hepatocellular carcinoma	485	16805	882	37271	1.01186e-09	7.38198e-09	1.21957	NM_000077.4(CDKN2A);NM_000245.3(MET);NM_000314.6(PTEN);NM_000321.2(RB1);NM_000389.4(CDKN1A);NM_000612.5(IGF2);NM_000660.5(TGFB1);NM_000852.3(GSTP1);NM_000875.4(IGF1R);NM_001003652.3(SMAD2);NM_001007139.5(IGF2);NM_001007468.2(SMARCB1);NM_001014431.1(AKT1);NM_001014432.1(AKT1);NM_001024847.2(TGFBR2);NM_001025105.2(CSNK1A1);NM_001098209.1(CTNNB1);NM_001098210.1(CTNNB1);NM_001101.3(ACTB);NM_001109891…
path:hsa04919	Thyroid hormone signaling pathway	406	16805	727	37271	1.7476e-09	1.24662e-08	1.23858	NM_000125.3(ESR1);NM_000212.2(ITGB3);NM_000435.2(NOTCH3);NM_000548.4(TSC2);NM_000932.2(PLCB3);NM_001014431.1(AKT1);NM_001014432.1(AKT1);NM_001077183.2(TSC2);NM_001079518.1(MED24);NM_001079846.1(CREBBP);NM_001098209.1(CTNNB1);NM_001098210.1(CTNNB1);NM_001101.3(ACTB);NM_001109891.1(MAPK3);NM_001114382.2(TSC2);NM_001122740.1(ESR1);NM_001122741.1(ESR1);NM_001122742.1(ESR1);NM_001130442.2(HRAS);NM_001…
path:hsa04340	Hedgehog signaling pathway	184	16805	298	37271	2.43581e-09	1.69977e-08	1.36941	NM_000168.5(GLI3);NM_000193.3(SHH);NM_000264.3(PTCH1);NM_000633.2(BCL2);NM_000657.2(BCL2);NM_001007226.1(SPOP);NM_001007227.1(SPOP);NM_001007228.1(SPOP);NM_001007229.1(SPOP);NM_001007230.1(SPOP);NM_001025105.2(CSNK1A1);NM_001031812.3(CSNK1G3);NM_001044723.2(CSNK1G3);NM_001083602.1(PTCH1);NM_001083603.1(PTCH1);NM_001083604.1(PTCH1);NM_001083605.1(PTCH1);NM_001083606.1(PTCH1);NM_001083607.1(PTCH1);…
path:hsa04924	Renin secretion	273	16805	468	37271	2.84039e-09	1.93992e-08	1.29375	NM_000025.2(ADRB3);NM_000516.5(GNAS);NM_000674.2(ADORA1);NM_000684.2(ADRB1);NM_000685.4(AGTR1);NM_000719.6(CACNA1C);NM_000720.3(CACNA1D);NM_000789.3(ACE);NM_000855.2(GUCY1A2);NM_000891.2(KCNJ2);NM_000906.3(NPR1);NM_000921.4(PDE3A);NM_000922.3(PDE3B);NM_000932.2(PLCB3);NM_000944.4(PPP3CA);NM_000945.3(PPP3R1);NM_000956.3(PTGER2);NM_000958.2(PTGER4);NM_001014797.2(KCNMA1);NM_001031733.2(CALML4);NM_0…
path:hsa04722	Neurotrophin signaling pathway	496	16805	915	37271	9.03973e-09	6.0262e-08	1.20225	NM_000633.2(BCL2);NM_000639.2(FASLG);NM_000657.2(BCL2);NM_001006665.1(RPS6KA1);NM_001006932.2(RPS6KA2);NM_001007097.2(NTRK2);NM_001007792.1(NTRK1);NM_001010935.2(RAP1A);NM_001012331.1(NTRK1);NM_001014431.1(AKT1);NM_001014432.1(AKT1);NM_001018064.2(NTRK2);NM_001018065.2(NTRK2);NM_001018066.2(NTRK2);NM_001025242.1(IRAK1);NM_001025243.1(IRAK1);NM_001031733.2(CALML4);NM_001102654.1(NTF3);NM_001109891…
path:hsa00564	Glycerophospholipid metabolism	359	16805	641	37271	9.19887e-09	6.0262e-08	1.24214	NM_000116.4(TAZ);NM_000229.1(LCAT);NM_000665.4(ACHE);NM_001012727.1(AGPAT2);NM_001013742.3(DGKK);NM_001030059.2(PLPP4);NM_001031696.3(PLD3);NM_001037553.1(AGPAT3);NM_001080744.1(DGKG);NM_001080745.1(DGKG);NM_001098537.2(PNPLA7);NM_001105540.1(DGKZ);NM_001114633.1(PLA2G4B);NM_001130081.2(PLD1);NM_001142929.1(CHAT);NM_001142933.1(CHAT);NM_001142934.1(CHAT);NM_001143804.1(PHOSPHO1);NM_001146056.2(MB…
path:hsa04724	Glutamatergic synapse	404	16805	734	37271	1.96942e-08	1.26437e-07	1.22072	NM_000068.3(CACNA1A);NM_000516.5(GNAS);NM_000719.6(CACNA1C);NM_000720.3(CACNA1D);NM_000827.3(GRIA1);NM_000831.3(GRIK3);NM_000832.6(GRIN1);NM_000833.4(GRIN2A);NM_000834.3(GRIN2B);NM_000836.2(GRIN2D);NM_000840.2(GRM3);NM_000841.3(GRM4);NM_000842.4(GRM5);NM_000843.3(GRM6);NM_000844.3(GRM7);NM_000932.2(PLCB3);NM_000944.4(PPP3CA);NM_000945.3(PPP3R1);NM_001003809.2(DLGAP1);NM_001017998.3(GNG10);NM_0010…
path:hsa04390	Hippo signaling pathway	531	16805	991	37271	2.34768e-08	1.47766e-07	1.18837	NM_000211.4(ITGB2);NM_000479.3(AMH);NM_000602.4(SERPINE1);NM_000660.5(TGFB1);NM_001001557.2(GDF6);NM_001003652.3(SMAD2);NM_001009552.1(PPP2CB);NM_001024847.2(TGFBR2);NM_001031685.2(TP53BP2);NM_001031803.1(LLGL2);NM_001033581.1(PRKCZ);NM_001037281.1(PARD6A);NM_001080436.1(WTIP);NM_001098209.1(CTNNB1);NM_001098210.1(CTNNB1);NM_001101.3(ACTB);NM_001113490.1(AMOT);NM_001122841.2(FRMD1);NM_001126240.2…
path:hsa00601	Glycosphingolipid biosynthesis - lacto and neolacto series	137	16805	217	37271	2.94347e-08	1.81703e-07	1.40021	NM_000149.3(FUT3);NM_000150.2(FUT6);NM_001005417.2(B4GALT2);NM_001040701.1(FUT6);NM_001097639.1(FUT3);NM_001097640.1(FUT3);NM_001097641.1(FUT3);NM_001254757.1(ST3GAL4);NM_001254758.1(ST3GAL4);NM_001254759.1(ST3GAL4);NM_001270459.1(ST3GAL3);NM_001270460.1(ST3GAL3);NM_001270461.1(ST3GAL3);NM_001270462.1(ST3GAL3);NM_001270463.1(ST3GAL3);NM_001270464.1(ST3GAL3);NM_001270465.1(ST3GAL3);NM_001270466.1(…
path:hsa05412	Arrhythmogenic right ventricular cardiomyopathy (ARVC)	341	16805	616	37271	1.05299e-07	6.37755e-07	1.22774	NM_000117.2(EMD);NM_000210.3(ITGA6);NM_000212.2(ITGB3);NM_000213.4(ITGB4);NM_000231.2(SGCG);NM_000337.5(SGCD);NM_000719.6(CACNA1C);NM_000720.3(CACNA1D);NM_000722.3(CACNA2D1);NM_000723.4(CACNB1);NM_000725.3(CACNB3);NM_000727.3(CACNG1);NM_000885.5(ITGA4);NM_001004439.1(ITGA11);NM_001005242.2(PKP2);NM_001005505.2(CACNA2D2);NM_001005619.1(ITGB4);NM_001005731.2(ITGB4);NM_001008844.2(DSP);NM_001035.2(R…
path:hsa04350	TGF-beta signaling pathway	222	16805	382	37271	1.10501e-07	6.56864e-07	1.28891	NM_000325.5(PITX2);NM_000479.3(AMH);NM_000660.5(TGFB1);NM_001001419.2(SMAD5);NM_001001420.2(SMAD5);NM_001001557.2(GDF6);NM_001003652.3(SMAD2);NM_001009552.1(PPP2CB);NM_001024847.2(TGFBR2);NM_001079846.1(CREBBP);NM_001083588.1(E2F5);NM_001109891.1(MAPK3);NM_001111067.2(ACVR1);NM_001127217.2(SMAD9);NM_001130916.2(TGFBR1);NM_001135937.2(SMAD2);NM_001145102.1(SMAD3);NM_001145103.1(SMAD3);NM_001145104…
path:hsa04726	Serotonergic synapse	309	16805	555	37271	1.90935e-07	1.11437e-06	1.2348	NM_000068.3(CACNA1A);NM_000240.3(MAOA);NM_000484.3(APP);NM_000516.5(GNAS);NM_000698.4(ALOX5);NM_000718.3(CACNA1B);NM_000719.6(CACNA1C);NM_000720.3(CACNA1D);NM_000813.2(GABRB2);NM_000814.5(GABRB3);NM_000863.2(HTR1B);NM_000865.2(HTR1E);NM_000868.3(HTR2C);NM_000870.6(HTR4);NM_000871.2(HTR6);NM_000890.3(KCNJ5);NM_000932.2(PLCB3);NM_000962.3(PTGS1);NM_000963.3(PTGS2);NM_001017998.3(GNG10);NM_001040173…
path:hsa04910	Insulin signaling pathway	516	16805	973	37271	2.05644e-07	1.17417e-06	1.17617	NM_000151.3(G6PC);NM_000162.3(GCK);NM_000292.2(PHKA2);NM_000294.2(PHKG2);NM_000298.5(PKLR);NM_000368.4(TSC1);NM_000507.3(FBP1);NM_000548.4(TSC2);NM_000922.3(PDE3B);NM_001005291.2(SREBF1);NM_001013839.3(EXOC7);NM_001014431.1(AKT1);NM_001014432.1(AKT1);NM_001018073.2(PCK2);NM_001031733.2(CALML4);NM_001033581.1(PRKCZ);NM_001042.2(SLC2A4);NM_001077183.2(TSC2);NM_001093.3(ACACB);NM_001109891.1(MAPK3);…
path:hsa04510	Focal adhesion	678	16805	1306	37271	2.08497e-07	1.17417e-06	1.15138	NM_000088.3(COL1A1);NM_000089.3(COL1A2);NM_000091.4(COL4A3);NM_000092.4(COL4A4);NM_000210.3(ITGA6);NM_000212.2(ITGB3);NM_000213.4(ITGB4);NM_000228.2(LAMB3);NM_000245.3(MET);NM_000314.6(PTEN);NM_000495.4(COL4A5);NM_000552.4(VWF);NM_000633.2(BCL2);NM_000657.2(BCL2);NM_000875.4(IGF1R);NM_000885.5(ITGA4);NM_001004439.1(ITGA11);NM_001005619.1(ITGB4);NM_001005731.2(ITGB4);NM_001005862.2(ERBB2);NM_00101…
path:hsa05203	Viral carcinogenesis	594	16805	1133	37271	2.12339e-07	1.17519e-06	1.16276	NM_000064.3(C3);NM_000077.4(CDKN2A);NM_000177.4(GSN);NM_000215.3(JAK3);NM_000321.2(RB1);NM_000389.4(CDKN1A);NM_000399.4(EGR2);NM_000462.3(UBE3A);NM_001013836.1(MAD1L1);NM_001013837.1(MAD1L1);NM_001015053.1(HDAC5);NM_001024599.4(HIST2H2BF);NM_001033910.2(TRAF5);NM_001077494.3(NFKB2);NM_001079846.1(CREBBP);NM_001080391.1(SP100);NM_001080855.2(PXN);NM_001098416.3(HDAC7);NM_001099856.4(IKBKG);NM_0010…
path:hsa04923	Regulation of lipolysis in adipocyte	197	16805	337	37271	2.92218e-07	1.58986e-06	1.29649	NM_000025.2(ADRB3);NM_000516.5(GNAS);NM_000674.2(ADORA1);NM_000684.2(ADRB1);NM_000906.3(NPR1);NM_000922.3(PDE3B);NM_000962.3(PTGS1);NM_000963.3(PTGS2);NM_001003794.2(MGLL);NM_001014431.1(AKT1);NM_001014432.1(AKT1);NM_001048230.1(ADORA1);NM_001077488.3(GNAS);NM_001077489.3(GNAS);NM_001077490.2(GNAS);NM_001098512.2(PRKG1);NM_001115.2(ADCY8);NM_001116.3(ADCY9);NM_001126044.1(PTGER3);NM_001145311.1(P…
path:hsa05414	Dilated cardiomyopathy (DCM)	362	16805	663	37271	3.0097e-07	1.61019e-06	1.21095	NM_000117.2(EMD);NM_000210.3(ITGA6);NM_000212.2(ITGB3);NM_000213.4(ITGB4);NM_000231.2(SGCG);NM_000256.3(MYBPC3);NM_000257.3(MYH7);NM_000337.5(SGCD);NM_000366.5(TPM1);NM_000516.5(GNAS);NM_000660.5(TGFB1);NM_000684.2(ADRB1);NM_000719.6(CACNA1C);NM_000720.3(CACNA1D);NM_000722.3(CACNA2D1);NM_000723.4(CACNB1);NM_000725.3(CACNB3);NM_000727.3(CACNG1);NM_000885.5(ITGA4);NM_001004439.1(ITGA11);NM_00100550…
path:hsa05212	Pancreatic cancer	292	16805	525	37271	4.48849e-07	2.36198e-06	1.23355	NM_000059.3(BRCA2);NM_000077.4(CDKN2A);NM_000321.2(RB1);NM_000389.4(CDKN1A);NM_000660.5(TGFB1);NM_001003652.3(SMAD2);NM_001005862.2(ERBB2);NM_001014431.1(AKT1);NM_001014432.1(AKT1);NM_001024847.2(TGFBR2);NM_001025366.2(VEGFA);NM_001025367.2(VEGFA);NM_001025368.2(VEGFA);NM_001025369.2(VEGFA);NM_001025370.2(VEGFA);NM_001033756.2(VEGFA);NM_001042368.2(RALGDS);NM_001099856.4(IKBKG);NM_001099857.2(IKB…
path:hsa04014	Ras signaling pathway	719	16805	1401	37271	8.19698e-07	4.24392e-06	1.13821	NM_000142.4(FGFR3);NM_000245.3(MET);NM_000267.3(NF1);NM_000612.5(IGF2);NM_000639.2(FASLG);NM_000757.5(CSF1);NM_000832.6(GRIN1);NM_000833.4(GRIN2A);NM_000834.3(GRIN2B);NM_000875.4(IGF1R);NM_001007097.2(NTRK2);NM_001007139.5(IGF2);NM_001007792.1(NTRK1);NM_001010935.2(RAP1A);NM_001012331.1(NTRK1);NM_001014431.1(AKT1);NM_001014432.1(AKT1);NM_001014831.2(PAK4);NM_001014832.1(PAK4);NM_001014834.2(PAK4)…
path:hsa04933	AGE-RAGE signaling pathway in diabetic complications	342	16805	629	37271	1.04183e-06	5.30838e-06	1.20589	NM_000088.3(COL1A1);NM_000089.3(COL1A2);NM_000091.4(COL4A3);NM_000092.4(COL4A4);NM_000201.2(ICAM1);NM_000361.2(THBD);NM_000495.4(COL4A5);NM_000602.4(SERPINE1);NM_000603.4(NOS3);NM_000633.2(BCL2);NM_000657.2(BCL2);NM_000660.5(TGFB1);NM_000685.4(AGTR1);NM_000932.2(PLCB3);NM_001003652.3(SMAD2);NM_001014431.1(AKT1);NM_001014432.1(AKT1);NM_001024847.2(TGFBR2);NM_001025366.2(VEGFA);NM_001025367.2(VEGFA…
path:hsa05166	HTLV-I infection	704	16805	1373	37271	1.24273e-06	6.23306e-06	1.13719	NM_000051.3(ATM);NM_000077.4(CDKN2A);NM_000201.2(ICAM1);NM_000211.4(ITGB2);NM_000215.3(JAK3);NM_000321.2(RB1);NM_000389.4(CDKN1A);NM_000399.4(EGR2);NM_000595.3(LTA);NM_000660.5(TGFB1);NM_000714.5(TSPO);NM_000878.3(IL2RB);NM_000944.4(PPP3CA);NM_000945.3(PPP3R1);NM_001003652.3(SMAD2);NM_001014431.1(AKT1);NM_001014432.1(AKT1);NM_001024628.2(NRP1);NM_001024629.2(NRP1);NM_001024847.2(TGFBR2);NM_001040…
path:hsa05211	Renal cell carcinoma	224	16805	400	37271	4.36063e-06	2.15348e-05	1.242	NM_000245.3(MET);NM_000389.4(CDKN1A);NM_000551.3(VHL);NM_000660.5(TGFB1);NM_001010935.2(RAP1A);NM_001014431.1(AKT1);NM_001014432.1(AKT1);NM_001014831.2(PAK4);NM_001014832.1(PAK4);NM_001014834.2(PAK4);NM_001014835.1(PAK4);NM_001025366.2(VEGFA);NM_001025367.2(VEGFA);NM_001025368.2(VEGFA);NM_001025369.2(VEGFA);NM_001025370.2(VEGFA);NM_001033756.2(VEGFA);NM_001079846.1(CREBBP);NM_001109891.1(MAPK3);N…
path:hsa04727	GABAergic synapse	271	16805	494	37271	4.81692e-06	2.30938e-05	1.21668	NM_000068.3(CACNA1A);NM_000663.4(ABAT);NM_000718.3(CACNA1B);NM_000719.6(CACNA1C);NM_000720.3(CACNA1D);NM_000807.2(GABRA2);NM_000808.3(GABRA3);NM_000810.3(GABRA5);NM_000813.2(GABRB2);NM_000814.5(GABRB3);NM_000815.4(GABRD);NM_000818.2(GAD2);NM_001017998.3(GNG10);NM_001077484.1(SLC38A1);NM_001079870.1(HAP1);NM_001079871.1(HAP1);NM_001115.2(ADCY8);NM_001116.3(ADCY9);NM_001127221.1(CACNA1A);NM_0011272…
path:hsa04064	NF-kappa B signaling pathway	268	16805	488	37271	4.82021e-06	2.30938e-05	1.218	NM_000051.3(ATM);NM_000201.2(ICAM1);NM_000595.3(LTA);NM_000609.6(CXCL12);NM_000633.2(BCL2);NM_000657.2(BCL2);NM_000963.3(PTGS2);NM_001014987.1(LAT);NM_001014988.1(LAT);NM_001014989.1(LAT);NM_001025242.1(IRAK1);NM_001025243.1(IRAK1);NM_001033910.2(TRAF5);NM_001039661.1(TIRAP);NM_001065.3(TNFRSF1A);NM_001077494.3(NFKB2);NM_001099856.4(IKBKG);NM_001099857.2(IKBKG);NM_001127183.2(CFLAR);NM_001135052.…
path:hsa04625	C-type lectin receptor signaling pathway	354	16805	662	37271	5.37427e-06	2.51122e-05	1.18598	NM_000399.4(EGR2);NM_000944.4(PPP3CA);NM_000945.3(PPP3R1);NM_000963.3(PTGS2);NM_001013253.1(LSP1);NM_001014431.1(AKT1);NM_001014432.1(AKT1);NM_001031733.2(CALML4);NM_001042412.1(CYLD);NM_001077494.3(NFKB2);NM_001085049.2(MRAS);NM_001099856.4(IKBKG);NM_001099857.2(IKBKG);NM_001109891.1(MAPK3);NM_001130442.2(HRAS);NM_001130691.1(PPP3CA);NM_001130692.1(PPP3CA);NM_001135052.3(SYK);NM_001136021.2(NFAT…
path:hsa05219	Bladder cancer	139	16805	235	37271	5.39795e-06	2.51122e-05	1.31184	NM_000077.4(CDKN2A);NM_000142.4(FGFR3);NM_000321.2(RB1);NM_000389.4(CDKN1A);NM_001005862.2(ERBB2);NM_001025366.2(VEGFA);NM_001025367.2(VEGFA);NM_001025368.2(VEGFA);NM_001025369.2(VEGFA);NM_001025370.2(VEGFA);NM_001033756.2(VEGFA);NM_001109891.1(MAPK3);NM_001113755.2(TYMP);NM_001113756.2(TYMP);NM_001130442.2(HRAS);NM_001163213.1(FGFR3);NM_001171622.1(VEGFA);NM_001171623.1(VEGFA);NM_001171624.1(VEG…
path:hsa04062	Chemokine signaling pathway	512	16805	987	37271	6.41837e-06	2.94328e-05	1.1505	NM_000215.3(JAK3);NM_000377.2(WAS);NM_000609.6(CXCL12);NM_000932.2(PLCB3);NM_001004056.1(GRK4);NM_001004057.1(GRK4);NM_001004105.2(GRK6);NM_001004106.2(GRK6);NM_001010935.2(RAP1A);NM_001014431.1(AKT1);NM_001014432.1(AKT1);NM_001017998.3(GNG10);NM_001033581.1(PRKCZ);NM_001042729.1(FGR);NM_001042747.1(FGR);NM_001080855.2(PXN);NM_001098670.1(RASGRP2);NM_001098671.1(RASGRP2);NM_001099856.4(IKBKG);NM_…
path:hsa05226	Gastric cancer	420	16805	801	37271	1.07941e-05	4.88013e-05	1.16292	NM_000193.3(SHH);NM_000245.3(MET);NM_000321.2(RB1);NM_000389.4(CDKN1A);NM_000633.2(BCL2);NM_000657.2(BCL2);NM_000660.5(TGFB1);NM_000927.4(ABCB1);NM_001003652.3(SMAD2);NM_001005862.2(ERBB2);NM_001014431.1(AKT1);NM_001014432.1(AKT1);NM_001024847.2(TGFBR2);NM_001025105.2(CSNK1A1);NM_001098209.1(CTNNB1);NM_001098210.1(CTNNB1);NM_001109891.1(MAPK3);NM_001127500.2(MET);NM_001127511.2(APC);NM_001130442.…
path:hsa04927	Cortisol synthesis and secretion	268	16805	494	37271	1.63994e-05	7.31141e-05	1.20321	NM_000497.3(CYP11B1);NM_000516.5(GNAS);NM_000527.4(LDLR);NM_000685.4(AGTR1);NM_000719.6(CACNA1C);NM_000720.3(CACNA1D);NM_000932.2(PLCB3);NM_001003406.1(CACNA1I);NM_001005407.1(CACNA1H);NM_001026213.1(CYP11B1);NM_001029851.2(PDE8B);NM_001029852.2(PDE8B);NM_001029853.2(PDE8B);NM_001029854.2(PDE8B);NM_001077488.3(GNAS);NM_001077489.3(GNAS);NM_001077490.2(GNAS);NM_001082959.1(SCARB1);NM_001099773.1(C…
path:hsa05160	Hepatitis C	346	16805	654	37271	2.24241e-05	9.86045e-05	1.17336	NM_000389.4(CDKN1A);NM_000527.4(LDLR);NM_000874.4(IFNAR2);NM_001001346.3(CLDN20);NM_001001928.2(PPARA);NM_001009552.1(PPP2CB);NM_001013703.3(EIF2AK4);NM_001014431.1(AKT1);NM_001014432.1(AKT1);NM_001065.3(TNFRSF1A);NM_001082959.1(SCARB1);NM_001099856.4(IKBKG);NM_001099857.2(IKBKG);NM_001109891.1(MAPK3);NM_001123395.1(CLDN19);NM_001130101.2(NR1H3);NM_001130442.2(HRAS);NM_001130861.1(CLDN5);NM_00113…
path:hsa04150	mTOR signaling pathway	437	16805	845	37271	4.05987e-05	0.000176111	1.14698	NM_000314.6(PTEN);NM_000368.4(TSC1);NM_000455.4(STK11);NM_000548.4(TSC2);NM_000875.4(IGF1R);NM_001001555.2(GRB10);NM_001006665.1(RPS6KA1);NM_001006932.2(RPS6KA2);NM_001007188.2(DEPDC5);NM_001012662.2(SLC3A2);NM_001012664.2(SLC3A2);NM_001013251.2(SLC3A2);NM_001013437.1(SEH1L);NM_001014431.1(AKT1);NM_001014432.1(AKT1);NM_001017528.2(PRR5);NM_001017529.2(PRR5);NM_001017530.1(PRR5);NM_001039362.1(ATP…
path:hsa05410	Hypertrophic cardiomyopathy (HCM)	319	16805	606	37271	7.3158e-05	0.000313116	1.16748	NM_000117.2(EMD);NM_000210.3(ITGA6);NM_000212.2(ITGB3);NM_000213.4(ITGB4);NM_000231.2(SGCG);NM_000256.3(MYBPC3);NM_000257.3(MYH7);NM_000337.5(SGCD);NM_000366.5(TPM1);NM_000660.5(TGFB1);NM_000719.6(CACNA1C);NM_000720.3(CACNA1D);NM_000722.3(CACNA2D1);NM_000723.4(CACNB1);NM_000725.3(CACNB3);NM_000727.3(CACNG1);NM_000789.3(ACE);NM_000885.5(ITGA4);NM_001004439.1(ITGA11);NM_001005505.2(CACNA2D2);NM_001…
path:hsa00604	Glycosphingolipid biosynthesis - ganglio series	60	16805	94	37271	8.51164e-05	0.000359505	1.41565	NM_000404.3(GLB1);NM_000520.5(HEXA);NM_000521.3(HEXB);NM_001079811.2(GLB1);NM_001135602.2(GLB1);NM_001190992.1(SLC33A1);NM_001276468.1(B4GALNT1);NM_001286999.1(ST6GALNAC6);NM_001287000.1(ST6GALNAC6);NM_001287001.1(ST6GALNAC6);NM_001287002.1(ST6GALNAC6);NM_001292004.1(HEXB);NM_001304450.1(ST8SIA1);NM_001307986.1(ST8SIA5);NM_001307987.1(ST8SIA5);NM_001317040.1(GLB1);NM_001318825.1(HEXA);NM_00132027…
path:hsa00531	Glycosaminoglycan degradation	64	16805	102	37271	0.000114184	0.000476013	1.39159	NM_000046.3(ARSB);NM_000181.3(GUSB);NM_000199.3(SGSH);NM_000202.7(IDS);NM_000203.4(IDUA);NM_000263.3(NAGLU);NM_000404.3(GLB1);NM_000512.4(GALNS);NM_000520.5(HEXA);NM_000521.3(HEXB);NM_001079811.2(GLB1);NM_001098540.2(HPSE);NM_001135602.2(GLB1);NM_001166498.2(HPSE);NM_001166550.3(IDS);NM_001199830.1(HPSE);NM_001200030.1(HYAL3);NM_001200032.1(HYAL3);NM_001284290.1(GUSB);NM_001292004.1(HEXB);NM_0012…
path:hsa04659	Th17 cell differentiation	299	16805	568	37271	0.000117845	0.000484979	1.1675	NM_000215.3(JAK3);NM_000418.3(IL4R);NM_000565.3(IL6R);NM_000616.4(CD4);NM_000660.5(TGFB1);NM_000878.3(IL2RB);NM_000944.4(PPP3CA);NM_000945.3(PPP3R1);NM_000964.3(RARA);NM_001001890.2(RUNX1);NM_001002295.1(GATA3);NM_001003652.3(SMAD2);NM_001014987.1(LAT);NM_001014988.1(LAT);NM_001014989.1(LAT);NM_001017963.2(HSP90AA1);NM_001024809.3(RARA);NM_001024847.2(TGFBR2);NM_001099856.4(IKBKG);NM_001099857.2(…
path:hsa04916	Melanogenesis	344	16805	661	37271	0.000128692	0.000522912	1.15422	NM_000516.5(GNAS);NM_000932.2(PLCB3);NM_001031733.2(CALML4);NM_001077488.3(GNAS);NM_001077489.3(GNAS);NM_001077490.2(GNAS);NM_001079846.1(CREBBP);NM_001098209.1(CTNNB1);NM_001098210.1(CTNNB1);NM_001109891.1(MAPK3);NM_001115.2(ADCY8);NM_001116.3(ADCY9);NM_001130442.2(HRAS);NM_001130713.2(LEF1);NM_001130714.2(LEF1);NM_001146156.1(GSK3B);NM_001166425.1(GNAI2);NM_001168319.1(EDN1);NM_001184883.1(PLCB…
path:hsa04926	Relaxin signaling pathway	414	16805	806	37271	0.000132809	0.000532898	1.13919	NM_000088.3(COL1A1);NM_000089.3(COL1A2);NM_000091.4(COL4A3);NM_000092.4(COL4A4);NM_000495.4(COL4A5);NM_000516.5(GNAS);NM_000603.4(NOS3);NM_000620.4(NOS1);NM_000625.4(NOS2);NM_000660.5(TGFB1);NM_000932.2(PLCB3);NM_001003652.3(SMAD2);NM_001014431.1(AKT1);NM_001014432.1(AKT1);NM_001017998.3(GNG10);NM_001024847.2(TGFBR2);NM_001025366.2(VEGFA);NM_001025367.2(VEGFA);NM_001025368.2(VEGFA);NM_001025369.2…
path:hsa04210	Apoptosis	405	16805	789	37271	0.000166177	0.000658555	1.13844	NM_000051.3(ATM);NM_000633.2(BCL2);NM_000639.2(FASLG);NM_000657.2(BCL2);NM_001003931.3(PARP3);NM_001007792.1(NTRK1);NM_001012331.1(NTRK1);NM_001014431.1(AKT1);NM_001014432.1(AKT1);NM_001065.3(TNFRSF1A);NM_001083116.1(PRF1);NM_001099856.4(IKBKG);NM_001099857.2(IKBKG);NM_001101.3(ACTB);NM_001109891.1(MAPK3);NM_001127183.2(CFLAR);NM_001127240.2(BBC3);NM_001127241.2(BBC3);NM_001127242.2(BBC3);NM_0011…
path:hsa05223	Non-small cell lung cancer	198	16805	365	37271	0.000174513	0.000683155	1.20311	NM_000077.4(CDKN2A);NM_000215.3(JAK3);NM_000321.2(RB1);NM_000389.4(CDKN1A);NM_001005862.2(ERBB2);NM_001014431.1(AKT1);NM_001014432.1(AKT1);NM_001109891.1(MAPK3);NM_001130442.2(HRAS);NM_001145076.2(EML4);NM_001145306.1(CDK6);NM_001178130.2(EGF);NM_001178131.2(EGF);NM_001188.3(BAK1);NM_001195132.1(CDKN2A);NM_001199741.1(GADD45A);NM_001199742.1(GADD45A);NM_001206957.1(RASSF1);NM_001220777.1(CDKN1A);…
path:hsa01523	Antifolate resistance	106	16805	183	37271	0.000183266	0.000708776	1.28466	NM_000392.4(ABCC2);NM_000791.3(DHFR);NM_000804.3(FOLR3);NM_001018078.2(FPGS);NM_001071.2(TYMS);NM_001099856.4(IKBKG);NM_001099857.2(IKBKG);NM_001105515.2(ABCC4);NM_001144070.1(ABCC3);NM_001145138.1(RELA);NM_001145255.2(IKBKG);NM_001165412.1(NFKB1);NM_001190720.2(IKBKB);NM_001205206.1(SLC19A1);NM_001205207.1(SLC19A1);NM_001242366.2(SLC46A1);NM_001242778.1(IKBKB);NM_001243984.1(RELA);NM_001243985.1…
path:hsa04530	Tight junction	592	16805	1183	37271	0.000231033	0.000882875	1.10986	NM_000377.2(WAS);NM_000455.4(STK11);NM_000720.3(CACNA1D);NM_001001346.3(CLDN20);NM_001001890.2(RUNX1);NM_001005386.2(ACTR2);NM_001005862.2(ERBB2);NM_001006634.2(ARHGAP17);NM_001009552.1(PPP2CB);NM_001010935.2(RAP1A);NM_001017967.3(MARVELD3);NM_001031803.1(LLGL2);NM_001033057.1(MAGI1);NM_001033581.1(PRKCZ);NM_001037281.1(PARD6A);NM_001077186.1(MYH14);NM_001080435.2(WHAMM);NM_001080444.1(IGSF5);NM_…
path:hsa00514	Other types of O-glycan biosynthesis	107	16805	186	37271	0.000248675	0.000939115	1.27586	NM_001005417.2(B4GALT2);NM_001040167.1(LFNG);NM_001040168.1(LFNG);NM_001077365.1(POMT1);NM_001077366.1(POMT1);NM_001084.4(PLOD3);NM_001136113.1(POMT1);NM_001136114.1(POMT1);NM_001142352.1(ST6GAL2);NM_001166343.1(MFNG);NM_001166355.1(LFNG);NM_001270459.1(ST3GAL3);NM_001270460.1(ST3GAL3);NM_001270461.1(ST3GAL3);NM_001270462.1(ST3GAL3);NM_001270463.1(ST3GAL3);NM_001270464.1(ST3GAL3);NM_001270465.1(S…
path:hsa04217	Necroptosis	403	16805	790	37271	0.000324703	0.00121197	1.13139	NM_000215.3(JAK3);NM_000633.2(BCL2);NM_000639.2(FASLG);NM_000657.2(BCL2);NM_000874.4(IFNAR2);NM_001003931.3(PARP3);NM_001005753.2(CHMP3);NM_001014443.2(USP21);NM_001017963.2(HSP90AA1);NM_001033910.2(TRAF5);NM_001040158.1(H2AFY);NM_001042412.1(CYLD);NM_001065.3(TNFRSF1A);NM_001114633.1(PLA2G4B);NM_001127183.2(CFLAR);NM_001135773.1(SPATA2);NM_001142298.1(SQSTM1);NM_001142299.1(SQSTM1);NM_001142497.…
path:hsa04071	Sphingolipid signaling pathway	373	16805	728	37271	0.000342288	0.00126292	1.13634	NM_000314.6(PTEN);NM_000603.4(NOS3);NM_000623.3(BDKRB2);NM_000633.2(BCL2);NM_000657.2(BCL2);NM_000674.2(ADORA1);NM_000932.2(PLCB3);NM_001009552.1(PPP2CB);NM_001010887.2(ACER2);NM_001014431.1(AKT1);NM_001014432.1(AKT1);NM_001033581.1(PRKCZ);NM_001048230.1(ADORA1);NM_001065.3(TNFRSF1A);NM_001109891.1(MAPK3);NM_001130081.2(PLD1);NM_001130442.2(HRAS);NM_001142602.1(SPHK1);NM_001145138.1(RELA);NM_0011…
path:hsa05230	Central carbon metabolism in cancer	237	16805	449	37271	0.000425906	0.00155359	1.17067	NM_000142.4(FGFR3);NM_000162.3(GCK);NM_000245.3(MET);NM_000314.6(PTEN);NM_001002021.2(PFKL);NM_001005862.2(ERBB2);NM_001007792.1(NTRK1);NM_001012331.1(NTRK1);NM_001014431.1(AKT1);NM_001014432.1(AKT1);NM_001029891.2(PGAM4);NM_001042422.2(SLC16A3);NM_001042423.2(SLC16A3);NM_001109891.1(MAPK3);NM_001127500.2(MET);NM_001130442.2(HRAS);NM_001145145.1(SLC1A5);NM_001163213.1(FGFR3);NM_001166686.1(PFKM);…
path:hsa04630	Jak-STAT signaling pathway	424	16805	837	37271	0.000479969	0.00172365	1.1235	NM_000121.3(EPOR);NM_000215.3(JAK3);NM_000389.4(CDKN1A);NM_000418.3(IL4R);NM_000565.3(IL6R);NM_000628.4(IL10RB);NM_000633.2(BCL2);NM_000641.3(IL11);NM_000657.2(BCL2);NM_000759.3(CSF3);NM_000760.3(CSF3R);NM_000874.4(IFNAR2);NM_000878.3(IL2RB);NM_000880.3(IL7);NM_001014431.1(AKT1);NM_001014432.1(AKT1);NM_001079846.1(CREBBP);NM_001130442.2(HRAS);NM_001131019.2(GFAP);NM_001136017.3(CCND3);NM_00113612…
path:hsa04140	Autophagy - animal	466	16805	925	37271	0.000483268	0.00172365	1.11732	NM_000314.6(PTEN);NM_000368.4(TSC1);NM_000455.4(STK11);NM_000548.4(TSC2);NM_000633.2(BCL2);NM_000657.2(BCL2);NM_000875.4(IGF1R);NM_001009552.1(PPP2CB);NM_001013703.3(EIF2AK4);NM_001014431.1(AKT1);NM_001014432.1(AKT1);NM_001033518.1(WIPI2);NM_001033519.1(WIPI2);NM_001077183.2(TSC2);NM_001077198.2(ATG9A);NM_001077525.2(MTMR14);NM_001077526.2(MTMR14);NM_001083617.1(RB1CC1);NM_001085049.2(MRAS);NM_00…
path:hsa05161	Hepatitis B	379	16805	745	37271	0.000609682	0.00215064	1.12828	NM_000314.6(PTEN);NM_000321.2(RB1);NM_000389.4(CDKN1A);NM_000399.4(EGR2);NM_000633.2(BCL2);NM_000639.2(FASLG);NM_000657.2(BCL2);NM_000660.5(TGFB1);NM_001014431.1(AKT1);NM_001014432.1(AKT1);NM_001039661.1(TIRAP);NM_001079846.1(CREBBP);NM_001099856.4(IKBKG);NM_001099857.2(IKBKG);NM_001109891.1(MAPK3);NM_001111045.1(CCNA1);NM_001114123.2(ELK1);NM_001130442.2(HRAS);NM_001130916.2(TGFBR1);NM_001136021…
path:hsa04260	Cardiac muscle contraction	220	16805	417	37271	0.000673542	0.00235008	1.17009	NM_000257.3(MYH7);NM_000366.5(TPM1);NM_000719.6(CACNA1C);NM_000720.3(CACNA1D);NM_000722.3(CACNA2D1);NM_000723.4(CACNB1);NM_000725.3(CACNB3);NM_000727.3(CACNG1);NM_001005505.2(CACNA2D2);NM_001018004.1(TPM1);NM_001018005.1(TPM1);NM_001018006.1(TPM1);NM_001018007.1(TPM1);NM_001018020.1(TPM1);NM_001035.2(RYR2);NM_001128839.2(CACNA1D);NM_001128840.2(CACNA1D);NM_001129827.1(CACNA1C);NM_001129829.1(CACN…
path:hsa04750	Inflammatory mediator regulation of TRP channels	381	16805	751	37271	0.000763136	0.00263405	1.12517	NM_000516.5(GNAS);NM_000623.3(BDKRB2);NM_000868.3(HTR2C);NM_000932.2(PLCB3);NM_000956.3(PTGER2);NM_000958.2(PTGER4);NM_001007792.1(NTRK1);NM_001012331.1(NTRK1);NM_001031733.2(CALML4);NM_001077488.3(GNAS);NM_001077489.3(GNAS);NM_001077490.2(GNAS);NM_001095.3(ASIC1);NM_001114633.1(PLA2G4B);NM_001115.2(ADCY8);NM_001116.3(ADCY9);NM_001159322.1(PLA2G4C);NM_001159323.1(PLA2G4C);NM_001177428.1(TRPV4);NM…
path:hsa04922	Glucagon signaling pathway	367	16805	722	37271	0.000784355	0.00267849	1.12736	NM_000151.3(G6PC);NM_000160.4(GCGR);NM_000162.3(GCK);NM_000292.2(PHKA2);NM_000294.2(PHKG2);NM_000507.3(FBP1);NM_000516.5(GNAS);NM_000922.3(PDE3B);NM_000932.2(PLCB3);NM_000944.4(PPP3CA);NM_000945.3(PPP3R1);NM_001001928.2(PPARA);NM_001002021.2(PFKL);NM_001014431.1(AKT1);NM_001014432.1(AKT1);NM_001018073.2(PCK2);NM_001029891.2(PGAM4);NM_001031733.2(CALML4);NM_001031847.2(CPT1A);NM_001077488.3(GNAS);…
path:hsa04670	Leukocyte transendothelial migration	307	16805	598	37271	0.00087486	0.00295611	1.1386	NM_000101.3(CYBA);NM_000201.2(ICAM1);NM_000211.4(ITGB2);NM_000442.4(PECAM1);NM_000609.6(CXCL12);NM_000632.3(ITGAM);NM_000885.5(ITGA4);NM_001001346.3(CLDN20);NM_001010935.2(RAP1A);NM_001030055.1(ARHGAP5);NM_001080855.2(PXN);NM_001098209.1(CTNNB1);NM_001098210.1(CTNNB1);NM_001098531.2(RAPGEF3);NM_001098532.2(RAPGEF3);NM_001100397.1(RAPGEF4);NM_001101.3(ACTB);NM_001102.3(ACTN1);NM_001114380.1(ITGAL)…
path:hsa05202	Transcriptional misregulation in cancers	638	16805	1294	37271	0.000890245	0.00297676	1.0935	NM_000051.3(ATM);NM_000244.3(MEN1);NM_000245.3(MET);NM_000250.1(MPO);NM_000378.4(WT1);NM_000389.4(CDKN1A);NM_000438.5(PAX3);NM_000598.4(IGFBP3);NM_000632.3(ITGAM);NM_000875.4(IGF1R);NM_000878.3(IL2RB);NM_000964.3(RARA);NM_001001890.2(RUNX1);NM_001007792.1(NTRK1);NM_001012331.1(NTRK1);NM_001013398.1(IGFBP3);NM_001024809.3(RARA);NM_001024847.2(TGFBR2);NM_001031804.2(MAF);NM_001079675.2(ETV4);NM_001…
path:hsa05217	Basal cell carcinoma	172	16805	322	37271	0.00109263	0.00361582	1.18469	NM_000168.5(GLI3);NM_000193.3(SHH);NM_000264.3(PTCH1);NM_000389.4(CDKN1A);NM_001083602.1(PTCH1);NM_001083603.1(PTCH1);NM_001083604.1(PTCH1);NM_001083605.1(PTCH1);NM_001083606.1(PTCH1);NM_001083607.1(PTCH1);NM_001098209.1(CTNNB1);NM_001098210.1(CTNNB1);NM_001127511.2(APC);NM_001130713.2(LEF1);NM_001130714.2(LEF1);NM_001146156.1(GSK3B);NM_001160045.1(GLI1);NM_001166292.1(PTCH2);NM_001167609.1(GLI1)…
path:hsa04658	Th1 and Th2 cell differentiation	239	16805	460	37271	0.0012722	0.00416711	1.15232	NM_000214.2(JAG1);NM_000215.3(JAK3);NM_000418.3(IL4R);NM_000435.2(NOTCH3);NM_000616.4(CD4);NM_000878.3(IL2RB);NM_000944.4(PPP3CA);NM_000945.3(PPP3R1);NM_001002295.1(GATA3);NM_001014987.1(LAT);NM_001014988.1(LAT);NM_001014989.1(LAT);NM_001031680.2(RUNX3);NM_001031804.2(MAF);NM_001099856.4(IKBKG);NM_001099857.2(IKBKG);NM_001109891.1(MAPK3);NM_001130691.1(PPP3CA);NM_001130692.1(PPP3CA);NM_001136021.…
path:hsa04668	TNF signaling pathway	327	16805	643	37271	0.00136165	0.00441505	1.1279	NM_000201.2(ICAM1);NM_000214.2(JAG1);NM_000595.3(LTA);NM_000757.5(CSF1);NM_000963.3(PTGS2);NM_001006944.1(RPS6KA4);NM_001014431.1(AKT1);NM_001014432.1(AKT1);NM_001033910.2(TRAF5);NM_001065.3(TNFRSF1A);NM_001066.2(TNFRSF1B);NM_001099856.4(IKBKG);NM_001099857.2(IKBKG);NM_001109891.1(MAPK3);NM_001127183.2(CFLAR);NM_001136153.1(ATF6B);NM_001142497.2(MLKL);NM_001145138.1(RELA);NM_001145255.2(IKBKG);NM…
path:hsa05221	Acute myeloid leukemia	237	16805	457	37271	0.00150467	0.00482998	1.15018	NM_000250.1(MPO);NM_000632.3(ITGAM);NM_000964.3(RARA);NM_001001890.2(RUNX1);NM_001014431.1(AKT1);NM_001014432.1(AKT1);NM_001024809.3(RARA);NM_001080547.1(SPI1);NM_001099856.4(IKBKG);NM_001099857.2(IKBKG);NM_001109891.1(MAPK3);NM_001111045.1(CCNA1);NM_001122607.1(RUNX1);NM_001130442.2(HRAS);NM_001130713.2(LEF1);NM_001130714.2(LEF1);NM_001145138.1(RELA);NM_001145255.2(IKBKG);NM_001145301.2(RARA);NM…
path:hsa00760	Nicotinate and nicotinamide metabolism	116	16805	211	37271	0.0015601	0.00495834	1.21929	NM_001002006.2(NT5C1B);NM_001134373.2(NT5C2);NM_001199086.1(NT5C1B);NM_001199087.1(NT5C1B);NM_001199088.1(NT5C1B);NM_001199103.1(NT5C1B-RDH14);NM_001199104.1(NT5C1B-RDH14);NM_001204813.1(NT5E);NM_001252377.1(NT5C);NM_001286829.1(NAPRT);NM_001289117.1(NMRK2);NM_001318249.1(QPRT);NM_001318250.1(QPRT);NM_002526.3(NT5E);NM_005746.2(NAMPT);NM_006208.2(ENPP1);NM_012229.4(NT5C2);NM_014298.4(QPRT);NM_014…
path:hsa04730	Long-term depression	173	16805	327	37271	0.00185909	0.00585065	1.17336	NM_000068.3(CACNA1A);NM_000516.5(GNAS);NM_000540.2(RYR1);NM_000620.4(NOS1);NM_000756.3(CRH);NM_000827.3(GRIA1);NM_000855.2(GUCY1A2);NM_000875.4(IGF1R);NM_000932.2(PLCB3);NM_001009552.1(PPP2CB);NM_001042723.1(RYR1);NM_001077488.3(GNAS);NM_001077489.3(GNAS);NM_001077490.2(GNAS);NM_001098512.2(PRKG1);NM_001109891.1(MAPK3);NM_001114183.1(GRIA1);NM_001114633.1(PLA2G4B);NM_001127221.1(CACNA1A);NM_00112…
path:hsa04072	Phospholipase D signaling pathway	491	16805	993	37271	0.00237145	0.00739063	1.09664	NM_000054.4(AVPR2);NM_000368.4(TSC1);NM_000490.4(AVP);NM_000516.5(GNAS);NM_000548.4(TSC2);NM_000685.4(AGTR1);NM_000706.4(AVPR1A);NM_000840.2(GRM3);NM_000841.3(GRM4);NM_000842.4(GRM5);NM_000843.3(GRM6);NM_000844.3(GRM7);NM_000932.2(PLCB3);NM_001005360.2(DNM2);NM_001005361.2(DNM2);NM_001005362.2(DNM2);NM_001010855.3(PIK3R6);NM_001012727.1(AGPAT2);NM_001013742.3(DGKK);NM_001014431.1(AKT1);NM_0010144…
path:hsa05033	Nicotine addiction	101	16805	183	37271	0.00240194	0.00741367	1.22406	NM_000068.3(CACNA1A);NM_000718.3(CACNA1B);NM_000744.6(CHRNA4);NM_000746.5(CHRNA7);NM_000748.2(CHRNB2);NM_000807.2(GABRA2);NM_000808.3(GABRA3);NM_000810.3(GABRA5);NM_000813.2(GABRB2);NM_000814.5(GABRB3);NM_000815.4(GABRD);NM_000827.3(GRIA1);NM_000832.6(GRIN1);NM_000833.4(GRIN2A);NM_000834.3(GRIN2B);NM_000836.2(GRIN2D);NM_001114183.1(GRIA1);NM_001127221.1(CACNA1A);NM_001127222.1(CACNA1A);NM_0011344…
path:hsa05218	Melanoma	211	16805	408	37271	0.0029964	0.00916041	1.14698	NM_000077.4(CDKN2A);NM_000245.3(MET);NM_000314.6(PTEN);NM_000321.2(RB1);NM_000389.4(CDKN1A);NM_000875.4(IGF1R);NM_001014431.1(AKT1);NM_001014432.1(AKT1);NM_001109891.1(MAPK3);NM_001127500.2(MET);NM_001130442.2(HRAS);NM_001145306.1(CDK6);NM_001174063.1(FGFR1);NM_001174064.1(FGFR1);NM_001174065.1(FGFR1);NM_001174066.1(FGFR1);NM_001174067.1(FGFR1);NM_001178130.2(EGF);NM_001178131.2(EGF);NM_001188.3(…
path:hsa00440	Phosphonate and phosphinate metabolism	18	16805	26	37271	0.00361684	0.0109529	1.53544	NM_001184917.2(PCYT2);NM_001256433.2(PCYT2);NM_001256434.2(PCYT2);NM_001256435.2(PCYT2);NM_001282203.1(PCYT2);NM_001282204.1(PCYT2);NM_001312673.1(PCYT1A);NM_002861.4(PCYT2);NM_005017.3(PCYT1A);NM_020244.2(CHPT1);XM_005256386.3(PCYT2);XM_005256387.3(PCYT2);XM_006710285.3(CEPT1);XM_006722287.3(PCYT2);XM_011538574.1(CHPT1);XM_017024910.1(PCYT2);XM_017024911.1(PCYT2);XM_017024912.1(PCYT2);
path:hsa00310	Lysine degradation	202	16805	391	37271	0.00378508	0.0113553	1.1458	NM_000019.3(ACAT1);NM_000182.4(HADHA);NM_000302.3(PLOD1);NM_000690.3(ALDH2);NM_000692.4(ALDH1B1);NM_000935.2(PLOD2);NM_001013619.3(HYKK);NM_001083612.1(HYKK);NM_001084.4(PLOD3);NM_001136239.1(PRDM6);NM_001143996.1(OGDHL);NM_001143997.1(OGDHL);NM_001145527.1(EHMT1);NM_001165036.1(OGDH);NM_001184705.2(HADH);NM_001197104.1(KMT2A);NM_001204889.1(ALDH2);NM_001278346.1(PHYKPL);NM_001286683.1(AADAT);NM_…
path:hsa05213	Endometrial cancer	234	16805	458	37271	0.00415806	0.0123587	1.13314	NM_000314.6(PTEN);NM_000389.4(CDKN1A);NM_001005862.2(ERBB2);NM_001014431.1(AKT1);NM_001014432.1(AKT1);NM_001098209.1(CTNNB1);NM_001098210.1(CTNNB1);NM_001109891.1(MAPK3);NM_001114123.2(ELK1);NM_001127511.2(APC);NM_001130442.2(HRAS);NM_001130713.2(LEF1);NM_001130714.2(LEF1);NM_001146156.1(GSK3B);NM_001164883.1(CTNNA2);NM_001178130.2(EGF);NM_001178131.2(EGF);NM_001188.3(BAK1);NM_001199741.1(GADD45A…
path:hsa05100	Bacterial invasion of epithelial cells	312	16805	622	37271	0.00467601	0.0137706	1.11249	NM_000245.3(MET);NM_000377.2(WAS);NM_001005360.2(DNM2);NM_001005361.2(DNM2);NM_001005362.2(DNM2);NM_001008491.2(SEPT2);NM_001008492.2(SEPT2);NM_001080855.2(PXN);NM_001098209.1(CTNNB1);NM_001098210.1(CTNNB1);NM_001098811.1(SEPT8);NM_001098812.1(SEPT8);NM_001101.3(ACTB);NM_001113491.1(SEPT9);NM_001113492.1(SEPT9);NM_001113493.1(SEPT9);NM_001113494.1(SEPT9);NM_001113495.1(SEPT9);NM_001113496.1(SEPT9…
path:hsa04512	ECM-receptor interaction	246	16805	485	37271	0.00539023	0.0157297	1.12493	NM_000088.3(COL1A1);NM_000089.3(COL1A2);NM_000091.4(COL4A3);NM_000092.4(COL4A4);NM_000173.6(GP1BA);NM_000210.3(ITGA6);NM_000212.2(ITGB3);NM_000213.4(ITGB4);NM_000228.2(LAMB3);NM_000495.4(COL4A5);NM_000552.4(VWF);NM_000885.5(ITGA4);NM_001004439.1(ITGA11);NM_001005619.1(ITGB4);NM_001005731.2(ITGB4);NM_001006946.1(SDC1);NM_001017402.1(LAMB3);NM_001079818.2(ITGA6);NM_001083899.2(GP6);NM_001105206.2(L…
path:hsa05210	Colorectal cancer	301	16805	602	37271	0.0066089	0.0191122	1.10893	NM_000179.2(MSH6);NM_000389.4(CDKN1A);NM_000633.2(BCL2);NM_000657.2(BCL2);NM_000660.5(TGFB1);NM_001003652.3(SMAD2);NM_001014431.1(AKT1);NM_001014432.1(AKT1);NM_001024847.2(TGFBR2);NM_001042368.2(RALGDS);NM_001098209.1(CTNNB1);NM_001098210.1(CTNNB1);NM_001109891.1(MAPK3);NM_001127240.2(BBC3);NM_001127241.2(BBC3);NM_001127242.2(BBC3);NM_001127511.2(APC);NM_001130442.2(HRAS);NM_001130713.2(LEF1);NM_…
path:hsa04520	Adherens junction	361	16805	729	37271	0.00692112	0.0198364	1.09828	NM_000245.3(MET);NM_000377.2(WAS);NM_000875.4(IGF1R);NM_001003652.3(SMAD2);NM_001005862.2(ERBB2);NM_001024847.2(TGFBR2);NM_001040649.2(ACP1);NM_001042724.1(NECTIN2);NM_001079846.1(CREBBP);NM_001098209.1(CTNNB1);NM_001098210.1(CTNNB1);NM_001098503.1(PTPRJ);NM_001101.3(ACTB);NM_001102.3(ACTN1);NM_001105244.1(PTPRM);NM_001109891.1(MAPK3);NM_001127500.2(MET);NM_001130004.1(ACTN1);NM_001130005.1(ACTN1…
path:hsa05152	Tuberculosis	465	16805	952	37271	0.00846086	0.0240348	1.0833	NM_000064.3(C3);NM_000211.4(ITGB2);NM_000246.3(CIITA);NM_000449.3(RFX5);NM_000538.3(RFXAP);NM_000625.4(NOS2);NM_000628.4(IL10RB);NM_000632.3(ITGAM);NM_000633.2(BCL2);NM_000657.2(BCL2);NM_000660.5(TGFB1);NM_000887.4(ITGAX);NM_000944.4(PPP3CA);NM_000945.3(PPP3R1);NM_001007267.2(PLA2R1);NM_001013253.1(LSP1);NM_001014431.1(AKT1);NM_001014432.1(AKT1);NM_001025242.1(IRAK1);NM_001025243.1(IRAK1);NM_0010…
path:hsa04514	Cell adhesion molecules (CAMs)	424	16805	865	37271	0.00865332	0.0243659	1.08713	NM_000201.2(ICAM1);NM_000210.3(ITGA6);NM_000211.4(ITGB2);NM_000425.4(L1CAM);NM_000442.4(PECAM1);NM_000616.4(CD4);NM_000632.3(ITGAM);NM_000885.5(ITGA4);NM_001001346.3(CLDN20);NM_001005388.2(NFASC);NM_001005389.1(NFASC);NM_001006946.1(SDC1);NM_001024736.1(CD276);NM_001030288.2(SPN);NM_001042724.1(NECTIN2);NM_001076682.3(NCAM1);NM_001079818.2(ITGA6);NM_001080457.1(LRRC4B);NM_001098517.1(CADM1);NM_00…
path:hsa00565	Ether lipid metabolism	129	16805	247	37271	0.0101559	0.0283481	1.15831	NM_000437.3(PAFAH2);NM_001031696.3(PLD3);NM_001114633.1(PLA2G4B);NM_001128174.2(UGT8);NM_001130081.2(PLD1);NM_001159322.1(PLA2G4C);NM_001159323.1(PLA2G4C);NM_001165993.1(GDPD1);NM_001165994.1(GDPD1);NM_001170585.1(PLB1);NM_001198588.1(JMJD7-PLA2G4B);NM_001206670.1(PLA2G4E);NM_001243108.1(PLD2);NM_001291311.1(PLD3);NM_001308174.1(PLD4);NM_001318103.1(GAL3ST1);NM_001318104.1(GAL3ST1);NM_001318105.1…
path:hsa00561	Glycerolipid metabolism	207	16805	409	37271	0.0106653	0.0295135	1.12248	NM_000167.5(GK);NM_000236.2(LIPC);NM_000690.3(ALDH2);NM_000692.4(ALDH1B1);NM_001003794.2(MGLL);NM_001012727.1(AGPAT2);NM_001013742.3(DGKK);NM_001030059.2(PLPP4);NM_001037553.1(AGPAT3);NM_001080744.1(DGKG);NM_001080745.1(DGKG);NM_001105540.1(DGKZ);NM_001128127.2(GK);NM_001199266.1(DGKZ);NM_001199267.1(DGKZ);NM_001199268.1(DGKZ);NM_001204504.2(DGKH);NM_001204505.2(DGKH);NM_001204506.2(DGKH);NM_0012…
path:hsa04152	AMPK signaling pathway	381	16805	778	37271	0.0127892	0.0350883	1.08612	NM_000151.3(G6PC);NM_000368.4(TSC1);NM_000455.4(STK11);NM_000457.4(HNF4A);NM_000507.3(FBP1);NM_000548.4(TSC2);NM_000680.3(ADRA1A);NM_000875.4(IGF1R);NM_001002021.2(PFKL);NM_001005291.2(SREBF1);NM_001009552.1(PPP2CB);NM_001014431.1(AKT1);NM_001014432.1(AKT1);NM_001018073.2(PCK2);NM_001030003.2(HNF4A);NM_001030004.2(HNF4A);NM_001031847.2(CPT1A);NM_001042.2(SLC2A4);NM_001077183.2(TSC2);NM_001093.3(A…
path:hsa02010	ABC transporters	162	16805	317	37271	0.0134329	0.036542	1.13341	NM_000033.3(ABCD1);NM_000352.4(ABCC8);NM_000392.4(ABCC2);NM_000443.3(ABCB4);NM_000544.3(TAP2);NM_000927.4(ABCB1);NM_001089.2(ABCA3);NM_001105515.2(ABCC4);NM_001122674.1(ABCD3);NM_001142505.1(ABCG4);NM_001144070.1(ABCC3);NM_001171.5(ABCC6);NM_001243013.1(ABCB9);NM_001243014.1(ABCB9);NM_001257386.1(ABCG2);NM_001271696.1(ABCB7);NM_001271697.1(ABCB7);NM_001271698.1(ABCB7);NM_001271699.1(ABCB7);NM_001…
path:hsa04137	Mitophagy - animal	219	16805	437	37271	0.0150774	0.0406709	1.11146	NM_001008211.1(OPTN);NM_001008212.1(OPTN);NM_001008213.1(OPTN);NM_001033566.2(RHOT1);NM_001033567.2(RHOT1);NM_001033568.2(RHOT1);NM_001077198.2(ATG9A);NM_001085049.2(MRAS);NM_001130442.2(HRAS);NM_001142298.1(SQSTM1);NM_001142299.1(SQSTM1);NM_001145138.1(RELA);NM_001164522.2(RAB7B);NM_001167827.2(TFEB);NM_001168222.1(TBC1D17);NM_001168388.2(CITED2);NM_001168389.2(CITED2);NM_001191.3(BCL2L1);NM_001…
path:hsa05231	Choline metabolism in cancer	340	16805	693	37271	0.0155039	0.0414729	1.08812	NM_000368.4(TSC1);NM_000377.2(WAS);NM_000548.4(TSC2);NM_001013742.3(DGKK);NM_001014431.1(AKT1);NM_001014432.1(AKT1);NM_001042368.2(RALGDS);NM_001077183.2(TSC2);NM_001080744.1(DGKG);NM_001080745.1(DGKG);NM_001105540.1(DGKZ);NM_001109891.1(MAPK3);NM_001114382.2(TSC2);NM_001114633.1(PLA2G4B);NM_001130081.2(PLD1);NM_001130442.2(HRAS);NM_001145056.1(SLC44A2);NM_001159322.1(PLA2G4C);NM_001159323.1(PLA2…
path:hsa04142	Lysosome	309	16805	629	37271	0.0183469	0.0486725	1.08953	NM_000046.3(ARSB);NM_000086.2(CLN3);NM_000157.3(GBA);NM_000181.3(GUSB);NM_000199.3(SGSH);NM_000202.7(IDS);NM_000203.4(IDUA);NM_000263.3(NAGLU);NM_000308.3(CTSA);NM_000391.3(TPP1);NM_000404.3(GLB1);NM_000487.5(ARSA);NM_000512.4(GALNS);NM_000520.5(HEXA);NM_000521.3(HEXB);NM_000528.3(MAN2B1);NM_000578.3(SLC11A1);NM_000876.3(IGF2R);NM_001001560.2(GGA1);NM_001002924.2(AP3S1);NM_001005741.2(GBA);NM_001…
path:hsa00360	Phenylalanine metabolism	32	16805	55	37271	0.01857	0.0488605	1.29039	NM_000240.3(MAOA);NM_000691.4(ALDH3A1);NM_000693.3(ALDH1A3);NM_000694.3(ALDH3B1);NM_000695.3(ALDH3B2);NM_001030010.2(ALDH3B1);NM_001031615.1(ALDH3B2);NM_001135167.1(ALDH3A1);NM_001135168.1(ALDH3A1);NM_001158.3(AOC2);NM_001161473.2(ALDH3B1);NM_001258017.1(IL4I1);NM_001258018.1(IL4I1);NM_001270458.1(MAOA);NM_001277731.1(AOC3);NM_001286220.1(GOT2);NM_001290058.1(ALDH3B1);NM_001290059.1(ALDH3B1);NM_0…
path:hsa00620	Pyruvate metabolism	106	16805	205	37271	0.0240866	0.0628602	1.14679	NM_000019.3(ACAT1);NM_000298.5(PKLR);NM_000690.3(ALDH2);NM_000692.4(ALDH1B1);NM_000920.3(PC);NM_001014811.1(ME3);NM_001018073.2(PCK2);NM_001040427.1(HAGH);NM_001040716.1(PC);NM_001076552.2(ACSS2);NM_001093.3(ACACB);NM_001161586.1(ME3);NM_001166158.1(PDHX);NM_001204889.1(ALDH2);NM_001206796.2(PKM);NM_001206797.2(PKM);NM_001206798.2(PKM);NM_001206799.1(PKM);NM_001252675.1(ACSS1);NM_001252676.1(ACSS…
path:hsa04115	p53 signaling pathway	185	16805	370	37271	0.0251699	0.0651575	1.10893	NM_000051.3(ATM);NM_000077.4(CDKN2A);NM_000314.6(PTEN);NM_000389.4(CDKN1A);NM_000548.4(TSC2);NM_000598.4(IGFBP3);NM_000602.4(SERPINE1);NM_001008410.1(STEAP3);NM_001013398.1(IGFBP3);NM_001024844.1(CD82);NM_001077183.2(TSC2);NM_001114382.2(TSC2);NM_001126240.2(TP73);NM_001126241.2(TP73);NM_001126242.2(TP73);NM_001127240.2(BBC3);NM_001127241.2(BBC3);NM_001127242.2(BBC3);NM_001136017.3(CCND3);NM_0011…
path:hsa05167	Kaposi's sarcoma-associated herpesvirus infection	437	16805	909	37271	0.0312035	0.0801306	1.06623	NM_000064.3(C3);NM_000201.2(ICAM1);NM_000321.2(RB1);NM_000389.4(CDKN1A);NM_000874.4(IFNAR2);NM_000944.4(PPP3CA);NM_000945.3(PPP3R1);NM_000963.3(PTGS2);NM_001010855.3(PIK3R6);NM_001014431.1(AKT1);NM_001014432.1(AKT1);NM_001017998.3(GNG10);NM_001025366.2(VEGFA);NM_001025367.2(VEGFA);NM_001025368.2(VEGFA);NM_001025369.2(VEGFA);NM_001025370.2(VEGFA);NM_001031733.2(CALML4);NM_001033756.2(VEGFA);NM_001…
path:hsa04979	Cholesterol metabolism	101	16805	197	37271	0.0346727	0.0883329	1.13707	NM_000039.2(APOA1);NM_000041.3(APOE);NM_000078.2(CETP);NM_000229.1(LCAT);NM_000236.2(LIPC);NM_000527.4(LDLR);NM_000714.5(TSPO);NM_000784.3(CYP27A1);NM_001082959.1(SCARB1);NM_001127605.2(LIPA);NM_001165937.1(STARD3);NM_001165938.1(STARD3);NM_001184783.2(VDAC2);NM_001195677.1(VAPB);NM_001195798.1(LDLR);NM_001195799.1(LDLR);NM_001195800.1(LDLR);NM_001195803.1(LDLR);NM_001205228.1(SORT1);NM_001256530…
path:hsa00603	Glycosphingolipid biosynthesis - globo and isoglobo series	48	16805	89	37271	0.0374168	0.0945731	1.19614	NM_000520.5(HEXA);NM_000521.3(HEXB);NM_001080438.1(A3GALT2);NM_001278650.1(B3GALT5);NM_001292004.1(HEXB);NM_001304450.1(ST8SIA1);NM_001318038.1(A4GALT);NM_001318825.1(HEXA);NM_003034.3(ST8SIA1);NM_006057.2(B3GALT5);NM_006581.3(FUT9);NM_006927.3(ST3GAL2);NM_017436.5(A4GALT);NM_033170.2(B3GALT5);NM_033171.2(B3GALT5);NM_033172.2(B3GALT5);XM_005251025.4(ST3GAL1);XM_005261644.2(A4GALT);XM_005261646.4(…
path:hsa04915	Estrogen signaling pathway	330	16805	683	37271	0.0402603	0.100344	1.07158	NM_000125.3(ESR1);NM_000223.3(KRT12);NM_000224.2(KRT18);NM_000422.2(KRT17);NM_000516.5(GNAS);NM_000526.4(KRT14);NM_000603.4(NOS3);NM_000633.2(BCL2);NM_000657.2(BCL2);NM_000890.3(KCNJ5);NM_000926.4(PGR);NM_000932.2(PLCB3);NM_000964.3(RARA);NM_001014431.1(AKT1);NM_001014432.1(AKT1);NM_001017963.2(HSP90AA1);NM_001024809.3(RARA);NM_001031733.2(CALML4);NM_001039966.1(GPER1);NM_001077488.3(GNAS);NM_001…
path:hsa05032	Morphine addiction	279	16805	574	37271	0.0403252	0.100344	1.07802	NM_000068.3(CACNA1A);NM_000516.5(GNAS);NM_000674.2(ADORA1);NM_000718.3(CACNA1B);NM_000794.3(DRD1);NM_000807.2(GABRA2);NM_000808.3(GABRA3);NM_000810.3(GABRA5);NM_000813.2(GABRB2);NM_000814.5(GABRB3);NM_000815.4(GABRD);NM_000890.3(KCNJ5);NM_000921.4(PDE3A);NM_000922.3(PDE3B);NM_000923.4(PDE4C);NM_001004056.1(GRK4);NM_001004057.1(GRK4);NM_001004105.2(GRK6);NM_001004106.2(GRK6);NM_001017998.3(GNG10);…
path:hsa04660	T cell receptor signaling pathway	284	16805	585	37271	0.0414507	0.102351	1.0767	NM_000616.4(CD4);NM_000944.4(PPP3CA);NM_000945.3(PPP3R1);NM_001014431.1(AKT1);NM_001014432.1(AKT1);NM_001014831.2(PAK4);NM_001014832.1(PAK4);NM_001014834.2(PAK4);NM_001014835.1(PAK4);NM_001014987.1(LAT);NM_001014988.1(LAT);NM_001014989.1(LAT);NM_001099856.4(IKBKG);NM_001099857.2(IKBKG);NM_001109891.1(MAPK3);NM_001128602.1(RASGRP1);NM_001128628.2(BUB1B-PAK6);NM_001128629.2(BUB1B-PAK6);NM_001130442…
path:hsa04966	Collecting duct acid secretion	50	16805	94	37271	0.0463679	0.113619	1.17971	NM_000067.2(CA2);NM_000342.3(SLC4A1);NM_000704.2(ATP4A);NM_001039362.1(ATP6V1C2);NM_001100592.2(ATP6V0E2);NM_001130020.1(ATP6V0A1);NM_001130021.1(ATP6V0A1);NM_001165945.2(CLCNKB);NM_001198569.1(ATP6V0C);NM_001289990.1(ATP6V0E2);NM_001293675.1(CA2);NM_001693.3(ATP6V1B2);NM_001694.3(ATP6V0C);NM_004888.3(ATP6V1G1);NM_005177.3(ATP6V0A1);NM_006019.3(TCIRG1);NM_006053.3(TCIRG1);NM_006598.2(SLC12A7);NM_…
path:hsa04330	Notch signaling pathway	107	16805	212	37271	0.0498654	0.121264	1.11939	NM_000214.2(JAG1);NM_000435.2(NOTCH3);NM_001010926.3(HES5);NM_001012614.1(CTBP1);NM_001040167.1(LFNG);NM_001040168.1(LFNG);NM_001077261.3(NCOR2);NM_001079846.1(CREBBP);NM_001102594.1(DTX2);NM_001102595.1(DTX2);NM_001166343.1(MFNG);NM_001166355.1(LFNG);NM_001206654.1(NCOR2);NM_001243168.1(PTCRA);NM_001243169.1(PTCRA);NM_001243170.1(PTCRA);NM_001289979.1(NUMBL);NM_001289980.1(NUMBL);NM_001290214.2(…
path:hsa04971	Gastric acid secretion	252	16805	519	37271	0.0504367	0.121731	1.07688	NM_000067.2(CA2);NM_000218.2(KCNQ1);NM_000516.5(GNAS);NM_000704.2(ATP4A);NM_000891.2(KCNJ2);NM_000932.2(PLCB3);NM_001031733.2(CALML4);NM_001077488.3(GNAS);NM_001077489.3(GNAS);NM_001077490.2(GNAS);NM_001101.3(ACTB);NM_001115.2(ADCY8);NM_001116.3(ADCY9);NM_001160233.1(ATP1A1);NM_001166425.1(GNAI2);NM_001184883.1(PLCB3);NM_001199692.1(SLC4A2);NM_001199693.1(SLC4A2);NM_001199694.1(SLC4A2);NM_0012044…
path:hsa03018	RNA degradation	195	16805	398	37271	0.0522786	0.125235	1.08664	NM_001002021.2(PFKL);NM_001012977.2(PABPC1L2A);NM_001040284.2(PAPD5);NM_001040285.2(PAPD5);NM_001042506.1(PABPC1L2B);NM_001127460.2(PAN2);NM_001134477.2(PARN);NM_001135653.1(PABPC4);NM_001135654.1(PABPC4);NM_001139499.1(LSM5);NM_001142443.1(EDC3);NM_001142444.1(EDC3);NM_001143688.2(DIS3L);NM_001166279.1(PAN2);NM_001166686.1(PFKM);NM_001171805.1(PAPD7);NM_001171806.1(PAPD7);NM_001171906.1(NUDT16);…
path:hsa04070	Phosphatidylinositol signaling system	392	16805	820	37271	0.0531983	0.126494	1.06024	NM_000314.6(PTEN);NM_000932.2(PLCB3);NM_001006115.2(IP6K1);NM_001013742.3(DGKK);NM_001017915.2(INPP5D);NM_001031733.2(CALML4);NM_001077525.2(MTMR14);NM_001077526.2(MTMR14);NM_001080744.1(DGKG);NM_001080745.1(DGKG);NM_001101669.1(INPP4B);NM_001105540.1(DGKZ);NM_001128928.1(INPP1);NM_001130964.1(PLCD1);NM_001134224.1(INPP4A);NM_001134225.1(INPP4A);NM_001135642.1(INPP5K);NM_001142593.1(ITPK1);NM_001…
path:hsa05321	Inflammatiory bowel disease (IBD)	141	16805	285	37271	0.0604336	0.142641	1.09725	NM_000418.3(IL4R);NM_000660.5(TGFB1);NM_001002295.1(GATA3);NM_001003652.3(SMAD2);NM_001031804.2(MAF);NM_001135937.2(SMAD2);NM_001145102.1(SMAD3);NM_001145103.1(SMAD3);NM_001145104.1(SMAD3);NM_001145138.1(RELA);NM_001165412.1(NFKB1);NM_001178078.1(STAT6);NM_001178079.1(STAT6);NM_001178080.1(STAT6);NM_001178081.1(STAT6);NM_001243984.1(RELA);NM_001243985.1(RELA);NM_001257406.1(IL4R);NM_001257407.1(I…
path:hsa04540	Gap junction	237	16805	491	37271	0.0707981	0.165884	1.07053	NM_000516.5(GNAS);NM_000684.2(ADRB1);NM_000794.3(DRD1);NM_000842.4(GRM5);NM_000855.2(GUCY1A2);NM_000868.3(HTR2C);NM_000932.2(PLCB3);NM_001077488.3(GNAS);NM_001077489.3(GNAS);NM_001077490.2(GNAS);NM_001098512.2(PRKG1);NM_001109891.1(MAPK3);NM_001115.2(ADCY8);NM_001116.3(ADCY9);NM_001130442.2(HRAS);NM_001143831.2(GRM5);NM_001166425.1(GNAI2);NM_001170407.1(CDK1);NM_001178130.2(EGF);NM_001178131.2(EG…
path:hsa00220	Arginine biosynthesis	44	16805	84	37271	0.0732366	0.170085	1.16173	NM_000603.4(NOS3);NM_000620.4(NOS1);NM_000625.4(NOS2);NM_000666.2(ACY1);NM_001160109.1(NOS3);NM_001160110.1(NOS3);NM_001160111.1(NOS3);NM_001198895.1(ACY1);NM_001198896.1(ACY1);NM_001198897.1(ACY1);NM_001198898.1(ACY1);NM_001204213.1(NOS1);NM_001204214.1(NOS1);NM_001204218.1(NOS1);NM_001256310.1(GLS);NM_001286220.1(GOT2);NM_001316331.1(ABHD14A-ACY1);NM_001318904.1(GLUD1);NM_001318905.1(GLUD1);NM_…
path:hsa00240	Pyrimidine metabolism	275	16805	573	37271	0.0736507	0.170085	1.06441	NM_000373.3(UMPS);NM_000937.4(POLR2A);NM_001002006.2(NT5C1B);NM_001012732.1(DCTD);NM_001018050.3(POLR3H);NM_001018052.3(POLR3H);NM_001025248.1(DUT);NM_001025249.1(DUT);NM_001033113.1(ENTPD8);NM_001071.2(TYMS);NM_001097615.2(POLR2J3);NM_001113755.2(TYMP);NM_001113756.2(TYMP);NM_001114089.3(ENTPD6);NM_001128930.2(ENTPD4);NM_001134373.2(NT5C2);NM_001135954.2(UCK1);NM_001136140.1(CMPK1);NM_001159772.…
path:hsa04371	Apelin signaling pathway	404	16805	852	37271	0.0783749	0.179703	1.05166	NM_000214.2(JAG1);NM_000435.2(NOTCH3);NM_000540.2(RYR1);NM_000602.4(SERPINE1);NM_000603.4(NOS3);NM_000620.4(NOS1);NM_000625.4(NOS2);NM_000685.4(AGTR1);NM_000922.3(PDE3B);NM_000932.2(PLCB3);NM_001003652.3(SMAD2);NM_001010855.3(PIK3R6);NM_001014431.1(AKT1);NM_001014432.1(AKT1);NM_001015053.1(HDAC5);NM_001017998.3(GNG10);NM_001031733.2(CALML4);NM_001035.2(RYR2);NM_001042723.1(RYR1);NM_001085049.2(MR…
path:hsa04972	Pancreatic secretion	247	16805	514	37271	0.0801286	0.18242	1.06578	NM_000067.2(CA2);NM_000218.2(KCNQ1);NM_000516.5(GNAS);NM_000932.2(PLCB3);NM_001001331.2(ATP2B2);NM_001001344.2(ATP2B3);NM_001001396.2(ATP2B4);NM_001010935.2(RAP1A);NM_001014797.2(KCNMA1);NM_001035.2(RYR2);NM_001077488.3(GNAS);NM_001077489.3(GNAS);NM_001077490.2(GNAS);NM_001115.2(ADCY8);NM_001116.3(ADCY9);NM_001160233.1(ATP1A1);NM_001161352.1(KCNMA1);NM_001161353.1(KCNMA1);NM_001184883.1(PLCB3);NM…
path:hsa04120	Ubiquitin mediated proteolysis	451	16805	955	37271	0.0843579	0.190696	1.04738	NM_000383.3(AIRE);NM_000462.3(UBE3A);NM_000551.3(VHL);NM_001001481.2(UBE2W);NM_001005207.3(TRIM37);NM_001008895.2(CUL4A);NM_001079872.1(CUL4B);NM_001130852.1(CBLC);NM_001136197.1(FZR1);NM_001136198.1(FZR1);NM_001142289.2(MGRN1);NM_001142290.2(MGRN1);NM_001142291.2(MGRN1);NM_001145161.2(UBE2QL1);NM_001167.3(XIAP);NM_001168370.1(CUL7);NM_001199847.1(SMURF1);NM_001201370.1(RNF7);NM_001204077.1(UBE4A…
path:hsa00051	Fructose and mannose metabolism	106	16805	215	37271	0.0946287	0.212418	1.09345	NM_000034.3(ALDOA);NM_000035.3(ALDOB);NM_000507.3(FBP1);NM_001002021.2(PFKL);NM_001126123.3(ENOSF1);NM_001145443.2(PFKFB3);NM_001166686.1(PFKM);NM_001243177.1(ALDOA);NM_001317134.1(PFKFB4);NM_001317135.1(PFKFB4);NM_001317136.1(PFKFB4);NM_001317137.1(PFKFB4);NM_001317138.1(PFKFB4);NM_001317783.1(TSTA3);NM_001318759.1(ENOSF1);NM_001318760.1(ENOSF1);NM_001323016.1(PFKFB3);NM_001323068.1(PFKP);NM_001…
path:hsa04931	Insulin resistance	347	16805	732	37271	0.0953585	0.212483	1.05136	NM_000151.3(G6PC);NM_000314.6(PTEN);NM_000603.4(NOS3);NM_001001928.2(PPARA);NM_001005291.2(SREBF1);NM_001006665.1(RPS6KA1);NM_001006932.2(RPS6KA2);NM_001014431.1(AKT1);NM_001014432.1(AKT1);NM_001018073.2(PCK2);NM_001031847.2(CPT1A);NM_001033581.1(PRKCZ);NM_001042.2(SLC2A4);NM_001065.3(TNFRSF1A);NM_001093.3(ACACB);NM_001130101.2(NR1H3);NM_001142434.1(MGEA5);NM_001145138.1(RELA);NM_001146156.1(GSK3…
path:hsa00260	Glycine, serine and threonine metabolism	96	16805	194	37271	0.0959812	0.212483	1.09749	NM_000030.2(AGXT);NM_000071.2(CBS);NM_000156.5(GAMT);NM_000170.2(GLDC);NM_000240.3(MAOA);NM_000481.3(AMT);NM_000688.5(ALAS1);NM_001029891.2(PGAM4);NM_001134707.1(SARDH);NM_001158.3(AOC2);NM_001164710.1(AMT);NM_001164711.1(AMT);NM_001164712.1(AMT);NM_001171690.1(GCAT);NM_001178008.2(CBS);NM_001178009.2(CBS);NM_001270458.1(MAOA);NM_001277731.1(AOC3);NM_001281786.1(SHMT1);NM_001304443.1(ALAS1);NM_00…
path:hsa00750	Vitamin B6 metabolism	15	16805	27	37271	0.0993513	0.218437	1.23214	NM_001199286.1(PHOSPHO2);NM_003681.4(PDXK);NM_020315.4(PDXP);NM_021154.4(PSAT1);NM_058179.3(PSAT1);XM_005261195.2(PDXK);XM_005261196.3(PDXK);XM_005261198.2(PDXK);XM_005261199.2(PDXK);XM_011529758.2(PDXK);XM_011529760.2(PDXK);XM_011529761.1(PDXK);XM_011529762.2(PDXK);XM_017028483.1(PDXK);XM_017028484.1(PDXK);
path:hsa00400	Phenylalanine, tyrosine and tryptophan biosynthesis	6	16805	10	37271	0.102997	0.224912	1.33071	NM_001258017.1(IL4I1);NM_001258018.1(IL4I1);NM_001286220.1(GOT2);NM_002080.3(GOT2);NM_152899.1(IL4I1);NM_172374.2(IL4I1);
path:hsa04114	Oocyte meiosis	380	16805	805	37271	0.104702	0.226159	1.04694	NM_000044.3(AR);NM_000875.4(IGF1R);NM_000926.4(PGR);NM_000944.4(PPP3CA);NM_000945.3(PPP3R1);NM_001006665.1(RPS6KA1);NM_001006932.2(RPS6KA2);NM_001009552.1(PPP2CB);NM_001031733.2(CALML4);NM_001048205.1(REC8);NM_001109891.1(MAPK3);NM_001115.2(ADCY8);NM_001116.3(ADCY9);NM_001127325.1(MAD2L2);NM_001130691.1(PPP3CA);NM_001130692.1(PPP3CA);NM_001142353.2(PPP3CB);NM_001142354.2(PPP3CB);NM_001142522.1(FB…
path:hsa05110	Vibrio cholerae infection	123	16805	252	37271	0.104977	0.226159	1.08252	NM_000218.2(KCNQ1);NM_000516.5(GNAS);NM_001024226.1(ARF1);NM_001024227.1(ARF1);NM_001024228.1(ARF1);NM_001039362.1(ATP6V1C2);NM_001039457.2(ATP6V0B);NM_001077488.3(GNAS);NM_001077489.3(GNAS);NM_001077490.2(GNAS);NM_001100592.2(ATP6V0E2);NM_001100603.1(KDELR2);NM_001101.3(ACTB);NM_001116.3(ADCY9);NM_001130020.1(ATP6V0A1);NM_001130021.1(ATP6V0A1);NM_001142627.2(SEC61A2);NM_001142628.1(SEC61A2);NM_0…
path:hsa01522	Endocrine resistance	330	16805	698	37271	0.11288	0.241564	1.04855	NM_000077.4(CDKN2A);NM_000125.3(ESR1);NM_000214.2(JAG1);NM_000321.2(RB1);NM_000389.4(CDKN1A);NM_000435.2(NOTCH3);NM_000516.5(GNAS);NM_000633.2(BCL2);NM_000657.2(BCL2);NM_000875.4(IGF1R);NM_001005862.2(ERBB2);NM_001014431.1(AKT1);NM_001014432.1(AKT1);NM_001039966.1(GPER1);NM_001077488.3(GNAS);NM_001077489.3(GNAS);NM_001077490.2(GNAS);NM_001098201.1(GPER1);NM_001109891.1(MAPK3);NM_001115.2(ADCY8);N…
path:hsa04136	Autophagy - other eukaryotes	103	16805	211	37271	0.12308	0.261648	1.08265	NM_001009552.1(PPP2CB);NM_001033518.1(WIPI2);NM_001033519.1(WIPI2);NM_001077198.2(ATG9A);NM_001131028.1(ATG10);NM_001136031.2(ATG7);NM_001142610.1(ULK2);NM_001144912.1(ATG7);NM_001163034.1(RPTOR);NM_001199173.1(MLST8);NM_001199174.1(MLST8);NM_001199175.1(MLST8);NM_001278299.1(WIPI2);NM_001281504.1(ATG4D);NM_001286107.1(ATG5);NM_001286108.1(ATG5);NM_001286111.1(ATG5);NM_001317056.1(ATG9B);NM_00271…
path:hsa05014	Amyotrophic lateral sclerosis (ALS)	125	16805	258	37271	0.124874	0.263715	1.07454	NM_000620.4(NOS1);NM_000633.2(BCL2);NM_000657.2(BCL2);NM_000827.3(GRIA1);NM_000832.6(GRIN1);NM_000833.4(GRIN2A);NM_000834.3(GRIN2B);NM_000836.2(GRIN2D);NM_000944.4(PPP3CA);NM_000945.3(PPP3R1);NM_001065.3(TNFRSF1A);NM_001066.2(TNFRSF1B);NM_001105541.1(NEFM);NM_001114183.1(GRIA1);NM_001128916.1(TOMM40);NM_001128917.1(TOMM40);NM_001130691.1(PPP3CA);NM_001130692.1(PPP3CA);NM_001134407.2(GRIN2A);NM_00…
path:hsa05142	Chagas disease (American trypanosomiasis)	270	16805	571	37271	0.134522	0.282232	1.04872	NM_000064.3(C3);NM_000516.5(GNAS);NM_000602.4(SERPINE1);NM_000623.3(BDKRB2);NM_000625.4(NOS2);NM_000639.2(FASLG);NM_000660.5(TGFB1);NM_000789.3(ACE);NM_000932.2(PLCB3);NM_001003652.3(SMAD2);NM_001009552.1(PPP2CB);NM_001014431.1(AKT1);NM_001014432.1(AKT1);NM_001024847.2(TGFBR2);NM_001025242.1(IRAK1);NM_001025243.1(IRAK1);NM_001065.3(TNFRSF1A);NM_001077488.3(GNAS);NM_001077489.3(GNAS);NM_001077490.…
path:hsa05169	Epstein-Barr virus infection	468	16805	1003	37271	0.147793	0.307833	1.03485	NM_000201.2(ICAM1);NM_000215.3(JAK3);NM_000321.2(RB1);NM_000389.4(CDKN1A);NM_000628.4(IL10RB);NM_000633.2(BCL2);NM_000657.2(BCL2);NM_000937.4(POLR2A);NM_001006658.2(CR2);NM_001013703.3(EIF2AK4);NM_001014431.1(AKT1);NM_001014432.1(AKT1);NM_001015053.1(HDAC5);NM_001018050.3(POLR3H);NM_001018052.3(POLR3H);NM_001025242.1(IRAK1);NM_001025243.1(IRAK1);NM_001030288.2(SPN);NM_001033113.1(ENTPD8);NM_00103…
path:hsa04068	FoxO signaling pathway	337	16805	718	37271	0.148642	0.307833	1.04097	NM_000051.3(ATM);NM_000151.3(G6PC);NM_000314.6(PTEN);NM_000389.4(CDKN1A);NM_000455.4(STK11);NM_000639.2(FASLG);NM_000660.5(TGFB1);NM_000875.4(IGF1R);NM_001003652.3(SMAD2);NM_001014431.1(AKT1);NM_001014432.1(AKT1);NM_001018073.2(PCK2);NM_001024847.2(TGFBR2);NM_001033578.2(SGK3);NM_001042.2(SLC2A4);NM_001079846.1(CREBBP);NM_001109891.1(MAPK3);NM_001122772.2(AGAP2);NM_001130442.2(HRAS);NM_001130916.…
path:hsa04611	Platelet activation	327	16805	698	37271	0.163169	0.335751	1.03902	NM_000088.3(COL1A1);NM_000089.3(COL1A2);NM_000173.6(GP1BA);NM_000212.2(ITGB3);NM_000516.5(GNAS);NM_000552.4(VWF);NM_000603.4(NOS3);NM_000855.2(GUCY1A2);NM_000932.2(PLCB3);NM_000960.3(PTGIR);NM_000962.3(PTGS1);NM_001010855.3(PIK3R6);NM_001010935.2(RAP1A);NM_001014431.1(AKT1);NM_001014432.1(AKT1);NM_001033581.1(PRKCZ);NM_001060.5(TBXA2R);NM_001077488.3(GNAS);NM_001077489.3(GNAS);NM_001077490.2(GNAS…
path:hsa00471	D-Glutamine and D-glutamate metabolism	10	16805	19	37271	0.18615	0.380599	1.16729	NM_001256310.1(GLS);NM_001318904.1(GLUD1);NM_001318905.1(GLUD1);NM_001318906.1(GLUD1);NM_005271.4(GLUD1);NM_012084.3(GLUD2);NM_014905.4(GLS);XM_005246467.3(GLS);XM_006712435.1(GLS);XM_017003829.1(GLS);
path:hsa00534	Glycosaminoglycan biosynthesis - heparan sulfate / heparin	56	16805	115	37271	0.191329	0.388713	1.08	NM_000127.2(EXT1);NM_001033025.2(EXTL2);NM_001077188.1(HS6ST2);NM_001261440.1(EXTL2);NM_001261441.1(EXTL2);NM_001261442.1(EXTL2);NM_001288721.1(B3GAT3);NM_001288722.1(B3GAT3);NM_001288723.1(B3GAT3);NM_001324091.1(GLCE);NM_001324092.1(GLCE);NM_001324093.1(GLCE);NM_001324094.1(GLCE);NM_001439.3(EXTL2);NM_001440.3(EXTL3);NM_004455.2(EXTL1);NM_004807.2(HS6ST1);NM_006041.2(HS3ST3B1);NM_006042.2(HS3ST3…
path:hsa05215	Prostate cancer	314	16805	673	37271	0.193682	0.391019	1.03478	NM_000044.3(AR);NM_000314.6(PTEN);NM_000321.2(RB1);NM_000389.4(CDKN1A);NM_000633.2(BCL2);NM_000657.2(BCL2);NM_000852.3(GSTP1);NM_000875.4(IGF1R);NM_001005862.2(ERBB2);NM_001014431.1(AKT1);NM_001014432.1(AKT1);NM_001017963.2(HSP90AA1);NM_001030047.1(KLK3);NM_001030048.1(KLK3);NM_001079846.1(CREBBP);NM_001098209.1(CTNNB1);NM_001098210.1(CTNNB1);NM_001099856.4(IKBKG);NM_001099857.2(IKBKG);NM_0011098…
path:hsa05120	Epithelial cell signaling in Helicobacter pylori infection	174	16805	370	37271	0.210092	0.421497	1.04299	NM_000245.3(MET);NM_001039362.1(ATP6V1C2);NM_001039457.2(ATP6V0B);NM_001080444.1(IGSF5);NM_001085454.1(GIT1);NM_001099856.4(IKBKG);NM_001099857.2(IKBKG);NM_001100592.2(ATP6V0E2);NM_001127190.1(CSK);NM_001127500.2(MET);NM_001130020.1(ATP6V0A1);NM_001130021.1(ATP6V0A1);NM_001145138.1(RELA);NM_001145255.2(IKBKG);NM_001165412.1(NFKB1);NM_001183.5(ATP6AP1);NM_001190720.2(IKBKB);NM_001198569.1(ATP6V0C)…
path:hsa00590	Arachidonic acid metabolism	123	16805	260	37271	0.216276	0.431208	1.04921	NM_000698.4(ALOX5);NM_000767.4(CYP2B6);NM_000961.3(PTGIS);NM_000962.3(PTGS1);NM_000963.3(PTGS2);NM_001082.4(CYP4F2);NM_001099781.2(GGT5);NM_001099782.2(GGT5);NM_001114633.1(PLA2G4B);NM_001139.2(ALOX12B);NM_001159322.1(PLA2G4C);NM_001159323.1(PLA2G4C);NM_001170585.1(PLB1);NM_001195736.1(FAM213B);NM_001195737.1(FAM213B);NM_001195738.1(FAM213B);NM_001195740.1(FAM213B);NM_001195741.1(FAM213B);NM_0011…
path:hsa05162	Measles	289	16805	623	37271	0.242361	0.480234	1.02883	NM_000215.3(JAK3);NM_000639.2(FASLG);NM_000874.4(IFNAR2);NM_000878.3(IL2RB);NM_001013703.3(EIF2AK4);NM_001014431.1(AKT1);NM_001014432.1(AKT1);NM_001025242.1(IRAK1);NM_001025243.1(IRAK1);NM_001126240.2(TP73);NM_001126241.2(TP73);NM_001126242.2(TP73);NM_001127240.2(BBC3);NM_001127241.2(BBC3);NM_001127242.2(BBC3);NM_001134335.1(EIF2AK1);NM_001136017.3(CCND3);NM_001136125.2(CCND3);NM_001136126.2(CCND…
path:hsa04216	Ferroptosis	101	16805	214	37271	0.244679	0.481853	1.04674	NM_000311.3(PRNP);NM_001008410.1(STEAP3);NM_001012662.2(SLC3A2);NM_001012664.2(SLC3A2);NM_001013251.2(SLC3A2);NM_001039847.2(GPX4);NM_001080121.1(PRNP);NM_001080122.1(PRNP);NM_001098620.2(PCBP2);NM_001128431.2(SLC39A14);NM_001128911.1(PCBP2);NM_001128912.1(PCBP2);NM_001128913.1(PCBP2);NM_001128914.1(PCBP2);NM_001135154.1(SLC39A14);NM_001136031.2(ATG7);NM_001144912.1(ATG7);NM_001174129.1(SLC11A2);…
path:hsa04122	Sulfur relay system	11	16805	22	37271	0.24832	0.486041	1.10893	NM_001012759.2(CTU2);NM_001012762.2(CTU2);NM_001013436.2(MPST);NM_001130517.2(MPST);NM_001198989.1(NFS1);NM_001318507.1(CTU2);NM_001318513.1(CTU2);NM_004531.4(MOCS2);NM_021100.4(NFS1);NM_145232.3(CTU1);XM_017023210.1(CTU2);
path:hsa00600	Sphingolipid metabolism	120	16805	258	37271	0.299768	0.583184	1.03156	NM_000157.3(GBA);NM_000404.3(GLB1);NM_000487.5(ARSA);NM_001005741.2(GBA);NM_001005742.2(GBA);NM_001010887.2(ACER2);NM_001079811.2(GLB1);NM_001085425.2(ARSA);NM_001085426.2(ARSA);NM_001085427.2(ARSA);NM_001085428.2(ARSA);NM_001128174.2(UGT8);NM_001135602.2(GLB1);NM_001142602.1(SPHK1);NM_001171083.2(SMPD4);NM_001171811.1(GBA);NM_001171812.1(GBA);NM_001204158.2(SPHK2);NM_001204159.2(SPHK2);NM_001204…
path:hsa04976	Bile secretion	167	16805	361	37271	0.307154	0.593954	1.02599	NM_000067.2(CA2);NM_000343.3(SLC5A1);NM_000392.4(ABCC2);NM_000443.3(ABCB4);NM_000516.5(GNAS);NM_000527.4(LDLR);NM_000927.4(ABCB1);NM_001077488.3(GNAS);NM_001077489.3(GNAS);NM_001077490.2(GNAS);NM_001082959.1(SCARB1);NM_001105515.2(ABCC4);NM_001115.2(ADCY8);NM_001116.3(ADCY9);NM_001136018.3(EPHX1);NM_001144070.1(ABCC3);NM_001160233.1(ATP1A1);NM_001169.2(AQP8);NM_001184732.1(SLC22A8);NM_001184733.1…
path:hsa04960	Aldosterone-regulated sodium reabsorption	82	16805	177	37271	0.341023	0.6555	1.02748	NM_000196.3(HSD11B2);NM_000336.2(SCNN1B);NM_001038.5(SCNN1A);NM_001039.3(SCNN1G);NM_001109891.1(MAPK3);NM_001130012.2(SLC9A3R2);NM_001143678.1(SGK1);NM_001159575.1(SCNN1A);NM_001159576.1(SCNN1A);NM_001160233.1(ATP1A1);NM_001242466.1(PIK3R1);NM_001252073.1(SLC9A3R2);NM_001252075.1(SLC9A3R2);NM_001252076.1(SLC9A3R2);NM_001256045.1(PIK3CB);NM_001256214.1(ATP1A3);NM_001303263.1(ATP1B2);NM_001316329.1…
path:hsa05010	Alzheimer's disease	326	16805	714	37271	0.363981	0.695464	1.01263	NM_000041.3(APOE);NM_000345.3(SNCA);NM_000484.3(APP);NM_000620.4(NOS1);NM_000719.6(CACNA1C);NM_000720.3(CACNA1D);NM_000832.6(GRIN1);NM_000833.4(GRIN2A);NM_000834.3(GRIN2B);NM_000836.2(GRIN2D);NM_000932.2(PLCB3);NM_000944.4(PPP3CA);NM_000945.3(PPP3R1);NM_001031733.2(CALML4);NM_001037811.2(HSD17B10);NM_001065.3(TNFRSF1A);NM_001109891.1(MAPK3);NM_001123066.3(MAPT);NM_001123067.3(MAPT);NM_001128839.2…
path:hsa03015	mRNA surveillance pathway	220	16805	482	37271	0.384526	0.730372	1.0123	NM_001009552.1(PPP2CB);NM_001012977.2(PABPC1L2A);NM_001042506.1(PABPC1L2B);NM_001081559.2(CPSF4);NM_001130006.1(GSPT1);NM_001130007.1(GSPT1);NM_001135653.1(PABPC4);NM_001135654.1(PABPC4);NM_001136040.2(CPSF7);NM_001142565.1(CPSF7);NM_001161725.1(PPP2R5C);NM_001161726.1(PPP2R5C);NM_001164814.1(ACIN1);NM_001164815.1(ACIN1);NM_001164816.1(ACIN1);NM_001164817.1(ACIN1);NM_001177562.1(PPP2R1B);NM_00117…
path:hsa04622	RIG-I-like receptor signaling pathway	173	16805	379	37271	0.392537	0.741202	1.01237	NM_001042412.1(CYLD);NM_001099856.4(IKBKG);NM_001099857.2(IKBKG);NM_001136157.1(OTUD5);NM_001136158.1(OTUD5);NM_001136159.1(OTUD5);NM_001145138.1(RELA);NM_001145255.2(IKBKG);NM_001165412.1(NFKB1);NM_001190720.2(IKBKB);NM_001193416.2(DDX3X);NM_001193417.2(DDX3X);NM_001197122.1(IRF3);NM_001197123.1(IRF3);NM_001197124.1(IRF3);NM_001197125.1(IRF3);NM_001197126.1(IRF3);NM_001197127.1(IRF3);NM_00119712…
path:hsa05146	Amoebiasis	257	16805	565	37271	0.406928	0.763882	1.00883	NM_000088.3(COL1A1);NM_000089.3(COL1A2);NM_000091.4(COL4A3);NM_000092.4(COL4A4);NM_000211.4(ITGB2);NM_000228.2(LAMB3);NM_000495.4(COL4A5);NM_000516.5(GNAS);NM_000562.2(C8A);NM_000625.4(NOS2);NM_000632.3(ITGAM);NM_000660.5(TGFB1);NM_000932.2(PLCB3);NM_001017402.1(LAMB3);NM_001077488.3(GNAS);NM_001077489.3(GNAS);NM_001077490.2(GNAS);NM_001102.3(ACTN1);NM_001105206.2(LAMA4);NM_001105207.2(LAMA4);NM_…
path:hsa04213	Longevity regulating pathway - multiple species	163	16805	360	37271	0.449338	0.838591	1.00419	NM_000875.4(IGF1R);NM_001014431.1(AKT1);NM_001014432.1(AKT1);NM_001098632.2(AKT1S1);NM_001098633.3(AKT1S1);NM_001115.2(ADCY8);NM_001116.3(ADCY9);NM_001130442.2(HRAS);NM_001142498.1(SIRT1);NM_001163034.1(RPTOR);NM_001206710.1(PRKAG1);NM_001242466.1(PIK3R1);NM_001243027.2(AKT2);NM_001243028.2(AKT2);NM_001256045.1(PIK3CB);NM_001278159.1(AKT1S1);NM_001278160.1(AKT1S1);NM_001286107.1(ATG5);NM_00128610…
path:hsa04950	Maturity onset diabetes of the young	41	16805	91	37271	0.459251	0.842024	0.999252	NM_000162.3(GCK);NM_000209.3(PDX1);NM_000298.5(PKLR);NM_000457.4(HNF4A);NM_001030003.2(HNF4A);NM_001030004.2(HNF4A);NM_001165255.1(MNX1);NM_001258355.1(HNF4A);NM_001287182.1(HNF4A);NM_001287183.1(HNF4A);NM_001287184.1(HNF4A);NM_001310160.1(PAX6);NM_002509.3(NKX2-2);NM_002729.4(HHEX);NM_004133.4(HNF4G);NM_004497.2(FOXA3);NM_004498.2(ONECUT1);NM_005515.3(MNX1);NM_005524.3(HES1);NM_006168.2(NKX6-1);…
path:hsa04650	Natural killer cell mediated cytotoxicity	231	16805	511	37271	0.460335	0.842024	1.00259	NM_000201.2(ICAM1);NM_000211.4(ITGB2);NM_000639.2(FASLG);NM_000874.4(IFNAR2);NM_000944.4(PPP3CA);NM_000945.3(PPP3R1);NM_001007469.1(HCST);NM_001014987.1(LAT);NM_001014988.1(LAT);NM_001014989.1(LAT);NM_001083116.1(PRF1);NM_001109891.1(MAPK3);NM_001114380.1(ITGAL);NM_001122681.1(SH3BP2);NM_001130442.2(HRAS);NM_001130691.1(PPP3CA);NM_001130692.1(PPP3CA);NM_001134398.1(VAV2);NM_001135052.3(SYK);NM_00…
path:hsa04215	Apoptosis - multiple species	127	16805	281	37271	0.460858	0.842024	1.00237	NM_000633.2(BCL2);NM_000657.2(BCL2);NM_001065.3(TNFRSF1A);NM_001127240.2(BBC3);NM_001127241.2(BBC3);NM_001127242.2(BBC3);NM_001160.2(APAF1);NM_001167.3(XIAP);NM_001188.3(BAK1);NM_001191.3(BCL2L1);NM_001204106.1(BCL2L11);NM_001204107.1(BCL2L11);NM_001204108.1(BCL2L11);NM_001204109.1(BCL2L11);NM_001204110.1(BCL2L11);NM_001204111.1(BCL2L11);NM_001204112.1(BCL2L11);NM_001204113.1(BCL2L11);NM_001229.4…
path:hsa00430	Taurine and hypotaurine metabolism	26	16805	58	37271	0.46167	0.842024	0.994209	NM_000818.2(GAD2);NM_001099781.2(GGT5);NM_001099782.2(GGT5);NM_001134366.1(GAD2);NM_001244705.1(CSAD);NM_001288833.1(GGT1);NM_001302464.1(GGT5);NM_001302465.1(GGT5);NM_004121.3(GGT5);NM_013421.2(GGT1);NM_013430.2(GGT1);NM_032804.5(ADO);NM_178026.2(GGT7);XM_005261557.2(GGT5);XM_005261558.2(GGT5);XM_011528782.2(GGT7);XM_011528783.2(GGT7);XM_011530133.1(GGT5);XM_011530134.1(GGT5);XM_011530135.1(GGT5…
path:hsa00730	Thiamine metabolism	45	16805	101	37271	0.501851	0.907074	0.988152	NM_000476.2(AK1);NM_000478.5(ALPL);NM_001040649.2(ACP1);NM_001127501.3(ALPL);NM_001177520.2(ALPL);NM_001198989.1(NFS1);NM_001317958.1(AK8);NM_001317959.1(AK8);NM_001318121.1(AK1);NM_001318122.1(AK1);NM_004300.3(ACP1);NM_007099.3(ACP1);NM_012093.3(AK5);NM_021100.4(NFS1);NM_031313.2(ALPPL2);NM_032324.1(NTPCR);NM_152327.3(AK7);NM_152572.2(AK8);NM_174858.2(AK5);XM_005270739.4(AK5);XM_006710572.3(AK5)…
path:hsa00563	Glycosylphosphatidylinositol(GPI)-anchor biosynthesis	54	16805	121	37271	0.502988	0.907074	0.989785	NM_001166304.1(PIGX);NM_001184728.2(PIGT);NM_001184729.2(PIGT);NM_001184730.2(PIGT);NM_001201484.1(PIGO);NM_001289053.1(PIGG);NM_001289055.1(PIGG);NM_001289057.1(PIGG);NM_001320480.1(PIGP);NM_001321099.1(PGAP1);NM_001321100.1(PGAP1);NM_003801.3(GPAA1);NM_003863.3(DPM2);NM_004204.3(PIGQ);NM_012327.5(PIGN);NM_015937.5(PIGT);NM_016430.3(PIGP);NM_017861.3(PIGX);NM_024989.3(PGAP1);NM_025163.3(PIGZ);NM…
path:hsa00270	Cysteine and methionine metabolism	97	16805	218	37271	0.542237	0.972391	0.986842	NM_000071.2(CBS);NM_000687.3(AHCY);NM_001013436.2(MPST);NM_001031727.2(MRI1);NM_001130517.2(MPST);NM_001130720.2(AHCYL2);NM_001130823.2(DNMT1);NM_001161766.1(AHCY);NM_001178008.2(CBS);NM_001178009.2(CBS);NM_001178091.1(BCAT1);NM_001178092.1(BCAT1);NM_001197115.1(GCLC);NM_001207055.1(DNMT3B);NM_001207056.1(DNMT3B);NM_001242673.1(AHCYL1);NM_001258017.1(IL4I1);NM_001258018.1(IL4I1);NM_001282403.1(MD…
path:hsa00230	Purine metabolism	466	16805	1039	37271	0.549219	0.97944	0.994725	NM_000022.3(ADA);NM_000180.3(GUCY2D);NM_000298.5(PKLR);NM_000476.2(AK1);NM_000855.2(GUCY1A2);NM_000906.3(NPR1);NM_000921.4(PDE3A);NM_000922.3(PDE3B);NM_000923.4(PDE4C);NM_000937.4(POLR2A);NM_001002000.2(GMPR2);NM_001002001.2(GMPR2);NM_001002006.2(NT5C1B);NM_001015880.1(PAPSS2);NM_001015891.1(AK6);NM_001018050.3(POLR3H);NM_001018052.3(POLR3H);NM_001025390.1(AMPD3);NM_001029851.2(PDE8B);NM_00102985…
path:hsa05130	Pathogenic Escherichia coli infection	101	16805	228	37271	0.568159	1	0.982469	NM_000224.2(KRT18);NM_000377.2(WAS);NM_001098209.1(CTNNB1);NM_001098210.1(CTNNB1);NM_001101.3(ACTB);NM_001162383.1(ARHGEF2);NM_001162384.1(ARHGEF2);NM_001193414.1(TUBA8);NM_001197181.1(TUBB3);NM_001270399.1(TUBA1A);NM_001270439.1(ARPC5);NM_001278552.1(TUBA4A);NM_001289123.1(TUBB4A);NM_001289127.1(TUBB4A);NM_001289129.1(TUBB4A);NM_001289130.1(TUBB4A);NM_001289131.1(TUBB4A);NM_001292041.1(HCLS1);NM…
path:hsa04975	Fat digestion and absorption	62	16805	141	37271	0.571233	1	0.975226	NM_000039.2(APOA1);NM_001012727.1(AGPAT2);NM_001082959.1(SCARB1);NM_001101648.1(NPC1L1);NM_001252597.1(CLPS);NM_001286220.1(GOT2);NM_001287147.1(MOGAT3);NM_001300967.1(NPC1L1);NM_001318017.1(APOA1);NM_001318018.1(APOA1);NM_001318021.1(APOA1);NM_001807.4(CEL);NM_001832.3(CLPS);NM_002080.3(GOT2);NM_003712.3(PLPP2);NM_003713.4(PLPP3);NM_005094.3(SLC27A4);NM_005502.3(ABCA1);NM_005505.4(SCARB1);NM_006…
path:hsa04970	Salivary secretion	229	16805	514	37271	0.579245	1	0.988109	NM_000025.2(ADRB3);NM_000099.3(CST3);NM_000516.5(GNAS);NM_000620.4(NOS1);NM_000678.3(ADRA1D);NM_000679.3(ADRA1B);NM_000680.3(ADRA1A);NM_000684.2(ADRB1);NM_000855.2(GUCY1A2);NM_000932.2(PLCB3);NM_001001331.2(ATP2B2);NM_001001344.2(ATP2B3);NM_001001396.2(ATP2B4);NM_001014797.2(KCNMA1);NM_001031733.2(CALML4);NM_001077488.3(GNAS);NM_001077489.3(GNAS);NM_001077490.2(GNAS);NM_001098512.2(PRKG1);NM_0011…
path:hsa03020	RNA polymerase	47	16805	108	37271	0.590336	1	0.965176	NM_000937.4(POLR2A);NM_001018050.3(POLR3H);NM_001018052.3(POLR3H);NM_001097615.2(POLR2J3);NM_001206559.1(POLR1D);NM_001278698.1(POLR2H);NM_001278699.1(POLR2H);NM_001278700.1(POLR2H);NM_001278714.1(POLR2H);NM_001278715.1(POLR2H);NM_001278785.1(ZNRD1);NM_001278786.1(ZNRD1);NM_001282884.1(POLR3H);NM_001282885.1(POLR3H);NM_001303269.1(POLR2B);NM_001316324.1(POLR2E);NM_001722.2(POLR3D);NM_002695.3(POL…
path:hsa04664	Fc epsilon RI signaling pathway	167	16805	377	37271	0.601348	1	0.982444	NM_000698.4(ALOX5);NM_001014431.1(AKT1);NM_001014432.1(AKT1);NM_001014987.1(LAT);NM_001014988.1(LAT);NM_001014989.1(LAT);NM_001017915.2(INPP5D);NM_001109891.1(MAPK3);NM_001114633.1(PLA2G4B);NM_001130442.2(HRAS);NM_001134398.1(VAV2);NM_001135052.3(SYK);NM_001159322.1(PLA2G4C);NM_001159323.1(PLA2G4C);NM_001174167.2(SYK);NM_001174168.2(SYK);NM_001198588.1(JMJD7-PLA2G4B);NM_001206670.1(PLA2G4E);NM_00…
path:hsa04742	Taste transduction	175	16805	396	37271	0.621058	1	0.980111	NM_000068.3(CACNA1A);NM_000336.2(SCNN1B);NM_000719.6(CACNA1C);NM_000807.2(GABRA2);NM_000808.3(GABRA3);NM_000810.3(GABRA5);NM_000841.3(GRM4);NM_000863.2(HTR1B);NM_000865.2(HTR1E);NM_001001412.3(CALHM1);NM_001038.5(SCNN1A);NM_001039.3(SCNN1G);NM_001115.2(ADCY8);NM_001127221.1(CACNA1A);NM_001127222.1(CACNA1A);NM_001129827.1(CACNA1C);NM_001129829.1(CACNA1C);NM_001129830.2(CACNA1C);NM_001129831.1(CACN…
path:hsa00020	Citrate cycle (TCA cycle)	54	16805	125	37271	0.630148	1	0.958112	NM_000920.3(PC);NM_001018073.2(PCK2);NM_001040716.1(PC);NM_001098.2(ACO2);NM_001143996.1(OGDHL);NM_001143997.1(OGDHL);NM_001165036.1(OGDH);NM_001166158.1(PDHX);NM_001258384.2(IDH3B);NM_001282403.1(MDH2);NM_001282404.1(MDH2);NM_001291556.1(PCK2);NM_001308054.1(PCK2);NM_001931.4(DLAT);NM_002541.3(OGDH);NM_003477.2(PDHX);NM_003849.3(SUCLG1);NM_004077.2(CS);NM_004135.3(IDH3G);NM_004168.3(SDHA);NM_004…
path:hsa04917	Prolactin signaling pathway	198	16805	450	37271	0.662019	1	0.975855	NM_000125.3(ESR1);NM_000162.3(GCK);NM_000233.3(LHCGR);NM_000360.3(TH);NM_000894.2(LHB);NM_001014431.1(AKT1);NM_001014432.1(AKT1);NM_001109891.1(MAPK3);NM_001122740.1(ESR1);NM_001122741.1(ESR1);NM_001122742.1(ESR1);NM_001130442.2(HRAS);NM_001145138.1(RELA);NM_001146156.1(GSK3B);NM_001165412.1(NFKB1);NM_001242466.1(PIK3R1);NM_001243027.2(AKT2);NM_001243028.2(AKT2);NM_001243984.1(RELA);NM_001243985.…
path:hsa00280	Valine, leucine and isoleucine degradation	99	16805	229	37271	0.690832	1	0.958809	NM_000016.5(ACADM);NM_000017.3(ACADS);NM_000019.3(ACAT1);NM_000056.4(BCKDHB);NM_000182.4(HADHA);NM_000282.3(PCCA);NM_000436.3(OXCT1);NM_000663.4(ABAT);NM_000690.3(ALDH2);NM_000692.4(ALDH1B1);NM_001037811.2(HSD17B10);NM_001042406.1(HMGCLL1);NM_001127328.2(ACADM);NM_001127448.1(ABAT);NM_001127692.2(PCCA);NM_001130410.1(ACAA1);NM_001178004.1(PCCA);NM_001178091.1(BCAT1);NM_001178092.1(BCAT1);NM_00118…
path:hsa00640	Propanoate metabolism	72	16805	168	37271	0.692458	1	0.950508	NM_000016.5(ACADM);NM_000019.3(ACAT1);NM_000056.4(BCKDHB);NM_000182.4(HADHA);NM_000282.3(PCCA);NM_000663.4(ABAT);NM_001076552.2(ACSS2);NM_001093.3(ACACB);NM_001127328.2(ACADM);NM_001127448.1(ABAT);NM_001127692.2(PCCA);NM_001178004.1(PCCA);NM_001252675.1(ACSS1);NM_001252676.1(ACSS1);NM_001252677.1(ACSS1);NM_001286042.1(ACADM);NM_001286043.1(ACADM);NM_001286044.1(ACADM);NM_003849.3(SUCLG1);NM_01867…
path:hsa00592	alpha-Linolenic acid metabolism	53	16805	125	37271	0.695918	1	0.940369	NM_001114633.1(PLA2G4B);NM_001130410.1(ACAA1);NM_001159322.1(PLA2G4C);NM_001159323.1(PLA2G4C);NM_001170585.1(PLB1);NM_001185039.1(ACOX1);NM_001198588.1(JMJD7-PLA2G4B);NM_001206670.1(PLA2G4E);NM_001281501.1(FADS2);NM_001281502.1(FADS2);NM_001607.3(ACAA1);NM_003706.2(PLA2G4C);NM_004035.6(ACOX1);NM_004265.3(FADS2);NM_005090.3(JMJD7-PLA2G4B);NM_007292.5(ACOX1);NM_015715.4(PLA2G3);NM_022819.3(PLA2G2F)…
path:hsa00410	beta-Alanine metabolism	56	16805	132	37271	0.700689	1	0.940907	NM_000016.5(ACADM);NM_000182.4(HADHA);NM_000663.4(ABAT);NM_000690.3(ALDH2);NM_000691.4(ALDH3A1);NM_000692.4(ALDH1B1);NM_000693.3(ALDH1A3);NM_000694.3(ALDH3B1);NM_000695.3(ALDH3B2);NM_000818.2(GAD2);NM_001030010.2(ALDH3B1);NM_001031615.1(ALDH3B2);NM_001127328.2(ACADM);NM_001127448.1(ABAT);NM_001134366.1(GAD2);NM_001135167.1(ALDH3A1);NM_001135168.1(ALDH3A1);NM_001158.3(AOC2);NM_001161473.2(ALDH3B1)…
path:hsa05418	Fluid shear stress and atherosclerosis	366	16805	833	37271	0.73871	1	0.97447	NM_000101.3(CYBA);NM_000201.2(ICAM1);NM_000212.2(ITGB3);NM_000361.2(THBD);NM_000442.4(PECAM1);NM_000603.4(NOS3);NM_000633.2(BCL2);NM_000657.2(BCL2);NM_000852.3(GSTP1);NM_001006946.1(SDC1);NM_001014431.1(AKT1);NM_001014432.1(AKT1);NM_001017963.2(HSP90AA1);NM_001025366.2(VEGFA);NM_001025367.2(VEGFA);NM_001025368.2(VEGFA);NM_001025369.2(VEGFA);NM_001025370.2(VEGFA);NM_001031733.2(CALML4);NM_00103358…
path:hsa00511	Other glycan degradation	30	16805	74	37271	0.747803	1	0.899129	NM_000157.3(GBA);NM_000404.3(GLB1);NM_000520.5(HEXA);NM_000521.3(HEXB);NM_000528.3(MAN2B1);NM_001005741.2(GBA);NM_001005742.2(GBA);NM_001042573.2(ENGASE);NM_001079811.2(GLB1);NM_001135602.2(GLB1);NM_001171811.1(GBA);NM_001171812.1(GBA);NM_001173498.1(MAN2B1);NM_001256494.1(MAN2C1);NM_001256495.1(MAN2C1);NM_001256496.1(MAN2C1);NM_001292004.1(HEXB);NM_001292038.1(MAN2B2);NM_001317040.1(GLB1);NM_001…
path:hsa04380	Osteoclast differentiation	329	16805	754	37271	0.780406	1	0.967736	NM_000101.3(CYBA);NM_000212.2(ITGB3);NM_000660.5(TGFB1);NM_000757.5(CSF1);NM_000874.4(IFNAR2);NM_000944.4(PPP3CA);NM_000945.3(PPP3R1);NM_001014431.1(AKT1);NM_001014432.1(AKT1);NM_001024847.2(TGFBR2);NM_001040022.1(SIRPA);NM_001040023.1(SIRPA);NM_001042412.1(CYLD);NM_001065.3(TNFRSF1A);NM_001077494.3(NFKB2);NM_001080547.1(SPI1);NM_001080978.3(LILRB2);NM_001081442.2(LILRB5);NM_001081443.2(LILRB5);N…
path:hsa04721	Synaptic vesicle cycle	161	16805	375	37271	0.785301	1	0.952198	NM_000068.3(CACNA1A);NM_000718.3(CACNA1B);NM_001005360.2(DNM2);NM_001005361.2(DNM2);NM_001005362.2(DNM2);NM_001008220.1(CPLX2);NM_001030006.1(AP2B1);NM_001032221.3(STXBP1);NM_001039362.1(ATP6V1C2);NM_001039457.2(ATP6V0B);NM_001080421.2(UNC13A);NM_001100592.2(ATP6V0E2);NM_001127221.1(CACNA1A);NM_001127222.1(CACNA1A);NM_001130020.1(ATP6V0A1);NM_001130021.1(ATP6V0A1);NM_001135805.1(SYT1);NM_00116590…
path:hsa00061	Fatty acid biosynthesis	34	16805	85	37271	0.797712	1	0.887141	NM_001093.3(ACACB);NM_001205248.1(ACSL6);NM_001205251.1(ACSL6);NM_001286710.1(ACSL1);NM_001318509.1(ACSL4);NM_001318510.1(ACSL4);NM_004104.4(FASN);NM_004458.2(ACSL4);NM_014507.3(MCAT);NM_022977.2(ACSL4);NM_173467.4(MCAT);NM_198834.2(ACACA);NM_198836.2(ACACA);NM_198837.1(ACACA);NM_198838.1(ACACA);NM_198839.2(ACACA);XM_005253876.4(ACACB);XM_005257267.4(ACACA);XM_005262109.2(ACSL4);XM_006719367.3(AC…
path:hsa00900	Terpenoid backbone biosynthesis	40	16805	99	37271	0.798329	1	0.896102	NM_000019.3(ACAT1);NM_001032279.1(RCE1);NM_001037277.1(GGPS1);NM_001243564.1(DHDDS);NM_001243565.1(DHDDS);NM_001319959.1(DHDDS);NM_001321978.1(PDSS1);NM_001321979.1(PDSS1);NM_002027.2(FNTA);NM_002461.2(MVD);NM_005133.2(RCE1);NM_012405.3(ICMT);NM_014317.4(PDSS1);NM_024887.3(DHDDS);NM_205861.2(DHDDS);XM_006710912.2(DHDDS);XM_006710913.2(DHDDS);XM_006710914.2(DHDDS);XM_006710915.2(DHDDS);XM_00671091…
path:hsa04973	Carbohydrate digestion and absorption	88	16805	210	37271	0.805017	1	0.929386	NM_000151.3(G6PC);NM_000343.3(SLC5A1);NM_000720.3(CACNA1D);NM_001014431.1(AKT1);NM_001014432.1(AKT1);NM_001128839.2(CACNA1D);NM_001128840.2(CACNA1D);NM_001160233.1(ATP1A1);NM_001164277.1(SLC37A4);NM_001164278.1(SLC37A4);NM_001242466.1(PIK3R1);NM_001243027.2(AKT2);NM_001243028.2(AKT2);NM_001256045.1(PIK3CB);NM_001256214.1(ATP1A3);NM_001270397.1(G6PC);NM_001293626.1(MGAM2);NM_001303263.1(ATP1B2);NM…
path:hsa05168	Herpes simplex infection	359	16805	826	37271	0.819727	1	0.963933	NM_000064.3(C3);NM_000544.3(TAP2);NM_000595.3(LTA);NM_000639.2(FASLG);NM_000874.4(IFNAR2);NM_000937.4(POLR2A);NM_001001653.2(MED8);NM_001013703.3(EIF2AK4);NM_001030272.2(ARNTL);NM_001030273.2(ARNTL);NM_001033910.2(TRAF5);NM_001042724.1(NECTIN2);NM_001065.3(TNFRSF1A);NM_001079846.1(CREBBP);NM_001080391.1(SP100);NM_001099856.4(IKBKG);NM_001099857.2(IKBKG);NM_001130053.2(EEF1D);NM_001130055.2(EEF1D)…
path:hsa05131	Shigellosis	166	16805	391	37271	0.841579	1	0.941594	NM_000377.2(WAS);NM_001099856.4(IKBKG);NM_001099857.2(IKBKG);NM_001101.3(ACTB);NM_001109891.1(MAPK3);NM_001127325.1(MAD2L2);NM_001145138.1(RELA);NM_001145255.2(IKBKG);NM_001165412.1(NFKB1);NM_001190720.2(IKBKB);NM_001201404.2(WASF2);NM_001242778.1(IKBKB);NM_001243984.1(RELA);NM_001243985.1(RELA);NM_001256856.1(BTRC);NM_001270439.1(ARPC5);NM_001278547.1(MAPK8);NM_001286107.1(ATG5);NM_001286108.1(A…
path:hsa03040	Spliceosome	216	16805	507	37271	0.861628	1	0.944884	NM_001031698.2(PRPF40B);NM_001032381.1(PQBP1);NM_001032382.1(PQBP1);NM_001032383.1(PQBP1);NM_001032384.1(PQBP1);NM_001040006.1(TCERG1);NM_001080415.1(U2SURP);NM_001081550.1(THOC2);NM_001139499.1(LSM5);NM_001145346.1(RBMXL3);NM_001145547.1(RBM17);NM_001162536.2(RBMXL1);NM_001164239.1(DHX16);NM_001164814.1(ACIN1);NM_001164815.1(ACIN1);NM_001164816.1(ACIN1);NM_001164817.1(ACIN1);NM_001167989.1(PQBP1…
path:hsa00670	One carbon pool by folate	50	16805	126	37271	0.871395	1	0.8801	NM_000481.3(AMT);NM_000791.3(DHFR);NM_001071.2(TYMS);NM_001144978.1(MTHFD2L);NM_001164710.1(AMT);NM_001164711.1(AMT);NM_001164712.1(AMT);NM_001242767.1(MTHFD1L);NM_001242769.1(MTHFD1L);NM_001270364.1(ALDH1L1);NM_001270365.1(ALDH1L1);NM_001281786.1(SHMT1);NM_001290354.1(DHFR);NM_001290357.1(DHFR);NM_004044.6(ATIC);NM_004169.4(SHMT1);NM_005957.4(MTHFR);NM_012190.3(ALDH1L1);NM_015440.4(MTHFD1L);NM_1…
path:hsa04614	Renin-angiotensin system	23	16805	62	37271	0.872797	1	0.822751	NM_000308.3(CTSA);NM_000685.4(AGTR1);NM_000789.3(ACE);NM_001002231.2(KLK2);NM_001127695.2(CTSA);NM_001167594.2(CTSA);NM_001256080.1(KLK2);NM_001308083.1(CMA1);NM_001836.4(CMA1);NM_002726.4(PREP);NM_003249.4(THOP1);NM_004835.4(AGTR1);NM_005551.4(KLK2);NM_005765.2(ATP6AP2);NM_009585.3(AGTR1);NM_020726.4(NLN);NM_031850.3(AGTR1);XM_005248559.2(NLN);XM_005267044.2(PREP);XM_006714661.2(NLN);XM_01152822…
path:hsa04710	Circadian rhythm	85	16805	208	37271	0.876691	1	0.906334	NM_001030272.2(ARNTL);NM_001030273.2(ARNTL);NM_001178.5(ARNTL);NM_001206710.1(PRKAG1);NM_001256856.1(BTRC);NM_001297719.1(ARNTL);NM_001297722.1(ARNTL);NM_001297724.1(ARNTL);NM_001893.4(CSNK1D);NM_002518.3(NPAS2);NM_002616.2(PER1);NM_002943.3(RORA);NM_003670.2(BHLHE40);NM_003939.4(BTRC);NM_004898.3(CLOCK);NM_006253.4(PRKAB1);NM_012158.2(FBXL3);NM_012300.2(FBXW11);NM_016203.3(PRKAG2);NM_017431.2(PR…
path:hsa04657	IL-17 signaling pathway	192	16805	454	37271	0.876696	1	0.937946	NM_000759.3(CSF3);NM_000963.3(PTGS2);NM_001017963.2(HSP90AA1);NM_001033910.2(TRAF5);NM_001099856.4(IKBKG);NM_001099857.2(IKBKG);NM_001109891.1(MAPK3);NM_001114171.1(FOSB);NM_001145138.1(RELA);NM_001145255.2(IKBKG);NM_001146156.1(GSK3B);NM_001164281.2(TRAF3IP2);NM_001164283.2(TRAF3IP2);NM_001165412.1(NFKB1);NM_001190720.2(IKBKB);NM_001193380.1(IL17RE);NM_001199427.1(TRAF3);NM_001242778.1(IKBKB);NM…
path:hsa04932	Non-alcoholic fatty liver disease (NAFLD)	299	16805	699	37271	0.885525	1	0.948695	NM_000298.5(PKLR);NM_000565.3(IL6R);NM_000639.2(FASLG);NM_000660.5(TGFB1);NM_001001928.2(PPARA);NM_001005291.2(SREBF1);NM_001014431.1(AKT1);NM_001014432.1(AKT1);NM_001065.3(TNFRSF1A);NM_001079539.1(XBP1);NM_001130101.2(NR1H3);NM_001145138.1(RELA);NM_001146156.1(GSK3B);NM_001165412.1(NFKB1);NM_001190720.2(IKBKB);NM_001193375.1(NDUFA11);NM_001198687.1(LEPR);NM_001198688.1(LEPR);NM_001198689.1(LEPR)…
path:hsa00740	Riboflavin metabolism	8	16805	26	37271	0.899263	1	0.682416	NM_001040649.2(ACP1);NM_001184891.1(FLAD1);NM_004300.3(ACP1);NM_006208.2(ENPP1);NM_007099.3(ACP1);NM_018339.5(RFK);NM_025207.4(FLAD1);NM_201398.2(FLAD1);
path:hsa00100	Steroid biosynthesis	29	16805	78	37271	0.902317	1	0.824586	NM_001001438.2(LSS);NM_001024956.2(SC5D);NM_001127605.2(LIPA);NM_001145436.1(LSS);NM_001145437.1(LSS);NM_001163817.1(DHCR7);NM_001277233.1(TM7SF2);NM_001287742.1(FDFT1);NM_001287743.1(FDFT1);NM_001287745.1(FDFT1);NM_001287756.1(FDFT1);NM_001360.2(DHCR7);NM_001807.4(CEL);NM_002340.5(LSS);NM_003129.3(SQLE);NM_003273.3(TM7SF2);NM_004462.4(FDFT1);NM_006918.4(SC5D);XM_006724004.3(LSS);XM_011519898.2(C…
path:hsa04623	Cytosolic DNA-sensing pathway	104	16805	255	37271	0.907392	1	0.904536	NM_001018050.3(POLR3H);NM_001018052.3(POLR3H);NM_001099856.4(IKBKG);NM_001099857.2(IKBKG);NM_001145138.1(RELA);NM_001145255.2(IKBKG);NM_001165412.1(NFKB1);NM_001190720.2(IKBKB);NM_001197122.1(IRF3);NM_001197123.1(IRF3);NM_001197124.1(IRF3);NM_001197125.1(IRF3);NM_001197126.1(IRF3);NM_001197127.1(IRF3);NM_001197128.1(IRF3);NM_001206491.1(MAVS);NM_001206559.1(POLR1D);NM_001242778.1(IKBKB);NM_001243…
path:hsa04744	Phototransduction	42	16805	110	37271	0.913976	1	0.846816	NM_000087.3(CNGA1);NM_000180.3(GUCY2D);NM_000539.3(RHO);NM_001031733.2(CALML4);NM_001081955.2(RGS9);NM_001142564.1(CNGA1);NM_001165933.1(RGS9);NM_001254740.1(SLC24A1);NM_001282538.1(GNB1);NM_001282539.1(GNB1);NM_001286130.1(CNGB1);NM_001286694.1(CALML4);NM_001286695.1(CALML4);NM_001297.4(CNGB1);NM_001301031.1(SLC24A1);NM_001301032.1(SLC24A1);NM_001301033.1(SLC24A1);NM_002074.4(GNB1);NM_003835.3(R…
path:hsa00072	Synthesis and degradation of ketone bodies	18	16805	52	37271	0.91708	1	0.767718	NM_000019.3(ACAT1);NM_000436.3(OXCT1);NM_001042406.1(HMGCLL1);NM_001287741.1(HMGCLL1);NM_001287746.1(HMGCLL1);NM_001287753.1(HMGCLL1);NM_019036.2(HMGCLL1);XM_006718835.3(ACAT1);XM_011514700.2(HMGCLL1);XM_017007009.1(BDH1);XM_017007010.1(BDH1);XM_017007011.1(BDH1);XM_017007012.1(BDH1);XM_017007013.1(BDH1);XM_017009494.1(OXCT1);XM_017017681.1(ACAT1);XM_017017682.1(ACAT1);XM_017017683.1(ACAT1);
path:hsa01524	Platinum drug resistance	177	16805	425	37271	0.917247	1	0.92367	NM_000051.3(ATM);NM_000052.6(ATP7A);NM_000053.3(ATP7B);NM_000077.4(CDKN2A);NM_000179.2(MSH6);NM_000389.4(CDKN1A);NM_000392.4(ABCC2);NM_000633.2(BCL2);NM_000639.2(FASLG);NM_000657.2(BCL2);NM_000852.3(GSTP1);NM_001005862.2(ERBB2);NM_001005918.2(ATP7B);NM_001014431.1(AKT1);NM_001014432.1(AKT1);NM_001109891.1(MAPK3);NM_001127240.2(BBC3);NM_001127241.2(BBC3);NM_001127242.2(BBC3);NM_001142368.1(GSTM2);…
path:hsa05034	Alcoholism	311	16805	732	37271	0.918166	1	0.942284	NM_000240.3(MAOA);NM_000360.3(TH);NM_000516.5(GNAS);NM_000676.2(ADORA2B);NM_000756.3(CRH);NM_000794.3(DRD1);NM_000832.6(GRIN1);NM_000833.4(GRIN2A);NM_000834.3(GRIN2B);NM_000836.2(GRIN2D);NM_001007097.2(NTRK2);NM_001015053.1(HDAC5);NM_001017998.3(GNG10);NM_001018064.2(NTRK2);NM_001018065.2(NTRK2);NM_001018066.2(NTRK2);NM_001024599.4(HIST2H2BF);NM_001031733.2(CALML4);NM_001040158.1(H2AFY);NM_001044…
path:hsa04913	Ovarian Steroidogenesis	106	16805	261	37271	0.918975	1	0.900737	NM_000233.3(LHCGR);NM_000516.5(GNAS);NM_000527.4(LDLR);NM_000698.4(ALOX5);NM_000875.4(IGF1R);NM_000894.2(LHB);NM_000963.3(PTGS2);NM_001077488.3(GNAS);NM_001077489.3(GNAS);NM_001077490.2(GNAS);NM_001082959.1(SCARB1);NM_001099773.1(CYP11A1);NM_001114633.1(PLA2G4B);NM_001115.2(ADCY8);NM_001116.3(ADCY9);NM_001159322.1(PLA2G4C);NM_001159323.1(PLA2G4C);NM_001195798.1(LDLR);NM_001195799.1(LDLR);NM_00119…
path:hsa00630	Glyoxylate and dicarboxylate metabolism	48	16805	125	37271	0.922101	1	0.851655	NM_000019.3(ACAT1);NM_000030.2(AGXT);NM_000170.2(GLDC);NM_000282.3(PCCA);NM_000481.3(AMT);NM_001042371.2(PGP);NM_001098.2(ACO2);NM_001127692.2(PCCA);NM_001164710.1(AMT);NM_001164711.1(AMT);NM_001164712.1(AMT);NM_001178004.1(PCCA);NM_001190880.2(HYI);NM_001243526.1(HYI);NM_001281786.1(SHMT1);NM_001282403.1(MDH2);NM_001282404.1(MDH2);NM_004077.2(CS);NM_004169.4(SHMT1);NM_004483.4(GCSH);NM_005918.3(…
path:hsa05132	Salmonella infection	175	16805	422	37271	0.927265	1	0.919725	NM_000377.2(WAS);NM_000625.4(NOS2);NM_001077186.1(MYH14);NM_001101.3(ACTB);NM_001109891.1(MAPK3);NM_001110556.1(FLNA);NM_001127487.1(FLNC);NM_001134774.1(KLC2);NM_001134775.1(KLC2);NM_001134776.1(KLC2);NM_001135556.1(DYNC1I1);NM_001135557.1(DYNC1I1);NM_001145138.1(RELA);NM_001145809.1(MYH14);NM_001164317.1(FLNB);NM_001164318.1(FLNB);NM_001164319.1(FLNB);NM_001164522.2(RAB7B);NM_001165412.1(NFKB1)…
path:hsa04964	Proximal tubule bicarbonate reclamation	27	16805	75	37271	0.929719	1	0.798427	NM_000067.2(CA2);NM_001018073.2(PCK2);NM_001160233.1(ATP1A1);NM_001256214.1(ATP1A3);NM_001256310.1(GLS);NM_001284351.2(SLC9A3);NM_001291556.1(PCK2);NM_001293675.1(CA2);NM_001303263.1(ATP1B2);NM_001308054.1(PCK2);NM_001318904.1(GLUD1);NM_001318905.1(GLUD1);NM_001318906.1(GLUD1);NM_001678.4(ATP1B2);NM_004174.3(SLC9A3);NM_004563.3(PCK2);NM_005271.4(GLUD1);NM_012084.3(GLUD2);NM_014905.4(GLS);NM_14469…
path:hsa05016	Huntington's disease	340	16805	801	37271	0.931181	1	0.94141	NM_000832.6(GRIN1);NM_000834.3(GRIN2B);NM_000842.4(GRM5);NM_000932.2(PLCB3);NM_000937.4(POLR2A);NM_001030006.1(AP2B1);NM_001079846.1(CREBBP);NM_001079870.1(HAP1);NM_001079871.1(HAP1);NM_001097615.2(POLR2J3);NM_001127240.2(BBC3);NM_001127241.2(BBC3);NM_001127242.2(BBC3);NM_001128827.2(DLG4);NM_001135040.2(DCTN1);NM_001135041.2(DCTN1);NM_001143813.1(BDNF);NM_001143814.1(BDNF);NM_001143831.2(GRM5);N…
path:hsa00790	Folate biosynthesis	31	16805	85	37271	0.932644	1	0.808864	NM_000281.3(PCBD1);NM_000320.2(QDPR);NM_000360.3(TH);NM_000478.5(ALPL);NM_000791.3(DHFR);NM_001018078.2(FPGS);NM_001075098.3(MOCS1);NM_001127501.3(ALPL);NM_001177520.2(ALPL);NM_001288803.1(FPGS);NM_001289797.1(PCBD1);NM_001290354.1(DHFR);NM_001290357.1(DHFR);NM_001306140.1(QDPR);NM_001323004.1(PCBD1);NM_001628.2(AKR1B1);NM_003878.2(GGH);NM_004531.4(MOCS2);NM_004957.5(FPGS);NM_005943.5(MOCS1);NM_0…
path:hsa04672	Intestinal immune network for IgA production	58	16805	150	37271	0.933986	1	0.857569	NM_000609.6(CXCL12);NM_000660.5(TGFB1);NM_000885.5(ITGA4);NM_001243539.1(IL15RA);NM_001250.5(CD40);NM_001256765.1(IL15RA);NM_001270987.1(LTBR);NM_001277990.1(CXCL12);NM_001283050.1(ICOSLG);NM_001283051.1(ICOSLG);NM_001283052.1(ICOSLG);NM_001302753.1(CD40);NM_001322421.1(CD40);NM_001322422.1(CD40);NM_002119.3(HLA-DOA);NM_002189.3(IL15RA);NM_002342.2(LTBR);NM_002644.3(PIGR);NM_003954.4(MAP3K14);NM_…
path:hsa04723	Retrograde endocannabinoid signaling	337	16805	795	37271	0.934664	1	0.940146	NM_000068.3(CACNA1A);NM_000718.3(CACNA1B);NM_000719.6(CACNA1C);NM_000720.3(CACNA1D);NM_000807.2(GABRA2);NM_000808.3(GABRA3);NM_000810.3(GABRA5);NM_000813.2(GABRB2);NM_000814.5(GABRB3);NM_000815.4(GABRD);NM_000827.3(GRIA1);NM_000842.4(GRM5);NM_000890.3(KCNJ5);NM_000932.2(PLCB3);NM_000963.3(PTGS2);NM_001003794.2(MGLL);NM_001017998.3(GNG10);NM_001109891.1(MAPK3);NM_001114183.1(GRIA1);NM_001115.2(ADC…
path:hsa00010	Glycolysis / Gluconeogenesis	120	16805	297	37271	0.942247	1	0.896102	NM_000034.3(ALDOA);NM_000035.3(ALDOB);NM_000151.3(G6PC);NM_000162.3(GCK);NM_000298.5(PKLR);NM_000507.3(FBP1);NM_000690.3(ALDH2);NM_000691.4(ALDH3A1);NM_000692.4(ALDH1B1);NM_000693.3(ALDH1A3);NM_000694.3(ALDH3B1);NM_000695.3(ALDH3B2);NM_001002021.2(PFKL);NM_001018073.2(PCK2);NM_001029891.2(PGAM4);NM_001030010.2(ALDH3B1);NM_001031615.1(ALDH3B2);NM_001076552.2(ACSS2);NM_001135167.1(ALDH3A1);NM_00113…
path:hsa04961	Endocrine and other factor-regulated calcium reabsorption	137	16805	337	37271	0.944345	1	0.901619	NM_000125.3(ESR1);NM_000316.2(PTH1R);NM_000516.5(GNAS);NM_000623.3(BDKRB2);NM_000932.2(PLCB3);NM_001002231.2(KLK2);NM_001005360.2(DNM2);NM_001005361.2(DNM2);NM_001005362.2(DNM2);NM_001030006.1(AP2B1);NM_001077488.3(GNAS);NM_001077489.3(GNAS);NM_001077490.2(GNAS);NM_001116.3(ADCY9);NM_001122740.1(ESR1);NM_001122741.1(ESR1);NM_001122742.1(ESR1);NM_001160233.1(ATP1A1);NM_001184744.1(PTH1R);NM_001184…
path:hsa05030	Cocaine addiction	126	16805	313	37271	0.952813	1	0.892809	NM_000240.3(MAOA);NM_000360.3(TH);NM_000516.5(GNAS);NM_000794.3(DRD1);NM_000832.6(GRIN1);NM_000833.4(GRIN2A);NM_000834.3(GRIN2B);NM_000836.2(GRIN2D);NM_000840.2(GRM3);NM_001044.4(SLC6A3);NM_001077488.3(GNAS);NM_001077489.3(GNAS);NM_001077490.2(GNAS);NM_001081955.2(RGS9);NM_001114171.1(FOSB);NM_001128827.2(DLG4);NM_001134407.2(GRIN2A);NM_001134408.2(GRIN2A);NM_001136153.1(ATF6B);NM_001143813.1(BDN…
path:hsa00512	Mucin type O-glycan biosynthesis	56	16805	148	37271	0.955479	1	0.839187	NM_001034845.2(GALNTL6);NM_001122636.1(GALNT9);NM_001168368.1(GALNT16);NM_001319051.1(GALNT15);NM_004481.4(GALNT2);NM_004482.3(GALNT3);NM_004751.2(GCNT3);NM_004776.3(B4GALT5);NM_006927.3(ST3GAL2);NM_017417.1(GALNT8);NM_020156.4(C1GALT1);NM_020692.2(GALNT16);NM_022087.3(GALNT11);NM_054110.4(GALNT15);NM_138706.4(B3GNT6);NM_198321.3(GALNT10);NM_198516.2(GALNT18);XM_005249812.1(C1GALT1);XM_005251025.…
path:hsa00052	Galactose metabolism	53	16805	141	37271	0.956899	1	0.833661	NM_000151.3(G6PC);NM_000162.3(GCK);NM_000404.3(GLB1);NM_001002021.2(PFKL);NM_001005417.2(B4GALT2);NM_001079811.2(GLB1);NM_001135602.2(GLB1);NM_001166686.1(PFKM);NM_001270397.1(G6PC);NM_001293626.1(MGAM2);NM_001301409.1(GANC);NM_001301410.1(GANC);NM_001317040.1(GLB1);NM_001323068.1(PFKP);NM_001323069.1(PFKP);NM_001323071.1(PFKP);NM_001497.3(B4GALT1);NM_001628.2(AKR1B1);NM_002626.5(PFKL);NM_002627.…
path:hsa00510	N-Glycan biosynthesis	123	16805	307	37271	0.95758	1	0.888586	NM_001005417.2(B4GALT2);NM_001098270.1(MGAT3);NM_001114617.1(MGAT1);NM_001135771.2(RPN2);NM_001142352.1(ST6GAL2);NM_001146158.1(MOGS);NM_001199172.1(MGAT5B);NM_001257239.2(ALG13);NM_001278192.1(GANAB);NM_001278193.1(GANAB);NM_001278194.1(GANAB);NM_001289010.1(MAN1C1);NM_001320977.1(MAN2A2);NM_001324294.1(ALG13);NM_001324299.1(RPN2);NM_001324301.1(RPN2);NM_001324302.1(RPN2);NM_001324303.1(RPN2);NM…
path:hsa04962	Vasopressin-regulated water reabsorption	97	16805	246	37271	0.958217	1	0.874519	NM_000054.4(AVPR2);NM_000486.5(AQP2);NM_000490.4(AVP);NM_000516.5(GNAS);NM_001077488.3(GNAS);NM_001077489.3(GNAS);NM_001077490.2(GNAS);NM_001116.3(ADCY9);NM_001135040.2(DCTN1);NM_001135041.2(DCTN1);NM_001135556.1(DYNC1I1);NM_001135557.1(DYNC1I1);NM_001146151.1(AVPR2);NM_001176.3(ARHGDIG);NM_001185077.2(ARHGDIA);NM_001190836.1(DCTN1);NM_001190837.1(DCTN1);NM_001252037.1(RAB5B);NM_001252039.1(RAB5C…
path:hsa00290	Valine, leucine and isoleucine biosynthesis	3	16805	15	37271	0.95822	1	0.44357	NM_001178091.1(BCAT1);NM_001178092.1(BCAT1);NM_005504.6(BCAT1);
path:hsa00030	Pentose phosphate pathway	51	16805	137	37271	0.962073	1	0.825624	NM_000034.3(ALDOA);NM_000035.3(ALDOB);NM_000507.3(FBP1);NM_001002021.2(PFKL);NM_001039091.2(PRPS2);NM_001064.3(TKT);NM_001135055.2(TKT);NM_001145934.1(TKTL1);NM_001166686.1(PFKM);NM_001243177.1(ALDOA);NM_001258028.1(TKT);NM_001282587.1(H6PD);NM_001323068.1(PFKP);NM_001323069.1(PFKP);NM_001323071.1(PFKP);NM_002626.5(PFKL);NM_002627.4(PFKP);NM_002633.2(PGM1);NM_002765.4(PRPS2);NM_004285.3(H6PD);NM_…
path:hsa01040	Biosynthesis of unsaturated fatty acids	26	16805	76	37271	0.964505	1	0.758739	NM_000182.4(HADHA);NM_001130410.1(ACAA1);NM_001185039.1(ACOX1);NM_001242828.1(ELOVL5);NM_001242830.1(ELOVL5);NM_001242831.1(ELOVL5);NM_001281501.1(FADS2);NM_001281502.1(FADS2);NM_001301856.1(ELOVL5);NM_001607.3(ACAA1);NM_004035.6(ACOX1);NM_004265.3(FADS2);NM_007274.3(ACOT7);NM_007292.5(ACOX1);NM_013402.4(FADS1);NM_016142.2(HSD17B12);NM_017770.3(ELOVL2);NM_021814.4(ELOVL5);XM_006713122.1(ACAA1);XM…
path:hsa04211	Longevity regulating pathway - mammal	269	16805	648	37271	0.964797	1	0.920682	NM_000368.4(TSC1);NM_000455.4(STK11);NM_000548.4(TSC2);NM_000875.4(IGF1R);NM_001014431.1(AKT1);NM_001014432.1(AKT1);NM_001077183.2(TSC2);NM_001083617.1(RB1CC1);NM_001098632.2(AKT1S1);NM_001098633.3(AKT1S1);NM_001114382.2(TSC2);NM_001115.2(ADCY8);NM_001116.3(ADCY9);NM_001130442.2(HRAS);NM_001136153.1(ATF6B);NM_001142498.1(SIRT1);NM_001145138.1(RELA);NM_001145527.1(EHMT1);NM_001162426.1(TSC1);NM_00…
path:hsa05340	Primary immunodeficiency	61	16805	162	37271	0.966751	1	0.835117	NM_000022.3(ADA);NM_000215.3(JAK3);NM_000246.3(CIITA);NM_000383.3(AIRE);NM_000449.3(RFX5);NM_000538.3(RFXAP);NM_000544.3(TAP2);NM_000616.4(CD4);NM_001025603.1(RFX5);NM_001099856.4(IKBKG);NM_001099857.2(IKBKG);NM_001145255.2(IKBKG);NM_001145873.1(CD8A);NM_001178098.1(CD19);NM_001195014.2(CD4);NM_001195015.2(CD4);NM_001195016.2(CD4);NM_001195017.2(CD4);NM_001250.5(CD40);NM_001286402.1(CIITA);NM_001…
path:hsa00130	Ubiquinone and other terpenoid-quinone biosynthesis	16	16805	51	37271	0.967679	1	0.695797	NM_000821.6(GGCX);NM_001142269.3(GGCX);NM_001311311.1(VKORC1);NM_015697.7(COQ2);NM_024006.5(VKORC1);XM_005264259.4(GGCX);XM_011531855.2(COQ2);XM_011531857.2(COQ2);XM_011531859.2(COQ2);XM_011531860.2(COQ2);XM_011531862.2(COQ2);XM_011531863.2(COQ2);XM_011531866.2(COQ2);XM_011532764.2(GGCX);XM_011532765.2(GGCX);XM_017003803.1(GGCX);
path:hsa04141	Protein processing in endoplasmic reticulum	310	16805	744	37271	0.968631	1	0.924105	NM_000633.2(BCL2);NM_000657.2(BCL2);NM_001001329.2(PRKCSH);NM_001002862.2(DERL3);NM_001010989.2(HERPUD1);NM_001013703.3(EIF2AK4);NM_001017956.2(OS9);NM_001017957.2(OS9);NM_001017958.2(OS9);NM_001017963.2(HSP90AA1);NM_001034025.1(ERP29);NM_001037633.1(SIL1);NM_001042576.1(RRBP1);NM_001042734.3(SEC24B);NM_001079539.1(XBP1);NM_001130991.2(HYOU1);NM_001134335.1(EIF2AK1);NM_001135751.1(DERL3);NM_00113…
path:hsa00970	Aminoacyl-tRNA biosynthesis	69	16805	182	37271	0.970235	1	0.840834	NM_001145901.1(SARS2);NM_001167733.2(VARS2);NM_001167734.1(VARS2);NM_001258438.1(TARS);NM_001271895.1(TARS2);NM_001271896.1(TARS2);NM_001272073.1(QARS);NM_001278731.1(HARS2);NM_001278732.1(HARS2);NM_001316772.1(GARS);NM_001605.2(AARS);NM_002047.3(GARS);NM_003680.3(YARS);NM_004184.3(WARS);NM_004461.2(FARSA);NM_004990.3(MARS);NM_005051.2(QARS);NM_006295.2(VARS);NM_012208.3(HARS2);NM_015340.3(LARS2)…
path:hsa05145	Toxoplasmosis	244	16805	593	37271	0.971759	1	0.912573	NM_000210.3(ITGA6);NM_000228.2(LAMB3);NM_000246.3(CIITA);NM_000527.4(LDLR);NM_000625.4(NOS2);NM_000628.4(IL10RB);NM_000633.2(BCL2);NM_000657.2(BCL2);NM_000660.5(TGFB1);NM_000698.4(ALOX5);NM_001010855.3(PIK3R6);NM_001014431.1(AKT1);NM_001014432.1(AKT1);NM_001017402.1(LAMB3);NM_001025242.1(IRAK1);NM_001025243.1(IRAK1);NM_001065.3(TNFRSF1A);NM_001079818.2(ITGA6);NM_001099856.4(IKBKG);NM_001099857.2(…
path:hsa04918	Thyroid hormone synthesis	165	16805	410	37271	0.973691	1	0.89255	NM_000371.3(TTR);NM_000516.5(GNAS);NM_000547.5(TPO);NM_000637.3(GSR);NM_000932.2(PLCB3);NM_001077488.3(GNAS);NM_001077489.3(GNAS);NM_001077490.2(GNAS);NM_001115.2(ADCY8);NM_001116.3(ADCY9);NM_001136153.1(ATF6B);NM_001160233.1(ATP1A1);NM_001164694.1(IYD);NM_001164695.1(IYD);NM_001181.4(ASGR2);NM_001184883.1(PLCB3);NM_001195102.1(GSR);NM_001195103.1(GSR);NM_001195104.1(GSR);NM_001197216.2(ASGR1);NM…
path:hsa00340	Histidine metabolism	37	16805	105	37271	0.974206	1	0.781529	NM_000240.3(MAOA);NM_000690.3(ALDH2);NM_000691.4(ALDH3A1);NM_000692.4(ALDH1B1);NM_000693.3(ALDH1A3);NM_000694.3(ALDH3B1);NM_000695.3(ALDH3B2);NM_001030010.2(ALDH3B1);NM_001031615.1(ALDH3B2);NM_001135167.1(ALDH3A1);NM_001135168.1(ALDH3A1);NM_001161473.2(ALDH3B1);NM_001165974.1(UROC1);NM_001166222.1(CARNS1);NM_001168499.1(CNDP2);NM_001204889.1(ALDH2);NM_001270458.1(MAOA);NM_001290058.1(ALDH3B1);NM_…
path:hsa04977	Vitamin digestion and absorption	53	16805	145	37271	0.977142	1	0.810663	NM_000039.2(APOA1);NM_001082959.1(SCARB1);NM_001170585.1(PLB1);NM_001205206.1(SLC19A1);NM_001205207.1(SLC19A1);NM_001242366.2(SLC46A1);NM_001318017.1(APOA1);NM_001318018.1(APOA1);NM_001318021.1(APOA1);NM_004744.4(LRAT);NM_004996.3(ABCC1);NM_005505.4(SCARB1);NM_015506.2(MMACHC);NM_021095.2(SLC5A6);NM_033409.3(SLC52A3);NM_080669.5(SLC46A1);NM_153021.4(PLB1);NM_194255.2(SLC19A1);XM_005260655.3(SLC52…
path:hsa04392	Hippo signaling pathway - multiple species	84	16805	220	37271	0.977571	1	0.846816	NM_001080436.1(WTIP);NM_001122841.2(FRMD1);NM_001130145.2(YAP1);NM_001142552.1(DCHS2);NM_001168278.1(WWTR1);NM_001168280.1(WWTR1);NM_001195044.1(YAP1);NM_001195045.1(YAP1);NM_001206957.1(RASSF1);NM_001282097.1(YAP1);NM_001282098.1(YAP1);NM_001282099.1(YAP1);NM_001282100.1(YAP1);NM_001282101.1(YAP1);NM_001289097.1(AJUBA);NM_003213.3(TEAD4);NM_003214.3(TEAD3);NM_003737.3(DCHS1);NM_006106.4(YAP1);NM…
path:hsa00120	Primary bile acid biosynthesis	21	16805	67	37271	0.984819	1	0.695148	NM_000784.3(CYP27A1);NM_001007098.2(SCP2);NM_001193599.1(SCP2);NM_001193600.1(SCP2);NM_001193617.1(SCP2);NM_001321196.1(SLC27A5);NM_002979.4(SCP2);NM_004820.3(CYP7B1);NM_006668.1(CYP46A1);NM_012254.2(SLC27A5);XM_005267274.4(CYP46A1);XM_005271103.4(SCP2);XM_011526364.1(SLC27A5);XM_011536364.1(CYP46A1);XM_011536365.1(CYP46A1);XM_011541935.2(SCP2);XM_017002045.1(SCP2);XM_017003488.1(CYP27A1);XM_0170…
path:hsa04080	Neuroactive ligand-receptor interaction	564	16805	1338	37271	0.985147	1	0.934879	NM_000025.2(ADRB3);NM_000054.4(AVPR2);NM_000080.3(CHRNE);NM_000160.4(GCGR);NM_000164.3(GIPR);NM_000171.3(GLRA1);NM_000176.2(NR3C1);NM_000233.3(LHCGR);NM_000301.3(PLG);NM_000316.2(PTH1R);NM_000506.4(F2);NM_000623.3(BDKRB2);NM_000674.2(ADORA1);NM_000676.2(ADORA2B);NM_000678.3(ADRA1D);NM_000679.3(ADRA1B);NM_000680.3(ADRA1A);NM_000681.3(ADRA2A);NM_000682.6(ADRA2B);NM_000683.3(ADRA2C);NM_000684.2(ADRB…
path:hsa00532	Glycosaminoglycan biosynthesis - chondroitin sulfate / dermatan sulfate	39	16805	113	37271	0.985589	1	0.765453	NM_001195731.1(CHPF);NM_001243794.1(CHST12);NM_001243795.1(CHST12);NM_001284295.1(CHPF2);NM_001288721.1(B3GAT3);NM_001288722.1(B3GAT3);NM_001288723.1(B3GAT3);NM_001322941.1(DSE);NM_001322943.1(DSE);NM_001322944.1(DSE);NM_004273.4(CHST3);NM_005715.2(UST);NM_007255.2(B4GALT7);NM_012200.3(B3GAT3);NM_013352.3(DSE);NM_014918.4(CHSY1);NM_018641.4(CHST12);NM_019015.2(CHPF2);NM_019886.3(CHST7);NM_024536.…
path:hsa05164	Influenza A	324	16805	787	37271	0.98619	1	0.913067	NM_000201.2(ICAM1);NM_000246.3(CIITA);NM_000301.3(PLG);NM_000639.2(FASLG);NM_000874.4(IFNAR2);NM_001013703.3(EIF2AK4);NM_001014431.1(AKT1);NM_001014432.1(AKT1);NM_001065.3(TNFRSF1A);NM_001077263.2(TMPRSS13);NM_001079846.1(CREBBP);NM_001081559.2(CPSF4);NM_001083947.1(TMPRSS4);NM_001101.3(ACTB);NM_001109891.1(MAPK3);NM_001134335.1(EIF2AK1);NM_001135187.1(AGFG1);NM_001135188.1(AGFG1);NM_001135189.1(…
path:hsa00591	Linoleic acid metabolism	41	16805	120	37271	0.990287	1	0.757766	NM_001114633.1(PLA2G4B);NM_001159322.1(PLA2G4C);NM_001159323.1(PLA2G4C);NM_001170585.1(PLB1);NM_001198588.1(JMJD7-PLA2G4B);NM_001206670.1(PLA2G4E);NM_003706.2(PLA2G4C);NM_005090.3(JMJD7-PLA2G4B);NM_015715.4(PLA2G3);NM_022819.3(PLA2G2F);NM_153021.4(PLB1);NM_178034.3(PLA2G4D);XM_011521237.2(PLA2G4E);XM_011521238.1(PLA2G4E);XM_011521239.1(PLA2G4E);XM_011521467.2(PLA2G4D);XM_011527431.2(PLA2G4C);XM_0…
path:hsa03320	PPAR signaling pathway	170	16805	433	37271	0.992079	1	0.87075	NM_000016.5(ACADM);NM_000039.2(APOA1);NM_000098.2(CPT2);NM_000167.5(GK);NM_000784.3(CYP27A1);NM_001001928.2(PPARA);NM_001007098.2(SCP2);NM_001018073.2(PCK2);NM_001031847.2(CPT1A);NM_001080400.1(PLIN4);NM_001127328.2(ACADM);NM_001128127.2(GK);NM_001130101.2(NR1H3);NM_001130410.1(ACAA1);NM_001145311.1(PLIN1);NM_001159629.1(SLC27A2);NM_001170.2(AQP7);NM_001171818.1(PPARD);NM_001171819.1(PPARD);NM_00…
path:hsa00350	Tyrosine metabolism	48	16805	139	37271	0.992691	1	0.765877	NM_000137.2(FAH);NM_000240.3(MAOA);NM_000360.3(TH);NM_000547.5(TPO);NM_000691.4(ALDH3A1);NM_000693.3(ALDH1A3);NM_000694.3(ALDH3B1);NM_000695.3(ALDH3B2);NM_000754.3(COMT);NM_001030010.2(ALDH3B1);NM_001031615.1(ALDH3B2);NM_001135167.1(ALDH3A1);NM_001135168.1(ALDH3A1);NM_001158.3(AOC2);NM_001161473.2(ALDH3B1);NM_001206744.1(TPO);NM_001206745.1(TPO);NM_001258017.1(IL4I1);NM_001258018.1(IL4I1);NM_0012…
path:hsa03050	Proteasome	42	16805	124	37271	0.992803	1	0.751208	NM_001143937.1(PSMA1);NM_001199779.1(PSMB2);NM_001199780.1(PSMB2);NM_001267045.1(PSME3);NM_001270482.1(PSMD11);NM_001278708.1(PSMD2);NM_001278709.1(PSMD2);NM_001281437.1(ADRM1);NM_001281438.1(ADRM1);NM_001323407.1(PSMF1);NM_001323408.1(PSMF1);NM_001323409.1(PSMF1);NM_001323410.1(PSMF1);NM_002786.3(PSMA1);NM_002792.3(PSMA7);NM_002794.4(PSMB2);NM_002796.2(PSMB4);NM_002808.4(PSMD2);NM_002809.3(PSMD3…
path:hsa05134	Legionellosis	86	16805	233	37271	0.993173	1	0.818606	NM_000064.3(C3);NM_000211.4(ITGB2);NM_000632.3(ITGAM);NM_001024226.1(ARF1);NM_001024227.1(ARF1);NM_001024228.1(ARF1);NM_001077494.3(NFKB2);NM_001145138.1(RELA);NM_001145808.1(ITGAM);NM_001160.2(APAF1);NM_001165412.1(NFKB1);NM_001229.4(CASP9);NM_001243984.1(RELA);NM_001243985.1(RELA);NM_001261403.2(NFKB2);NM_001270726.1(BCL2L13);NM_001270727.1(BCL2L13);NM_001270728.1(BCL2L13);NM_001270729.1(BCL2L1…
path:hsa00785	Lipoic acid metabolism	2	16805	16	37271	0.993515	1	0.277231	NM_001144869.1(LIPT2);XM_011545021.2(LIPT2);
path:hsa04714	Thermogenesis	458	16805	1111	37271	0.995395	1	0.91429	NM_000025.2(ADRB3);NM_000098.2(CPT2);NM_000368.4(TSC1);NM_000387.5(SLC25A20);NM_000516.5(GNAS);NM_000548.4(TSC2);NM_000906.3(NPR1);NM_001003794.2(MGLL);NM_001006665.1(RPS6KA1);NM_001006932.2(RPS6KA2);NM_001007468.2(SMARCB1);NM_001009999.2(KDM1A);NM_001031617.2(COX19);NM_001031847.2(CPT1A);NM_001039355.2(SLC25A29);NM_001077183.2(TSC2);NM_001077488.3(GNAS);NM_001077489.3(GNAS);NM_001077490.2(GNAS);…
path:hsa03030	DNA replication	49	16805	144	37271	0.995521	1	0.754686	NM_000234.2(LIG1);NM_001256849.1(POLD1);NM_001256870.1(POLD4);NM_001278595.1(MCM7);NM_001278791.1(RFC2);NM_001278792.1(RFC2);NM_001278793.1(RFC2);NM_001286834.1(RNASEH1);NM_001286837.1(RNASEH1);NM_001289063.1(LIG1);NM_001289064.1(LIG1);NM_001308632.1(POLD1);NM_001320970.1(LIG1);NM_001320971.1(LIG1);NM_002689.3(POLA2);NM_002691.3(POLD1);NM_002914.4(RFC2);NM_002936.4(RNASEH1);NM_002947.4(RPA3);NM_0…
path:hsa04914	Progesterone-mediated oocyte maturation	274	16805	685	37271	0.996233	1	0.887141	NM_000875.4(IGF1R);NM_000922.3(PDE3B);NM_000926.4(PGR);NM_001006665.1(RPS6KA1);NM_001006932.2(RPS6KA2);NM_001013836.1(MAD1L1);NM_001013837.1(MAD1L1);NM_001014431.1(AKT1);NM_001014432.1(AKT1);NM_001017963.2(HSP90AA1);NM_001109891.1(MAPK3);NM_001111045.1(CCNA1);NM_001115.2(ADCY8);NM_001116.3(ADCY9);NM_001127325.1(MAD2L2);NM_001136197.1(FZR1);NM_001136198.1(FZR1);NM_001166425.1(GNAI2);NM_001170407.1…
path:hsa00650	Butanoate metabolism	42	16805	128	37271	0.996907	1	0.727733	NM_000017.3(ACADS);NM_000019.3(ACAT1);NM_000182.4(HADHA);NM_000436.3(OXCT1);NM_000663.4(ABAT);NM_000818.2(GAD2);NM_001042406.1(HMGCLL1);NM_001080.3(ALDH5A1);NM_001080454.1(ACSM4);NM_001127448.1(ABAT);NM_001134366.1(GAD2);NM_001184705.2(HADH);NM_001287741.1(HMGCLL1);NM_001287746.1(HMGCLL1);NM_001287753.1(HMGCLL1);NM_001302554.1(ACADS);NM_001319839.1(AACS);NM_001319840.1(AACS);NM_001324371.1(ACSM5)…
path:hsa03450	Non-homologous end-joining	37	16805	116	37271	0.997456	1	0.707418	NM_001081640.1(PRKDC);NM_001174084.1(POLL);NM_001174085.1(POLL);NM_001284330.1(POLM);NM_004111.5(FEN1);NM_005732.3(RAD50);NM_006904.6(PRKDC);NM_013274.3(POLL);XM_005249711.2(POLM);XM_006715692.2(POLM);XM_006715696.2(POLM);XM_006715698.3(POLM);XM_006717775.1(POLL);XM_006717777.1(POLL);XM_011515275.1(POLM);XM_011515278.1(POLM);XM_011515282.2(POLM);XM_011515285.1(POLM);XM_011515286.2(POLM);XM_011539…
path:hsa05143	African trypanosomiasis	38	16805	119	37271	0.997687	1	0.708222	NM_000039.2(APOA1);NM_000201.2(ICAM1);NM_000639.2(FASLG);NM_000932.2(PLCB3);NM_001105206.2(LAMA4);NM_001105207.2(LAMA4);NM_001105208.2(LAMA4);NM_001105209.2(LAMA4);NM_001184883.1(PLCB3);NM_001302746.1(FASLG);NM_001316314.1(PLCB3);NM_001316329.1(PRKCG);NM_001318017.1(APOA1);NM_001318018.1(APOA1);NM_001318021.1(APOA1);NM_002072.4(GNAQ);NM_002187.2(IL12B);NM_002290.4(LAMA4);NM_002738.6(PRKCB);NM_002…
path:hsa04620	Toll-like receptor signaling pathway	215	16805	555	37271	0.998653	1	0.859168	NM_000874.4(IFNAR2);NM_001014431.1(AKT1);NM_001014432.1(AKT1);NM_001025242.1(IRAK1);NM_001025243.1(IRAK1);NM_001039661.1(TIRAP);NM_001098627.3(IRF5);NM_001098629.2(IRF5);NM_001098630.2(IRF5);NM_001099856.4(IKBKG);NM_001099857.2(IKBKG);NM_001109891.1(MAPK3);NM_001145138.1(RELA);NM_001145255.2(IKBKG);NM_001165412.1(NFKB1);NM_001190720.2(IKBKB);NM_001197122.1(IRF3);NM_001197123.1(IRF3);NM_001197124.…
path:hsa00524	Neomycin, kanamycin and gentamicin biosynthesis	3	16805	24	37271	0.999253	1	0.277231	NM_000162.3(GCK);NM_033507.1(GCK);NM_033508.1(GCK);
path:hsa03008	Ribosome biogenesis in eukaryotes	97	16805	274	37271	0.999315	1	0.785152	NM_000356.3(TCOF1);NM_001008657.2(TCOF1);NM_001015891.1(AK6);NM_001040610.2(EFL1);NM_001135243.1(TCOF1);NM_001135244.1(TCOF1);NM_001135245.1(TCOF1);NM_001142463.2(DKC1);NM_001144030.1(NAT10);NM_001145860.1(POP1);NM_001145861.1(POP1);NM_001195141.1(TCOF1);NM_001265601.1(RPP38);NM_001282385.1(CSNK2B);NM_001286132.1(RPP40);NM_001286133.1(RPP40);NM_001286699.1(RCL1);NM_001286700.1(RCL1);NM_001288747.…
path:hsa03410	Base excision repair	82	16805	240	37271	0.999639	1	0.757766	NM_000234.2(LIG1);NM_001003931.3(PARP3);NM_001048171.1(MUTYH);NM_001048173.1(MUTYH);NM_001048174.1(MUTYH);NM_001174084.1(POLL);NM_001174085.1(POLL);NM_001243787.1(SMUG1);NM_001243788.1(SMUG1);NM_001256849.1(POLD1);NM_001256870.1(POLD4);NM_001289063.1(LIG1);NM_001289064.1(LIG1);NM_001293195.1(MUTYH);NM_001308632.1(POLD1);NM_001320970.1(LIG1);NM_001320971.1(LIG1);NM_001618.3(PARP1);NM_002311.4(LIG3…
path:hsa00520	Amino sugar and nucleotide sugar metabolism	81	16805	238	37271	0.999673	1	0.754815	NM_000162.3(GCK);NM_000398.6(CYB5R3);NM_000520.5(HEXA);NM_000521.3(HEXB);NM_001031672.2(CYB5RL);NM_001129819.2(CYB5R3);NM_001145815.1(AMDHD2);NM_001171660.1(CYB5R3);NM_001171661.1(CYB5R3);NM_001253875.1(UXS1);NM_001270880.1(GNPDA2);NM_001270881.1(GNPDA2);NM_001292004.1(HEXB);NM_001317783.1(TSTA3);NM_001318825.1(HEXA);NM_001324115.1(UAP1);NM_001324116.1(UAP1);NM_001324117.1(UAP1);NM_001500.3(GMDS)…
path:hsa04940	Type I diabetes mellitus	45	16805	146	37271	0.999708	1	0.683584	NM_000595.3(LTA);NM_000639.2(FASLG);NM_000818.2(GAD2);NM_001083116.1(PRF1);NM_001134366.1(GAD2);NM_001159740.2(LTA);NM_001199763.1(PTPRN);NM_001199764.1(PTPRN);NM_001276478.1(ICA1);NM_001302746.1(FASLG);NM_001308267.1(PTPRN2);NM_001308268.1(PTPRN2);NM_001873.3(CPE);NM_002117.5(HLA-C);NM_002119.3(HLA-DOA);NM_002156.4(HSPD1);NM_002187.2(IL12B);NM_002846.3(PTPRN);NM_002847.4(PTPRN2);NM_004968.3(ICA1…
path:hsa00450	Selenocompound metabolism	18	16805	73	37271	0.999752	1	0.546868	NM_001015880.1(PAPSS2);NM_001173513.1(TXNRD3);NM_001195602.1(SEPHS1);NM_001195604.1(SEPHS1);NM_004670.3(PAPSS2);NM_004990.3(MARS);NM_006440.4(TXNRD2);NM_012247.4(SEPHS1);NM_016510.5(SCLY);NM_052883.1(TXNRD3);NM_153336.2(PSTK);XM_006719398.3(MARS);XM_011513847.2(SEPSECS);XM_011513848.1(SEPSECS);XM_017015640.1(PSTK);XM_017015641.1(PSTK);XM_017015942.1(SEPHS1);XM_017015944.1(SEPHS1);
path:hsa05310	Asthma	11	16805	53	37271	0.999804	1	0.460309	NM_001250.5(CD40);NM_001302753.1(CD40);NM_001322421.1(CD40);NM_001322422.1(CD40);NM_002119.3(HLA-DOA);NM_152854.3(CD40);XM_005260619.3(CD40);XM_011529109.2(CD40);XM_017028135.1(CD40);XM_017028136.1(CD40);XM_017028137.1(CD40);
path:hsa00330	Arginine and proline metabolism	79	16805	236	37271	0.999823	1	0.742417	NM_000156.5(GAMT);NM_000240.3(MAOA);NM_000603.4(NOS3);NM_000620.4(NOS1);NM_000625.4(NOS2);NM_000690.3(ALDH2);NM_000692.4(ALDH1B1);NM_001099735.1(CKMT2);NM_001099736.1(CKMT2);NM_001160109.1(NOS3);NM_001160110.1(NOS3);NM_001160111.1(NOS3);NM_001161504.1(ALDH4A1);NM_001166222.1(CARNS1);NM_001168499.1(CNDP2);NM_001195226.1(PRODH);NM_001204213.1(NOS1);NM_001204214.1(NOS1);NM_001204218.1(NOS1);NM_00120…
path:hsa05323	Rheumatoid arthritis	94	16805	275	37271	0.999855	1	0.758102	NM_000201.2(ICAM1);NM_000211.4(ITGB2);NM_000609.6(CXCL12);NM_000641.3(IL11);NM_000660.5(TGFB1);NM_000757.5(CSF1);NM_001025366.2(VEGFA);NM_001025367.2(VEGFA);NM_001025368.2(VEGFA);NM_001025369.2(VEGFA);NM_001025370.2(VEGFA);NM_001033756.2(VEGFA);NM_001039362.1(ATP6V1C2);NM_001039457.2(ATP6V0B);NM_001100592.2(ATP6V0E2);NM_001114380.1(ITGAL);NM_001130020.1(ATP6V0A1);NM_001130021.1(ATP6V0A1);NM_00117…
path:hsa00480	Glutathione metabolism	56	16805	178	37271	0.999863	1	0.697751	NM_000637.3(GSR);NM_000852.3(GSTP1);NM_001039847.2(GPX4);NM_001099781.2(GGT5);NM_001099782.2(GGT5);NM_001142368.1(GSTM2);NM_001191013.1(GSTO2);NM_001195102.1(GSR);NM_001195103.1(GSR);NM_001195104.1(GSR);NM_001197115.1(GCLC);NM_001287188.1(ODC1);NM_001288833.1(GGT1);NM_001302464.1(GGT5);NM_001302465.1(GGT5);NM_001308253.1(GCLM);NM_001498.3(GCLC);NM_002061.3(GCLM);NM_002084.3(GPX3);NM_002085.4(GPX4…
path:hsa05216	Thyroid cancer	84	16805	251	37271	0.999888	1	0.742229	NM_000389.4(CDKN1A);NM_001007792.1(NTRK1);NM_001012331.1(NTRK1);NM_001098209.1(CTNNB1);NM_001098210.1(CTNNB1);NM_001109891.1(MAPK3);NM_001130442.2(HRAS);NM_001130713.2(LEF1);NM_001130714.2(LEF1);NM_001188.3(BAK1);NM_001195479.1(TFG);NM_001199741.1(GADD45A);NM_001199742.1(GADD45A);NM_001220777.1(CDKN1A);NM_001220778.1(CDKN1A);NM_001270401.1(RXRB);NM_001291549.1(CDKN1A);NM_001291920.1(RXRA);NM_0012…
path:hsa05320	Autoimmune thyroid disease	40	16805	137	37271	0.999902	1	0.647548	NM_000547.5(TPO);NM_000639.2(FASLG);NM_001083116.1(PRF1);NM_001206744.1(TPO);NM_001206745.1(TPO);NM_001250.5(CD40);NM_001302746.1(FASLG);NM_001302753.1(CD40);NM_001322421.1(CD40);NM_001322422.1(CD40);NM_002117.5(HLA-C);NM_002119.3(HLA-DOA);NM_003235.4(TG);NM_005041.4(PRF1);NM_005514.7(HLA-B);NM_152854.3(CD40);NM_175719.3(TPO);NM_175721.3(TPO);XM_005251038.4(TG);XM_005251040.4(TG);XM_005251042.4(T…
path:hsa00232	Caffeine metabolism	1	16805	22	37271	0.999964	1	0.100811	XM_017012938.1(NAT2);
path:hsa00920	Sulfur metabolism	7	16805	45	37271	0.999972	1	0.344999	NM_001013436.2(MPST);NM_001015880.1(PAPSS2);NM_001130517.2(MPST);NM_004670.3(PAPSS2);NM_017813.4(IMPAD1);XM_017019905.1(SUOX);XM_017019907.1(SUOX);
path:hsa00780	Biotin metabolism	2	16805	27	37271	0.999976	1	0.164285	NM_001242784.1(HLCS);XM_005260956.3(HLCS);
path:hsa03420	Nucleotide excision repair	59	16805	194	37271	0.99998	1	0.674501	NM_000122.1(ERCC3);NM_000234.2(LIG1);NM_000400.3(ERCC2);NM_001008895.2(CUL4A);NM_001079872.1(CUL4B);NM_001130867.1(ERCC2);NM_001256849.1(POLD1);NM_001256870.1(POLD4);NM_001270362.1(RAD23A);NM_001270363.1(RAD23A);NM_001278513.1(CUL4A);NM_001278514.1(CUL4A);NM_001278791.1(RFC2);NM_001278792.1(RFC2);NM_001278793.1(RFC2);NM_001289063.1(LIG1);NM_001289064.1(LIG1);NM_001308632.1(POLD1);NM_001320970.1(L…
path:hsa05020	Prion diseases	45	16805	157	37271	0.999983	1	0.63569	NM_000311.3(PRNP);NM_000562.2(C8A);NM_001076682.3(NCAM1);NM_001080121.1(PRNP);NM_001080122.1(PRNP);NM_001109891.1(MAPK3);NM_001114101.1(C1QC);NM_001114123.2(ELK1);NM_001242608.1(NCAM1);NM_001257168.1(ELK1);NM_001271561.1(PRNP);NM_001278736.1(CCL5);NM_001282652.1(STIP1);NM_001282653.1(STIP1);NM_001304349.1(PRKACA);NM_001964.2(EGR1);NM_002037.5(FYN);NM_002293.3(LAMC1);NM_002730.3(PRKACA);NM_002731.…
path:hsa04612	Antigen processing and presentation	83	16805	258	37271	0.999985	1	0.713495	NM_000246.3(CIITA);NM_000449.3(RFX5);NM_000538.3(RFXAP);NM_000544.3(TAP2);NM_000616.4(CD4);NM_001008530.2(LGMN);NM_001017963.2(HSP90AA1);NM_001025603.1(RFX5);NM_001142587.1(NFYC);NM_001142588.1(NFYC);NM_001142589.1(NFYC);NM_001142590.1(NFYC);NM_001145873.1(CD8A);NM_001195014.2(CD4);NM_001195015.2(CD4);NM_001195016.2(CD4);NM_001195017.2(CD4);NM_001242867.1(KIR3DL2);NM_001267045.1(PSME3);NM_0012719…
path:hsa04978	Mineral absorption	68	16805	219	37271	0.999986	1	0.688648	NM_000052.6(ATP7A);NM_000343.3(SLC5A1);NM_001003841.2(SLC6A19);NM_001040665.1(STEAP2);NM_001127383.1(CYBRD1);NM_001160233.1(ATP1A1);NM_001171087.2(CLCN2);NM_001171088.2(CLCN2);NM_001171089.2(CLCN2);NM_001174129.1(SLC11A2);NM_001177311.1(TRPM6);NM_001177998.1(SLC34A2);NM_001177999.1(SLC34A2);NM_001242366.2(SLC46A1);NM_001244944.1(STEAP2);NM_001244946.1(STEAP2);NM_001256214.1(ATP1A3);NM_001280557.1…
path:hsa04145	Phagosome	213	16805	589	37271	0.999994	1	0.802041	NM_000064.3(C3);NM_000101.3(CYBA);NM_000211.4(ITGB2);NM_000212.2(ITGB3);NM_000250.1(MPO);NM_000544.3(TAP2);NM_000620.4(NOS1);NM_000632.3(ITGAM);NM_001007267.2(PLA2R1);NM_001039362.1(ATP6V1C2);NM_001039457.2(ATP6V0B);NM_001082959.1(SCARB1);NM_001093770.2(SFTPA1);NM_001100592.2(ATP6V0E2);NM_001101.3(ACTB);NM_001122606.1(LAMP2);NM_001130020.1(ATP6V0A1);NM_001130021.1(ATP6V0A1);NM_001135556.1(DYNC1I1…
path:hsa00190	Oxidative phosphorylation	98	16805	302	37271	0.999995	1	0.7197	NM_000704.2(ATP4A);NM_001039362.1(ATP6V1C2);NM_001039457.2(ATP6V0B);NM_001100592.2(ATP6V0E2);NM_001130020.1(ATP6V0A1);NM_001130021.1(ATP6V0A1);NM_001162861.2(COX11);NM_001162862.2(COX11);NM_001167880.1(LHPP);NM_001183.5(ATP6AP1);NM_001185085.1(ATP12A);NM_001193375.1(NDUFA11);NM_001198569.1(ATP6V0C);NM_001203260.1(NDUFC2-KCTD14);NM_001203261.1(NDUFC2-KCTD14);NM_001203262.1(NDUFC2-KCTD14);NM_001204…
path:hsa04920	Adipocytokine signaling pathway	177	16805	503	37271	0.999996	1	0.780437	NM_000151.3(G6PC);NM_000455.4(STK11);NM_001001928.2(PPARA);NM_001014431.1(AKT1);NM_001014432.1(AKT1);NM_001018073.2(PCK2);NM_001031847.2(CPT1A);NM_001042.2(SLC2A4);NM_001065.3(TNFRSF1A);NM_001066.2(TNFRSF1B);NM_001093.3(ACACB);NM_001099856.4(IKBKG);NM_001099857.2(IKBKG);NM_001145138.1(RELA);NM_001145255.2(IKBKG);NM_001165412.1(NFKB1);NM_001190720.2(IKBKB);NM_001198687.1(LEPR);NM_001198688.1(LEPR)…
path:hsa05330	Allograft rejection	20	16805	92	37271	0.999997	1	0.482142	NM_000639.2(FASLG);NM_001083116.1(PRF1);NM_001250.5(CD40);NM_001302746.1(FASLG);NM_001302753.1(CD40);NM_001322421.1(CD40);NM_001322422.1(CD40);NM_002117.5(HLA-C);NM_002119.3(HLA-DOA);NM_002187.2(IL12B);NM_005041.4(PRF1);NM_005514.7(HLA-B);NM_152854.3(CD40);XM_005260619.3(CD40);XM_011514557.1(HLA-B);XM_011529109.2(CD40);XM_017010810.1(HLA-F);XM_017028135.1(CD40);XM_017028136.1(CD40);XM_017028137.1…
path:hsa00250	Alanine, aspartate and glutamate metabolism	52	16805	184	37271	0.999998	1	0.626784	NM_000030.2(AGXT);NM_000663.4(ABAT);NM_000818.2(GAD2);NM_001080.3(ALDH5A1);NM_001127448.1(ABAT);NM_001134366.1(GAD2);NM_001161504.1(ALDH4A1);NM_001256310.1(GLS);NM_001258017.1(IL4I1);NM_001258018.1(IL4I1);NM_001286220.1(GOT2);NM_001318904.1(GLUD1);NM_001318905.1(GLUD1);NM_001318906.1(GLUD1);NM_001319218.1(ALDH4A1);NM_001320424.1(ADSSL1);NM_002080.3(GOT2);NM_002703.4(PPAT);NM_003748.3(ALDH4A1);NM_…
path:hsa00062	Fatty acid elongation	25	16805	109	37271	0.999999	1	0.508682	NM_000182.4(HADHA);NM_001024732.2(MECR);NM_001184705.2(HADH);NM_001204103.1(PPT2);NM_001242828.1(ELOVL5);NM_001242830.1(ELOVL5);NM_001242831.1(ELOVL5);NM_001301856.1(ELOVL5);NM_005155.6(PPT2);NM_005327.4(HADH);NM_007274.3(ACOT7);NM_016011.3(MECR);NM_016142.2(HSD17B12);NM_017770.3(ELOVL2);NM_021814.4(ELOVL5);NM_022726.3(ELOVL4);NM_138717.2(PPT2);NM_152310.2(ELOVL3);XM_005245885.2(MECR);XM_00524860…
path:hsa05133	Pertussis	126	16805	381	37271	0.999999	1	0.733463	NM_000064.3(C3);NM_000211.4(ITGB2);NM_000625.4(NOS2);NM_000632.3(ITGAM);NM_001002029.3(C4B);NM_001025242.1(IRAK1);NM_001025243.1(IRAK1);NM_001031733.2(CALML4);NM_001039661.1(TIRAP);NM_001093770.2(SFTPA1);NM_001109891.1(MAPK3);NM_001114101.1(C1QC);NM_001145138.1(RELA);NM_001145808.1(ITGAM);NM_001164644.1(SFTPA1);NM_001164645.1(SFTPA1);NM_001164646.1(SFTPA1);NM_001164647.1(SFTPA1);NM_001165412.1(NF…
path:hsa04110	Cell cycle	248	16805	686	37271	0.999999	1	0.801789	NM_000051.3(ATM);NM_000076.2(CDKN1C);NM_000077.4(CDKN2A);NM_000321.2(RB1);NM_000389.4(CDKN1A);NM_000660.5(TGFB1);NM_001003652.3(SMAD2);NM_001013836.1(MAD1L1);NM_001013837.1(MAD1L1);NM_001079846.1(CREBBP);NM_001081640.1(PRKDC);NM_001083588.1(E2F5);NM_001111045.1(CCNA1);NM_001122630.1(CDKN1C);NM_001122631.1(CDKN1C);NM_001127325.1(MAD2L2);NM_001135937.2(SMAD2);NM_001136017.3(CCND3);NM_001136125.2(CC…
path:hsa00500	Starch and sucrose metabolism	31	16805	131	37271	1	1	0.524835	NM_000151.3(G6PC);NM_000158.3(GBE1);NM_000162.3(GCK);NM_001079855.1(GYG2);NM_001163940.1(PYGL);NM_001184702.1(GYG2);NM_001184703.1(GYG2);NM_001184704.1(GYG2);NM_001270397.1(G6PC);NM_001293626.1(MGAM2);NM_001301065.1(TREH);NM_001301409.1(GANC);NM_001301410.1(GANC);NM_002633.2(PGM1);NM_002862.3(PYGB);NM_002863.4(PYGL);NM_003918.2(GYG2);NM_005609.2(PYGM);NM_006208.2(ENPP1);NM_007180.2(TREH);NM_01829…
path:hsa00071	Fatty acid degradation	54	16805	198	37271	1	1	0.604869	NM_000016.5(ACADM);NM_000017.3(ACADS);NM_000018.3(ACADVL);NM_000019.3(ACAT1);NM_000098.2(CPT2);NM_000182.4(HADHA);NM_000690.3(ALDH2);NM_000692.4(ALDH1B1);NM_001031847.2(CPT1A);NM_001033859.2(ACADVL);NM_001127328.2(ACADM);NM_001130410.1(ACAA1);NM_001178029.1(ECI1);NM_001184705.2(HADH);NM_001185039.1(ACOX1);NM_001204889.1(ALDH2);NM_001205248.1(ACSL6);NM_001205251.1(ACSL6);NM_001270447.1(ACADVL);NM_…
path:hsa00770	Pantothenate and CoA biosynthesis	21	16805	103	37271	1	1	0.452183	NM_001178091.1(BCAT1);NM_001178092.1(BCAT1);NM_001301101.1(PPCDC);NM_001301102.1(PPCDC);NM_001301103.1(PPCDC);NM_001301104.1(PPCDC);NM_001301105.1(PPCDC);NM_001324191.1(PANK2);NM_001324192.1(PANK2);NM_001324193.1(PANK2);NM_005504.6(BCAT1);NM_006208.2(ENPP1);NM_021823.4(PPCDC);NM_024594.3(PANK3);NM_148977.2(PANK1);NM_153638.3(PANK2);NM_153640.3(PANK2);XM_011541708.2(PANK4);XM_017001633.1(PANK4);XM…
path:hsa00040	Pentose and glucuronate interconversions	27	16805	124	37271	1	1	0.482919	NM_000181.3(GUSB);NM_001101417.3(ISPD);NM_001101426.3(ISPD);NM_001284290.1(GUSB);NM_001293104.1(GUSB);NM_001293105.1(GUSB);NM_001628.2(AKR1B1);NM_004795.3(KL);NM_014475.3(DHDH);NM_015974.2(CRYL1);NM_020299.4(AKR1B10);XM_005250234.3(AKR1B1);XM_005250297.3(GUSB);XM_005258748.4(DHDH);XM_005266415.3(CRYL1);XM_005266416.4(CRYL1);XM_011515499.2(ISPD);XM_011515500.2(ISPD);XM_011515501.2(ISPD);XM_0115161…
path:hsa04621	NOD-like receptor signaling pathway	349	16805	953	37271	1	1	0.812204	NM_000101.3(CYBA);NM_000633.2(BCL2);NM_000657.2(BCL2);NM_000874.4(IFNAR2);NM_000932.2(PLCB3);NM_001017963.2(HSP90AA1);NM_001033910.2(TRAF5);NM_001099856.4(IKBKG);NM_001099857.2(IKBKG);NM_001109891.1(MAPK3);NM_001145138.1(RELA);NM_001145255.2(IKBKG);NM_001145794.1(ANTXR2);NM_001165412.1(NFKB1);NM_001166237.1(GSDMD);NM_001167.3(XIAP);NM_001178065.1(CASR);NM_001184783.2(VDAC2);NM_001184883.1(PLCB3);…
path:hsa05322	Systemic lupus erythematosus	83	16805	283	37271	1	1	0.650465	NM_000064.3(C3);NM_000562.2(C8A);NM_000833.4(GRIN2A);NM_000834.3(GRIN2B);NM_001002029.3(C4B);NM_001024599.4(HIST2H2BF);NM_001040158.1(H2AFY);NM_001102.3(ACTN1);NM_001114101.1(C1QC);NM_001130004.1(ACTN1);NM_001130005.1(ACTN1);NM_001134407.2(GRIN2A);NM_001134408.2(GRIN2A);NM_001161334.1(HIST2H2BF);NM_001250.5(CD40);NM_001252204.1(C4A);NM_001278656.1(SNRPD3);NM_001302753.1(CD40);NM_001322033.1(ACTN4…
path:hsa00380	Tryptophan metabolism	42	16805	171	37271	1	1	0.544736	NM_000019.3(ACAT1);NM_000182.4(HADHA);NM_000240.3(MAOA);NM_000690.3(ALDH2);NM_000692.4(ALDH1B1);NM_001088.2(AANAT);NM_001143996.1(OGDHL);NM_001143997.1(OGDHL);NM_001165036.1(OGDH);NM_001166579.1(AANAT);NM_001184705.2(HADH);NM_001204889.1(ALDH2);NM_001258017.1(IL4I1);NM_001258018.1(IL4I1);NM_001270458.1(MAOA);NM_001286683.1(AADAT);NM_002541.3(OGDH);NM_005327.4(HADH);NM_012205.2(HAAO);NM_016228.3(A…
path:hsa03430	Mismatch repair	29	16805	133	37271	1	1	0.483592	NM_000179.2(MSH6);NM_000234.2(LIG1);NM_001256849.1(POLD1);NM_001256870.1(POLD4);NM_001278791.1(RFC2);NM_001278792.1(RFC2);NM_001278793.1(RFC2);NM_001281492.1(MSH6);NM_001281493.1(MSH6);NM_001289063.1(LIG1);NM_001289064.1(LIG1);NM_001308632.1(POLD1);NM_001320970.1(LIG1);NM_001320971.1(LIG1);NM_002439.4(MSH3);NM_002691.3(POLD1);NM_002914.4(RFC2);NM_002947.4(RPA3);NM_021173.4(POLD4);NM_181471.2(RFC2…
path:hsa05416	Viral myocarditis	89	16805	304	37271	1	1	0.649305	NM_000201.2(ICAM1);NM_000211.4(ITGB2);NM_000231.2(SGCG);NM_000257.3(MYH7);NM_000337.5(SGCD);NM_001083116.1(PRF1);NM_001101.3(ACTB);NM_001114380.1(ITGAL);NM_001128209.1(SGCD);NM_001136000.2(ABL2);NM_001165928.3(DAG1);NM_001168236.1(ABL2);NM_001168237.1(ABL2);NM_001168238.1(ABL2);NM_001168239.1(ABL2);NM_001177634.2(DAG1);NM_001177635.2(DAG1);NM_001177636.2(DAG1);NM_001177637.2(DAG1);NM_001177638.2(…
path:hsa00910	Nitrogen metabolism	11	16805	77	37271	1	1	0.316836	NM_000067.2(CA2);NM_001216.2(CA9);NM_001293675.1(CA2);NM_001318904.1(GLUD1);NM_001318905.1(GLUD1);NM_001318906.1(GLUD1);NM_001321837.1(CA8);NM_001321838.1(CA8);NM_005271.4(GLUD1);NM_012084.3(GLUD2);NM_198584.2(CA13);
path:hsa05140	Leishmaniasis	67	16805	248	37271	1	1	0.599178	NM_000064.3(C3);NM_000101.3(CYBA);NM_000211.4(ITGB2);NM_000625.4(NOS2);NM_000632.3(ITGAM);NM_000660.5(TGFB1);NM_000885.5(ITGA4);NM_000963.3(PTGS2);NM_001025242.1(IRAK1);NM_001025243.1(IRAK1);NM_001109891.1(MAPK3);NM_001114123.2(ELK1);NM_001145138.1(RELA);NM_001145808.1(ITGAM);NM_001165412.1(NFKB1);NM_001243984.1(RELA);NM_001243985.1(RELA);NM_001257168.1(ELK1);NM_001319226.1(NFKB1);NM_001320923.1(…
path:hsa04146	Peroxisome	121	16805	396	37271	1	1	0.677677	NM_000030.2(AGXT);NM_000033.3(ABCD1);NM_000286.2(PEX12);NM_000287.3(PEX6);NM_000288.3(PEX7);NM_000319.4(PEX5);NM_000625.4(NOS2);NM_000755.3(CRAT);NM_001007098.2(SCP2);NM_001042406.1(HMGCLL1);NM_001105570.1(NUDT19);NM_001122674.1(ABCD3);NM_001130410.1(ACAA1);NM_001131023.1(PEX5);NM_001131024.1(PEX5);NM_001131025.1(PEX5);NM_001131026.1(PEX5);NM_001159629.1(SLC27A2);NM_001184795.1(PEX11B);NM_0011850…
path:hsa04060	Cytokine-cytokine receptor interaction	414	16805	1136	37271	1	1	0.808266	NM_000121.3(EPOR);NM_000245.3(MET);NM_000418.3(IL4R);NM_000479.3(AMH);NM_000565.3(IL6R);NM_000595.3(LTA);NM_000609.6(CXCL12);NM_000628.4(IL10RB);NM_000639.2(FASLG);NM_000641.3(IL11);NM_000660.5(TGFB1);NM_000757.5(CSF1);NM_000759.3(CSF3);NM_000760.3(CSF3R);NM_000874.4(IFNAR2);NM_000878.3(IL2RB);NM_000880.3(IL7);NM_001024847.2(TGFBR2);NM_001025366.2(VEGFA);NM_001025367.2(VEGFA);NM_001025368.2(VEGFA…
path:hsa03022	Basal transcription factors	44	16805	186	37271	1	1	0.524653	NM_000122.1(ERCC3);NM_000400.3(ERCC2);NM_001015892.1(TAF9);NM_001130867.1(ERCC2);NM_001199207.1(GTF2IRD1);NM_001324069.1(CDK7);NM_001324070.1(CDK7);NM_001324071.1(CDK7);NM_001324072.1(CDK7);NM_001324074.1(CDK7);NM_001324075.1(CDK7);NM_001324077.1(CDK7);NM_001324078.1(CDK7);NM_001799.3(CDK7);NM_002095.4(GTF2E2);NM_003185.3(TAF4);NM_003487.3(TAF15);NM_004865.3(TBPL1);NM_005685.3(GTF2IRD1);NM_006284…
path:hsa00983	Drug metabolism - other enzymes	96	16805	333	37271	1	1	0.639381	NM_000181.3(GUSB);NM_000250.1(MPO);NM_000373.3(UMPS);NM_000852.3(GSTP1);NM_001025248.1(DUT);NM_001025249.1(DUT);NM_001113755.2(TYMP);NM_001113756.2(TYMP);NM_001135954.2(UCK1);NM_001136140.1(CMPK1);NM_001142368.1(GSTM2);NM_001142573.1(IMPDH1);NM_001142574.1(IMPDH1);NM_001142575.1(IMPDH1);NM_001172643.1(TK2);NM_001172644.1(TK2);NM_001172645.1(TK2);NM_001191013.1(GSTO2);NM_001198682.1(NME2);NM_00125…
path:hsa00140	Steroid hormone biosynthesis	40	16805	176	37271	1	1	0.504057	NM_000196.3(HSD11B2);NM_000497.3(CYP11B1);NM_000498.3(CYP11B2);NM_000754.3(COMT);NM_001026213.1(CYP11B1);NM_001047.3(SRD5A1);NM_001099773.1(CYP11A1);NM_001320751.1(STS);NM_001320752.1(STS);NM_001324322.1(SRD5A1);NM_001324323.1(SRD5A1);NM_004605.2(SULT2B1);NM_004820.3(CYP7B1);NM_005420.2(SULT1E1);NM_014234.4(HSD17B8);NM_016142.2(HSD17B12);NM_024592.4(SRD5A3);NM_177973.1(SULT2B1);XM_005265766.3(SRD…
path:hsa04130	SNARE interactions in vesicular transport	42	16805	185	37271	1	1	0.503512	NM_001007024.1(GOSR1);NM_001007025.1(GOSR1);NM_001165903.1(STX1A);NM_001178040.1(STX3);NM_001286210.1(STX6);NM_001321134.1(GOSR2);NM_003764.3(STX11);NM_004177.4(STX3);NM_004287.4(GOSR2);NM_004603.3(STX1A);NM_004781.3(VAMP3);NM_004871.2(GOSR1);NM_005819.5(STX6);NM_006370.2(VTI1B);NM_014232.2(VAMP2);NM_016930.2(STX18);NM_052874.4(STX1B);NM_054022.3(GOSR2);XM_005256775.4(VAMP2);XM_005257844.3(GOSR2)…
path:hsa03060	Protein export	9	16805	78	37271	1	1	0.255906	NM_001142627.2(SEC61A2);NM_001142628.1(SEC61A2);NM_007214.4(SEC63);NM_013336.3(SEC61A1);NM_014041.3(SPCS1);NM_014752.2(SPCS2);NM_018144.3(SEC61A2);NM_021203.3(SRPRB);XM_017010218.1(SEC63);
path:hsa05012	Parkinson's disease	122	16805	409	37271	1	1	0.66156	NM_000345.3(SNCA);NM_000360.3(TH);NM_000794.3(DRD1);NM_001009939.2(SEPT5);NM_001044.4(SLC6A3);NM_001142339.2(GNAL);NM_001151.3(SLC25A4);NM_001152.4(SLC25A5);NM_001160.2(APAF1);NM_001166425.1(GNAI2);NM_001184783.2(VDAC2);NM_001193375.1(NDUFA11);NM_001203260.1(NDUFC2-KCTD14);NM_001203261.1(NDUFC2-KCTD14);NM_001203262.1(NDUFC2-KCTD14);NM_001204054.1(NDUFC2);NM_001204055.1(NDUFC2);NM_001229.4(CASP9);…
path:hsa05332	Graft-versus-host disease	17	16805	107	37271	1	1	0.352369	NM_000639.2(FASLG);NM_001083116.1(PRF1);NM_001242867.1(KIR3DL2);NM_001302746.1(FASLG);NM_002117.5(HLA-C);NM_002119.3(HLA-DOA);NM_005041.4(PRF1);NM_005514.7(HLA-B);NM_006737.3(KIR3DL2);NM_014218.2(KIR2DL1);NM_015868.2(KIR2DL3);XM_011514557.1(HLA-B);XM_011526939.2(KIR2DL1);XM_011526940.2(KIR3DL2);XM_017010810.1(HLA-F);XM_017026783.1(KIR2DL1);XM_017026784.1(KIR3DL2);
path:hsa05144	Malaria	40	16805	187	37271	1	1	0.474407	NM_000201.2(ICAM1);NM_000211.4(ITGB2);NM_000245.3(MET);NM_000442.4(PECAM1);NM_000660.5(TGFB1);NM_000759.3(CSF3);NM_001006946.1(SDC1);NM_001114380.1(ITGAL);NM_001127500.2(MET);NM_001199805.1(KLRC4-KLRK1);NM_001250.5(CD40);NM_001302753.1(CD40);NM_001322421.1(CD40);NM_001322422.1(CD40);NM_001324401.1(MET);NM_001324402.1(MET);NM_002209.2(ITGAL);NM_002332.2(LRP1);NM_002997.4(SDC1);NM_002998.3(SDC2);NM…
path:hsa05150	Staphylococcus aureus infection	34	16805	170	37271	1	1	0.44357	NM_000064.3(C3);NM_000201.2(ICAM1);NM_000211.4(ITGB2);NM_000301.3(PLG);NM_000632.3(ITGAM);NM_000952.4(PTAFR);NM_001002029.3(C4B);NM_001114101.1(C1QC);NM_001114380.1(ITGAL);NM_001145808.1(ITGAM);NM_001164721.1(PTAFR);NM_001164722.2(PTAFR);NM_001164723.2(PTAFR);NM_001252204.1(C4A);NM_001317335.1(CFD);NM_001736.3(C5AR1);NM_001928.3(CFD);NM_002119.3(HLA-DOA);NM_002209.2(ITGAL);NM_007293.2(C4A);NM_139…
path:hsa04610	Complement and coagulation cascades	72	16805	286	37271	1	1	0.55834	NM_000064.3(C3);NM_000131.4(F7);NM_000132.3(F8);NM_000211.4(ITGB2);NM_000301.3(PLG);NM_000313.3(PROS1);NM_000361.2(THBD);NM_000506.4(F2);NM_000552.4(VWF);NM_000562.2(C8A);NM_000602.4(SERPINE1);NM_000611.5(CD59);NM_000623.3(BDKRB2);NM_000632.3(ITGAM);NM_000887.4(ITGAX);NM_001002029.3(C4B);NM_001006658.2(CR2);NM_001114101.1(C1QC);NM_001127223.1(CD59);NM_001127225.1(CD59);NM_001127226.1(CD59);NM_001…
path:hsa00980	Metabolism of xenobiotics by cytochrome P450	47	16805	214	37271	1	1	0.487098	NM_000691.4(ALDH3A1);NM_000693.3(ALDH1A3);NM_000694.3(ALDH3B1);NM_000695.3(ALDH3B2);NM_000767.4(CYP2B6);NM_000852.3(GSTP1);NM_001030010.2(ALDH3B1);NM_001031615.1(ALDH3B2);NM_001135167.1(ALDH3A1);NM_001135168.1(ALDH3A1);NM_001136018.3(EPHX1);NM_001142368.1(GSTM2);NM_001161473.2(ALDH3B1);NM_001191013.1(GSTO2);NM_001236.3(CBR3);NM_001290058.1(ALDH3B1);NM_001290059.1(ALDH3B1);NM_001291163.1(EPHX1);NM…
path:hsa00053	Ascorbate and aldarate metabolism	4	16805	71	37271	1	1	0.124949	NM_000690.3(ALDH2);NM_000692.4(ALDH1B1);NM_001204889.1(ALDH2);XM_011517802.2(ALDH1B1);
path:hsa00982	Drug metabolism - cytochrome P450	47	16805	226	37271	1	1	0.461235	NM_000240.3(MAOA);NM_000691.4(ALDH3A1);NM_000693.3(ALDH1A3);NM_000694.3(ALDH3B1);NM_000695.3(ALDH3B2);NM_000767.4(CYP2B6);NM_000852.3(GSTP1);NM_001030010.2(ALDH3B1);NM_001031615.1(ALDH3B2);NM_001135167.1(ALDH3A1);NM_001135168.1(ALDH3A1);NM_001142368.1(GSTM2);NM_001144830.2(FMO5);NM_001161473.2(ALDH3B1);NM_001191013.1(GSTO2);NM_001270458.1(MAOA);NM_001282692.1(FMO1);NM_001282693.1(FMO1);NM_0012826…
path:hsa04640	Hematopoietic cell lineage	135	16805	483	37271	1	1	0.619896	NM_000121.3(EPOR);NM_000173.6(GP1BA);NM_000210.3(ITGA6);NM_000212.2(ITGB3);NM_000418.3(IL4R);NM_000565.3(IL6R);NM_000611.5(CD59);NM_000616.4(CD4);NM_000632.3(ITGAM);NM_000641.3(IL11);NM_000757.5(CSF1);NM_000759.3(CSF3);NM_000760.3(CSF3R);NM_000880.3(IL7);NM_000885.5(ITGA4);NM_001006658.2(CR2);NM_001079818.2(ITGA6);NM_001127223.1(CD59);NM_001127225.1(CD59);NM_001127226.1(CD59);NM_001127227.1(CD59)…
path:hsa04740	Olfactory transduction	269	16805	864	37271	1	1	0.690512	NM_000180.3(GUCY2D);NM_001001968.1(OR6S1);NM_001004297.2(OR13A1);NM_001004450.1(OR1B1);NM_001004466.1(OR10H5);NM_001004471.2(OR10Q1);NM_001004692.1(OR2T12);NM_001004702.1(OR4C3);NM_001004706.1(OR4D11);NM_001004730.1(OR5AR1);NM_001004758.1(OR51S1);NM_001005169.1(OR52I1);NM_001005170.2(OR52I2);NM_001005213.1(OR9G1);NM_001005216.3(OR2J3);NM_001005286.1(OR6F1);NM_001005325.1(OR6M1);NM_001005465.1(OR1…
path:hsa03010	Ribosome	66	16805	320	37271	1	1	0.457432	NM_000661.4(RPL9);NM_000972.2(RPL7A);NM_000973.4(RPL8);NM_000977.3(RPL13);NM_000982.3(RPL21);NM_000983.3(RPL22);NM_000984.5(RPL23A);NM_000991.4(RPL28);NM_001004.3(RPLP2);NM_001005.4(RPS3);NM_001016.3(RPS12);NM_001024921.3(RPL9);NM_001025070.1(RPS14);NM_001025071.1(RPS14);NM_001031.4(RPS28);NM_001136134.1(RPL28);NM_001243131.1(RPL13);NM_001253379.1(RPL15);NM_001253380.1(RPL15);NM_001253382.1(RPL15…
path:hsa00830	Retinol metabolism	25	16805	176	37271	1	1	0.315036	NM_000329.2(RPE65);NM_000767.4(CYP2B6);NM_001206897.1(ALDH1A2);NM_001277742.1(CYP26B1);NM_003888.3(ALDH1A2);NM_004744.4(LRAT);NM_004753.6(DHRS3);NM_012079.5(DGAT1);NM_019885.3(CYP26B1);NM_030622.7(CYP2S1);NM_057157.2(CYP26A1);NM_170696.2(ALDH1A2);NM_172037.4(RDH10);NM_183374.2(CYP26C1);XM_005258569.4(CYP2B6);XM_005270539.1(CYP4A11);XM_006711036.1(DHRS3);XM_006723050.3(CYP2B6);XM_011517356.2(DGAT1…
path:hsa03013	RNA transport	224	16805	778	37271	1	1	0.638559	NM_001012977.2(PABPC1L2A);NM_001013437.1(SEH1L);NM_001037283.1(EIF3B);NM_001037808.2(EIF3C);NM_001042506.1(PABPC1L2B);NM_001081550.1(THOC2);NM_001099415.2(POM121C);NM_001099661.2(EIF3CL);NM_001135653.1(PABPC4);NM_001135654.1(PABPC4);NM_001145860.1(POP1);NM_001145861.1(POP1);NM_001164814.1(ACIN1);NM_001164815.1(ACIN1);NM_001164816.1(ACIN1);NM_001164817.1(ACIN1);NM_001165962.1(ELAC2);NM_001168551.1…
path:hsa03440	Homologous recombination	43	16805	249	37271	1	1	0.383003	NM_000051.3(ATM);NM_000059.3(BRCA2);NM_001024688.2(NBN);NM_001199297.2(UIMC1);NM_001256849.1(POLD1);NM_001256870.1(POLD4);NM_001297422.1(RAD52);NM_001308632.1(POLD1);NM_001317961.1(UIMC1);NM_002485.4(NBN);NM_002691.3(POLD1);NM_002947.4(RPA3);NM_003579.3(RAD54L);NM_005431.1(XRCC2);NM_005732.3(RAD50);NM_021173.4(POLD4);NM_025128.4(MUS81);XM_005259008.4(POLD1);XM_005265930.2(UIMC1);XM_005265933.2(UI…
path:hsa03460	Fanconi anemia pathway	72	16805	331	37271	1	1	0.482433	NM_000059.3(BRCA2);NM_000135.2(FANCA);NM_001014999.2(SLX1A);NM_001015000.2(SLX1A);NM_001017415.1(USP1);NM_001146094.1(FAN1);NM_001184.3(ATR);NM_001243744.1(FANCC);NM_001257370.1(EME2);NM_001286167.1(FANCA);NM_001286431.1(REV3L);NM_001286432.1(REV3L);NM_001308133.1(FANCM);NM_001308134.1(FANCM);NM_002912.4(REV3L);NM_002947.4(RPA3);NM_003368.4(USP1);NM_004629.1(FANCG);NM_005524.3(HES1);NM_014967.4(F…
path:hsa05204	Chemical carcinogenesis	45	16805	293	37271	1	1	0.340626	NM_000691.4(ALDH3A1);NM_000693.3(ALDH1A3);NM_000694.3(ALDH3B1);NM_000695.3(ALDH3B2);NM_000746.5(CHRNA7);NM_000852.3(GSTP1);NM_000963.3(PTGS2);NM_001017390.2(SULT1A4);NM_001030010.2(ALDH3B1);NM_001031615.1(ALDH3B2);NM_001135167.1(ALDH3A1);NM_001135168.1(ALDH3A1);NM_001136018.3(EPHX1);NM_001142368.1(GSTM2);NM_001161473.2(ALDH3B1);NM_001190455.2(CHRNA7);NM_001191013.1(GSTO2);NM_001290058.1(ALDH3B1);…
path:hsa00860	Porphyrin and chlorophyll metabolism	33	16805	198	37271	1	1	0.369642	NM_000031.5(ALAD);NM_000097.5(CPOX);NM_000140.3(FECH);NM_000144.4(FXN);NM_000181.3(GUSB);NM_000375.2(UROS);NM_000688.5(ALAS1);NM_001003945.2(ALAD);NM_001012515.2(FECH);NM_001161706.1(FXN);NM_001284290.1(GUSB);NM_001293104.1(GUSB);NM_001293105.1(GUSB);NM_001304443.1(ALAS1);NM_001304444.1(ALAS1);NM_001324036.1(UROS);NM_001324037.1(UROS);NM_001324038.1(UROS);NM_001324039.1(UROS);NM_002133.2(HMOX1);N…
